# Supplementary material for: Metatranscriptomics-guided discovery and characterization of a polyphenol-metabolizing gut microbial enzyme
Source: Cell Host Microbe. Author manuscript; Available in PMC 2024 Nov 23. (PMC11585353; doi:10.1016/j.chom.2024.10.002)
Supplement: 2 — Table S1: Protein sequences and multiple sequence alignments, related to Figure 1 and Figure 3 [file NIHMS2033475-supplement-2.xlsx]

## Sheet: SSN_Catechol_dh
Encoding species	Node Count Cluster Number	Sequence	Sequence Length	Singleton Number
14809	1	VYKRQRIYHPMKRTNPKGEDPGWQRITWDEAMQTIGEKFQQIIDRYGGQSIFNMAGTSRQWVYGPYAFYKWLFDTPNAHVASEICKGPRRLMGWISSVDGAPWMALRDGPRVYVQWGTAPENSNYDDSCRNLVDKMNEADVHICIDPRLSGSGKEADYWLNLKPGTDGALALCWQHIIIEHDLVDWEFVKRWTDASLLVVEDMEPTGGRYIDLSSPVQVPPLEDLIGTKLKTRLLKESDLKEGGSPHKFYAWNKNANDGAGGLVYWDADATQWEGCNHVAPTRDQMEVVYKGTSQEGYLPPLSYWELEEAGIDFDLKGTHEIELADGTKHVAKPVWAYLEESVKECTTEWCQEKTGLDPALVEEACLAWATRPEGQTYGNGGIHLNLAPDQVGNCAQTV…	603
14809	1	AKPVWAYLEESVKECTTEWCQEKTGLDPALVEEACLAWATRPEGQTYGNGGIHLNLAPDQVGNCAQTVRAVLHLSYMTGNFDGPAGNRGLTRTPVDEQATAAPGVNMPQEVKWTLKGMEAITGEPQCPPFYLPDVKLEPTNIPDRREILSNMVGAEKFPILPYYNEWADATCIWEACINGDPYPLKGGINESGSFMNMSNATLAWEALSKLDFWVDINMFHHPGTEMADIILPCQHWTELNNIRVSQGASGGIGLTQRAIEPPADTKFDYDINRLIFEALEKQGNPNGTWMSIKGDGPGAYHHDDRLEEWFQAHNEKSGFDTRYPGCKWEHFEDFKEDFQENGWINAKEIEPDRWGTYRRFETGWMRMGKDACTAAPWSVDDSGQPVNNFGCPTPNALV…	611
14809	1	VYKRQRIYHPMKRTNPKGEDPGWQRITWDEAMQTIGEKFQQIIDRYGGQSIFNMAGTSRQWVYGPYAFYKWLFDTPNAHVASEICKGPRRLMGWISSVDGAPWMALRDGPRVYVQWGTAPENSNYDDSCRNLVDKMNEADVHICIDPRLSGSGKEADYWLNLKPGTDGALALCWQHIIIEHDLVDWEFVKRWTDASLLVVEDMEPTGGRYIDLSSPVQVPPLEDLIGTKLKTRLLKESDLKEGGSPHKFYAWNKNANDGAGGLVYWDADATQWEGCNHVAPTRDQMEVVYKGTSQEGYLPPLSYWELEEAGIDFDLKGTHEIELADGTKHVAKPVWAYLEESVKECTTEWCQEKTGLDPALVEEACLAWATRPEGQTYGNGGIHLNLAPDQVGNCAQTV…	611
14809	1	KPVWAYLEESVKECTTEWCQEKTGLDPALVEEACLAWATRPEGQTYGNGGIHLNLAPDQVGNCAQTVRAVLHLSYMTGNFDGPAGNRGLTRTPVDEQATAAPGVNMPQEVKWTLKGMEAITGEPQCPPFYLPDVKLEPTNIPDRREILSNMVGAEKFPILPYYNEWADATCIWEACINGDPYPLKGGINESGSFMNMSNATLAWEALSKLDFWVDINMFHHPGTEMADIILPCQHWTELNNIRVSQGASGGIGLTQRAIEPPADTKFDYDINRLIFEALEKQGNPNGTWMSIKGDGPGAYHHDDRLEEWFQAHNEKSGFDTRYPGCKWEHFEDFKEDFQENGWINAKEIEPDRWGTYRRFETGWMRMGKDACTAAPWSVDDSGQPVNNFGCPTPNALVE…	614
14798	1	IKRVRTCCRGCGKMECGVWVTVENGRAVKVEGDQSSFQSSGNGCGKSQSSLQAAYHPDRIYHPMKRTNPKGEEPGWQRITWDEAMETIGSKFQEIMDQYGGQSIFNMCGTSRQWVYGPYAFYKWLFDTPNAHVASEICKGPRRLMGWISSVDGAPWMALRDGPRVYVQWGTAPENSNYDDSCRNLVDRMSAAETHICIDPRLSGSGKEADYWLNLEPGTDGALALAWQHILIEKDLIDWEFVKRWTDASLLVVEDMEPTGGRYLDLSSPIQVPALQDLIGTKLKTRLLKEMDLVEGGSPHKFMAWNKKANDGKGGLVYWDTDTTQWQGCNHVAPTRDQMEVVYAGTSQEGYLPPISYWELEEAGIDFDLEGEHEVTLADGTKHIARPVWSYLAKSVADC…	614
14809	1	AKPVWAYLEESVKECTTEWCQEKTGLDPALVEEACLAWATRPEGQTYGNGGIHLNLAPDQVGNCAQTVRAVLHLSYMTGNFDGPAGNRGLTRTPVDEQATAAPGVNMPQEVKWTLKGMEAITGEPQCPPFYLPDVKLEPTNIPDRREILSNMVGAEKFPILPYYNEWADATCIWEACINGDPYPLKGGINESGSFMNMSNATLAWEALSKLDFWVDINMFHHPGTEMADIILPCQHWTELNNIRVSQGASGGIGLTQRAIEPPADTKFDYDINRLIFEALEKQGNPNGTWMSIKGDGPGAYHHDDRLEEWFQAHNEKSGFDTRYPGCKWEHFEDFKEDFQENGWINAKEIEPDRWGTYRRFETGWMRMGKDACTAAPWSVDDSGQPVNNFGCPTPNALV…	616
14809	1	DVKRVRTCCRGCGKMECGVWVTVQNGRAIKVEGDQSSFQSSGNCCGKSQSSIQAAYHPDRIYHPMKRTNPKGEDPGWQRITWDEAMEIVGTKFNELMDRYGGQCIFNMAGTSRQWVYGPYAFYKWLFDTPNAHVASEICKGPRRLMGWISSVDGAPWMALRDGPRVYVQWGTAPENSNYDDSCRNLVDKMTEADVHICIDPRLSGSGKEADYWLNLRPGSDGALALCWQHLVIKNDLVDWEFVKRWTNSSFLVVEDREPTGGRYIDLSTPLNNAGIPADVVGTKLKTRLLKESDVVEGGSPRKFYAWNKLANDGAGGLVMWDVDATQWEGCNHVAPTRDQMEVVYKGTSQEGYLPPLSYHELEEAGIDLDMRGTHEVELLDGSKHTAKPVWAYLEESVA…	623
14809	1	DDVKRVRTCCRGCGKMECGVWVTVQNGRAIKVEGDQSSFQSSGNCCGKSQSSIQAAYHPDRIYHPMKRTNPKGEDPGWQRITWDEAMEIVGTKFNELMDRYGGQCIFNMAGTSRQWVYGPYAFYKWLFDTPNAHVASEICKGPRRLMGWISSVDGAPWMALRDGPRVYVQWGTAPENSNYDDSCRNLVDKMTEADVHICIDPRLSGSGKEADYWLNLRPGSDGALALCWQHLVIKNDLVDWEFVKRWTNSSFLVVEDREPTGGRYIDLSTPLNNAGIPADVVGTKLKTRLLKESDVVEGGSPRKFYAWNKLANDGAGGLVMWDVDATQWEGCNHVAPTRDQMEVVYKGTSQEGYLPPLSYHELEEAGIDLDMRGTHEVELLDGSKHTAKPVWAYLEESV…	624
14789	1	GALALAWQHILIEKDLIDWEFVKRWTDASLLVVEDMEPTGGRYLDLSSPIQVPALQDLIGTKLKTRLLKEMDLVEGGSPHKFMAWNKKANDGKGGLVYWDTDTTQWQGCNHVAPTRDQMEVVYAGTSQEGYLPPISYWELEEAGIDFDLEGEHEVTLADGTKHIARPVWSYLAKSVADCTPEWASEITGLDPQLIEESCTVWATRPEGQTYGNGGIHLNLAPDQIGNCAQTVRAVLNLIYSSGNFDGPAGNRGLSRTPVDEQATAAPGTNMPQEVKWTLKGMEALTGEPMCPPMYLADKQVDPMNIPDRREVLGNMIGAEKFPILPYYNEWADATCIWKACLGEGEYPLKGGINESGSFMNMSNATLAWEALSKLDFWVDINMFHHPGTEMADIILPCQ…	625
14809	1	GTHEIELADGTKHVAKPVWAYLEESVKECTTEWCQEKTGLDPALVEEACLAWATRPEGQTYGNGGIHLNLAPDQVGNCAQTVRAVLHLSYMTGNFDGPAGNRGLTRTPVDEQATAAPGVNMPQEVKWTLKGMEAITGEPQCPPFYLPDVKLEPTNIPDRREILSNMVGAEKFPILPYYNEWADATCIWEACINGDPYPLKGGINESGSFMNMSNATLAWEALSKLDFWVDINMFHHPGTEMADIILPCQHWTELNNIRVSQGASGGIGLTQRAIEPPADTKFDYDINRLIFEALEKQGNPNGTWMSIKGDGPGAYHHDDRLEEWFQAHNEKSGFDTRYPGCKWEHFEDFKEDFQENGWINAKEIEPDRWGTYRRFETGWMRMGKDACTAAPWSVDDSGQ…	625
14798	1	EDAEAPSRGSEIKRVRTCCRGCGKMECGVWVTVENGRAVKVEGDQSSFQSSGNGCGKSQSSLQAAYHPDRIYHPMKRTNPKGEEPGWQRITWDEAMETIGSKFQEIMDQYGGQSIFNMCGTSRQWVYGPYAFYKWLFDTPNAHVASEICKGPRRLMGWISSVDGAPWMALRDGPRVYVQWGTAPENSNYDDSCRNLVDRMSAAETHICIDPRLSGSGKEADYWLNLEPGTDGALALAWQHILIEKDLIDWEFVKRWTDASLLVVEDMEPTGGRYLDLSSPIQVPALQDLIGTKLKTRLLKEMDLVEGGSPHKFMAWNKKANDGKGGLVYWDTDTTQWQGCNHVAPTRDQMEVVYAGTSQEGYLPPISYWELEEAGIDFDLEGEHEVTLADGTKHIARPV…	625
14809	1	GDDVKRVRTCCRGCGKMECGVWVTVQNGRAIKVEGDQSSFQSSGNCCGKSQSSIQAAYHPDRIYHPMKRTNPKGEDPGWQRITWDEAMEIVGTKFNELMDRYGGQCIFNMAGTSRQWVYGPYAFYKWLFDTPNAHVASEICKGPRRLMGWISSVDGAPWMALRDGPRVYVQWGTAPENSNYDDSCRNLVDKMTEADVHICIDPRLSGSGKEADYWLNLRPGSDGALALCWQHLVIKNDLVDWEFVKRWTNSSFLVVEDREPTGGRYIDLSTPLNNAGIPADVVGTKLKTRLLKESDVVEGGSPRKFYAWNKLANDGAGGLVMWDVDATQWEGCNHVAPTRDQMEVVYKGTSQEGYLPPLSYHELEEAGIDLDMRGTHEVELLDGSKHTAKPVWAYLEES…	625
14809	1	CRGCGKMECGVWVTVQNGRAVKVEGDQSSFQSSGNCCGKSQSSIQAAYHPDRIYHPMKRTNPKGEDPGWQRITWDEAMQTIGEKFQQIIDRYGGQSIFNMAGTSRQWVYGPYAFYKWLFDTPNAHVASEICKGPRRLMGWISSVDGAPWMALRDGPRVYVQWGTAPENSNYDDSCRNLVDKMNEADVHICIDPRLSGSGKEADYWLNLKPGTDGALALCWQHIIIEHDLVDWEFVKRWTDASLLVVEDMEPTGGRYIDLSSPVQVPPLEDLIGTKLKTRLLKESDLKEGGSPHKFYAWNKNANDGAGGLVYWDADATQWEGCNHVAPTRDQMEVVYKGTSQEGYLPPLSYWELEEAGIDFDLKGTHEIELADGTKHVAKPVWAYLEESVKECTTEWCQE…	628
14797	1	NLSRRTFAKLTAATAATAVVGCAVPGAALAEDAEAPSRGSEIKRVRTCCRGCGKMECGVWVTVENGRAIKSEGDQSSFQSSGNHCGKGQASIQAAYHPDRIYHPLKRTNPKGEDPGWVRITWDEAMDTIGEKFTEIIDQYGGQSIFNMCGTSRQWVYGPYCFYKWLFDTPNAHVASEICKGPRRLMGSITSVDGAPWMALRDGPRVYVQWGTAPENSNYDDSCRNLVDQMNNADVHICIDPRLSGSGKEADYWLNLRPGTDGALALCWQHIILKHDLVDWEFVKRWSNASFLVVEDMEPTGGRYYELFTPMAGSTADSPAPPADVVGTKLKTRLLKESDVVEGGSPRKFYAWNKNANGGQGGLVLWDVDTTQWEGCNHVAPTRDQMEVMYAGTSQEGYL…	628
14809	1	CRGCGKMECGVWVTVQNGRAVKVEGDQSSFQSSGNCCGKSQSSIQAAYHPDRIYHPMKRTNPKGEDPGWQRITWDEAMQTIGEKFQQIIDRYGGQSIFNMAGTSRQWVYGPYAFYKWLFDTPNAHVASEICKGPRRLMGWISSVDGAPWMALRDGPRVYVQWGTAPENSNYDDSCRNLVDKMNEADVHICIDPRLSGSGKEADYWLNLKPGTDGALALCWQHIIIEHDLVDWEFVKRWTDASLLVVEDMEPTGGRYIDLSSPVQVPPLEDLIGTKLKTRLLKESDLKEGGSPHKFYAWNKNANDGAGGLVYWDADATQWEGCNHVAPTRDQMEVVYKGTSQEGYLPPLSYWELEEAGIDFDLKGTHEIELADGTKHVAKPVWAYLEESVKECTTEWCQE…	631
14797|14798	1	NLSRRTFAKLSAATAATAVIGCAVPGAALAEDAEAPSRGSEIKRVRTCCRGCGKMECGVWVTVENGRAVKVEGDQSSFQSSGNCCGKSQSSLQAAYHPDRIYHPMKRTNPKGEEPGWQRITWDEAMETIGSKFQEIMDQYGGQSIFNMCGTSRQWVYGPYAFYKWLFDTPNAHVASEICKGPRRLMGWISSVDGAPWMALRDGPRVYVQWGTAPENSNYDDSCRNLVDRMSAAETHICIDPRLSGSGKEADYWLNLEPGTDGALALAWQHILIEKDLIDWEFVKRWTDASLLVVEDMEPTGGRYLDLSSPIQVPALQDLIGTKLKTRLLKEMDLVEGGSPHKFMAWNKKANDGKGGLVYWDTDTTQWQGCNHVAPTRDQMEVVYAGTSQEGYLPPISYW…	631
14797	1	MGKLNLSRRTFAKLTAATAATAVVGCAVPGAALAEDAEAPSRGSEIKRVRTCCRGCGKMECGVWVTVENGRAIKSEGDQSSFQSSGNHCGKGQASIQAAYHPDRIYHPLKRTNPKGEDPGWVRITWDEAMDTIGEKFTEIIDQYGGQSIFNMCGTSRQWVYGPYCFYKWLFDTPNAHVASEICKGPRRLMGSITSVDGAPWMALRDGPRVYVQWGTAPENSNYDDSCRNLVDQMNNADVHICIDPRLSGSGKEADYWLNLRPGTDGALALCWQHIILKHDLVDWEFVKRWSNASFLVVEDMEPTGGRYYELFTPMAGSTADSPAPPADVVGTKLKTRLLKESDVVEGGSPRKFYAWNKNANGGQGGLVLWDVDTTQWEGCNHVAPTRDQMEVMYAGTSQ…	634
14809	1	CRGCGKMECGVWVTVQNGRAVKVEGDQSSFQSSGNCCGKSQSSIQAAYHPDRIYHPMKRTNPKGEDPGWQRITWDEAMQTIGEKFQQIIDRYGGQSIFNMAGTSRQWVYGPYAFYKWLFDTPNAHVASEICKGPRRLMGWISSVDGAPWMALRDGPRVYVQWGTAPENSNYDDSCRNLVDKMNEADVHICIDPRLSGSGKEADYWLNLKPGTDGALALCWQHIIIEHDLVDWEFVKRWTDASLLVVEDMEPTGGRYIDLSSPVQVPPLEDLIGTKLKTRLLKESDLKEGGSPHKFYAWNKNANDGAGGLVYWDADATQWEGCNHVAPTRDQMEVVYKGTSQEGYLPPLSYWELEEAGIDFDLKGTHEIELADGTKHVAKPVWAYLEESVKECTTEWCQE…	634
14797	1	MGKLNLSRRTFAKLTAATAATAVVGCAVPGAALAEDAEAPSRGSEIKRVRTCCRGCGKMECGVWVTVENGRAIKSEGDQSSFQSSGNHCGKGQASIQAAYHPDRIYHPLKRTNPKGEDPGWVRITWDEAMDTIGEKFTEIIDQYGGQSIFNMCGTSRQWVYGPYCFYKWLFDTPNAHVASEICKGPRRLMGSITSVDGAPWMALRDGPRVYVQWGTAPENSNYDDSCRNLVDQMNNADVHICIDPRLSGSGKEADYWLNLRPGTDGALALCWQHIILKHDLVDWEFVKRWSNASFLVVEDMEPTGGRYYELFTPMAGSTADSPAPPADVVGTKLKTRLLKESDVVEGGSPRKFYAWNKNANGGQGGLVLWDVDTTQWEGCNHVAPTRDQMEVMYAGTSQ…	635
14809	1	IDFDLKGTHEIELADGTKHVAKPVWAYLEESVKECTTEWCQEKTGLDPALVEEACLAWATRPEGQTYGNGGIHLNLAPDQVGNCAQTVRAVLHLSYMTGNFDGPAGNRGLTRTPVDEQATAAPGVNMPQEVKWTLKGMEAITGEPQCPPFYLPDVKLEPTNIPDRREILSNMVGAEKFPILPYYNEWADATCIWEACINGDPYPLKGGINESGSFMNMSNATLAWEALSKLDFWVDINMFHHPGTEMADIILPCQHWTELNNIRVSQGASGGIGLTQRAIEPPADTKFDYDINRLIFEALEKQGNPNGTWMSIKGDGPGAYHHDDRLEEWFQAHNEKSGFDTRYPGCKWEHFEDFKEDFQENGWINAKEIEPDRWGTYRRFETGWMRMGKDACTAAPWS…	635
14797	1	APENSNYDDSCRNLVDQMNNADVHICIDPRLSGSGKEADYWLNLRPGTDGALALCWQHIILKHDLVDWEFVKRWSNASFLVVEDMEPTGGRYYELFTPMAGSTADSPAPPADVVGTKLKTRLLKESDVVEGGSPRKFYAWNKNANGGQGGLVLWDVDTTQWEGCNHVAPTRDQMEVMYAGTSQEGYLPPISYNELVEAGIDLDMHDSHEVTLADGSKHTARPVWSYLEESVADCTPEWCAEITGLDPALVEEACVVWATRPEGQTYGNGGIHLQLAPDQIGNCTQSVRAILHLMYMTGNFDGPAGNRGLTRSPLDEQATGVPGSNMPQEVKAQLISLGVIPVEGVEPDPMNVPDRIETLSNMVSADRFPLLAYYNEWSDATRIWNACIEGDPYPLKGGI…	639
14797	1	MGKLNLSRRTFAKLSAATAATAVIGCAVPGAALAEDAEAPSRGSEIKRVRTCCRGCGKMECGVWVTVENGRAVKVEGDQSSFQSSGNCCGKSQSSLQAAYHPDRIYHPMKRTNPKGEEPGWQRITWDEAMETIGSKFQEIMDQYGGQSIFNMCGTSRQWVYGPYAFYKWLFDTPNAHVASEICKGPRRLMGWISSVDGAPWMALRDGPRVYVQWGTAPENSNYDDSCRNLVDRMSAAETHICIDPRLSGSGKEADYWLNLEPGTDGALALAWQHILIEKDLIDWEFVKRWTDASLLVVEDMEPTGGRYLDLSSPIQVPALQDLIGTKLKTRLLKEMDLVEGGSPHKFMAWNKKANDGKGGLVYWDTDTTQWQGCNHVAPTRDQMEVVYAGTSQEGYLPP…	642
14797	1	APENSNYDDSCRNLVDQMNNADVHICIDPRLSGSGKEADYWLNLRPGTDGALALCWQHIILKHDLVDWEFVKRWSNASFLVVEDMEPTGGRYYELFTPMAGSTADSPAPPADVVGTKLKTRLLKESDVVEGGSPRKFYAWNKNANGGQGGLVLWDVDTTQWEGCNHVAPTRDQMEVMYAGTSQEGYLPPISYNELVEAGIDLDMHDSHEVTLADGSKHTARPVWSYLEESVADCTPEWCAEITGLDPALVEEACVVWATRPEGQTYGNGGIHLQLAPDQIGNCTQSVRAILHLMYMTGNFDGPAGNRGLTRSPLDEQATGVPGSNMPQEVKAQLISLGVIPVEGVEPDPMNVPDRIETLSNMVSADRFPLLAYYNEWSDATRIWNACIEGDPYPLKGGI…	643
14809	1	WQHLVIKNDLVDWEFVKRWTNSSFLVVEDREPTGGRYIDLSTPLNNAGIPADVVGTKLKTRLLKESDVVEGGSPRKFYAWNKLANDGAGGLVMWDVDTTQWEGCNHVAPTRDQMEVVYKGTSQEGYLPPLSYHELEEAGIDLDMRGTHEVELLDGSKHTAKPVWAYLEESVADCTPAWCSEITGLDPALIEEACLVWATRPEGQDYGNGGIHLNLAPDQIGNCTQTVRAVLHLIYMTGNFDTPAGNRGLTRSPIDEQATAAPGSNMPQEVKAQLIALGEIPVEGVTPDPLNVPDRYDTLSNMVGADEFPITAYYNEWADATRIWDACLTGEPYPVRGGINESGSFMNMSNANLAWEALQSLDFWVDINMFHHPGTEMADILLPCQHWLEINNIRVSQGA…	653
14809	1	WQHLVIKNDLVDWEFVKRWTNSSFLVVEDREPTGGRYIDLSTPLNNAGIPADVVGTKLKTRLLKESDVVEGGSPRKFYAWNKLANDGAGGLVMWDVDTTQWEGCNHVAPTRDQMEVVYKGTSQEGYLPPLSYHELEEAGIDLDMRGTHEVELLDGSKHTAKPVWAYLEESVADCTPAWCSEITGLDPALIEEACLVWATRPEGQDYGNGGIHLNLAPDQIGNCTQTVRAVLHLIYMTGNFDTPAGNRGLTRSPIDEQATAAPGSNMPQEVKAQLIALGEIPVEGVTPDPLNVPDRYDTLSNMVGADEFPITAYYNEWADATRIWDACLTGEPYPVRGGINESGSFMNMSNANLAWEALQSLDFWVDINMFHHPGTEMADILLPCQHWLEINNIRVSQGA…	655
14809	1	CWQHLVIKNDLVDWEFVKRWTNSSFLVVEDREPTGGRYIDLSTPLNNAGIPADVVGTKLKTRLLKESDVVEGGSPRKFYAWNKLANDGAGGLVMWDVDTTQWEGCNHVAPTRDQMEVVYKGTSQEGYLPPLSYHELEEAGIDLDMRGTHEVELLDGSKHTAKPVWAYLEESVADCTPAWCSEITGLDPALIEEACLVWATRPEGQDYGNGGIHLNLAPDQIGNCTQTVRAVLHLIYMTGNFDTPAGNRGLTRSPIDEQATAAPGSNMPQEVKAQLIALGEIPVEGVTPDPLNVPDRYDTLSNMVGADEFPITAYYNEWADATRIWDACLTGEPYPVRGGINESGSFMNMSNANLAWEALQSLDFWVDINMFHHPGTEMADILLPCQHWLEINNIRVSQG…	656
14809	1	WEGCNHVAPTRDQMEVVYKGTSQEGYLPPLSYWELEEAGIDFDLKGTHEIELADGTKHVAKPVWAYLEESVKECTTEWCQEKTGLDPALVEEACLAWATRPEGQTYGNGGIHLNLAPDQVGNCAQTVRAVLHLSYMTGNFDGPAGNRGLTRTPVDEQATAAPGVNMPQEVKWTLKGMEAITGEPQCPPFYLPDVKLEPTNIPDRREILSNMVGAEKFPILPYYNEWADATCIWEACINGDPYPLKGGINESGSFMNMSNATLAWEALSKLDFWVDINMFHHPGTEMADIILPCQHWTELNNIRVSQGASGGIGLTQRAIEPPADTKFDYDINRLIFEALEKQGNPNGTWMSIKGDGPGAYHHDDRLEEWFQAHNEKSGFDTRYPGCKWEHFEDFKEDFQ…	675
14823	1	LVYWDTDETQWEGCHHTAPTRDQMDVVYEGTSQEGYLPPLSYNELVDAGIDFDMTGSHQVTLADGSVHTVRPVWSYLVESVKDCTTDWCSKITKLDPGLIEEACLAWATRPEGQKYGNGGIHLNLSPDQEGNPTQTVRAVLNLSYTTGNFDGPAGNRGLSRTPVDEQSTAAPGTNMPQAVKHVLSGLGALPPMYEGTVPKYEMTNLPDQYDVYSNMVGADKYPITALYNEWCDVTSMYEAILNSDPYPIRAGINEAGSFMNEGNANLAWDALQSLDMWVDLNMFHHPSTEMADIVLPVAHWLEINNIRVSQGASGGIGMTCRAVDPPADVKFDYDVNRLIFESFEKQGNPNGTWTNIKGDAPGAYDSDERMEDWFRAHNEIDGFDTRYPGCKWQHMQDY…	692
14823	1	NDGQGGLVYWDTDETQWEGCHHTAPTRDQMDVVYEGTSQEGYLPPLSYNELVDAGIDFDMTGSHQVTLADGSVHTVRPVWSYLVESVKDCTTDWCSKITKLDPGLIEEACLAWATRPEGQKYGNGGIHLNLSPDQEGNPTQTVRAVLNLSYTTGNFDGPAGNRGLSRTPVDEQSTAAPGTNMPQAVKHVLSGLGALPPMYEGTVPKYEMTNLPDQYDVYSNMVGADKYPITALYNEWCDVTSMYEAILNSDPYPIRAGINEAGSFMNEGNANLAWDALQSLDMWVDLNMFHHPSTEMADIVLPVAHWLEINNIRVSQGASGGIGMTCRAVDPPADVKFDYDVNRLIFESFEKQGNPNGTWTNIKGDAPGAYDSDERMEDWFRAHNEIDGFDTRYPGCKW…	699
14797	1	GTKLKTRLLKESDVVEGGSPRKFYAWNKNANGGQGGLVLWDVDTTQWEGCNHVAPTRDQMEVMYAGTSQEGYLPPISYNELVEAGIDLDMHDSHEVTLADGSKHTARPVWSYLEESVADCTPEWCAEITGLDPALVEEACVVWATRPEGQTYGNGGIHLQLAPDQIGNCTQSVRAILHLMYMTGNFDGPAGNRGLTRSPLDEQATGVPGSNMPQEVKAQLISLGVIPVEGVEPDPINVPDRIETLSNMVSADRFPLLAYYNEWSDATRIWNACIEGDPYPLKGGINESGSFMNMSNANLAWEALSKLDFWVDINMFHHPGTEMADIILPCQHWLELNNIRVSQGASGGIGLTQRAIEPPADTKFDYDINRLLFETMERHGSPNGTWTNIAGDGPGAYHH…	701
14797	1	LKTRLLKESDVVEGGSPRKFYAWNKNANGGQGGLVLWDVDTTQWEGCNHVAPTRDQMEVMYAGTSQEGYLPPISYNELVEAGIDLDMHDSHEVTLADGSKHTARPVWSYLEESVADCTPEWCAEITGLDPALVEEACVVWATRPEGQTYGNGGIHLQLAPDQIGNCTQSVRAILHLMYMTGNFDGPAGNRGLTRSPLDEQATGVPGSNMPQEVKAQLISLGVIPVEGVEPDPINVPDRIETLSNMVSADRFPLLAYYNEWSDATRIWNACIEGDPYPLKGGINESGSFMNMSNANLAWEALSKLDFWVDINMFHHPGTEMADIILPCQHWLELNNIRVSQGASGGIGLTQRAIEPPADTKFDYDINRLLFETMERHGSPNGTWTNIAGDGPGAYHHDDR…	703
14797	1	KLKTRLLKESDVVEGGSPRKFYAWNKNANGGQGGLVLWDVDTTQWEGCNHVAPTRDQMEVMYAGTSQEGYLPPISYNELVEAGIDLDMHDSHEVTLADGSKHTARPVWSYLEESVADCTPEWCAEITGLDPALVEEACVVWATRPEGQTYGNGGIHLQLAPDQIGNCTQSVRAILHLMYMTGNFDGPAGNRGLTRSPLDEQATGVPGSNMPQEVKAQLISLGVIPVEGVEPDPINVPDRIETLSNMVSADRFPLLAYYNEWSDATRIWNACIEGDPYPLKGGINESGSFMNMSNANLAWEALSKLDFWVDINMFHHPGTEMADIILPCQHWLELNNIRVSQGASGGIGLTQRAIEPPADTKFDYDINRLLFETMERHGSPNGTWTNIAGDGPGAYHHDD…	704
14797	1	NLSRRTFAKLSAATAATAVIGCAVPGAALAEDAEAPSRGSEIKRVRTCCRGCGKMECGVWVTVENGRAVKVEGDQSSFQSSGNCCGKSQSSLQAAYHPDRIYHPMKRTNPKGEEPGWQRITWDEAMETIGSKFQEIMDQYGGQSIFNMCGTSRQWVYGPYAFYKWLFDTPNAHVASEICKGPRRLMGWISSVDGAPWMALRDGPRVYVQWGTAPENSNYDDSCRNLVDRMSAAETHICIDPRLSGSGKEADYWLNLEPGTDGALALAWQHILIEKDLIDWEFVKRWTDASLLVVEDMEPTGGRYLDLSSPIQVPALQDLIGTKLKTRLLKEMDLVEGGSPHKFMAWNKKANDGKGGLVYWDTDTTQWQGCNHVAPTRDQMEVVYAGTSQEGYLPPISYW…	705
14797	1	MGKLNLSRRTFAKLSAATAATAVIGCAVPGAALAEDAEAPSRGSEIKRVRTCCRGCGKMECGVWVTVENGRAVKVEGDQSSFQSSGNCCGKSQSSLQAAYHPDRIYHPMKRTNPKGEEPGWQRITWDEAMETIGSKFQEIMDQYGGQSIFNMCGTSRQWVYGPYAFYKWLFDTPNAHVASEICKGPRRLMGWISSVDGAPWMALRDGPRVYVQWGTAPENSNYDDSCRNLVDRMSAAETHICIDPRLSGSGKEADYWLNLEPGTDGALALAWQHILIEKDLIDWEFVKRWTDASLLVVEDMEPTGGRYLDLSSPIQVPALQDLIGTKLKTRLLKEMDLVEGGSPHKFMAWNKKANDGKGGLVYWDTDTTQWQGCNHVAPTRDQMEVVYAGTSQEGYLPP…	709
14797	1	MGKLNLSRRTFAKLSAATAATAVIGCAVPGAALAEDAEAPSRGSEIKRVRTCCRGCGKMECGVWVTVENGRAVKVEGDQSSFQSSGNCCGKSQSSLQAAYHPDRIYHPMKRTNPKGEEPGWQRITWDEAMETIGSKFQEIMDQYGGQSIFNMCGTSRQWVYGPYAFYKWLFDTPNAHVASEICKGPRRLMGWISSVDGAPWMALRDGPRVYVQWGTAPENSNYDDSCRNLVDRMSAAETHICIDPRLSGSGKEADYWLNLEPGTDGALALAWQHILIEKDLIDWEFVKRWTDASLLVVEDMEPTGGRYLDLSSPIQVPALQDLIGTKLKTRLLKEMDLVEGGSPHKFMAWNKKANDGKGGLVYWDTDTTQWQGCNHVAPTRDQMEVVYAGTSQEGYLPP…	725
14797	1	VRTCCRGCGKMECGVWVTVENGRAVKVEGDQSSFQSSGNCCGKSQSSLQAAYHPDRIYHPMKRTNPKGEEPGWQRITWDEAMETIGSKFQEIMDQYGGQSIFNMCGTSRQWVYGPYAFYKWLFDTPNAHVASEICKGPRRLMGWISSVDGAPWMALRDGPRVYVQWGTAPENSNYDDSCRNLVDRMSAAETHICIDPRLSGSGKEADYWLNLEPGTDGALALAWQHILIEKDLIDWEFVKRWTDASLLVVEDMEPTGGRYLDLSSPIQVPALQDLIGTKLKTRLLKEMDLVEGGSPHKFMAWNKKANDGKGGLVYWDTDTTQWQGCNHVAPTRDQMEVVYAGTSQEGYLPPISYWELEEAGIDFDLEGEHEVTLADGTKHIARPVWSYLAKSVADCTPE…	748
14809	1	VKRVRTCCRGCGKMECGVWVTVQNGRAVKVEGDQSSFQSSGNCCGKSQSSIQAAYHPDRIYHPMKRTNPKGEDPGWQRITWDEAMQTIGEKFQQIIDRYGGQSIFNMAGTSRQWVYGPYAFYKWLFDTPNAHVASEICKGPRRLMGWISSVDGAPWMALRDGPRVYVQWGTAPENSNYDDSCRNLVDKMNEADVHICIDPRLSGSGKEADYWLNLKPGTDGALALCWQHIIIEHDLVDWEFVKRWTDASLLVVEDMEPTGGRYIDLSSPVQVPPLEDLIGTKLKTRLLKESDLKEGGSPHKFYAWNKNANDGAGGLVYWDADATQWEGCNHVAPTRDQMEVVYKGTSQEGYLPPLSYWELEEAGIDFDLKGTHEIELADGTKHVAKPVWAYLEESVKEC…	751
14797|14798	1	IKRVRTCCRGCGKMECGVWVTVENGRAVKVEGDQSSFQSSGNCCGKSQSSLQAAYHPDRIYHPMKRTNPKGEEPGWQRITWDEAMETIGSKFQEIMDQYGGQSIFNMCGTSRQWVYGPYAFYKWLFDTPNAHVASEICKGPRRLMGWISSVDGAPWMALRDGPRVYVQWGTAPENSNYDDSCRNLVDRMSAAETHICIDPRLSGSGKEADYWLNLEPGTDGALALAWQHILIEKDLIDWEFVKRWTDASLLVVEDMEPTGGRYLDLSSPIQVPALQDLIGTKLKTRLLKEMDLVEGGSPHKFMAWNKKANDGKGGLVYWDTDTTQWQGCNHVAPTRDQMEVVYAGTSQEGYLPPISYWELEEAGIDFDLEGEHEVTLADGTKHIARPVWSYLAKSVADC…	751
14797	1	EIKRVRTCCRGCGKMECGVWVTVENGRAVKVEGDQSSFQSSGNCCGKSQSSLQAAYHPDRIYHPMKRTNPKGEEPGWQRITWDEAMETIGSKFQEIMDQYGGQSIFNMCGTSRQWVYGPYAFYKWLFDTPNAHVASEICKGPRRLMGWISSVDGAPWMALRDGPRVYVQWGTAPENSNYDDSCRNLVDRMSAAETHICIDPRLSGSGKEADYWLNLEPGTDGALALAWQHILIEKDLIDWEFVKRWTDASLLVVEDMEPTGGRYLDLSSPIQVPALQDLIGTKLKTRLLKEMDLVEGGSPHKFMAWNKKANDGKGGLVYWDTDTTQWQGCNHVAPTRDQMEVVYAGTSQEGYLPPISYWELEEAGIDFDLEGEHEVTLADGTKHIARPVWSYLAKSVAD…	752
14809	1	DVKRVRTCCRGCGKMECGVWVTVQNGRAVKVEGDQSSFQSSGNCCGKSQSSIQAAYHPDRIYHPMKRTNPKGEDPGWQRITWDEAMQTIGEKFQQIIDRYGGQSIFNMAGTSRQWVYGPYAFYKWLFDTPNAHVASEICKGPRRLMGWISSVDGAPWMALRDGPRVYVQWGTAPENSNYDDSCRNLVDKMNEADVHICIDPRLSGSGKEADYWLNLKPGTDGALALCWQHIIIEHDLVDWEFVKRWTDASLLVVEDMEPTGGRYIDLSSPVQVPPLEDLIGTKLKTRLLKESDLKEGGSPHKFYAWNKNANDGAGGLVYWDADATQWEGCNHVAPTRDQMEVVYKGTSQEGYLPPLSYWELEEAGIDFDLKGTHEIELADGTKHVAKPVWAYLEESVKE…	752
14809	1	DDVKRVRTCCRGCGKMECGVWVTVQNGRAVKVEGDQSSFQSSGNCCGKSQSSIQAAYHPDRIYHPMKRTNPKGEDPGWQRITWDEAMQTIGEKFQQIIDRYGGQSIFNMAGTSRQWVYGPYAFYKWLFDTPNAHVASEICKGPRRLMGWISSVDGAPWMALRDGPRVYVQWGTAPENSNYDDSCRNLVDKMNEADVHICIDPRLSGSGKEADYWLNLKPGTDGALALCWQHIIIEHDLVDWEFVKRWTDASLLVVEDMEPTGGRYIDLSSPVQVPPLEDLIGTKLKTRLLKESDLKEGGSPHKFYAWNKNANDGAGGLVYWDADATQWEGCNHVAPTRDQMEVVYKGTSQEGYLPPLSYWELEEAGIDFDLKGTHEIELADGTKHVAKPVWAYLEESVK…	753
14798	1	GSEIKRVRTCCRGCGKMECGVWVTVENGRAVKVEGDQSSFQSSGNCCGKSQSSLQAAYHPDRIYHPMKRTNPKGEEPGWQRITWDEAMETIGSKFQEIMDQYGGQSIFNMCGTSRQWVYGPYAFYKWLFDTPNAHVASEICKGPRRLMGWISSVDGAPWMALRDGPRVYVQWGTAPENSNYDDSCRNLVDRMSAAETHICIDPRLSGSGKEADYWLNLEPGTDGALALAWQHILIEKDLIDWEFVKRWTDASLLVVEDMEPTGGRYLDLSSPIQVPALQDLIGTKLKTRLLKEMDLVEGGSPHKFMAWNKKANDGKGGLVYWDTDTTQWQGCNHVAPTRDQMEVVYAGTSQEGYLPPISYWELEEAGIDFDLEGEHEVTLADGTKHIARPVWSYLAKSV…	754
14809	1	GDDIKRVRTCCRGCGKMECGVWVTVQNGRAVKVEGDQSSFQSSGNCCGKSQSSIQAAYHPDRIYHPMKRTNPKGEDPGWQRITWDEAMQTIGEKFQQIIDRYGGQSIFNMAGTSRQWVYGPYAFYKWLFDTPNAHVASEICKGPRRLMGWISSVDGAPWMALRDGPRVYVQWGTAPENSNYDDSCRNLVDKMAEADVHICIDPRLSGSGKEADYWLNLKPGTDGALALCWQHIIIEHDLVDWEFVKRWTDASLLVVEDMEPTGGRYIDLSSPVQVPPLEDLIGTKLKTRLLKESDLKEGGSPHKFYAWNKNANDGAGGLVYWDADATQWEGCNHVAPTRDQMEVVYKGTSQEGYLPPLSYCELEEAGIDFDLKGTHEIELADGTKHVAKPVWAYLEESV…	754
14798	1	SRGSEIKRVRTCCRGCGKMECGVWVTVENGRAVKVEGDQSSFQSSGNCCGKSQSSLQAAYHPDRIYHPMKRTNPKGEEPGWQRITWDEAMETIGSKFQEIMDQYGGQSIFNMCGTSRQWVYGPYAFYKWLFDTPNAHVASEICKGPRRLMGWISSVDGAPWMALRDGPRVYVQWGTAPENSNYDDSCRNLVDRMSAAETHICIDPRLSGSGKEADYWLNLEPGTDGALALAWQHILIEKDLIDWEFVKRWTDASLLVVEDMEPTGGRYLDLSSPIQVPALQDLIGTKLKTRLLKEMDLVEGGSPHKFMAWNKKANDGKGGLVYWDTDTTQWQGCNHVAPTRDQMEVVYAGTSQEGYLPPISYWELEEAGIDFDLEGEHEVTLADGTKHIARPVWSYLAK…	756
14798	1	GTDGALALAWQHILIEKDLIDWEFVKRWTDASLLVVEDMEPTGGRYLDLSSPIQVPALQDLIGTKLKTRLLKEMDLVEGGSPHKFMAWNKKANDGKGGLVYWDTDTTQWQGCNHVAPTRDQMEVVYAGTSQEGYLPPISYWELEEAGIDFDLEGEHEVTLADGTKHIARPVWSYLAKSVADCTPEWASEITGLDPQLIEESCTVWATRPEGQTYGNGGIHLNLAPDQIGNCAQTVRAVLNLIYSSGNFDGPAGNRGLSRTPVDEQATAAPGTNMPQEVKWTLKGMEALTGEPMCPPMYLADKQVDPMNIPDRREVLGNMIGAEKFPILPYYNEWADATCIWKACLGEGEYPLKGGINESGSFMNMSNATLAWEALSKLDFWVDINMFHHPGTEMADIIL…	779
14797	1	VKRVRTCCRGCGKMECGVWVTVENGRAVKVEGDQSSFQSSGNCCGKSQSSLQAAYHPDRIYHPMKRTNPKGEEPGWQRITWDEAMETIGSKFQEIMDQYGGQSIFNMCGTSRQWVYGPYAFYKWLFDTPNAHVASEICKGPRRLMGWISSVDGAPWMALRDGPRVYVQWGTAPENSNYDDSCRNLVDRMSAAETHICIDPRLSGSGKEADYWLNLEPGTDGALALAWQHILIEKDLIDWEFVKRWTDASLLVVEDMEPTGGRYLDLSSPIQVPALQDLIGTKLKTRLLKEMDLVEGGSPHKFMAWNKKANDGKGGLVYWDTDTTQWQGCNHVAPTRDQMEVVYAGTSQEGYLPPISYWELEEAGIDFDLEGEHEVTLADGTKHIARPVWSYLAKSVADC…	779
14809	1	IDPRLSGSGKEADYWLNLRPGSDGALALCWQHLVIKNDLVDWEFVKRWTNSSFLVVEDREPTGGRYIDLSTPLNNAGIPADVVGTKLKTRLLKESDVVEGGSPRKFYAWNKLANDGAGGLVMWDVDTTQWEGCNHVAPTRDQMEVVYKGTSQEGYLPPLSYHELEEAGIDLDMRGTHEVELLDGSKHTAKPVWAYLEESVADCTPAWCSEITGLDPALIEEACLVWATRPEGQDYGNGGIHLNLAPDQIGNCTQTVRAVLHLIYMTGNFDTPAGNRGLTRSPIDEQATAAPGSNMPQEVKAQLIALGEIPVEGVTPDPLNVPDRYDTLSNMVGADEFPITAYYNEWADATRIWDACLTGEPYPVRGGINESGSFMNMSNANLAWEALQSLDFWVDINMF…	782
14798	1	GTDGALALAWQHILIEKDLIDWEFVKRWTDASLLVVEDMEPTGGRYLDLSSPIQVPALQDLIGTKLKTRLLKEMDLVEGGSPHKFMAWNKKANDGKGGLVYWDTDTTQWQGCNHVAPTRDQMEVVYAGTSQEGYLPPISYWELEEAGIDFDLEGEHEVTLADGTKHIARPVWSYLAKSVADCTPEWASEITGLDPQLIEESCTVWATRPEGQTYGNGGIHLNLAPDQIGNCAQTVRAVLNLIYSSGNFDGPAGNRGLSRTPVDEQATAAPGTNMPQEVKWTLKGMEALTGEPMCPPMYLADKQVDPMNIPDRREVLGNMIGAEKFPILPYYNEWADATCIWKACLGEGEYPLKGGINESGSFMNMSNATLAWEALSKLDFWVDINMFHHPGTEMADIIL…	784
14797	1	NLSRRTFAKLSAATAATAVIGCAVPGAALAEDAEAPSRGSEIKRVRTCCRGCGKMECGVWVTVENGRAVKVEGDQSSFQSSGNCCGKSQSSLQAAYHPDRIYHPMKRTNPKGEEPGWQRITWDEAMETIGSKFQEIMDQYGGQSIFNMCGTSRQWVYGPYAFYKWLFDTPNAHVASEICKGPRRLMGWISSVDGAPWMALRDGPRVYVQWGTAPENSNYDDSCRNLVDRMSAAETHICIDPRLSGSGKEADYWLNLEPGTDGALALAWQHILIEKDLIDWEFVKRWTDASLLVVEDMEPTGGRYLDLSSPIQVPALQDLIGTKLKTRLLKEMDLVEGGSPHKFMAWNKKANDGKGGLVYWDTDTTQWQGCNHVAPTRDQMEVVYAGTSQEGYLPPISYW…	785
14809	1	IDPRLSGSGKEADYWLNLRPGSDGALALCWQHLVIKNDLVDWEFVKRWTNSSFLVVEDREPTGGRYIDLSTPLNNAGIPADVVGTKLKTRLLKESDVVEGGSPRKFYAWNKLANDGAGGLVMWDVDTTQWEGCNHVAPTRDQMEVVYKGTSQEGYLPPLSYHELEEAGIDLDMRGTHEVELLDGSKHTAKPVWAYLEESVADCTPAWCSEITGLDPALIEEACLVWATRPEGQDYGNGGIHLNLAPDQIGNCTQTVRAVLHLIYMTGNFDTPAGNRGLTRSPIDEQATAAPGSNMPQEVKAQLIALGEIPVEGVTPDPLNVPDRYDTLSNMVGADEFPITAYYNEWADATRIWDACLTGEPYPVRGGINESGSFMNMSNANLAWEALQSLDFWVDINMF…	787
14809	1	DIKRVRTCCRGCGKMECGVWVTVQNGRAVKVEGDQSSFQSSGNCCGKSQSSIQAAYHPDRIYHPMKRTNPKGEDPGWQRITWDEAMQTIGEKFQQIIDRYGGQSIFNMAGTSRQWVYGPYAFYKWLFDTPNAHVASEICKGPRRLMGWISSVDGAPWMALRDGPRVYVQWGTAPENSNYDDSCRNLVDKMAEADVHICIDPRLSGSGKEADYWLNLKPGTDGALALCWQHIIIEHDLVDWEFVKRWTDASLLVVEDMEPTGGRYIDLSSPVQVPPLEDLIGTKLKTRLLKESDLKEGGSPHKFYAWNKNANDGAGGLVYWDADATQWEGCNHVAPTRDQMEVVYKGTSQEGYLPPLSYCELEEAGIDFDLKGTHEIELADGTKHVAKPVWAYLEESVKE…	788
14797	1	MGKLNLSRRTFAKLSAATAATAVIGCAVPGAALAEDAEAPSRGSEIKRVRTCCRGCGKMECGVWVTVENGRAVKVEGDQSSFQSSGNCCGKSQSSLQAAYHPDRIYHPMKRTNPKGEEPGWQRITWDEAMETIGSKFQEIMDQYGGQSIFNMCGTSRQWVYGPYAFYKWLFDTPNAHVASEICKGPRRLMGWISSVDGAPWMALRDGPRVYVQWGTAPENSNYDDSCRNLVDRMSAAETHICIDPRLSGSGKEADYWLNLEPGTDGALALAWQHILIEKDLIDWEFVKRWTDASLLVVEDMEPTGGRYLDLSSPIQVPALQDLIGTKLKTRLLKEMDLVEGGSPHKFMAWNKKANDGKGGLVYWDTDTTQWQGCNHVAPTRDQMEVVYAGTSQEGYLPP…	789
14809	1	NLTRRAFTKLAAVTGAAVACTAAAPNAALAEDAGAAARGDDVKRVRTCCRGCGKMECGVWVTVQNGRVVKVEGDQSSFQSSGNCCGKSQSSIQAAYHPDRIYHPMKRTNPKGEDPGWQRITWDEAMQTIGEKFQQIIDRYGGQSIFNMAGTSRQWVYGPYAFYKWLFDTPNAHVASEICKGPRRLMGWISSVDGAPWMALRDGPRVYVQWGTAPENSNYDDSCRNLVDKMNEADVHICIDPRLSGSGKEADYWLNLKPGTDGALALCWQHIIIEHDLVDWEFVKRWTDASLLVVEDMEPTDGRYIDLSSPVQVPPLEDLIGTKLKTRLLKESDLKEGGSPHKFYAWNKNANDGAGGLVYWDADATQWEGCNHVAPTRDQMEVVYKGTSQEGYLPPLSYW…	792
14809	1	LNLTRRAFTKLAAVTGAAVACTAAAPNAALAEDAGAAARGDDVKRVRTCCRGCGKMECGVWVTVQNGRVVKVEGDQSSFQSSGNCCGKSQSSIQAAYHPDRIYHPMKRTNPKGEDPGWQRITWDEAMQTIGEKFQQIIDRYGGQSIFNMAGTSRQWVYGPYAFYKWLFDTPNAHVASEICKGPRRLMGWISSVDGAPWMALRDGPRVYVQWGTAPENSNYDDSCRNLVDKMNEADVHICIDPRLSGSGKEADYWLNLKPGTDGALALCWQHIIIEHDLVDWEFVKRWTDASLLVVEDMEPTDGRYIDLSSPVQVPPLEDLIGTKLKTRLLKESDLKEGGSPHKFYAWNKNANDGAGGLVYWDADATQWEGCNHVAPTRDQMEVVYKGTSQEGYLPPLSY…	793
14809	1	MKRTNPKGEDPGWQRITWDEAMQTIGEKFQQIIDRYGGQSIFNMAGTSRQWVYGPYAFYKWLFDTPNAHVASEICKGPRRLMGWISSVDGAPWMALRDGPRVYVQWGTAPENSNYDDSCRNLVDKMNEADVHICIDPRLSGSGKEADYWLNLKPGTDGALALCWQHIIIEHDLVDWEFVKRWTDASLLVVEDMEPTGGRYIDLSSPVQVPPLEDLIGTKLKTRLLKESDLKEGGSPHKFYAWNKNANDGAGGLVYWDADATQWEGCNHVAPTRDQMEVVYKGTSQEGYLPPLSYWELEEAGIDFDLKGMHEIELADGTKHVAKPVWAYLEESVKECTTEWCQEKTGLDPALVEEACLAWATRPEGQTYGNGGIHLNLAPDQVGNCAQTVRAVLHLSYMT…	799
14809	1	HICIDPRLSGSGKEADYWLNLKPGTDGALALCWQHIIIEHDLVDWEFVKRWTDASLLVVEDMEPTGGRYIDLSSPVQVPPLEDLIGTKLKTRLLKESDLKEGGSPHKFYAWNKNANDGAGGLVYWDADATQWEGCNHVAPTRDQMEVVYKGTSQEGYLPPLSYWELEEAGIDFDLKGTHEIELADGTKHVAKPVWAYLEESVKECTTEWCQEKTGLDPALVEEACLAWATRPEGQTYGNGGIHLNLAPDQVGNCAQTVRAVLHLSYMTGNFDGPAGNRGLTRTPVDEQATAAPGVNMPQEVKWTLKGMEAITGEPQCPPFYLPDVKLEPTNIPDRREILSNMVGAEKFPILPYYNEWADATCIWEACINGDPYPLKGGINESGSFMNMSNATLAWEALS…	801
14809	1	HPMKRTNPKGEDPGWQRITWDEAMQTIGEKFQQIIDRYGGQSIFNMAGTSRQWVYGPYAFYKWLFDTPNAHVASEICKGPRRLMGWISSVDGAPWMALRDGPRVYVQWGTAPENSNYDDSCRNLVDKMNEADVHICIDPRLSGSGKEADYWLNLKPGTDGALALCWQHIIIEHDLVDWEFVKRWTDASLLVVEDMEPTGGRYIDLSSPVQVPPLEDLIGTKLKTRLLKESDLKEGGSPHKFYAWNKNANDGAGGLVYWDADATQWEGCNHVAPTRDQMEVVYKGTSQEGYLPPLSYWELEEAGIDFDLKGMHEIELADGTKHVAKPVWAYLEESVKECTTEWCQEKTGLDPALVEEACLAWATRPEGQTYGNGGIHLNLAPDQVGNCAQTVRAVLHLSY…	801
14797	1	VKRVRTCCRGCGKMECGVWVTVENGRAVKVEGDQSSFQSSGNCCGKSQSSLQAAYHPDRIYHPMKRTNPKGEEPGWQRITWDEAMETIGSKFQEIMDQYGGQSIFNMCGTSRQWVYGPYAFYKWLFDTPNAHVASEICKGPRRLMGWISSVDGAPWMALRDGPRVYVQWGTAPENSNYDDSCRNLVDRMSAAETHICIDPRLSGSGKEADYWLNLEPGTDGALALAWQHILIEKDLIDWEFVKRWTDASLLVVEDMEPTGGRYLDLSSPIQVPALQDLIGTKLKTRLLKEMDLVEGGSPHKFMAWNKKANDGKGGLVYWDTDTTQWQGCNHVAPTRDQMEVVYAGTSQEGYLPPISYWELEEAGIDFDLEGEHEVTLADGTKHIARPVWSYLAKSVADC…	802
14809	1	AEADVHICIDPRLSGSGKEADYWLNLKPGTDGALALCWQHIIIEHDLVDWEFVKRWTDASLLVVEDMEPTGGRYIDLSSPVQVPPLEDLIGTKLKTRLLKESDLKEGGSPHKFYAWNKNANDGAGGLVYWDADATQWEGCNHVAPTRDQMEVVYKGTSQEGYLPPLSYWELEEAGIDFDLKGTHEIELADGTKHVAKPVWAYLEESVKECTTEWCQEKTGLDPALVEEACLAWATRPEGQTYGNGGIHLNLAPDQVGNCAQTVRAVLHLSYMTGNFDGPAGNRGLTRTPVDEQATAAPGVNMPQEVKWTLKGMEAITGEPQCPPFYLPDVKLEPTNIPDRREILSNMVGAEKFPILPYYNEWADATCIWEACINGDPYPLKGGINESGSFMNMSNATLA…	810
14809	1	AEADVHICIDPRLSGSGKEADYWLNLKPGTDGALALCWQHIIIEHDLVDWEFVKRWTDASLLVVEDMEPTGGRYIDLSSPVQVPPLEDLIGTKLKTRLLKESDLKEGGSPHKFYAWNKNANDGAGGLVYWDADATQWEGCNHVAPTRDQMEVVYKGTSQEGYLPPLSYWELEEAGIDFDLKGTHEIELADGTKHVAKPVWAYLEESVKECTTEWCQEKTGLDPALVEEACLAWATRPEGQTYGNGGIHLNLAPDQVGNCAQTVRAVLHLSYMTGNFDGPAGNRGLTRTPVDEQATAAPGVNMPQEVKWTLKGMEAITGEPQCPPFYLPDVKLEPTNIPDRREILSNMVGAEKFPILPYYNEWADATCIWEACINGDPYPLKGGINESGSFMNMSNATLA…	811
14809	1	YDDSCRNLVDKMNEADVHICIDPRLSGSGKEADYWLNLKPGTDGALALCWQHIIIEHDLVDWEFVKRWTDASLLVVEDMEPTDGRYIDLSSPVQVPPLEDLIGTKLKTRLLKESDLKEGGSPHKFYAWNKNANDGAGGLVYWDADATQWEGCNHVAPTRDQMEVVYKGTSQEGYLPPLSYWELEEAGIDFDLKGTHEIELADGTKHVAKPVWAYLEESVKECTTEWCQEKTGLDPALVEEACLAWATRPEGQTYGNGGIHLNLAPDQVGNCAQTVRAVLHLSYMTGNFDGPAGNRGLTRTPVDEQATAAPGVNMPQEVKWTLKGMEAITGEPQCPPFYLPDVKLEPTNIPDRREILSNMVGAEKFPILPYYNEWADATCIWEACINGDPYPLKGGINES…	818
14809	1	SNYDDSCRNLVDKMNEADVHICIDPRLSGSGKEADYWLNLKPGTDGALALCWQHIIIEHDLVDWEFVKRWTDASLLVVEDMEPTGGRYIDLSSPVQVPPLEDLIGTKLKTRLLKESDLKEGGSPHKFYAWNKNANDGAGGLVYWDADATQWEGCNHVAPTRDQMEVVYKGTSQEGYLPPLSYWELEEAGIDFDLKGTHEIELADGTKHVAKPVWAYLEESVKECTTEWCQEKTGLDPALVEEACLAWATRPEGQTYGNGGIHLNLAPDQVGNCAQTVRAVLHLSYMTGNFDGPAGNRGLTRTPVDEQATAAPGVNMPQEVKWTLKGMEAITGEPQCPPFYLPDVKLEPTNIPDRREILSNMVGAEKFPILPYYNEWADATCIWEACINGDPYPLKGGIN…	820
14809	1	YDDSCRNLVDKMNEADVHICIDPRLSGSGKEADYWLNLKPGTDGALALCWQHIIIEHDLVDWEFVKRWTDASLLVVEDMEPTDGRYIDLSSPVQVPPLEDLIGTKLKTRLLKESDLKEGGSPHKFYAWNKNANDGAGGLVYWDADATQWEGCNHVAPTRDQMEVVYKGTSQEGYLPPLSYWELEEAGIDFDLKGTHEIELADGTKHVAKPVWAYLEESVKECTTEWCQEKTGLDPALVEEACLAWATRPEGQTYGNGGIHLNLAPDQVGNCAQTVRAVLHLSYMTGNFDGPAGNRGLTRTPVDEQATAAPGVNMPQEVKWTLKGMEAITGEPQCPPFYLPDVKLEPTNIPDRREILSNMVGAEKFPILPYYNEWADATCIWEACINGDPYPLKGGINES…	822
14809	1	YDDSCRNLVDKMNEADVHICIDPRLSGSGKEADYWLNLKPGTDGALALCWQHIIIEHDLVDWEFVKRWTDASLLVVEDMEPTDGRYIDLSSPVQVPPLEDLIGTKLKTRLLKESDLKEGGSPHKFYAWNKNANDGAGGLVYWDADATQWEGCNHVAPTRDQMEVVYKGTSQEGYLPPLSYWELEEAGIDFDLKGTHEIELADGTKHVAKPVWAYLEESVKECTTEWCQEKTGLDPALVEEACLAWATRPEGQTYGNGGIHLNLAPDQVGNCAQTVRAVLHLSYMTGNFDGPAGNRGLTRTPVDEQATAAPGVNMPQEVKWTLKGMEAITGEPQCPPFYLPDVKLEPTNIPDRREILSNMVGAEKFPILPYYNEWADATCIWEACINGDPYPLKGGINES…	823
14809	1	SNYDDSCRNLVDKMNEADVHICIDPRLSGSGKEADYWLNLKPGTDGALALCWQHIIIEHDLVDWEFVKRWTDASLLVVEDMEPTGGRYIDLSSPVQVPPLEDLIGTKLKTRLLKESDLKEGGSPHKFYAWNKNANDGAGGLVYWDADATQWEGCNHVAPTRDQMEVVYKGTSQEGYLPPLSYWELEEAGIDFDLKGTHEIELADGTKHVAKPVWAYLEESVKECTTEWCQEKTGLDPALVEEACLAWATRPEGQTYGNGGIHLNLAPDQVGNCAQTVRAVLHLSYMTGNFDGPAGNRGLTRTPVDEQATAAPGVNMPQEVKWTLKGMEAITGEPQCPPFYLPDVKLEPTNIPDRREILSNMVGAEKFPILPYYNEWADATCIWEACINGDPYPLKGGIN…	824
14809	1	SNYDDSCRNLVDKMNEADVHICIDPRLSGSGKEADYWLNLKPGTDGALALCWQHIIIEHDLVDWEFVKRWTDASLLVVEDMEPTGGRYIDLSSPVQVPPLEDLIGTKLKTRLLKESDLKEGGSPHKFYAWNKNANDGAGGLVYWDADATQWEGCNHVAPTRDQMEVVYKGTSQEGYLPPLSYWELEEAGIDFDLKGTHEIELADGTKHVAKPVWAYLEESVKECTTEWCQEKTGLDPALVEEACLAWATRPEGQTYGNGGIHLNLAPDQVGNCAQTVRAVLHLSYMTGNFDGPAGNRGLTRTPVDEQATAAPGVNMPQEVKWTLKGMEAITGEPQCPPFYLPDVKLEPTNIPDRREILSNMVGAEKFPILPYYNEWADATCIWEACINGDPYPLKGGIN…	825
14809	1	GAPWMALRDGPRVYVQWGTAPENSNYDDSCRNLVDKMTEADVHICIDPRLSGSGKEADYWLNLRPGSDGALALCWQHLVIKNDLVDWEFVKRWTNSSFLVVEDREPTGGRYIDLSTPLNNAGIPADVVGTKLKTRLLKESDVVEGGSPRKFYAWNKLANDGAGGLVMWDVDATQWEGCNHVAPTRDQMEVVYKGTSQEGYLPPLSYHELEEAGIDLDMRGTHEVELLDGSKHTAKPVWAYLEESVADCTPAWCSEITGLDPALIEEACLVWATRPEGQDYGNGGIHLNLAPDQIGNCTQTVRAVLHLIYMTGNFDTPAGNRGLTRSPIDEQATAAPGSNMPQEVKAQLIALGEIPVEGVTPDPLNVPDRYDTLSNMVGADEFPITAYYNEWADATRIWD…	827
14809	1	WMALRDGPRVYVQWGTAPENSNYDDSCRNLVDKMTEADVHICIDPRLSGSGKEADYWLNLRPGSDGALALCWQHLVIKNDLVDWEFVKRWTNSSFLVVEDREPTGGRYIDLSTPLNNAGIPADVVGTKLKTRLLKESDVVEGGSPRKFYAWNKLANDGAGGLVMWDVDATQWEGCNHVAPTRDQMEVVYKGTSQEGYLPPLSYHELEEAGIDLDMRGTHEVELLDGSKHTAKPVWAYLEESVADCTPAWCSEITGLDPALIEEACLVWATRPEGQDYGNGGIHLNLAPDQIGNCTQTVRAVLHLIYMTGNFDTPAGNRGLTRSPIDEQATAAPGSNMPQEVKAQLIALGEIPVEGVTPDPLNVPDRYDTLSNMVGADEFPITAYYNEWADATRIWDACL…	829
14809	1	DVKRVRTCCRGCGKMECGVWVTVQNGRAVKVEGDQSSFQSSGNCCGKSQSSIQAAYHPDRIYHPMKRTNPKGEDPGWQRITWDEAMQTIGEKFQQIIDRYGGQSIFNMAGTSRQWVYGPYAFYKWLFDTPNAHVASEICKGPRRLMGWISSVDGAPWMALRDGPRVYVQWGTAPENSNYDDSCRNLVDKMNEADVHICIDPRLSGSGKEADYWLNLKPGTDGALALCWQHIIIEHDLVDWEFVKRWTDASLLVVEDMEPTGGRYIDLSSPVQVPPLEDLIGTKLKTRLLKESDLKEGGSPHKFYAWNKNANDGAGGLVYWDADATQWEGCNHVAPTRDQMEVVYKGTSQEGYLPPLSYWELEEAGIDFDLKGTHEIELADGTKHVAKPVWAYLEESVKE…	858
14809	1	DDVKRVRTCCRGCGKMECGVWVTVQNGRAVKVEGDQSSFQSSGNCCGKSQSSIQAAYHPDRIYHPMKRTNPKGEDPGWQRITWDEAMQTIGEKFQQIIDRYGGQSIFNMAGTSRQWVYGPYAFYKWLFDTPNAHVASEICKGPRRLMGWISSVDGAPWMALRDGPRVYVQWGTAPENSNYDDSCRNLVDKMNEADVHICIDPRLSGSGKEADYWLNLKPGTDGALALCWQHIIIEHDLVDWEFVKRWTDASLLVVEDMEPTGGRYIDLSSPVQVPPLEDLIGTKLKTRLLKESDLKEGGSPHKFYAWNKNANDGAGGLVYWDADATQWEGCNHVAPTRDQMEVVYKGTSQEGYLPPLSYWELEEAGIDFDLKGTHEIELADGTKHVAKPVWAYLEESVK…	859
14809	1	GDDVKRVRTCCRGCGKMECGVWVTVQNGRAVKVEGDQSSFQSSGNCCGKSQSSIQAAYHPDRIYHPMKRTNPKGEDPGWQRITWDEAMQTIGEKFQQIIDRYGGQSIFNMAGTSRQWVYGPYAFYKWLFDTPNAHVASEICKGPRRLMGWISSVDGAPWMALRDGPRVYVQWGTAPENSNYDDSCRNLVDKMNEADVHICIDPRLSGSGKEADYWLNLKPGTDGALALCWQHIIIEHDLVDWEFVKRWTDASLLVVEDMEPTGGRYIDLSSPVQVPPLEDLIGTKLKTRLLKESDLKEGGSPHKFYAWNKNANDGAGGLVYWDADATQWEGCNHVAPTRDQMEVVYKGTSQEGYLPPLSYWELEEAGIDFDLKGTHEIELADGTKHVAKPVWAYLEESV…	860
14809	1	VKRVRTCCRGCGKMECGVWVTVQNGRAVKVEGDQSSFQSSGNCCGKSQSSIQAAYHPDRIYHPMKRTNPKGEDPGWQRITWDEAMQTIGEKFQQIIDRYGGQSIFNMAGTSRQWVYGPYAFYKWLFDTPNAHVASEICKGPRRLMGWISSVDGAPWMALRDGPRVYVQWGTAPENSNYDDSCRNLVDKMNEADVHICIDPRLSGSGKEADYWLNLKPGTDGALALCWQHIIIEHDLVDWEFVKRWTDASLLVVEDMEPTGGRYIDLSSPVQVPPLEDLIGTKLKTRLLKESDLKEGGSPHKFYAWNKNANDGAGGLVYWDADATQWEGCNHVAPTRDQMEVVYKGTSQEGYLPPLSYWELEEAGIDFDLKGTHEIELADGTKHVAKPVWAYLEESVKEC…	862
14809	1	DVKRVRTCCRGCGKMECGVWVTVQNGRAVKVEGDQSSFQSSGNCCGKSQSSIQAAYHPDRIYHPMKRTNPKGEDPGWQRITWDEAMQTIGEKFQQIIDRYGGQSIFNMAGTSRQWVYGPYAFYKWLFDTPNAHVASEICKGPRRLMGWISSVDGAPWMALRDGPRVYVQWGTAPENSNYDDSCRNLVDKMNEADVHICIDPRLSGSGKEADYWLNLKPGTDGALALCWQHIIIEHDLVDWEFVKRWTDASLLVVEDMEPTGGRYIDLSSPVQVPPLEDLIGTKLKTRLLKESDLKEGGSPHKFYAWNKNANDGAGGLVYWDADATQWEGCNHVAPTRDQMEVVYKGTSQEGYLPPLSYWELEEAGIDFDLKGTHEIELADGTKHVAKPVWAYLEESVKE…	863
14798	1	KWLFDTPNAHVASEICKGPRRLMGWISSVDGAPWMALRDGPRVYVQWGTAPENSNYDDSCRNLVDRMSAAETHICIDPRLSGSGKEADYWLNLEPGTDGALALAWQHILIEKDLIDWEFVKRWTDASLLVVEDMEPTGGRYLDLSSPIQVPALQDLIGTKLKTRLLKEMDLVEGGSPHKFMAWNKKANDGKGGLVYWDTDTTQWQGCNHVAPTRDQMEVVYAGTSQEGYLPPISYWELEEAGIDFDLEGEHEVTLADGTKHIARPVWSYLAKSVADCTPEWASEITGLDPQLIEESCTVWATRPEGQTYGNGGIHLNLAPDQIGNCAQTVRAVLNLIYSSGNFDGPAGNRGLSRTPVDEQATAAPGTNMPQEVKWTLKGMEALTGEPMCPPMYLADKQV…	874
14809	1	LFDTPNAHVASEICKGPRRLMGWISSVDGAPWMALRDGPRVYVQWGTAPENSNYDDSCRNLVDKMNEADVHICIDPRLSGSGKEADYWLNLKPGTDGALALCWQHIIIEHDLVDWEFVKRWTDASLLVVEDMEPTGGRYIDLSSPVQVPPLEDLIGTKLKTRLLKESDLKEGGSPHKFYAWNKNANDGAGGLVYWDADATQWEGCNHVAPTRDQMEVVYKGTSQEGYLPPLSYWELEEAGIDFDLKGTHEIELADGTKHVAKPVWAYLEESVKECTTEWCQEKTGLDPALVEEACLAWATRPEGQTYGNGGIHLNLAPDQVGNCAQTVRAVLHLSYMTGNFDGPAGNRGLTRTPVDEQATAAPGVNMPQEVKWTLKGMEAITGEPQCPPFYLPDVKLEP…	875
14798	1	LFDTPNAHVASEICKGPRRLMGWISSVDGAPWMALRDGPRVYVQWGTAPENSNYDDSCRNLVDRMSAAETHICIDPRLSGSGKEADYWLNLEPGTDGALALAWQHILIEKDLIDWEFVKRWTDASLLVVEDMEPTGGRYLDLSSPIQVPALQDLIGTKLKTRLLKEMDLVEGGSPHKFMAWNKKANDGKGGLVYWDTDTTQWQGCNHVAPTRDQMEVVYAGTSQEGYLPPISYWELEEAGIDFDLEGEHEVTLADGTKHIARPVWSYLAKSVADCTPEWASEITGLDPQLIEESCTVWATRPEGQTYGNGGIHLNLAPDQIGNCAQTVRAVLNLIYSSGNFDGPAGNRGLSRTPVDEQATAAPGTNMPQEVKWTLKGMEALTGEPMCPPMYLADKQVDP…	877
14809	1	PYAFYKWLFDTPNAHVASEICKGPRRLMGWISSVDGAPWMALRDGPRVYVQWGTAPENSNYDDSCRNLVDKMNEADVHICIDPRLSGSGKEADYWLNLKPGTDGALALCWQHIIIEHDLVDWEFVKRWTDASLLVVEDMEPTGGRYIDLSSPVQVPPLEDLIGTKLKTRLLKESDLKEGGSPHKFYAWNKNANDGAGGLVYWDADATQWEGCNHVAPTRDQMEVVYKGTSQEGYLPPLSYWELEEAGIDFDLKGTHEIELADGTKHVAKPVWAYLEESVKECTTEWCQEKTGLDPALVEEACLAWATRPEGQTYGNGGIHLNLAPDQVGNCAQTVRAVLHLSYMTGNFDGPAGNRGLTRTPVDEQATAAPGVNMPQEVKWTLKGMEAITGEPQCPPFYL…	878
14824	1	LFDSPNSRVASSICKGPRRLMGWLSSVDGAPWFALRDGPRVYVQWGTAPENSNYDDSCRNIVDKMVEADVHICIDPRLSGSGKEADYWLNLEPGTDCALALCWQHIIIEHDLVDWEFIKRWTNSPILVVDDMEPTGGRYHTLSTNVQVMPDLTGEKLKTRLLKESDLKEGGSCRRFMAWNKNANDGQGGLVYWDTDETQWEGCHHTAPTRDQMDVMYEGTSQEGYLPPLSYNELVDAGIDFDMTGSHQVTLADGSVHTVRPVWSYLVESVKDCTTDWCSKITKLDQKLIEDACLAWATRPEGQKYGNGGIHLNLSPDQEGACSQTVRAVLNLSYTTGNFDGPAGNRGLSRTPVDEQSTAAPGTNMPQAVKHVLSGLGSLPPMYEGTVPKYEMTNLPDQY…	881
14809	1	AFYKWLFDTPNAHVASEICKGPRRLMGWISSVDGAPWMALRDGPRVYVQWGTAPENSNYDDSCRNLVDKMNEADVHICIDPRLSGSGKEADYWLNLKPGTDGALALCWQHIIIEHDLVDWEFVKRWTDASLLVVEDMEPTGGRYIDLSSPVQVPPLEDLIGTKLKTRLLKESDLKEGGSPHKFYAWNKNANDGAGGLVYWDADATQWEGCNHVAPTRDQMEVVYKGTSQEGYLPPLSYWELEEAGIDFDLKGTHEIELADGTKHVAKPVWAYLEESVKECTTEWCQEKTGLDPALVEEACLAWATRPEGQTYGNGGIHLNLAPDQVGNCAQTVRAVLHLSYMTGNFDGPAGNRGLTRTPVDEQATAAPGVNMPQEVKWTLKGMEAITGEPQCPPFYLPD…	881
14798	1	AFYKWLFDTPNAHVASEICKGPRRLMGWISSVDGAPWMALRDGPRVYVQWGTAPENSNYDDSCRNLVDRMSAAETHICIDPRLSGSGKEADYWLNLEPGTDGALALAWQHILIEKDLIDWEFVKRWTDASLLVVEDMEPTGGRYLDLSSPIQVPALQDLIGTKLKTRLLKEMDLVEGGSPHKFMAWNKKANDGKGGLVYWDTDTTQWQGCNHVAPTRDQMEVVYAGTSQEGYLPPISYWELEEAGIDFDLEGEHEVTLADGTKHIARPVWSYLAKSVADCTPEWASEITGLDPQLIEESCTVWATRPEGQTYGNGGIHLNLAPDQIGNCAQTVRAVLNLIYSSGNFDGPAGNRGLSRTPVDEQATAAPGTNMPQEVKWTLKGMEALTGEPMCPPMYLAD…	882
14798	1	NLSRRTFAKLSAATAATAVIGCAVPGAALAEDAEAPSRGSEIKRVRTCCRGCGKMECGVWVTVENGRAVKVEGDQSSFQSSGNCCGKSQSSLQAAYHPDRIYHPMKRTNPKGEEPGWQRITWDEAMETIGSKFQEIMDQYGGQSIFNMCGTSRQWVYGPYAFYKWLFDTPNAHVASEICKGPRRLMGWISSVDGAPWMALRDGPRVYVQWGTAPENSNYDDSCRNLVDRMSAAETHICIDPRLSGSGKEADYWLNLEPGTDGALALAWQHILIEKDLIDWEFVKRWTDASLLVVEDMEPTGGRYLDLSSPIQVPALQDLIGTKLKTRLLKEMDLVEGGSPHKFMAWNKKANDGKGGLVYWDTDTTQWQGCNHVAPTRDQMEVVYAGTSQEGYLPPISYW…	894
14824	1	SRQWVYGPYAFYKWLFDSPNSRVASSICKGPRRLMGWLSSVDGAPWFALRDGPRVYVQWGTAPENSNYDDSCRNIVDKMVEADVHICIDPRLSGSGKEADYWLNLEPGTDCALALCWQHIIIEHDLVDWEFIKRWTNSPILVVDDMEPTGGRYHTLSTNVQVMPDLTGEKLKTRLLKESDLKEGGSCRRFMAWNKNANDGQGGLVYWDTDETQWEGCHHTAPTRDQMDVMYEGTSQEGYLPPLSYNELVDAGIDFDMTGSHQVTLADGSVHTVRPVWSYLVESVKDCTTDWCSKITKLDQKLIEDACLAWATRPEGQKYGNGGIHLNLSPDQEGACSQTVRAVLNLSYTTGNFDGPAGNRGLSRTPVDEQSTAAPGTNMPQAVKHVLSGLGSLPPMYEG…	896
14798	1	MGKLNLSRRTFAKLSAATAATAVIGCAVPGAALAEDAEAPSRGSEIKRVRTCCRGCGKMECGVWVTVENGRAVKVEGDQSSFQSSGNCCGKSQSSLQAAYHPDRIYHPMKRTNPKGEEPGWQRITWDEAMETIGSKFQEIMDQYGGQSIFNMCGTSRQWVYGPYAFYKWLFDTPNAHVASEICKGPRRLMGWISSVDGAPWMALRDGPRVYVQWGTAPENSNYDDSCRNLVDRMSAAETHICIDPRLSGSGKEADYWLNLEPGTDGALALAWQHILIEKDLIDWEFVKRWTDASLLVVEDMEPTGGRYLDLSSPIQVPALQDLIGTKLKTRLLKEMDLVEGGSPHKFMAWNKKANDGKGGLVYWDTDTTQWQGCNHVAPTRDQMEVVYAGTSQEGYLPP…	898
14809	1	TWDEAMEIVGTKFNELMDRYGGQCIFNMAGTSRQWVYGPYAFYKWLFDTPNAHVASEICKGPRRLMGWISSVDGAPWMALRDGPRVYVQWGTAPENSNYDDSCRNLVDKMTEADVHICIDPRLSGSGKEADYWLNLRPGSDGALALCWQHLVIKNDLVDWEFVKRWTNSSFLVVEDREPTGGRYIDLSTPLNNAGIPADVVGTKLKTRLLKESDVVEGGSPRKFYAWNKLANDGAGGLVMWDVDTTQWEGCNHVAPTRDQMEVVYKGTSQEGYLPPLSYHELEEAGIDLDMRGTHEVELLDGSKHTAKPVWAYLEESVADCTPAWCSEITGLDPALIEEACLVWATRPEGQDYGNGGIHLNLAPDQIGNCTQTVRAVLHLIYMTGNFDTPAGNRGLTRS…	900
14809	1	TWDEAMEIVGTKFNELMDRYGGQCIFNMAGTSRQWVYGPYAFYKWLFDTPNAHVASEICKGPRRLMGWISSVDGAPWMALRDGPRVYVQWGTAPENSNYDDSCRNLVDKMTEADVHICIDPRLSGSGKEADYWLNLRPGSDGALALCWQHLVIKNDLVDWEFVKRWTNSSFLVVEDREPTGGRYIDLSTPLNNAGIPADVVGTKLKTRLLKESDVVEGGSPRKFYAWNKLANDGAGGLVMWDVDTTQWEGCNHVAPTRDQMEVVYKGTSQEGYLPPLSYHELEEAGIDLDMRGTHEVELLDGSKHTAKPVWAYLEESVADCTPAWCSEITGLDPALIEEACLVWATRPEGQDYGNGGIHLNLAPDQIGNCTQTVRAVLHLIYMTGNFDTPAGNRGLTRS…	905
14809	1	EAMQTIGEKFQQIIDRYGGQSIFNMAGTSRQWVYGPYAFYKWLFDTPNAHVASEICKGPRRLMGWISSVDGAPWMALRDGPRVYVQWGTAPENSNYDDSCRNLVDKMNEADVHICIDPRLSGSGKEADYWLNLKPGTDGALALCWQHIIIEHDLVDWEFVKRWTDASLLVVEDMEPTDGRYIDLSSPVQVPPLEDLIGTKLKTRLLKESDLKEGGSPHKFYAWNKNANDGAGGLVYWDADATQWEGCNHVAPTRDQMEVVYKGTSQEGYLPPLSYWELEEAGIDFDLKGTHEIELADGTKHVAKPVWAYLEESVKECTTEWCQEKTGLDPALVEEACLAWATRPEGQTYGNGGIHLNLAPDQVGNCAQTVRAVLHLSYMTGNFDGPAGNRGLTRTPVDE…	913
14809	1	WDEAMQTIGEKFQQIIDRYGGQSIFNMAGTSRQWVYGPYAFYKWLFDTPNAHVASEICKGPRRLMGWISSVDGAPWMALRDGPRVYVQWGTAPENSNYDDSCRNLVDKMNEADVHICIDPRLSGSGKEADYWLNLKPGTDGALALCWQHIIIEHDLVDWEFVKRWTDASLLVVEDMEPTDGRYIDLSSPVQVPPLEDLIGTKLKTRLLKESDLKEGGSPHKFYAWNKNANDGAGGLVYWDADATQWEGCNHVAPTRDQMEVVYKGTSQEGYLPPLSYWELEEAGIDFDLKGTHEIELADGTKHVAKPVWAYLEESVKECTTEWCQEKTGLDPALVEEACLAWATRPEGQTYGNGGIHLNLAPDQVGNCAQTVRAVLHLSYMTGNFDGPAGNRGLTRTPV…	919
14809	1	IYHPMKRTNPKGEDPGWQRITWDEAMEIVGTKFNELMDRYGGQCIFNMAGTSRQWVYGPYAFYKWLFDTPNAHVASEICKGPRRLMGWISSVDGAPWMALRDGPRVYVQWGTAPENSNYDDSCRNLVDKMTEADVHICIDPRLSGSGKEADYWLNLRPGSDGALALCWQHLVIKNDLVDWEFVKRWTNSSFLVVEDREPTGGRYIDLSTPLNNAGIPADVVGTKLKTRLLKESDVVEGGSPRKFYAWNKLANDGAGGLVMWDVDTTQWEGCNHVAPTRDQMEVVYKGTSQEGYLPPLSYHELEEAGIDLDMRGTHEVELLDGSKHTAKPVWAYLEESVADCTPAWCSEITGLDPALIEEACLVWATRPEGQDYGNGGIHLNLAPDQIGNCTQTVRAVLH…	920
14809	1	WDEAMQTIGEKFQQIIDRYGGQSIFNMAGTSRQWVYGPYAFYKWLFDTPNAHVASEICKGPRRLMGWISSVDGAPWMALRDGPRVYVQWGTAPENSNYDDSCRNLVDKMNEADVHICIDPRLSGSGKEADYWLNLKPGTDGALALCWQHIIIEHDLVDWEFVKRWTDASLLVVEDMEPTDGRYIDLSSPVQVPPLEDLIGTKLKTRLLKESDLKEGGSPHKFYAWNKNANDGAGGLVYWDADATQWEGCNHVAPTRDQMEVVYKGTSQEGYLPPLSYWELEEAGIDFDLKGTHEIELADGTKHVAKPVWAYLEESVKECTTEWCQEKTGLDPALVEEACLAWATRPEGQTYGNGGIHLNLAPDQVGNCAQTVRAVLHLSYMTGNFDGPAGNRGLTRTPV…	920
14797	1	NLSRRTFAKLSAATAATAVIGCAVPGAALAEDAEAPSRGSEIKRVRTCCRGCGKMECGVWVTVQNGRAVKVEGDQSSFQSSGNCCGKSQSSLQAAYHPDRIYHPMKRTNPKGEEPGWQRITWDEAMETIGSKFQEIMDQYGGQSIFNMCGTSRQWVYGPYAFYKWLFDTPNAHVASEICKGPRRLMGWISSVDGAPWMALRDGPRVYVQWGTAPENSNYDDSCRNLVDRMSAAETHICIDPRLSGSGKEADYWLNLEPGTDGALALAWQHILIEKDLIDWEFVKRWTDASLLVVEDMEPTGGRYLDLSSPIQVPALQDLIGTKLKTRLLKEMDLVEGGSPHKFMAWNKKANDGKGGLVYWDTDTTQWQGCNHVAPTRDQMEVVYAGTSQEGYLPPISYW…	923
14809	1	NLTRRAFTKLAAVTGAAVACTAAAPNAALAEDAGAAARGDDVKRVRTCCRGCGKMECGVWVTVQNGRAVKVEGDQSSFQSSGNCCGKSQSSIQAAYHPDRIYHPMKRTNPKGEDPGWQRITWDEAMQTIGEKFQQIIDRYGGQSIFNMAGTSRQWVYGPYAFYKWLFDTPNAHVASEICKGPRRLMGWISSVDGAPWMALRDGPRVYVQWGTAPENSNYDDSCRNLVDKMNEADVHICIDPRLSGSGKEADYWLNLKPGTDGALALCWQHIIIEHDLVDWEFVKRWTDASLLVVEDMEPTGGRYIDLSSPVQVPPLEDLIGTKLKTRLLKESDLKEGGSPHKFYAWNKNANDGAGGLVYWDADATQWEGCNHVAPTRDQMEVVYKGTSQEGYLPPLSYW…	925
14809	1	LNLTRRAFTKLAAVTGAAVACTAAAPNAALAEDAGAAARGDDVKRVRTCCRGCGKMECGVWVTVQNGRAVKVEGDQSSFQSSGNCCGKSQSSIQAAYHPDRIYHPMKRTNPKGEDPGWQRITWDEAMQTIGEKFQQIIDRYGGQSIFNMAGTSRQWVYGPYAFYKWLFDTPNAHVASEICKGPRRLMGWISSVDGAPWMALRDGPRVYVQWGTAPENSNYDDSCRNLVDKMNEADVHICIDPRLSGSGKEADYWLNLKPGTDGALALCWQHIIIEHDLVDWEFVKRWTDASLLVVEDMEPTGGRYIDLSSPVQVPPLEDLIGTKLKTRLLKESDLKEGGSPHKFYAWNKNANDGAGGLVYWDADATQWEGCNHVAPTRDQMEVVYKGTSQEGYLPPLSY…	926
14822	1	TMTRRTFAKLSAATAAAATVGAASYGTALAENKVSQAEASEIKRIRSCCRGCGKMECGVWVTVQNGRVIKTEGDQSSSQSSGNHCSKGQASLQACYHPQRIYHPLKRTNPKGEDPGWVRISWDEAMESIGKGFNEVIKKYGGQACFGMCGTSRQWVYGPYAFYKWLFDSPNSRVASSICKGPRRLMGWLSSVDGAPWFALRDGPRVYVQWGTSPENSNYDDSCRNIVDKMTEADVHICIDPRLSGSGKEADYWLNLEPGTDCALALCWQHIIIEHDLVDWEFVKRWTNSPILVVDDIEPTGGRYHTLSTNVQVMPDLTGEKLKTRLLKESDLKEDGSCRRFMAWNKNANDGQGGLVYWDTDETQWEGCHHTAPTRDQMDVVYEGTSQEGYLPPLSYNEL…	927
14797	1	MGKLNLSRRTFAKLSAATAATAVIGCAVPGAALAEDAEAPSRGSEIKRVRTCCRGCGKMECGVWVTVQNGRAVKVEGDQSSFQSSGNCCGKSQSSLQAAYHPDRIYHPMKRTNPKGEEPGWQRITWDEAMETIGSKFQEIMDQYGGQSIFNMCGTSRQWVYGPYAFYKWLFDTPNAHVASEICKGPRRLMGWISSVDGAPWMALRDGPRVYVQWGTAPENSNYDDSCRNLVDRMSAAETHICIDPRLSGSGKEADYWLNLEPGTDGALALAWQHILIEKDLIDWEFVKRWTDASLLVVEDMEPTGGRYLDLSSPIQVPALQDLIGTKLKTRLLKEMDLVEGGSPHKFMAWNKKANDGKGGLVYWDTDTTQWQGCNHVAPTRDQMEVVYAGTSQEGYLPP…	927
14822	1	MGKLTMTRRTFAKLSAATAAAATVGAASYGTALAENKVSQAEASEIKRIRSCCRGCGKMECGVWVTVQNGRVIKTEGDQSSSQSSGNHCSKGQASLQACYHPQRIYHPLKRTNPKGEDPGWVRISWDEAMESIGKGFNEVIKKYGGQACFGMCGTSRQWVYGPYAFYKWLFDSPNSRVASSICKGPRRLMGWLSSVDGAPWFALRDGPRVYVQWGTSPENSNYDDSCRNIVDKMTEADVHICIDPRLSGSGKEADYWLNLEPGTDCALALCWQHIIIEHDLVDWEFVKRWTNSPILVVDDIEPTGGRYHTLSTNVQVMPDLTGEKLKTRLLKESDLKEDGSCRRFMAWNKNANDGQGGLVYWDTDETQWEGCHHTAPTRDQMDVVYEGTSQEGYLPPLS…	928
14822	1	MGKLTMTRRTFAKLSAATAAAATVGAASYGTALAENKVSQAEASEIKRIRSCCRGCGKMECGVWVTVQNGRVIKTEGDQSSSQSSGNHCSKGQASLQACYHPQRIYHPLKRTNPKGEDPGWVRISWDEAMESIGKGFNEVIKKYGGQACFGMCGTSRQWVYGPYAFYKWLFDSPNSRVASSICKGPRRLMGWLSSVDGAPWFALRDGPRVYVQWGTSPENSNYDDSCRNIVDKMTEADVHICIDPRLSGSGKEADYWLNLEPGTDCALALCWQHIIIEHDLVDWEFVKRWTNSPILVVDDIEPTGGRYHTLSTNVQVMPDLTGEKLKTRLLKESDLKEDGSCRRFMAWNKNANDGQGGLVYWDTDETQWEGCHHTAPTRDQMDVVYEGTSQEGYLPPLS…	931
14809	1	QMCIRDSRIYHPMKRTNPKGEDPGWQRITWDEAMEIVGTKFNELMDRYGGQCIFNMAGTSRQWVYGPYAFYKWLFDTPNAHVASEICKGPRRLMGWISSVDGAPWMALRDGPRVYVQWGTAPENSNYDDSCRNLVDKMTEADVHICIDPRLSGSGKEADYWLNLRPGSDGALALCWQHLVIKNDLVDWEFVKRWTNSSFLVVEDREPTGGRYIDLSTPLNNAGIPADVVGTKLKTRLLKESDVVEGGSPRKFYAWNKLANDGAGGLVMWDVDTTQWEGCNHVAPTRDQMEVVYKGTSQEGYLPPLSYHELEEAGIDLDMRGTHEVELLDGSKHTAKPVWAYLEESVADCTPAWCSEITGLDPALIEEACLVWATRPEGQDYGNGGIHLNLAPDQIGNCT…	933
14797	1	SSLQAAYHPDRIYHPMKRTNPKGEEPGWQRITWDEAMETIGSKFQEIMDQYGGQSIFNMCGTSRQWVYGPYAFYKWLFDTPNAHVASEICKGPRRLMGWISSVDGAPWMALRDGPRVYVQWGTAPENSNYDDSCRNLVDRMSAAETHICIDPRLSGSGKEADYWLNLEPGTDGALALAWQHILIEKDLIDWEFVKRWTDASLLVVEDMEPTGGRYLDLSSPIQVPALQDLIGTKLKTRLLKEMDLVEGGSPHKFMAWNKKANDGKGGLVYWDTDTTQWQGCNHVAPTRDQMEVVYAGTSQEGYLPPISYWELEEAGIDFDLEGEHEVTLADGTKHIARPVWSYLAKSVADCTPEWASEITGLDPQLIEESCTVWATRPEGQTYGNGGIHLNLAPDQIGN…	947
14797	1	QSSGNHCGKGQASIQAAYHPDRIYHPLKRTNPKGEDPGWVRITWDEAMDTIGEKFTEIIDQYGGQSIFNMCGTSRQWVYGPYCFYKWLFDTPNAHVASEICKGPRRLMGSITSVDGAPWMALRDGPRVYVQWGTAPENSNYDDSCRNLVDQMNNADVHICIDPRLSGSGKEADYWLNLRPGTDGALALCWQHIILKHDLVDWEFVKRWSNASFLVVEDMEPTGGRYYELFTPMAGSTADSPAPPADVVGTKLKTRLLKESDVVEGGSPRKFYAWNKNANGGQGGLVLWDVDTTQWEGCNHVAPTRDQMEVMYAGTSQEGYLPPISYNELVEAGIDLDMHDSHEVTLADGSKHTARPVWSYLEESVADCTPEWCAEITGLDPALVEEACVVWATRPEGQT…	949
14797	1	KSQSSLQAAYHPDRIYHPMKRTNPKGEEPGWQRITWDEAMETIGSKFQEIMDQYGGQSIFNMCGTSRQWVYGPYAFYKWLFDTPNAHVASEICKGPRRLMGWISSVDGAPWMALRDGPRVYVQWGTAPENSNYDDSCRNLVDRMSAAETHICIDPRLSGSGKEADYWLNLEPGTDGALALAWQHILIEKDLIDWEFVKRWTDASLLVVEDMEPTGGRYLDLSSPIQVPALQDLIGTKLKTRLLKEMDLVEGGSPHKFMAWNKKANDGKGGLVYWDTDTTQWQGCNHVAPTRDQMEVVYAGTSQEGYLPPISYWELEEAGIDFDLEGEHEVTLADGTKHIARPVWSYLAKSVADCTPEWASEITGLDPQLIEESCTVWATRPEGQTYGNGGIHLNLAPDQ…	951
14797	1	SSLQAAYHPDRIYHPMKRTNPKGEEPGWQRITWDEAMETIGSKFQEIMDQYGGQSIFNMCGTSRQWVYGPYAFYKWLFDTPNAHVASEICKGPRRLMGWISSVDGAPWMALRDGPRVYVQWGTAPENSNYDDSCRNLVDRMSAAETHICIDPRLSGSGKEADYWLNLEPGTDGALALAWQHILIEKDLIDWEFVKRWTDASLLVVEDMEPTGGRYLDLSSPIQVPALQDLIGTKLKTRLLKEMDLVEGGSPHKFMAWNKKANDGKGGLVYWDTDTTQWQGCNHVAPTRDQMEVVYAGTSQEGYLPPISYWELEEAGIDFDLEGEHEVTLADGTKHIARPVWSYLAKSVADCTPEWASEITGLDPQLIEESCTVWATRPEGQTYGNGGIHLNLAPDQIGN…	952
14797	1	CGKSQSSLQAAYHPDRIYHPMKRTNPKGEEPGWQRITWDEAMETIGSKFQEIMDQYGGQSIFNMCGTSRQWVYGPYAFYKWLFDTPNAHVASEICKGPRRLMGWISSVDGAPWMALRDGPRVYVQWGTAPENSNYDDSCRNLVDRMSAAETHICIDPRLSGSGKEADYWLNLEPGTDGALALAWQHILIEKDLIDWEFVKRWTDASLLVVEDMEPTGGRYLDLSSPIQVPALQDLIGTKLKTRLLKEMDLVEGGSPHKFMAWNKKANDGKGGLVYWDTDTTQWQGCNHVAPTRDQMEVVYAGTSQEGYLPPISYWELEEAGIDFDLEGEHEVTLADGTKHIARPVWSYLAKSVADCTPEWASEITGLDPQLIEESCTVWATRPEGQTYGNGGIHLNLAP…	953
14797	1	KSQSSLQAAYHPDRIYHPMKRTNPKGEEPGWQRITWDEAMETIGSKFQEIMDQYGGQSIFNMCGTSRQWVYGPYAFYKWLFDTPNAHVASEICKGPRRLMGWISSVDGAPWMALRDGPRVYVQWGTAPENSNYDDSCRNLVDRMSAAETHICIDPRLSGSGKEADYWLNLEPGTDGALALAWQHILIEKDLIDWEFVKRWTDASLLVVEDMEPTGGRYLDLSSPIQVPALQDLIGTKLKTRLLKEMDLVEGGSPHKFMAWNKKANDGKGGLVYWDTDTTQWQGCNHVAPTRDQMEVVYAGTSQEGYLPPISYWELEEAGIDFDLEGEHEVTLADGTKHIARPVWSYLAKSVADCTPEWASEITGLDPQLIEESCTVWATRPEGQTYGNGGIHLNLAPDQ…	956
14797	1	SFQSSGNHCGKGQASIQAAYHPDRIYHPLKRTNPKGEDPGWVRITWDEAMDTIGEKFTEIIDQYGGQSIFNMCGTSRQWVYGPYCFYKWLFDTPNAHVASEICKGPRRLMGSITSVDGAPWMALRDGPRVYVQWGTAPENSNYDDSCRNLVDQMNNADVHICIDPRLSGSGKEADYWLNLRPGTDGALALCWQHIILKHDLVDWEFVKRWSNASFLVVEDMEPTGGRYYELFTPMAGSTADSPAPPADVVGTKLKTRLLKESDVVEGGSPRKFYAWNKNANGGQGGLVLWDVDTTQWEGCNHVAPTRDQMEVMYAGTSQEGYLPPISYNELVEAGIDLDMHDSHEVTLADGSKHTARPVWSYLEESVADCTPEWCAEITGLDPALVEEACVVWATRPEG…	956
14797	1	CGKSQSSLQAAYHPDRIYHPMKRTNPKGEEPGWQRITWDEAMETIGSKFQEIMDQYGGQSIFNMCGTSRQWVYGPYAFYKWLFDTPNAHVASEICKGPRRLMGWISSVDGAPWMALRDGPRVYVQWGTAPENSNYDDSCRNLVDRMSAAETHICIDPRLSGSGKEADYWLNLEPGTDGALALAWQHILIEKDLIDWEFVKRWTDASLLVVEDMEPTGGRYLDLSSPIQVPALQDLIGTKLKTRLLKEMDLVEGGSPHKFMAWNKKANDGKGGLVYWDTDTTQWQGCNHVAPTRDQMEVVYAGTSQEGYLPPISYWELEEAGIDFDLEGEHEVTLADGTKHIARPVWSYLAKSVADCTPEWASEITGLDPQLIEESCTVWATRPEGQTYGNGGIHLNLAP…	958
14809	1	DDVKRVRTCCRGCGKMECGVWVTVQNGRAIKVEGDQSSFQSSGNCCGKSQSSIQAAYHPDRIYHPMKRTNPKGEDPGWQRITWDEAMEIVGTKFNELMDRYGGQCIFNMAGTSRQWVYGPYAFYKWLFDTPNAHVASEICKGPRRLMGWISSVDGAPWMALRDGPRVYVQWGTAPENSNYDDSCRNLVDKMTEADVHICIDPRLSGSGKEADYWLNLRPGSDGALALCWQHLVIKNDLVDWEFVKRWTNSSFLVVEDREPTGGRYIDLSTPLNNAGIPADVVGTKLKTRLLKESDVVEGGSPRKFYAWNKLANDGAGGLVMWDVDTTQWEGCNHVAPTRDQMEVVYKGTSQEGYLPPLSYHELEEAGIDLDMRGTHEVELLDGSKHTAKPVWAYLEESV…	958
14809	1	GDDVKRVRTCCRGCGKMECGVWVTVQNGRAIKVEGDQSSFQSSGNCCGKSQSSIQAAYHPDRIYHPMKRTNPKGEDPGWQRITWDEAMEIVGTKFNELMDRYGGQCIFNMAGTSRQWVYGPYAFYKWLFDTPNAHVASEICKGPRRLMGWISSVDGAPWMALRDGPRVYVQWGTAPENSNYDDSCRNLVDKMTEADVHICIDPRLSGSGKEADYWLNLRPGSDGALALCWQHLVIKNDLVDWEFVKRWTNSSFLVVEDREPTGGRYIDLSTPLNNAGIPADVVGTKLKTRLLKESDVVEGGSPRKFYAWNKLANDGAGGLVMWDVDTTQWEGCNHVAPTRDQMEVVYKGTSQEGYLPPLSYHELEEAGIDLDMRGTHEVELLDGSKHTAKPVWAYLEES…	959
14809	1	DVKRVRTCCRGCGKMECGVWVTVQNGRAIKVEGDQSSFQSSGNCCGKSQSSIQAAYHPDRIYHPMKRTNPKGEDPGWQRITWDEAMEIVGTKFNELMDRYGGQCIFNMAGTSRQWVYGPYAFYKWLFDTPNAHVASEICKGPRRLMGWISSVDGAPWMALRDGPRVYVQWGTAPENSNYDDSCRNLVDKMTEADVHICIDPRLSGSGKEADYWLNLRPGSDGALALCWQHLVIKNDLVDWEFVKRWTNSSFLVVEDREPTGGRYIDLSTPLNNAGIPADVVGTKLKTRLLKESDVVEGGSPRKFYAWNKLANDGAGGLVMWDVDTTQWEGCNHVAPTRDQMEVVYKGTSQEGYLPPLSYHELEEAGIDLDMRGTHEVELLDGSKHTAKPVWAYLEESVA…	960
14809	1	KMECGVWVTVQNGRAIKVEGDQSSFQSSGNCCGKSQSSIQAAYHPDRIYHPMKRTNPKGEDPGWQRITWDEAMEIVGTKFNELMDRYGGQCIFNMAGTSRQWVYGPYAFYKWLFDTPNAHVASEICKGPRRLMGWISSVDGAPWMALRDGPRVYVQWGTAPENSNYDDSCRNLVDKMTEADVHICIDPRLSGSGKEADYWLNLRPGSDGALALCWQHLVIKNDLVDWEFVKRWTNSSFRVVEDREPTGGRYIDLSTPLNNAGIPADVVGTKLKTRLLKESDVVEGGSPRKFYAWNKLANDGAGGLVMWDVDTTQWEGCNHVAPTRDQMEVVYKGTSQEGYLPPLSYHELEEAGIDLDMRGTHEVELLDGSKHTAKPVWAYLEESVADCTPAWCSEITGL…	967
14809	1	KMECGVWVTVQNGRAIKVEGDQSSFQSSGNCCGKSQSSIQAAYHPDRIYHPMKRTNPKGEDPGWQRITWDEAMEIVGTKFNELMDRYGGQCIFNMAGTSRQWVYGPYAFYKWLFDTPNAHVASEICKGPRRLMGWISSVDGAPWMALRDGPRVYVQWGTAPENSNYDDSCRNLVDKMTEADVHICIDPRLSGSGKEADYWLNLRPGSDGALALCWQHLVIKNDLVDWEFVKRWTNSSFRVVEDREPTGGRYIDLSTPLNNAGIPADVVGTKLKTRLLKESDVVEGGSPRKFYAWNKLANDGAGGLVMWDVDTTQWEGCNHVAPTRDQMEVVYKGTSQEGYLPPLSYHELEEAGIDLDMRGTHEVELLDGSKHTAKPVWAYLEESVADCTPAWCSEITGL…	972
14809	1	DVKRVRTCCRGCGKMECGVWVTVQNGRAIKVEGDQSSFQSSGNCCGKSQSSIQAAYHPDRIYHPMKRTNPKGEDPGWQRITWDEAMEIVGAKFNELMDRYGGQCIFNMAGTSRQWVYGPYAFYKWLFDTPNAHVASEICKGPRRLMGWISSVDGAPWMALRDGPRVYVQWGTAPENSNYDDSCRNLVDKMTEADVHICIDPRLSGSGKEADYWLNLRPGSDGALALCWQHLVIKNDLVDWEFVKRWTNSSFLVVEDREPTGGRYIDLSTPLNNAGIPADVVGTKLKTRLLKESDVVEGGSPRKFYAWNKLANDGAGGLVMWDVDATQWEGCNHVAPTRDQMEVVYKGTSQEGYLPPLSYHELEEAGIDLDMRGTHEVELLDGSKHTAKPVWAYLEESVA…	980
14809	1	DDVKRVRTCCRGCGKMECGVWVTVQNGRAIKVEGDQSSFQSSGNCCGKSQSSIQAAYHPDRIYHPMKRTNPKGEDPGWQRITWDEAMEIVGTKFNELMDRYGGQCIFNMAGTSRQWVYGPYAFYKWLFDTPNAHVASEICKGPRRLMGWISSVDGAPWMALRDGPRVYVQWGTAPENSNYDDSCRNLVDKMTEADVHICIDPRLSGSGKEADYWLNLRPGSDGALALCWQHLVIKNDLVDWEFVKRWTNSSFLVVEDREPTGGRYIDLSTPLNNAGIPADVVGTKLKTRLLKESDVVEGGSPRKFYAWNKLANDGAGGLVMWDVDTTQWEGCNHVAPTRDQMEVVYKGTSQEGYLPPLSYHELEEAGIDLDMRGTHEVELLDGSKHTAKPVWAYLEESV…	982
14809	1	GDDVKRVRTCCRGCGKMECGVWVTVQNGRAIKVEGDQSSFQSSGNCCGKSQSSIQAAYHPDRIYHPMKRTNPKGEDPGWQRITWDEAMEIVGTKFNELMDRYGGQCIFNMAGTSRQWVYGPYAFYKWLFDTPNAHVASEICKGPRRLMGWISSVDGAPWMALRDGPRVYVQWGTAPENSNYDDSCRNLVDKMTEADVHICIDPRLSGSGKEADYWLNLRPGSDGALALCWQHLVIKNDLVDWEFVKRWTNSSFLVVEDREPTGGRYIDLSTPLNNAGIPADVVGTKLKTRLLKESDVVEGGSPRKFYAWNKLANDGAGGLVMWDVDTTQWEGCNHVAPTRDQMEVVYKGTSQEGYLPPLSYHELEEAGIDLDMRGTHEVELLDGSKHTAKPVWAYLEES…	983
14809	1	DDVKRVRTCCRGCGKMECGVWVTVQNGRAIKVEGDQSSFQSSGNCCGKSQSSIQAAYHPDRIYHPMKRTNPKGEDPGWQRITWDEAMEIVGTKFNELMDRYGGQCIFNMAGTSRQWVYGPYAFYKWLFDTPNAHVASEICKGPRRLMGWISSVDGAPWMALRDGPRVYVQWGTAPENSNYDDSCRNLVDKMTEADVHICIDPRLSGSGKEADYWLNLRPGSDGALALCWQHLVIKNDLVDWEFVKRWTNSSFLVVEDREPTGGRYIDLSTPLNNAGIPADVVGTKLKTRLLKESDVVEGGSPRKFYAWNKLANDGAGGLVMWDVDTTQWEGCNHVAPTRDQMEVVYKGTSQEGYLPPLSYHELEEAGIDLDMRGTHEVELLDGSKHTAKPVWAYLEESV…	986
14805	1	GGEVKRVRTCCRGCGKMECGVWVTVQDGRAVKVEGDQSSFQSSGNCCGKSQSSIQAAYHPDRIYHPMKRTNPKGEDPGWVRISWDEAMQTIGEKFNEIMERYGGQAIFNMCGTSRQWVYAPYCFYKWLFDTPNAHLASEICKGPRRLMGWISSVDGAPWMALRDGPRVYVQWGTAPENSNYDDSCRNLVDKMTEADVHICIDPRLSGSGKEADYWLNLRPGSDGALALCWQHVIIEHDLVDWEFVKRWTNASFLVVEDMEPTGGRYFELSSPMAGSTAGSPAPPADIAGTKLKTRLLKESDVVEGGSPRRFYAWNKLANDGAGGLVFWDTDATQWEGCNHVAPTRDQMEVVYEGTSQEGYLPPLSYGELVDAGIDLDMRESHEVTLLDGSVHTAKPVWA…	987
14809	1	GDDVKRVRTCCRGCGKMECGVWVTVQNGRAIKVEGDQSSFQSSGNCCGKSQSSIQAAYHPDRIYHPMKRTNPKGEDPGWQRITWDEAMEIVGTKFNELMDRYGGQCIFNMAGTSRQWVYGPYAFYKWLFDTPNAHVASEICKGPRRLMGWISSVDGAPWMALRDGPRVYVQWGTAPENSNYDDSCRNLVDKMTEADVHICIDPRLSGSGKEADYWLNLRPGSDGALALCWQHLVIKNDLVDWEFVKRWTNSSFLVVEDREPTGGRYIDLSTPLNNAGIPADVVGTKLKTRLLKESDVVEGGSPRKFYAWNKLANDGAGGLVMWDVDTTQWEGCNHVAPTRDQMEVVYKGTSQEGYLPPLSYHELEEAGIDLDMRGTHEVELLDGSKHTAKPVWAYLEES…	987
14809	1	NLTRRAFTKLAAVTGAAVACTAAAPNAALAEDAGAAARGDDVKRVRTCCRGCGKMECGVWVTVQNGRAVKVEGDQSSFQSSGNCCGKSQSSIQAAYHPDRIYHPMKRTNPKGEDPGWQRITWDEAMQTIGEKFQQIIDRYGGQSIFNMAGTSRQWVYGPYAFYKWLFDTPNAHVASEICKGPRRLMGWISSVDGAPWMALRDGPRVYVQWGTAPENSNYDDSCRNLVDKMTEADVHICIDPRLSGSGKEADYWLNLRPGSDGALALCWQHLVIKNDLVDWEFVKRWTNSSFLVVEDREPTGGRYIDLSTPLNNAGIPADVVGTKLKTRLLKESDVVEGGSPRKFYAWNKLANDGAGGLVMWDVDTTQWEGCNHVAPTRDQMEVVYKGTSQEGYLPPLSY…	988
14797	1	CRGCGKMECGVWVTVENGRAVKVEGDQSSFQSSGNCCGKSQSSLQAAYHPDRIYHPMKRTNPKGEEPGWQRITWDEAMETIGSKFQEIMDQYGGQSIFNMCGTSRQWVYGPYAFYKWLFDTPNAHVASEICKGPRRLMGWISSVDGAPWMALRDGPRVYVQWGTAPENSNYDDSCRNLVDRMSAAETHICIDPRLSGSGKEADYWLNLEPGTDGALALAWQHILIEKDLIDWEFVKRWTDASLLVVEDMEPTGGRYLDLSSPIQVPALQDLIGTKLKTRLLKEMDLVEGGSPHKFMAWNKKANDGKGGLVYWDTDTTQWQGCNHVAPTRDQMEVVYAGTSQEGYLPPISYWELEEAGIDFDLEGEHEVTLADGTKHIARPVWSYLAKSVADCTPEWASE…	989
14809	1	LNLTRRAFTKLAAVTGAAVACTAAAPNAALAEDAGAAARGDDVKRVRTCCRGCGKMECGVWVTVQNGRAVKVEGDQSSFQSSGNCCGKSQSSIQAAYHPDRIYHPMKRTNPKGEDPGWQRITWDEAMQTIGEKFQQIIDRYGGQSIFNMAGTSRQWVYGPYAFYKWLFDTPNAHVASEICKGPRRLMGWISSVDGAPWMALRDGPRVYVQWGTAPENSNYDDSCRNLVDKMTEADVHICIDPRLSGSGKEADYWLNLRPGSDGALALCWQHLVIKNDLVDWEFVKRWTNSSFLVVEDREPTGGRYIDLSTPLNNAGIPADVVGTKLKTRLLKESDVVEGGSPRKFYAWNKLANDGAGGLVMWDVDTTQWEGCNHVAPTRDQMEVVYKGTSQEGYLPPLS…	989
14805	1	VKRVRTCCRGCGKMECGVWVTVQDGRAVKVEGDQSSFQSSGNCCGKSQSSIQAAYHPDRIYHPMKRTNPKGEDPGWVRISWDEAMQTIGEKFNEIMERYGGQAIFNMCGTSRQWVYAPYCFYKWLFDTPNAHLASEICKGPRRLMGWISSVDGAPWMALRDGPRVYVQWGTAPENSNYDDSCRNLVDKMTEADVHICIDPRLSGSGKEADYWLNLRPGSDGALALCWQHVIIEHDLVDWEFVKRWTNASFLVVEDMEPTGGRYFELSSPMAGSTAGSPAPPADIAGTKLKTRLLKESDVVEGGSPRRFYAWNKLANDGAGGLVFWDTDATQWEGCNHVAPTRDQMEVVYEGTSQEGYLPPLSYGELVDAGIDLDMRESHEVTLLDGSVHTAKPVWAYLE…	989
14797	1	TCCRGCGKMECGVWVTVENGRAVKVEGDQSSFQSSGNCCGKSQSSLQAAYHPDRIYHPMKRTNPKGEEPGWQRITWDEAMETIGSKFQEIMDQYGGQSIFNMCGTSRQWVYGPYAFYKWLFDTPNAHVASEICKGPRRLMGWISSVDGAPWMALRDGPRVYVQWGTAVEYSNYDDSCRNLVDRMSAAETHICIDPRLSGSGKEADYWLNLEPGTDGALALAWQHILIEKDLIDWEFVKRWTDASLLVVEDMEPTGGRYLDLSSPIQVPALQDLIGTKLKTRLLKEMDLVEGGSPHKFMAWNKKANDGKGGLVYWDTDTTQWQGCNHVAPTRDQMEVVYAGTSQEGYLPPISYWELEEAGIDFDLEGEHEVTLADGTKHIARPVWSYLAKSVADCTPEWA…	991
14797	1	IKRVRTCCRGCGKMECGVWVTVENGRAIKSEGDQSSFQSSGNHCGKGQASIQAAYHPDRIYHPLKRTNPKGEDPGWVRITWDEAMDTIGEKFTEIIDQYGGQSIFNMCGTSRQWVYGPYCFYKWLFDTPNAHVASEICKGPRRLMGSITSVDGAPWMALRDGPRVYVQWGTAPENSNYDDSCRNLVDQMNNADVHICIDPRLSGSGKEADYWLNLRPGTDGALALCWQHIILKHDLVDWEFVKRWSNASFLVVEDMEPTGGRYYELFTPMAGSTADSPAPPADVVGTKLKTRLLKESDVVEGGSPRKFYAWNKNANGGQGGLVLWDVDTTQWEGCNHVAPTRDQMEVMYAGTSQEGYLPPISYNELVEAGIDLDMHDSHEVTLADGSKHTARPVWSYLE…	991
14809	1	KRVRTCCRGCGKMECGVWVTVQNGRAVKVEGDQSSFQSSGNCCGKSQSSIQAAYHPDRIYHPMKRTNPKGEDPGWQRITWDEAMQTIGEKFQQIIDRYGGQSIFNMAGTSRQWVYGPYAFYKWLFDTPNAHVASEICKGPRRLMGWISSVDGAPWMALRDGPRVYVQWGTAPENSNYDDSCRNLVDKMAEADVHICIDPRLSGSGKEADYWLNLKPGTDGALALCWQHIIIEHDLVDWEFVKRWTDASLLVVEDMEPTGGRYIDLSSPVQVPPLEDLIGTKLKTRLLKESDLKEGGSPHKFYAWNKNANDGAGGLVYWDADATQWEGCNHVAPTRDQMEVVYKGTSQEGYLPPLSYWELEEAGIDFDLKGTHEIELADGTKHVAKPVWAYLEESVKECT…	994
14797	1	CRGCGKMECGVWVTVENGRAVKVEGDQSSFQSSGNCCGKSQSSLQAAYHPDRIYHPMKRTNPKGEEPGWQRITWDEAMETIGSKFQEIMDQYGGQSIFNMCGTSRQWVYGPYAFYKWLFDTPNAHVASEICKGPRRLMGWISSVDGAPWMALRDGPRVYVQWGTAPENSNYDDSCRNLVDRMSAAETHICIDPRLSGSGKEADYWLNLEPGTDGALALAWQHILIEKDLIDWEFVKRWTDASLLVVEDMEPTGGRYLDLSSPIQVPALQDLIGTKLKTRLLKEMDLVEGGSPHKFMAWNKKANDGKGGLVYWDTDTTQWQGCNHVAPTRDQMEVVYAGTSQEGYLPPISYWELEEAGIDFDLEGEHEVTLADGTKHIARPVWSYLAKSVADCTPEWASE…	994
14797	1	GSEIKRVRTCCRGCGKMECGVWVTVENGRAIKSEGDQSSFQSSGNHCGKGQASIQAAYHPDRIYHPLKRTNPKGEDPGWVRITWDEAMDTIGEKFTEIIDQYGGQSIFNMCGTSRQWVYGPYCFYKWLFDTPNAHVASEICKGPRRLMGSITSVDGAPWMALRDGPRVYVQWGTAPENSNYDDSCRNLVDQMNNADVHICIDPRLSGSGKEADYWLNLRPGTDGALALCWQHIILKHDLVDWEFVKRWSNASFLVVEDMEPTGGRYYELFTPMAGSTADSPAPPADVVGTKLKTRLLKESDVVEGGSPRKFYAWNKNANGGQGGLVLWDVDTTQWEGCNHVAPTRDQMEVMYAGTSQEGYLPPISYNELVEAGIDLDMHDSHEVTLADGSKHTARPVWS…	994
14809	1	DVKRVRTCCRGCGKMECGVWVTVQNGRAVKVEGDQSSFQSSGNCCGKSQSSIQAAYHPDRIYHPMKRTNPKGEDPGWQRITWDEAMQTIGEKFQQIIDRYGGQSIFNMAGTSRQWVYGPYAFYKWLFDTPNAHVASEICKGPRRLMGWISSVDGAPWMALRDGPRVYVQWGTAPENSNYDDSCRNLVDKMAEADVHICIDPRLSGSGKEADYWLNLKPGTDGALALCWQHIIIEHDLVDWEFVKRWTDASLLVVEDMEPTGGRYIDLSSPVQVPPLEDLIGTKLKTRLLKESDLKEGGSPHKFYAWNKNANDGAGGLVYWDADATQWEGCNHVAPTRDQMEVVYKGTSQEGYLPPLSYWELEEAGIDFDLKGTHEIELADGTKHVAKPVWAYLEESVKE…	996
14797	1	TCCRGCGKMECGVWVTVENGRAVKVEGDQSSFQSSGNCCGKSQSSLQAAYHPDRIYHPMKRTNPKGEEPGWQRITWDEAMETIGSKFQEIMDQYGGQSIFNMCGTSRQWVYGPYAFYKWLFDTPNAHVASEICKGPRRLMGWISSVDGAPWMALRDGPRVYVQWGTAVEYSNYDDSCRNLVDRMSAAETHICIDPRLSGSGKEADYWLNLEPGTDGALALAWQHILIEKDLIDWEFVKRWTDASLLVVEDMEPTGGRYLDLSSPIQVPALQDLIGTKLKTRLLKEMDLVEGGSPHKFMAWNKKANDGKGGLVYWDTDTTQWQGCNHVAPTRDQMEVVYAGTSQEGYLPPISYWELEEAGIDFDLEGEHEVTLADGTKHIARPVWSYLAKSVADCTPEWA…	996
14797	1	EDAEAPSRGSEIKRVRTCCRGCGKMECGVWVTVENGRAIKSEGDQSSFQSSGNHCGKGQASIQAAYHPDRIYHPLKRTNPKGEDPGWVRITWDEAMDTIGEKFTEIIDQYGGQSIFNMCGTSRQWVYGPYCFYKWLFDTPNAHVASEICKGPRRLMGSITSVDGAPWMALRDGPRVYVQWGTAPENSNYDDSCRNLVDQMNNADVHICIDPRLSGSGKEADYWLNLRPGTDGALALCWQHIILKHDLVDWEFVKRWSNASFLVVEDMEPTGGRYYELFTPMAGSTADSPAPPADVVGTKLKTRLLKESDVVEGGSPRKFYAWNKNANGGQGGLVLWDVDTTQWEGCNHVAPTRDQMEVMYAGTSQEGYLPPISYNELVEAGIDLDMHDSHEVTLADGSK…	997
14809	1	VRTCCRGCGKMECGVWVTVQNGRAVKVEGDQSSFQSSGNCCGKSQSSIQAAYHPDRIYHPMKRTNPKGEDPGWQRITWDEAMQTIGEKFQQIIDRYGGQSIFNMAGTSRQWVYGPYAFYKWLFDTPNAHVASEICKGPRRLMGWISSVDGAPWMALRDGPRVYVQWGTAPENSNYDDSCRNLVDKMAEADVHICIDPRLSGSGKEADYWLNLKPGTDGALALCWQHIIIEHDLVDWEFVKRWTDASLLVVEDMEPTGGRYIDLSSPVQVPPLEDLIGTKLKTRLLKESDLKEGGSPHKFYAWNKNANDGAGGLVYWDADATQWEGCNHVAPTRDQMEVVYKGTSQEGYLPPLSYWELEEAGIDFDLKGTHEIELADGTKHVAKPVWAYLEESVKECTTE…	997
14809	1	KRVRTCCRGCGKMECGVWVTVQNGRAVKVEGDQSSFQSSGNCCGKSQSSIQAAYHPDRIYHPMKRTNPKGEDPGWQRITWDEAMQTIGEKFQQIIDRYGGQSIFNMAGTSRQWVYGPYAFYKWLFDTPNAHVASEICKGPRRLMGWISSVDGAPWMALRDGPRVYVQWGTAPENSNYDDSCRNLVDKMAEADVHICIDPRLSGSGKEADYWLNLKPGTDGALALCWQHIIIEHDLVDWEFVKRWTDASLLVVEDMEPTGGRYIDLSSPVQVPPLEDLIGTKLKTRLLKESDLKEGGSPHKFYAWNKNANDGAGGLVYWDADATQWEGCNHVAPTRDQMEVVYKGTSQEGYLPPLSYWELEEAGIDFDLKGTHEIELADGTKHVAKPVWAYLEESVKECT…	998
14797	1	LPLAEDAEAPSRGSEIKRVRTCCRGCGKMECGVWVTVENGRAIKSEGDQSSFQSSGNHCGKGQASIQAAYHPDRIYHPLKRTNPKGEDPGWVRITWDEAMDTIGEKFTEIIDQYGGQSIFNMCGTSRQWVYGPYCFYKWLFHTPNAHVASEICKGPRRLMGSITSVDGAPWMALRDGPRVYVQWGTAPENSNYDDSCRNLVDQMNNADVHICIDPRLSGSGKEADYWLNLRPGTDGALALCWQHIILKHDLVDWEFVKRWSNASFLVVEDMEPTGGRYYELFTPMAGSTADSPAPPADVVGTKLKTRLLKESDVVEGGSPRKFYAWNKNANGGQGGLVLWDVDTTQWEGCNHVAPTRDQMEVMYAGTSQEGYLPPISYNELVEAGIDLDMHDSHEVTLA…	1001
14797|14798	1	IKRVRTCCRGCGKMECGVWVTVENGRAVKVEGDQSSFQSSGNCCGKSQSSLQAAYHPDRLYHPMKRTNPKGEEPGWQRITWDEAMETIGSKFQEIMDQYGGQSIFNMCGTSRQWVYGPYAFYKWLFDTPNAHVASEICKGPRRLMGWISSVDGAPWMALRDGPRVYVQWGTAPENSNYDDSCRNLVDRMSAAETHICIDPRLSGSGKEADYWLNLEPGTDGALALAWQHILIEKDLIDWEFVKRWTDASLLVVEDMEPTGGRYLDLSSPIQVPALQDLIGTKLKTRLLKEMDLVEGGSPHKFMAWNKKANDGKGGLVYWDTDTTQWQGCNHVAPTRDQMEVVYAGTSQEGYLPPISYWELEEAGIDFDLEGEHEVTLADGTKHIARPVWSYLAKSVADC…	1001
14809	1	DDVKRVRTCCRGCGKMECGVWVTVQNGRAVKVEGDQSSFQSSGNCCGKSQSSIQAAYHPDRIYHPMKRTNPKGEDPGWQRITWDEAMQTIGEKFQQIIDRYGGQSIFNMAGTSRQWVYGPYAFYKWLFDTPNAHVASEICKGPRRLMGWISSVDGAPWMALRDGPRVYVQWGTAPENSNYDDSCRNLVDKMAEADVHICIDPRLSGSGKEADYWLNLKPGTDGALALCWQHIIIEHDLVDWEFVKRWTDASLLVVEDMEPTGGRYIDLSSPVQVPPLEDLIGTKLKTRLLKESDLKEGGSPHKFYAWNKNANDGAGGLVYWDADATQWEGCNHVAPTRDQMEVVYKGTSQEGYLPPLSYWELEEAGIDFDLKGTHEIELADGTKHVAKPVWAYLEESVK…	1001
14797	1	EDAEAPSRGSEIKRVRTCCRGCGKMECGVWVTVENGRAIKSEGDQSSFQSSGNHCGKGQASIQAAYHPDRIYHPLKRTNPKGEDPGWVRITWDEAMDTIGEKFTEIIDQYGGQSIFNMCGTSRQWVYGPYCFYKWLFDTPNAHVASEICKGPRRLMGSITSVDGAPWMALRDGPRVYVQWGTAPENSNYDDSCRNLVDQMNNADVHICIDPRLSGSGKEADYWLNLRPGTDGALALCWQHIILKHDLVDWEFVKRWSNASFLVVEDMEPTGGRYYELFTPMAGSTADSPAPPADVVGTKLKTRLLKESDVVEGGSPRKFYAWNKNANGGQGGLVLWDVDTTQWEGCNHVAPTRDQMEVMYAGTSQEGYLPPISYNELVEAGIDLDMHDSHEVTLADGSK…	1002
14809	1	DDVKRVRTCCRGCGKMECGVWVTVQNGRVVKVEGDQSSFQSSGNCCGKSQSSIQAAYHPDRIYHPMKRTNPKGEDPGWQRITWDEAMQTIGEKFQQIIDRYGGQSIFNMAGTSRQWVYGPYAFYKWLFDTPNAHVASEICKGPRRLMGWISSVDGAPWMALRDGPRVYVQWGTAPENSNYDDSCRNLVDKMNEADVHICIDPRLSGSGKEADYWLNLKPGTDGALALCWQHIIIEHDLVDWEFVKRWTDASLLVVEDMEPTDGRYIDLSSPVQVPPLEDLIGTKLKTRLLKESDLKEGGSPHKFYAWNKNANDGAGGLVYWDADATQWEGCNHVAPTRDQMEVVYKGTSQEGYLPPLSYWELEEAGIDFDLKGTHEIELADGTKHVAKPVWAYLEESVK…	1002
14797	1	PGAALAEDAEAPSRGSEIKRVRTCCRGCGKMECGVWVTVENGRAIKSEGDQSSFQSSGNHCGKGQASIQAAYHPDRIYHPLKRTNPKGEDPGWVRITWDEAMDTIGEKFTEIIDQYGGQSIFNMCGTSRQWVYGPYCFYKWLFDTPNAHVASEICKGPRRLMGSITSVDGAPWMALRDGPRVYVQWGTAPENSNYDDSCRNLVDQMNNADVHICIDPRLSGSGKEADYWLNLRPGTDGALALCWQHIILKHDLVDWEFVKRWSNASFLVVEDMEPTGGRYYELFTPMAGSTADSPAPPADVVGTKLKTRLLKESDVVEGGSPRKFYAWNKNANGGQGGLVLWDVDTTQWEGCNHVAPTRDQMEVMYAGTSQEGYLPPISYNELVEAGIDLDMHDSHEVT…	1003
14809	1	GDDVKRVRTCCRGCGKMECGVWVTVQNGRAVKVEGDQSSFQSSGNCCGKSQSSIQAAYHPDRIYHPMKRTNPKGEDPGWQRITWDEAMQTIGEKFQQIIDRYGGQSIFNMAGTSRQWVYGPYAFYKWLFDTPNAHVASEICKGPRRLMGWISSVDGAPWMALRDGPRVYVQWGTAPENSNYDDSCRNLVDKMAEADVHICIDPRLSGSGKEADYWLNLKPGTDGALALCWQHIIIEHDLVDWEFVKRWTDASLLVVEDMEPTGGRYIDLSSPVQVPPLEDLIGTKLKTRLLKESDLKEGGSPHKFYAWNKNANDGAGGLVYWDADATQWEGCNHVAPTRDQMEVVYKGTSQEGYLPPLSYWELEEAGIDFDLKGTHEIELADGTKHVAKPVWAYLEESV…	1003
14797	1	GSEIKRVRTCCRGCGKMECGVWVTVENGRAVKVEGDQSSFQSSGNCCGKSQSSLQAAYHPDRIYHPMKRTNPKGEEPGWQRITWDEAMETIGSKFQEIMDQYGGQSIFNMCGTSRQWVYGPYAFYKWLFDTPNAHVASEICKGPRRLMGWISSVDGAPWMALRDGPRVYVQWGTAPENSNYDDSCRNLVDRMSAAETHICIDPRLSGSGKEADYWLNLEPGTDGALALAWQHILIEKDLIDWEFVKRWTDASLLVVEDMEPTGGRYLDLSSPIQVPALQDLIGTKLKTRLLKEMDLVEGGSPHKFMAWNKKANDGKGGLVYWDTDTTQWQGCNHVAPTRDQMEVVYAGTSQEGYLPPISYWELEEAGIDFDLEGEHEVTLADGTKHIARPVWSYLAKSV…	1004
14798	1	EDAEAPSRGSEIKRVRTCCRGCGKMECGVWVTVENGRAVKVEGDQSSFQSSGNCCGKSQSSLQAAYHPDRIYHPMKRTNPKGEEPGWQRITWDEAMETIGSKFQEIMDQYGGQSIFNMCGTSRQWVYGPYAFYKWLFDTPNAHVASEICKGPRRLMGWISSVDGAPWMALRDGPRVYVQWGTAPENSNYDDSCRNLVDRMSAAETHICIDPRLSGSGKEADYWLNLEPGTDGALALAWQHILIEKDLIDWEFVKRWTDASLLVVEDMEPTGGRYLDLSSPIQVPALQDLIGTKLKTRLLKEMDLVEGGSPHKFMAWNKKADDGKGGLVYWDTDTTQWQGCNHVAPTRDQMEVVYAGTSQEGYLPPISYWELEEAGIDFDLEGEHEVTLADGTKHIARPV…	1007
14809	1	AAARGDDVKRVRTCCRGCGKMECGVWVTVQNGRAVKVEGDQSSFQSSGNCCGKSQSSIQAAYHPDRIYHPMKRTNPKGEDPGWQRITWDEAMQTIGEKFQQIIDRYGGQSIFNMAGTSRQWVYGPYAFYKWLFDTPNAHVASEICKGPRRLMGWISSVDGAPWMALRDGPRVYVQWGTAPENSNYDDSCRNLVDKMNEADVHICIDPRLSGSGKEADYWLNLKPGTDGALALCWQHIIIEHDLVDWEFVKRWTDASLLVVEDMEPTGGRYIDLSSPVQVPPLEDLIGTKLKTRLLKESDLKEGGSPHKFYAWNKNANDGAGGLVYWDADATQWEGCNHVAPTRDQMEVVYKGTSQEGYLPPLSYWELEEAGIDFDLKGTHEIELADGTKHVAKPVWAYL…	1007
14797	1	LAEDAEAPSRGSEIKRVRTCCRGCGKMECGVWVTVENGRAVKVEGDQSSFQSSGNCCGKSQSSLQAAYHPDRIYHPMKRTNPKGEEPGWQRITWDEAMETIGSKFQEIMDQYGGQSIFNMCGTSRQWVYGPYAFYKWLFDTPNAHVASEICKGPRRLMGWISSVDGAPWMALRDGPRVYVQWGTAPENSNYDDSCRNLVDRMSAAETHICIDPRLSGSGKEADYWLNLEPGTDGALALAWQHILIEKDLIDWEFVKRWTDASLLVVEDMEPTGGRYLDLSSPIQVPALQDLIGTKLKTRLLKEMDLVEGGSPHKFMAWNKKANDGKGGLVYWDTDTTQWQGCNHVAPTRDQMEVVYAGTSQEGYLPPISYWELEEAGIDFDLEGEHEVTLADGTKHIAR…	1009
14809	1	DAGAAARGDDVKRVRTCCRGCGKMECGVWVTVQNGRAVKVEGDQSSFQSSGNCCGKSQSSIQAAYHPDRIYHPMKRTNPKGEDPGWQRITWDEAMQTIGEKFQQIIDRYGGQSIFNMAGTSRQWVYGPYAFYKWLFDTPNAHVASEICKGPRRLMGWISSVDGAPWMALRDGPRVYVQWGTAPENSNYDDSCRNLVDKMNEADVHICIDPRLSGSGKEADYWLNLKPGTDGALALCWQHIIIEHDLVDWEFVKRWTDASLLVVEDMEPTGGRYIDLSSPVQVPPLEDLIGTKLKTRLLKESDLKEGGSPHKFYAWNKNANDGAGGLVYWDADATQWEGCNHVAPTRDQMEVVYKGTSQEGYLPPLSYWELEEAGIDFDLKGTHEIELADGTKHVAKPVW…	1009
14809	1	SLLAEDAGAAARGDDVKRVRTCCRGCGKMECGVWVTVQNGRAVKVEGDQSSFQSSGNCCGKSQSSIQAAYHPDRIYHPMKRTNPKGEDPGWQRITWDEAMQTIGEKFQQIIDRYGGQSIFNMAGTSRQWVYGPYAFYKWLFDTPNAHVASEICKGPRRLMGWISSVDGAPWMALRDGPRVYVQWGTAPENSNYDDSCRNLVDKMNEADVHICIDPRLSGSGKEADYWLNLKPGTDGALALCWQHIIIEHDLVDWEFVKRWTDASLLVVEDMEPTGGRYIDLSSPVQVPPLEDLIGTKLKTRLLKESDLKEGGSPHKFYAWNKNANDGAGGLVYWDADATQWEGCNHVAPTRDQMEVVYKGTSQEGYLPPLSYWELEEAGIDFDLKGTHEIELADGTKHV…	1010
14809	1	EDAGAAARGDDVKRVRTCCRGCGKMECGVWVTVQNGRAVKVEGDQSSFQSSGNCCGKSQSSIQAAYHPDRIYHPMKRTNPKGEDPGWQRITWDEAMQTIGEKFQQIIDRYGGQSIFNMAGTSRQWVYGPYAFYKWLFDTPNAHVASEICKGPRRLMGWISSVDGAPWMALRDGPRVYVQWGTAPENSNYDDSCRNLVDKMNEADVHICIDPRLSGSGKEADYWLNLKPGTDGALALCWQHIIIEHDLVDWEFVKRWTDASLLVVEDMEPTGGRYIDLSSPVQVPPLEDLIGTKLKTRLLKESDLKEGGSPHKFYAWNKNANDGAGGLVYWDADATQWEGCNHVAPTRDQMEVVYKGTSQEGYLPPLSYWELEEAGIDFDLKGTHEIELADGTKHVAKPV…	1011
14797|14798	1	EDAEAPSRGSEIKRVRTCCRGCGKMECGVWVTVENGRAVKVEGDQSSFQSSGNCCGKSQSSLQAAYHPDRLYHPMKRTNPKGEEPGWQRITWDEAMETIGSKFQEIMDQYGGQSIFNMCGTSRQWVYGPYAFYKWLFDTPNAHVASEICKGPRRLMGWISSVDGAPWMALRDGPRVYVQWGTAPENSNYDDSCRNLVDRMSAAETHICIDPRLSGSGKEADYWLNLEPGTDGALALAWQHILIEKDLIDWEFVKRWTDASLLVVEDMEPTGGRYLDLSSPIQVPALQDLIGTKLKTRLLKEMDLVEGGSPHKFMAWNKKANDGKGGLVYWDTDTTQWQGCNHVAPTRDQMEVVYAGTSQEGYLPPISYWELEEAGIDFDLEGEHEVTLADGTKHIARPV…	1012
14797	1	PGAALAEDAEAPSRGSEIKRVRTCCRGCGKMECGVWVTVENGRAVKVEGDQSSFQSSGNCCGKSQSSLQAAYHPDRLYHPMKRTNPKGEEPGWQRITWDEAMETIGSKFQEIMDQYGGQSIFNMCGTSRQWVYGPYAFYKWLFDTPNAHVASEICKGPRRLMGWISSVDGAPWMALRDGPRVYVQWGTAPENSNYDDSCRNLVDRMSAAETHICIDPRLSGSGKEADYWLNLEPGTDGALALAWQHILIEKDLIDWEFVKRWTDASLLVVEDMEPTGGRYLDLSSPIQVPALQDLIGTKLKTRLLKEMDLVEGGSPHKFMAWNKKANDGKGGLVYWDTDTTQWQGCNHVAPTRDQMEVVYAGTSQEGYLPPISYWELEEAGIDFDLEGEHEVTLADGTK…	1013
14805	1	MGRLNLSRRTFAKLAAATGAALALAEDAGAAARGGEVKRVRTCCRGCGKMECGVWVTVQDGRAVKVEGDQSSFQSSGNCCGKSQSSIQAAYHPDRIYHPMKRTNPKGEDPGWVRISWDEAMQTIGEKFNEIMERYGGQAIFNMCGTSRQWVYAPYCFYKWLFDTPNAHLASEICKGPRRLMGWISSVDGAPWMALRDGPRVYVQWGTAPENSNYDDSCRNLVDKMTEADVHICIDPRLSGSGKEADYWLNLRPGSDGALALCWQHVIIEHDLVDWEFVKRWTNASFLVVEDMEPTGGRYFELSSPMAGSTAGSPAPPADIAGTKLKTRLLKESDVVEGGSPRRFYAWNKLANDGAGGLVFWDTDATQWEGCNHVAPTRDQMEVVYEGTSQEGYLPPLSY…	1020
14809	1	LNLTRRAFTKLAAVTGAAVACTAAAPNAALAEDAGAAARGDDVKRVRTCCRGCGKMECGVWVTVQNGRAVKVEGDQSSFQSSGNCCGKSQSSIQAAYHPDRIYHPMKRTNPKGEDPGWQRITWDEAMQTIGEKFQQIIDRYGGQSIFNMAGTSRQWVYGPYAFYKWLFDTPNAHVASEICKGPRRLMGWISSVDGAPWMALRDGPRVYVQWGTAPENSNYDDSCRNLVDKMTEADVHICIDPRLSGSGKEADYWLNLRPGSDGALALCWQHLVIKNDLVDWEFVKRWTNSSFLVVEDREPTGGRYIDLSTPLNNAGIPADVVGTKLKTRLLKESDVVEGGSPRKFYAWNKLANDGAGGLVMWDVDTTQWEGCNHVAPTRDQMEVVYKGTSQEGYLPPLS…	1021
14805	1	MGRLNLSRRTFAKLAAATGAALALAEDAGAAARGGEVKRVRTCCRGCGKMECGVWVTVQDGRAVKVEGDQSSFQSSGNCCGKSQSSIQAAYHPDRIYHPMKRTNPKGEDPGWVRISWDEAMQTIGEKFNEIMERYGGQAIFNMCGTSRQWVYAPYCFYKWLFDTPNAHLASEICKGPRRLMGWISSVDGAPWMALRDGPRVYVQWGTAPENSNYDDSCRNLVDKMTEADVHICIDPRLSGSGKEADYWLNLRPGSDGALALCWQHVIIEHDLVDWEFVKRWTNASFLVVEDMEPTGGRYFELSSPMAGSTAGSPAPPADIAGTKLKTRLLKESDVVEGGSPRRFYAWNKLANDGAGGLVFWDTDATQWEGCNHVAPTRDQMEVVYEGTSQEGYLPPLSY…	1025
14809	1	NLTRRAFTKLAAVTGAAVACTAAAPNAALAEDAGAAARGDDVKRVRTCCRGCGKMECGVWVTVQNGRAVKVEGDQSSFQSSGNCCGKSQSSIQAAYHPDRIYHPMKRTNPKGEDPGWQRITWDEAMQTIGEKFQQIIDRYGGQSIFNMAGTSRQWVYGPYAFYKWLFDTPNAHVASEICKGPRRLMGWISSVDGAPWMALRDGPRVYVQWGTAPENSNYDDSCRNLVDKMTEADVHICIDPRLSGSGKEADYWLNLRPGSDGALALCWQHLVIKNDLVDWEFVKRWTNSSFLVVEDREPTGGRYIDLSTPLNNAGIPADVVGTKLKTRLLKESDVVEGGSPRKFYAWNKLANDGAGGLVMWDVDTTQWEGCNHVAPTRDQMEVVYKGTSQEGYLPPLSY…	1025
14809	1	LNLTRRAFTKLAAVTGAAVACTAAAPNAALAEDAGAAARGDDVKRVRTCCRGCGKMECGVWVTVQNGRAVKVEGDQSSFQSSGNCCGKSQSSIQAAYHPDRIYHPMKRTNPKGEDPGWQRITWDEAMQTIGEKFQQIIDRYGGQSIFNMAGTSRQWVYGPYAFYKWLFDTPNAHVASEICKGPRRLMGWISSVDGAPWMALRDGPRVYVQWGTAPENSNYDDSCRNLVDKMTEADVHICIDPRLSGSGKEADYWLNLRPGSDGALALCWQHLVIKNDLVDWEFVKRWTNSSFLVVEDREPTGGRYIDLSTPLNNAGIPADVVGTKLKTRLLKESDVVEGGSPRKFYAWNKLANDGAGGLVMWDVDTTQWEGCNHVAPTRDQMEVVYKGTSQEGYLPPLS…	1026
14797	1	NLSRRTFAKLTAATAATAVVGCAVPGAALAEDAEAPSRGSEIKRVRTCCRGCGKMECGVWVTVENGRAIKSEGDQSSFQSSGNHCGKGQASIQAAYHPDRIYHPLKRTNPKGEDPGWVRITWDEAMDTIGEKFTEIIDQYGGQSIFNMCGTSRQWVYGPYCFYKWLFDTPNAHVASEICKGPRRLMGSITSVDGAPWMALRDGPRVYVQWGTAPENSNYDDSCRNLVDQMNNADVHICIDPRLSGSGKEADYWLNLRPGTDGALALCWQHIILKHDLVDWEFVKRWSNASFLVVEDMEPTGGRYYELFTPMAGSTADSPAPPADVVGTKLKTRLLKESDVVEGGSPRKFYAWNKNANGGQGGLVLWDVDTTQWEGCNHVAPTRDQMEVMYAGTSQEGYL…	1028
14797	1	MGKLNLSRRTFAKLTAATAATAVVGCAVPGAALAEDAEAPSRGSEIKRVRTCCRGCGKMECGVWVTVENGRAIKSEGDQSSFQSSGNHCGKGQASIQAAYHPDRIYHPLKRTNPKGEDPGWVRITWDEAMDTIGEKFTEIIDQYGGQSIFNMCGTSRQWVYGPYCFYKWLFDTPNAHVASEICKGPRRLMGSITSVDGAPWMALRDGPRVYVQWGTAPENSNYDDSCRNLVDQMNNADVHICIDPRLSGSGKEADYWLNLRPGTDGALALCWQHIILKHDLVDWEFVKRWSNASFLVVEDMEPTGGRYYELFTPMAGSTADSPAPPADVVGTKLKTRLLKESDVVEGGSPRKFYAWNKNANGGQGGLVLWDVDTTQWEGCNHVAPTRDQMEVMYAGTSQ…	1031
tr|C8WLF6|C8WLF6_EGGLE Molydopterin dinucleotide-binding region OS=Eggerthella lenta (strain ATCC 25559 / DSM 2243 / CCUG 17323 / JCM 9979 / KCTC 3265 / NCTC 11813 / VPI 0255 / 1899 B) OX=479437 GN=Elen_0501 PE=4 SV=1	1	MGKLNLTRRAFTKLTAVTGAALACAAAVAPNAALAEDAGAAARGDDVKRVRTCCRGCGKMECGVWVTVQNGRAIKVEGDQSSFQSSGNCCGKSQSSIQAAYHPDRIYHPMKRTNPKGEDPGWQRITWDEAMEIVGTKFNELMDRYGGQCIFNMAGTSRQWVYGPYAFYKWLFDTPNAHVASEICKGPRRLMGWISSVDGAPWMALRDGPRVYVQWGTAPENSNYDDSCRNLVDKMTEADVHICIDPRLSGSGKEADYWLNLRPGSDGALALCWQHLVIKNDLVDWEFVKRWTNSSFLVVEDREPTGGRYIDLSTPLNNAGIPADVVGTKLKTRLLKESDVVEGGSPRKFYAWNKLANDGAGGLVMWDVDTTQWEGCNHVAPTRDQMEVVYKGTSQEGYL…	1032
14797	1	NLSRRTFAKLTAATAATAVVGCAVPGAALAEDAEAPSRGSEIKRVRTCCRGCGKMECGVWVTVENGRAIKSEGDQSSFQSSGNHCGKGQASIQAAYHPDRIYHPLKRTNPKGEDPGWVRITWDEAMDTIGEKFTEIIDQYGGQSIFNMCGTSRQWVYGPYCFYKWLFDTPNAHVASEICKGPRRLMGSITSVDGAPWMALRDGPRVYVQWGTAPENSNYDDSCRNLVDQMNNADVHICIDPRLSGSGKEADYWLNLRPGTDGALALCWQHIILKHDLVDWEFVKRWSNASFLVVEDMEPTGGRYYELFTPMAGSTADSPAPPADVVGTKLKTRLLKESDVVEGGSPRKFYAWNKNANGGQGGLVLWDVDTTQWEGCNHVAPTRDQMEVMYAGTSQEGYL…	1032
14351|14352	1	MGKLSLTRRAFTKLSAVTAATVALSGVVGTGAALAEDPSAVDREDEVKRIRSCCRGCGKMECGVWVTVKNGRIVKTEGDQSSFQSSGNHCSKGQASIQAAYHPARIYHPMKRTNPKGEEPGWVRISWEEAMETIGEKFTEIIDQYGGQSIFNMCGTSRQWVYGPYAFYKWLFDTPNAHVASEICKGPRRLMGWITSVDGAPWMALRDRPRVYVQWGTAPENSNYDDSCRNLVDAFSEADTHIIVDPRLTGAGKEADYWLNLRPGSDGALANCWQYLMFKHDLVDWEFVKRWTDASLLVIEDMEPTGGRYFTLSTPVTAAPDLTGDKLKTRLLKEMDLVEGGSPRKFYAWNKNANNGEGGLVYWDTDTTQWEGCNHVAPTRDEMTVMYEGTSQEGYLPPL…	1033
14805	1	MGRLNLSRRTFAKLAAATGAALACSAAAPNAALAEDAGAAARGGEVKRVRTCCRGCGKMECGVWVTVQDGRAVKVEGDQSSFQSSGNCCGKSQSSIQAAYHPDRIYHPMKRTNPKGEDPGWVRISWDEAMQTIGEKFNEIMERYGGQAIFNMCGTSRQWVYAPYCFYKWLFDTPNAHLASEICKGPRRLMGWISSVDGAPWMALRDGPRVYVQWGTAPENSNYDDSCRNLVDKMTEADVHICIDPRLSGSGKEADYWLNLRPGSDGALALCWQHVIIEHDLVDWEFVKRWTNASFLVVEDMEPTGGRYFELSSPMAGSTAGSPAPPADIAGTKLKTRLLKESDVVEGGSPRRFYAWNKLANDGAGGLVFWDTDATQWEGCNHVAPTRDQMEVVYEGTSQ…	1034
tr|A0A143XAB6|A0A143XAB6_9ACTN Perchlorate reductase subunit alpha OS=Coriobacteriaceae bacterium CHKCI002 OX=1780377 GN=pcrA_6 PE=4 SV=1	1	MGRLNLSRRTFAKLAAATGAALACSAAAPNAALAEDAGAAARGGEVKRVRTCCRGCGKMECGVWVTVQDGRAVKVEGDQSSFQSSGNCCGKSQSSIQAAYHPDRIYHPMKRTNPKGEDPGWVRISWDEAMQTIGEKFNEIMERYGGQAIFNMCGTSRQWVYAPYCFYKWLFDTPNAHLASEICKGPRRLMGWISSVDGAPWMALRDGPRVYVQWGTAPENSNYDDSCRNLVDKMTEADVHICIDPRLSGSGKEADYWLNLRPGSDGALALCWQHVIIEHDLVDWEFVKRWTNASFLVVEDMEPTGGRYFELSSPMAGSTAGSPAPPADIAGTKLKTRLLKESDVVEGGSPRRFYAWNKLANDGAGGLVYWDTDATQWEGCNHVAPTRDRMEVVYEGTSQ…	1036
14797	1	MGKLNLSRRTFAKLTAATAATAVVGCAVPGAALAEDAEAPSRGSEIKRVRTCCRGCGKMECGVWVTVENGRAIKSEGDQSSFQSSGNHCGKGQASIQAAYHPDRIYHPLKRTNPKGEDPGWVRITWDEAMDTIGEKFTEIIDQYGGQSIFNMCGTSRQWVYGPYCFYKWLFDTPNAHVASEICKGPRRLMGSITSVDGAPWMALRDGPRVYVQWGTAPENSNYDDSCRNLVDQMNNADVHICIDPRLSGSGKEADYWLNLRPGTDGALALCWQHIILKHDLVDWEFVKRWSNASFLVVEDMEPTGGRYYELFTPMAGSTADSPAPPADVVGTKLKTRLLKESDVVEGGSPRKFYAWNKNANGGQGGLVLWDVDTTQWEGCNHVAPTRDQMEVMYAGTSQ…	1036
14809	1	NLTRRAFTKLAAVTGAAVACTAAAPNAALAEDAGAAARGDDVKRVRTCCRGCGKMECGVWVTVQNGRAVKVEGDQSSFQSSGNCCGKSQSSIQAAYHPDRIYHPMKRTNPKGEDPGWQRITWDEAMQTIGEKFQQIIDRYGGQSIFNMAGTSRQWVYGPYAFYKWLFDTPNAHVASEICKGPRRLMGWISSVDGAPWMALRDGPRVYVQWGTAPENSNYDDSCRNLVDKMAEADVHICIDPRLSGSGKEADYWLNLKPGTDGALALCWQHIIIEHDLVDWEFVKRWTDASLLVVEDMEPTGGRYIDLSSPVQVPPLEDLIGTKLKTRLLKESDLKEGGSPHKFYAWNKNANDGAGGLVYWDADATQWEGCNHVAPTRDQMEVVYKGTSQEGYLPPLSYW…	1037
tr|A0A369P554|A0A369P554_9ACTN Molybdopterin dinucleotide-binding protein OS=Adlercreutzia equolifaciens subsp. celatus OX=394340 GN=C1850_05200 PE=4 SV=1	1	MGKLNLSRRTFAKLTAATAATAVVGCAVPGAALAEDAEAPSRGSEIKRVRTCCRGCGKMECGVWVTVENGRAIKSEGDQSSFQSSGNHCGKGQASIQAAYHPDRIYHPLKRTNPKGEDPGWVRITWDEAMDTIGEKFTEIIDQYGGQSIFNMCGTSRQWVYGPYCFYKWLFDTPNAHVASEICKGPRRLMGSITSVDGAPWMALRDGPRVYVQWGTAPENSNYDDSCRNLVDQMNNADVHICIDPRLSGSGKEADYWLNLRPGTDGALALCWQHIILKHDLVDWEFVKRWSNASFLVVEDMEPTGGRYYELFTPMAGSTADSPAPPADVVGTKLKTRLLKESDVVEGGSPRKFYAWNKNANGGQGGLVLWDVDTTQWEGCNHVAPTRDQMEVMYAGTSQ…	1038
14351|14352	1	MGKLSLTRRAFTKLSAVTAATVALSGVVGTGAALAEDPSAVDREDEVKRIRSCCRGCGKMECGVWVTVKNGRIVKTEGDQSSFQSSGNHCSKGQASIQAAYHPARIYHPMKRTNPKGEEPGWVRISWEEAMETIGEKFTEIIDQYGGQSIFNMCGTSRQWVYGPYAFYKWLFDTPNAHVASEICKGPRRLMGWITSVDGAPWMALRDRPRVYVQWGTAPENSNYDDSCRNLVDAFSEADTHIIVDPRLTGAGKEADYWLNLRPGSDGALANCWQYLMFKHDLVDWEFVKRWTDASLLVIEDMEPTGGRYFTLSTPVTAAPDLTGDKLKTRLLKEMDLVEGGSPRKFYAWNKNANNGEGGLVYWDTDTTQWEGCNHVAPTRDEMTVMYEGTSQEGYLPPL…	1038
14809	1	LNLTRRAFTKLAAVTGAAVACTAAAPNAALAEDAGAAARGDDVKRVRTCCRGCGKMECGVWVTVQNGRAVKVEGDQSSFQSSGNCCGKSQSSIQAAYHPDRIYHPMKRTNPKGEDPGWQRITWDEAMQTIGEKFQQIIDRYGGQSIFNMAGTSRQWVYGPYAFYKWLFDTPNAHVASEICKGPRRLMGWISSVDGAPWMALRDGPRVYVQWGTAPENSNYDDSCRNLVDKMAEADVHICIDPRLSGSGKEADYWLNLKPGTDGALALCWQHIIIEHDLVDWEFVKRWTDASLLVVEDMEPTGGRYIDLSSPVQVPPLEDLIGTKLKTRLLKESDLKEGGSPHKFYAWNKNANDGAGGLVYWDADATQWEGCNHVAPTRDQMEVVYKGTSQEGYLPPLSY…	1038
14809	1	NLTRRAFTKLAAVTGAAVACTAAAPNAALAEDAGAAARGDDVKRVRTCCRGCGKMECGVWVTVQNGRAVKVEGDQSSFQSSGNCCGKSQSSIQAAYHPDRIYHPMKRTNPKGEDPGWQRITWDEAMQTIGEKFQQIIDRYGGQSIFNMAGTSRQWVYGPYAFYKWLFDTPNAHVASEICKGPRRLMGWISSVDGAPWMALRDGPRVYVQWGTAPENSNYDDSCRNLVDKMAEADVHICIDPRLSGSGKEADYWLNLKPGTDGALALCWQHIIIEHDLVDWEFVKRWTDASLLVVEDMEPTGGRYIDLSSPVQVPPLEDLIGTKLKTRLLKESDLKEGGSPHKFYAWNKNANDGAGGLVYWDADATQWEGCNHVAPTRDQMEVVYKGTSQEGYLPPLSYW…	1040
14797|14798	1	MGKLNLSRRTFAKLSAATAATAVIGCAVPGAALAEDAEAPSRGSEIKRVRTCCRGCGKMECGVWVTVENGRAVKVEGDQSSFQSSGNCCGKSQSSLQAAYHPDRIYHPMKRTNPKGEEPGWQRITWDEAMETIGSKFQEIMDQYGGQSIFNMCGTSRQWVYGPYAFYKWLFDTPNAHVASEICKGPRRLMGWISSVDGAPWMALRDGPRVYVQWGTAPENSNYDDSCRNLVDRMSAAETHICIDPRLSGSGKEADYWLNLEPGTDGALALAWQHILIEKDLIDWEFVKRWTDASLLVVEDMEPTGGRYLDLSSPIQVPALQDLIGTKLKTRLLKEMDLVEGGSPHKFMAWNKKANDGKGGLVYWDTDTTQWQGCNHVAPTRDQMEVVYAGTSQEGYLPP…	1041
14810	1	MGKLNLTRRAFTKLTAVTGAALACAASVAPQAALAEDADASSRGGEIKRVRTCCRGCGKMECGVWVTVQDGRAVKVEGDQSSFQSSGNCCGKSQSSIQAAYHPDRIYHPMKRTNPKGEDPGWVRITWDEAMQTIGEKFQEIIDRYGGQSIFNMAGTSRQWVYGPYAFYKWLFETPNAHVASEICKGPRRLMGWISSVDGAPWMALRDGPRVYVQWGTAPENSNYDDSCRNLVDKMTEADVHICIDPRLSGSGKEADYWLNLKPGTDGALALCWQHIIIKNDLVDWEFVKRWTDASLLVVEDMEPTGGRYIDLSSPVQVPPLEDLIGTKLKTRLLKESDLKEGGSPHKFYAWNKNANDGAGGLVYWDADVTQWEGCNHVAPTRDQMEVVYQGTSQEGYLP…	1041
14798|14797	1	NLSRRTFAKLSAATAATAVIGCAVPGAALAEDAEAPSRGSEIKRVRTCCRGCGKMECGVWVTVENGRAVKVEGDQSSFQSSGNCCGKSQSSLQAAYHPDRIYHPMKRTNPKGEEPGWQRITWDEAMETIGSKFQEIMDQYGGQSIFNMCGTSRQWVYGPYAFYKWLFDTPNAHVASEICKGPRRLMGWISSVDGAPWMALRDGPRVYVQWGTAPENSNYDDSCRNLVDRMSAAETHICVDPRLSGSGKEADYWLNLEPGTDGALALAWQHILIEKDLIDWEFVKRWTDASLLVVEDMEPTGGRYLDLSSPIQVPALQDLIGTKLKTRLLKEMDLVEGGSPHKFMAWNKKANDGKGGLVYWDTDTTQWQGCNHVAPTRDQMEVVYAGTSQEGYLPPISCW…	1042
14810	1	NLTRRAFTKLTAVTGAALACAASVAPQAALAEDADASSRGGEIKRVRTCCRGCGKMECGVWVTVQDGRAVKVEGDQSSFQSSGNCCGKSQSSIQAAYHPDRIYHPMKRTNPKGEDPGWVRITWDEAMQTIGEKFQEIIDRYGGQSIFNMAGTSRQWVYGPYAFYKWLFETPNAHVASEICKGPRRLMGWISSVDGAPWMALRDGPRVYVQWGTAPENSNYDDSCRNLVDKMTEADVHICIDPRLSGSGKEADYWLNLKPGTDGALALCWQHIIIKNDLVDWEFVKRWTDASLLVVEDMEPTGGRYIDLSSPVQVPPLEDLIGTKLKTRLLKESDLKEGGSPHKFYAWNKNANDGAGGLVYWDADVTQWEGCNHVAPTRDQMEVVYQGTSQEGYLPPLSF…	1042
14809	1	LNLTRRAFTKLAAVTGAAVACTAAAPNAALAEDAGAAARGDDVKRVRTCCRGCGKMECGVWVTVQNGRAVKVEGDQSSFQSSGNCCGKSQSSIQAAYHPDRIYHPMKRTNPKGEDPGWQRITWDEAMQTIGEKFQQIIDRYGGQSIFNMAGTSRQWVYGPYAFYKWLFDTPNAHVASEICKGPRRLMGWISSVDGAPWMALRDGPRVYVQWGTAPENSNYDDSCRNLVDKMNEADVHICIDPRLSGSGKEADYWLNLKPGTDGALALCWQHIIIEHDLVDWEFVKRWTDASLLVVEDMEPTGGRYIDLSSPVQVPPLEDLIGTKLKTRLLKESDLKEGGSPHKFYAWNKNANDGAGGLVYWDADATQWEGCNHVAPTRDQMEVVYKGTSQEGYLPPLSY…	1042
14823|14822	1	TMTRRAFAKLSAATVGATAIDAATLGTAMAENKVTQSEANEIKRIRSCCRGCGKMECGVWVTVQNGRVIKTEGDQSSSQSSGNHCSKGQASLQACYHPQRIYHPLKRTNPKGEEPGWVRISWDEAMESIGKGFNEIIKKYGGQSCFGMCGTSRQWVYGPYAFYKWLFDSPNSRVASSICKGPRRLMGWLSSVDGAPWFALRDGPRVYVQWGTAPENSNYDDSCRNIVDKMTEADVHICIDPRLSGSGKEADYWLNLEPGTDCALALCWQHIIIEKDLVDWEFVKRWTNSPILVVDDMEPTGGRYYTLSTNIQVAPDLTGEKLKTRLLKESDVKDGGSCRRFMAWNKNANDGQGGLVYWDTDETQWEGCHHTAPTRGQMDVVYEGTSQEGYLPPLSYNEL…	1046
14822|14824	1	TMTRRTFAKLSAATAAAATVGAASYGTALAENKVSQAEASEIKRIRSCCRGCGKMECGVWVTVQNGRVIKTEGDQSSSQSSGNHCSKGQASLQACYHPQRIYHPLKRTNPKGEDPGWVRISWDEAMESIGKGFNEVIKKYGGQACFGMCGTSRQWVYGPYAFYKWLFDSPNSRVASSICKGPRRLMGWLSSVDGAPWFALRDGPRVYVQWGTSPENSNYDDSCRNIVDKMTEADVHICIDPRLSGSGKEADYWLNLEPGTDCALALCWQHIIIEHDLVDWEFVKRWTNSPILVVDDIEPTGGRYHTLSTNVQVMPDLTGEKLKTRLLKESDLKEDGSCRRFMAWNKNANDGQGGLVYWDTDETQWEGCHHTAPTRDQMDVVYEGTSQEGYLPPLSYNEL…	1046
14779|14778	1	TMTRRSFAKLSAMTVAAAAAAGAVSGGTAFAENTTTPEEASEIKRIRSCCRGCGKMECGVWVTVQNGRVIKTEGDQSSSQSSGNHCSKGQASLQACYHPARIYHPMKRTNPKGEDPGWVRISWDEAMETIGEKFNEAIQKYGGQTCFGMCGTSRQWVYGPYAFYKWLFDSPNGRVASSICKGPRRLMGWLSSVDGAPWFALRDGPRVYVQWGTAPENSNYDDSCRNIVDKMTEADVHICIDPRLSGSGKEADYWLNLEPGTDAALALCWQHIIIENDLVDWEFVKRWTNSPILVVEDMEPTGGRYYTLSTNVQVAPDLTGEKLKTRLLKESDLKEGGSCRRFMAWNKNANDGKGGLVYWDTDTTQWEGCNHVAPTRDQMEVVYEGTSQEGYLPPLSYNE…	1046
14351|14352	1	ATKVREESMGKLSLTRRAFTKLSAVTAATVALSGVVGTGAALAEDPSAVDREDEVKRIRSCCRGCGKMECGVWVTVKNGRIVKTEGDQSSFQSSGNHCSKGQASIQAAYHPARIYHPMKRTNPKGEEPGWVRISWEEAMETIGEKFTEIIDQYGGQSIFNMCGTSRQWVYGPYAFYKWLFDTPNAHVASEICKGPRRLMGWITSVDGAPWMALRDRPRVYVQWGTAPENSNYDDSCRNLVDAFSEADTHIIVDPRLTGAGKEADYWLNLRPGSDGALANCWQYLMFKHDLVDWEFVKRWTDASLLVIEDMEPTGGRYFTLSTPVTAAPDLTGDKLKTRLLKEMDLVEGGSPRKFYAWNKNANNGEGGLVYWDTDTTQWEGCNHVAPTRDEMTVMYEGTS…	1046
14797|14798	1	MGKLNLSRRTFAKLSAATAATAVIGCAVPGAALAEDAEAPSRGSEIKRVRTCCRGCGKMECGVWVTVENGRAVKVEGDQSSFQSSGNCCGKSQSSLQAAYHPDRIYHPMKRTNPKGEEPGWQRITWDEAMETIGSKFQEIMDQYGGQSIFNMCGTSRQWVYGPYAFYKWLFDTPNAHVASEICKGPRRLMGWISSVDGAPWMALRDGPRVYVQWGTAPENSNYDDSCRNLVDRMSAAETHICIDPRLSGSGKEADYWLNLEPGTDGALALAWQHILIEKDLIDWEFVKRWTDASLLVVEDMEPTGGRYLDLSSPIQVPALQDLIGTKLKTRLLKEMDLVEGGSPHKFMAWNKKANDGKGGLVYWDTDTTQWQGCNHVAPTRDQMEVVYAGTSQEGYLPP…	1046
14810	1	MGKLNLTRRAFTKLTAVTGAALACAASVAPQAALAEDADASSRGGEIKRVRTCCRGCGKMECGVWVTVQDGRAVKVEGDQSSFQSSGNCCGKSQSSIQAAYHPDRIYHPMKRTNPKGEDPGWVRITWDEAMQTIGEKFQEIIDRYGGQSIFNMAGTSRQWVYGPYAFYKWLFETPNAHVASEICKGPRRLMGWISSVDGAPWMALRDGPRVYVQWGTAPENSNYDDSCRNLVDKMTEADVHICIDPRLSGSGKEADYWLNLKPGTDGALALCWQHIIIKNDLVDWEFVKRWTDASLLVVEDMEPTGGRYIDLSSPVQVPPLEDLIGTKLKTRLLKESDLKEGGSPHKFYAWNKNANDGAGGLVYWDADVTQWEGCNHVAPTRDQMEVVYQGTSQEGYLP…	1046
14824|14822|14823	1	MGKLTMTRRAFAKLSAATAAVATVGLASYGTALAENKVSQVEASEIKRIRSCCRGCGKMECGVWVTVQNGRVIKTEGDQSSSQSSGNHCSKGQASLQACYHPQRIYHPMKRTNPKGEEPGWVRISWDEAMESIGKGFNDVIKKYGGQACFGMCGTSRQWVYGPYAFYKWLFDSPNSRVASSICKGPRRLMGWLSSVDGAPWFALRDGPRVYVQWGTAPENSNYDDSCRNIVDKMVEADVHICIDPRLSGSGKEADYWLNLEPGTDCALALCWQHIIIEHDLVDWEFIKRWTNSPILVVDDMEPTGGRYHTLSTNVQVMPDLTGEKLKTRLLKESDLKEGGSCRRFMAWNKNANDGQGGLVYWDTDETQWEGCHHTAPTRDQMDVMYEGTSQEGYLPPLS…	1051
14779|14778	1	MGKLTMTRRSFAKLSAMTVAAAAAAGAVSGGTAFAENTTTPEEASEIKRIRSCCRGCGKMECGVWVTVQNGRVIKTEGDQSSSQSSGNHCSKGQASLQACYHPARIYHPMKRTNPKGEDPGWVRISWDEAMETIGEKFNEAIQKYGGQTCFGMCGTSRQWVYGPYAFYKWLFDSPNGRVASSICKGPRRLMGWLSSVDGAPWFALRDGPRVYVQWGTAPENSNYDDSCRNIVDKMTEADVHICIDPRLSGSGKEADYWLNLEPGTDAALALCWQHIIIENDLVDWEFVKRWTNSPILVVEDMEPTGGRYYTLSTNVQVAPDLTGEKLKTRLLKESDLKEGGSCRRFMAWNKNANDGKGGLVYWDTDTTQWEGCNHVAPTRDQMEVVYEGTSQEGYLPPL…	1051
tr|C7N162|C7N162_SLAHD Anaerobic dehydrogenase| typically selenocysteine-containing OS=Slackia heliotrinireducens (strain ATCC 29202 / DSM 20476 / NCTC 11029 / RHS 1) OX=471855 GN=Shel_22740 PE=4 SV=1	1	MGKLTMTRRSFAKLSAMTIAAAAVAESVVPAAVLADDAAADESAGEIKRIRSCCRGCGKMECGVWVTVQNGRVIKTEGDQSSFQSSGNHCSKGQASIQACYHPARMYHPMKRTNPKGEDPGWVRISWEEAMDTIGEKFNEAINQYGGQTCFGMCGTSRQWVYGPYAFYKWLFDSPNAHVASSICKGPRRLMGWLTSIDGAPWFALRDGPRVYVQWGTAPENSNYDDSCRNIVDKMTEADVHICIDPRLSGSGKEADYWLNLEPATDGALALCWQHIILEHDLVDWEFVKRWTNAPILVVEDMEPTGGRYFTLSTALTVAPADLLGEKLKTRLLKESDLVEGGSCRKFMAWNKKANDGKGGLTYWDTDATQWEGCHHTAPTRDQMEVIYEGTSQEGYLPP…	1053
tr|A0A3N0B4U4|A0A3N0B4U4_9ACTN Molybdopterin dinucleotide-binding protein OS=Slackia equolifaciens OX=498718 GN=DMP06_01690 PE=4 SV=1	1	MGKRTMTRRSFAKLSAVTLAAAALSSAVTGCSTLTETDTSEAVAQAGEVKRIRSCCRGCGKMECGVWVTVQDGRVIRTEGDQSSFQSSGNHCSKGQASLQACYHPARIYHPVKRTNPKGEDPGWQRITWDEAMSTIGKKFNESIQQYGGQGCFGMCGTSRQWVYGPYAFYKWLFDSPNARVASSICKGPRRLMGWITSIDGAPWFALRDGPRVYVQWGTAPENSNYDDSCRNIVDKMTSADVHICIDPRLSGSGKEADYWLNLEPGTDCALALCWQKIIIDNDLVDWEFVKRWTNAPILVCEDMEPTGGRYNTLSTPVVAVPDLTGDKLKTRLLKESDVKEGGSCRRFYAWNKKANDGKGGLVYWDTDTTQWEGCHHTAPSRDEMEVVYEGTSQEGYLP…	1054
14797	2	MAKLSLTRRSFLKAAAVTGAASTLSFAVAPSAALAEGVDESAGEVKRIRSCCRACGKCECGVWVTVQDNKVIKVEGDESNAHSRGHCCAKSQASMLALYHPDRLRYTMKRTNPKGEDDPGWVRVNFAEAMDEIGAKYNELIDKYGGKSIFSMGGTSRVWAQPPYGTLKSVFGTHNFHSAYEICKGPRHFGGVLTDEKGSPWMEVEQGPIVYVQWGTASEYSNYDSTNRTVVDCSQRAYKHILVDPRMSPLGKEADLWLPIRVGTDLAMSLGWLKWIVDNDAYDKNFVKRWSNGPFLYNPEADGKTYKGYFLEMNGGIHMTSRLLTEADLDREWVSQFWEPAPEQYSYRRFICWDAANEKPTYWDAEECQWEGEKHKIPTTGTWIEHPYKPIIADAWLPD…	622
14797	2	WLPIRVGTDLAMSLGWLKWIVDNDAYDKNFVKRWSNGPFLYNPEADGKTYKGYFLEMNGGIHMTSRLLTEADLDREWVSQFWEPAPEQYSYRRFICWDAANEKPTYWDAEECQWEGEKHKIPTTGTWIEHPYKPIIADAWLPDPSKFADPADPAYDAYWTGEGNEKGKKSNPKGLPKDPELWPDGVQVKLANGKMIEAKSVWQEWEHNLEEYTLDRVSEITEVPADKIEEAVRTYTTRLNPLHGNGGIHYQLAPDQTGHAVQNTRALQLIACLTGNSDEPAGNRGSSKAQVDGCCGRANMIVTDHEPVDWGIREGIGTMELGNTPRDLSVEDQIPLIQNFVKYLQDENSPLMERYGNHIPTDEEARIIAMRKGGDYKGSRSFPGLKTPFENNADQISAE…	628
17248	2	SKAQVDGCCGRANMLVTDHEPKDWGLDVGTMELGNTPRDLSVEDQIPLIQNFVQYLIDEKSPLAERYGNKVPTAEEARWIAERKGGAYKPSRSWPALKTSFDSNEKQISAERFPLLRYWNRWADSAAIWDSINGIDTPYQIHGGVCMSGDFMNESNLLEAWEALTRLDFWLDFNLWSCPNNGCADIVIPVLHWLEVNTGRVSQGAGGIFGAGQRCVEPMGDCIYDPVAVICLYKAMGVVWNNRDPEYDEWNNLDYRDFVQMGGSVGYEEQEYRVLKDATDWWKTEEFPDGPDFPQYAAKFQEEGWFDCRKWHPERWGTYRRWEMGYRRQQGGYNLYAAIDEKCGFMTPTAKVEVWSTIAETYIPDGAATFASTNTVDPNIPDIDKFPHWVEPKNSRVSN…	629
14809	2	MANLSLSRRSFLKASAMAAAATTVGFAATPSTALAEGEDASAGEIKRIRSCCRACGKVECGVWVTVQDNKVIKVEGDESNAHSRGHCCAKSQSSMLALYHPDRLRYCMKRTNPKGEDDPGWVRITLAEAFDEAGAKFNEIVEKYGGEANYAMGGTSRVWAQPPYGTLKSIFPTPNAHLAYEICKGPRHFGGILTDEIGSPWMEVEQGPLVYVQWGTASEYSNYDSTNRTVVDCSQRAYKHILVDPRMTPLGKEADVWLPLRVGTDLCLSLGWLKWILDNEAYDDAFVRRWTNAPFLWNPEKDGRTAKGWFMEMNGGIDMESRILTEADCDPEWIGQYWDYEGRYQRFICWDENNNKPTYWDAEACQWEGEKHKIPTTGTWIEHPYKPIIADAWLPDPSK…	647
14809	2	CCGRANMLVTDHEPKDWGLDVGTMELGNTPRDLSVEDQIPLIQNFVQYLIDEKSPLAERYGNKVPTAEEARWIAERKGGAYKPSRSWPALKTSFDSNEKQISAERFPLLRYWNRWADSAAIWDSINGIDTPYQIHGGVCMSGDFMNESNLLEAWEALTRLDFWLDFNLWSCPNNGCADIVIPVLHWLEVNTGRVSQGAGGIFGAGQRCVEPMGDCIYDPVAVICLYKAMGVVWNNRDPEYDEWNNLDYRDFVQMGGSVGYEEQEYRVLKDATDWWKTEEFPDGPDFPQYAAKFQEEGWFDCRKWHPERWGTYRRWEMGYRRQQGGYNLYAAIDEKCGFMTPTAKVEVWSTIAETYIPDGAATFASTNTVDPNIPDIDKFPHWVEPKNSRVSNPEYFDAS…	648
14809	2	QVDGCCGRANMIVTDHEPVDWGIREGIGTMELGNTPRDLSVEDQIPLIQNFVKYLQDENSPLMERYGNHIPTDEEARIIAMRKGGDYKGSRSFPGLKTPFENNADQISAERFPLLRFWNSWTDASSIWDAIREIDSPYKLYGGICMSGDFMNQSNLLEAWDALTQLDFWVDINLWSCPNNGTADYVFPCTHWLETNTGRVSQGAGGIFGAGQRCVEPIGDVVFDPTFVVCLHKSMGVPFNDRDPEYDEWLNLDYHDFIQAGGSVGYEEQEYRVLKDATDWWKTEEFPDGPDFPQYAAKFQEEGWFDCRKWHPERWGTYRRWEMGYRRQQGGYNLYAAIDEKCGFMTPTAKVEVWSTIAETYIPDGAATFASTNTVDPNIPDIDKFPHWVEPKNSRVSNP…	653
14809	2	MANLSLSRRSFLKASAMAAAATTVGFAATPSTALAEGEDASAGEIKRIRSCCRACGKVECGVWVTVQDNKVIKVEGDESNAHSRGHCCAKSQSSMLALYHPDRLRYCMKRTNPKGEDDPGWVRITLAEAFDEAGAKFNEIVEKYGGEANFAMGGTSRVWAQPPYGTLKSIFPTPNAHLAYEICKGPRHFGGILTDEIGSPWMEVEQGPLVYVQWGTASEYSNYDSTNRTVVDCSQRAYKHILVDPRMTPLGKEADVWLPLRVGTDLCLSLGWLKWILDNEAYDDAFVRRWTNAPFLWNPEKDGRTAKGWFMEMNGGIDMESRILTEADCDPEWIGQYWDYEGRYQRFICWDENNNKPTYWDAEACQWEGEKHKIPTTGTWIEHPYKPIIADAWLPDPSK…	656
14797	2	MAKLSLTRRSFLKAAAVTGAASTLSFAAVPSAALAEGVDESAGEVKRIRSCCRACGKCECGVWVTVQDNKVIKVEGDESNAHSRGHCCAKSQASMLALYHPDRLRYTMKRTNPKGEDDPGWVRVNFAEAMDEIGAKYNELIDKYGGKSIFSMGGTSRVWAQPPYGTLKSVFGTHNFHSAYEICKGPRHFGGVLTDEKGSPWMEVEQGPIVYVQWGTASEYSNYDSTNRTVVDCSQRAYKHILVDPRMSPLGKEADIWLPIRVGTDLAMSLGWLKWIVDNDAYDKNFVKRWSNGPFLYNPEADGKTYKGYFLEMNGGIHMTSRLLTEADLDREWVSQFWEPAPEQYSYRRFICWDAANEKPTYWDAEECQWEGEKHKIPTTGTWIEHPYKPIIADAWLPD…	658
14797	2	NRGSSKAQVDGCCGRANMIVTDHDPVDWGIREGIGTMELGNTPRDLSVEDQIPLIQNFVKYLQDENSPLMERYGNHIPTDEEARIIAMRKGGDYKGSRSFPGLKTPFENNADQISAERFPLLRFWNSWTDASSIWDAIREIDSPYKLYGGICMSGDFMNQSNLLEAWDALTQLDFWVDINLWSCPNNGTADYVFPCTHWLETNTGRVSQGAGGIFGAGQRCVEPIGDVVFDPTFVVCLHKSMGVPFNDRDPEYDEWLNLDYHDFIQAGGSVGYEEQEYRVLKDATDWWKTEEYPDGPDFPQYAAKFQEEGWFDCRKWHPERWGTYRRWEMGYRRQQAGYNLYAAVDEKCAFGTPTGKVEIWSTICESYIGDTVSESYVLETPGTAAKVGEKTPYFANVC…	669
14797	2	MAKLSLTRRSFLKAAAVTGAASTLSFAAAPSAALAEGVDESAGEVKRIRSCCRACGKCECGVWVTVQDNKVIKVEGDESNAHSRGHCCAKSQASMLALYHPDRLRYTMKRTNPKGEDDPGWVRVNFAEAMDEIGAKYNELIAKYGGKSIFSMGGTSRVWAQPPYGTLKSVFGTHNFHSAYEICKGPRHFGGVLTDEKGSPWMEVEQGPIVYVQWGTASEYSNYDSTNRTVVDCSQRAYKHILVDPRMSPLGKEADLWLPIRVGTDLAMSLGWLKWIVDNDAYDKNFVKRWSNGPFLYNPEADGKTYKGYFLEMNGGIHMTSRLLTEADLDREWVSQFWEPAPEQYSYRRFICWDAANEKPTYWDAEECQWEGEKHKIPTTGTWIEHPYKPIIADAWLPD…	676
14801|14797	2	TGNSDEPAGNRGSSKAQVDGCCGRANMMVTDHDPVDWGIREGIGTMELGNTPRDLSVEDQIPLIQNFVKYLQDENSPLMERYGNHIPTDEEARIIAMRKGGDYKGSRSFPGLKTPFENNADQISAERFPLLRFWNSWTDASSIWDAIREIDSPYKLYGGICMSGDFMNQSNLLEAWDALTQLDFWVDINLWSCPNNGTADYVFPCTHWLETNTGRVSQGAGGIFGAGQRCVEPIGDVVFDPTFVVCLHKSMGVPFNDRDPEYDEWLNLDYHDFIQAGGSVGYEEQEYRVLKDATDWWKTEEYPDGPDFPQYAAKFQEEGWFDCRKWHPERWGTYRRWEMGYRRQQAGYNLYAAVDEKCAFGTPTGKVEIWSTICESYIGDTVTESYVLETPGTSAKVGD…	678
14809	2	STRALQLIACITGNSDEPAGNRGSSKAQVDGCCGRANMLVTDHEPKDWGLDVGTMELGNTPRDLSVEDQIPLIQNFVQYLIDEKSPLAERYGNKVPTAEEARWIAERKGGAYKPSRSWPALKTSFDSNEKQISAERFPLLRYWNRWADSAAIWDSINGIDTPYQIHGGVCMSGDFMNESNLLEAWEALTRLDFWLDFNLWSCPNNGCADIVIPVLHWLEVNTGRVSQGAGGIFGAGQRCVEPMGDCIYDPVAVICLYKAMGVVWNNRDPEYDEWNNLDYHDFVQMGGNVGYEEQEYRVLKDATDWWKTEEYPDGPDFPQYAAKFQEEGWFDCRKWHPERWGTYRRWEMGYRRQQGGYNLYAAIDEKCGFMTPTAKVEVWSTIAETYIPDGAATFASTNT…	678
14809	2	AVQNTRALQLIACITGNSDEPAGNRGSSKAQVDGCCGRANMLVTDHEPKDWGLDVGTMELGNTPRDLSVEDQIPLIQNFVQYLIDEKSPLAERYGNKVPTAEEARWIAERKGGAYKPSRSWPALKTSFDSNEKQISAERFPLLRYWNRWADSAAIWDSINGIDTPYQIHGGVCMSGDFMNESNLLEAWEALTRLDFWLDFNLWSCPNNGCADIVIPVLHWLEVNTGRVSQGAGGIFGAGQRCVEPMGDCIYDPVAVICLYKAMGVVWNNRDPEYDEWNNLDYHDFVQMGGNVGYEEQEYRVLKDATDWWKTEEYPDGPDFPQYAAKFQEEGWFDCRKWHPERWGTYRRWEMGYRRQQGGYNLYAAIDEKCGFMTPTAKVEVWSTIAETYIPDGAATFAS…	682
14797	2	MAKLSLTRRSFLKAAAVTGAASTLSFAVAPSAALAEGVDESAGEVKRIRSCCRACGKCECGVWVTVQDNKVIKVEGDESNAHSRGHCCAKSQASMLALYHPDRLRYTMKRTNPKGEDDPGWVRVNFAEAMDEIGAKYNELIDKYGGKSIFSMGGTSRVWAQPPYGTLKSVFGTHNFHSAYEICKGPRHFGGVLTDEKGSPWMEVEQGPIVYVQWGTASEYSNYDSTNRTVVDCSQRAYKHILVDPRMSPLGKEADLWLPIRVGTDLAMSLGWLKWIVDNDAYDKNFVKRWSNGPFLYNPEADGKTYKGYFLEMNGGIHMTSRLLTEADLDREWVSQFWEPAPEQYSYRRFICWDAANEKPTYWDAEECQWEGEKHKIPTTGTWIEHPYKPIIADAWLPD…	694
14809	2	GGIHYQLAPDQTGHAVQNTRALQLIACITGNSDEPAGNRGSSKAQVDGCCGRANMLVTDHEPKDWGLDVGTMELGNTPRDLSVEDQIPLIQNFVQYLIDEKSPLAERYGNKVPTAEEARWIAERKGGAYKPSRSWPALKTSFDSNEKQISAERFPLLRYWNRWADSAAIWDSINGIDTPYQIHGGVCMSGDFMNESNLLEAWEALTRLDFWLDFNLWSCPNNGCADIVIPVLHWLEVNTGRVSQGAGGIFGAGQRCVEPMGDCIYDPVAVICLYKAMGVVWNNRDPEYDEWNNLDYHDFVQMGGNVGYEEQEYRVLKDATDWWKTEEYPDGPDFPQYAAKFQEEGWFDCRKWHPERWGTYRRWEMGYRRQQGGYNLYAAIDEKCGFMTPTAKVEVWSTI…	695
14823	2	MAKLSLTRRSFLKASAMAGAAATVGFAAAPSAALAEGADPTAGEVKRIRSCCRACGKVECGTWVTVQDNKVIKVEGDESNAHSRGHCCAKSQSSMLALYHPDRLRYCLKRTNPKGEDDPGWVRISLADAFDEAGAKLNEIVEKYGGEANFAMGGTSRVWAQPPYGTLKSIFPTPNAHLAYEICKGPRHFAGILTDEIGSPWMEVEQGPLVYVQWGTAAEYSNYDSTNRTVVDCSQRAYKHILVDPRMTPLGKEADLWLPLRVGTDLCLSLTWLKWILDNEAYDDLFVRRWTNAPFLWNPEKDGRTKKGWFQEMNGGVDMESRILTEADVDREWISQWWEPADEKYSYRRFICWDENNNKPTYWDAEACQWEGEKHKIPTTGTWIEHPYKPIIADAWLPD…	705
14809	2	PLQGSGGIHYQLAPDQTGHAVQNTRALQLIACITGNSDEPAGNRGSSKAQVDGCCGRANMLVTDHEPKDWGLDVGTMELGNTPRDLSVEDQIPLIQNFVQYLIDEKSPLAERYGNKVPTAEEARWIAERKGGAYKPSRSWPALKTSFDSNEKQISAERFPLLRYWNRWADSAAIWDSINGIDTPYQIHGGVCMSGDFMNESNLLEAWEALTRLDFWLDFNLWSCPNNGCADIVIPVLHWLEVNTGRVSQGAGGIFGAGQRCVEPMGDCIYDPVAVICLYKAMGVVWNNRDPEYDEWNNLDYHDFVQMGGNVGYEEQEYRVLKDATDWWKTEEYPDGPDFPQYAAKFQEEGWFDCRKWHPERWGTYRRWEMGYRRQQGGYNLYAAIDEKCGFMTPTAKVE…	712
14797	2	LPKDPELWPDGVQVKLANGKMIEAKSVWQEWEHNLEEYTLERVSEITEVPADKIEEAVRTYTTRLNPLHGNGGIHYQLAPDQTGHAVQNTRALQLIACLTGNSDEPAGNRGSSKAQVDGCCGRANMIVTDHDPVDWGIREGIGTMELGNTPRDLSVEDQIPLIQNFVKYLQDENSPLMERYGNHIPTDEEARIIAMRKGGDYKGSRSFPGLKTPFENNADQISAERFPLLRFWNSWTDASSIWDAIREIDSPYKLYGGICMSGDFMNQSNLLEAWDALTQLDFWVDINLWSCPNNGTADYVFPCTHWLETNTGRVSQGAGGIFGAGQRCVEPIGDVVFDPTFVVCLHKSMGVPFNDRDPEYDEWLNLDYHDFIQAGGSVGYEEQEYRVLKDATDWWKTE…	715
14809	2	MANLSLSRRSFLKASAMAAAATTVGFAATPSTALAEGEDASAGEIKRIRSCCRACGKVECGVWVTVQDNKVIKVEGDESNAHSRGHCCAKSQSSMLALYHPDRLRYCMKRTNPKGEDDPGWVRITLAEAFDEAGAKFKEIVEKYGGEANFAMGGTSRVWAQPPYGTLKSIFPTPNAHLAYEICKGPRHFGGILTDEIGSPWMEVEQGPLVYVQWGTASEYSNYDSTNRTVVDCSQRAYKHILVDPRMTPLGKEADVWLPLRVGTDLCLSLGWLKWILDNEAYDDAFVRRWTNAPFLWNPEKDGRTAKGWFMEMNGGIDMESRILTEADCDPEWIGQYWDYEGRYQRFICWDENNNKPTYWDAEACQWEGEKHKIPTTGTWIEHPYKPIIADAWLPDPSK…	732
14824	2	IPTTGTWIEHPYKPIIADAWLPDPSHFADPADPSYDAYWNEGNEGGKKSNPMGLPKNPALFPGGVDIKLKNGTTIKAGTVWEAFSDSLSEYTPEYCESVTEVPAEKIVEAVKIYTTRLNPLHGNGGIHYQLAPDQTGHAVQNSRALQLIACITGNSDEPAGNRGSSKAEVDGCCGRANMKVTDHAPQDWGIREGVGTMELGNTPRDLSIEDQVPLIQSFVQHLIDVKSPLAERYGNHVPSAEEARWIAERKGGAYKSSRAWPGLKTSFDSNAKQISAERFPLLRYWNRWADSATIWDSINGIDTPYQIHGGVCMSGDFMNESNLLEAWEALTRLDFWLDFNLWSCPNNGCADIVIPVLHWLEVNTGRVSQGAGGLFGAGQRAVEPMGDCIFDPVAVICL…	733
14812	2	MAKLSLTRRSFLKAAAIAGAASTVGFSAVPSTALAEGEDASAGETKRIRSCCRACGKVECGVWVTVQDNKVIRVEGDESNAHSRGHCCAKSQSSMLALYHPDRLRYCMKRTNPKGEDDPGWVRISLGEAFDEAGAKLNEVVEKYGPEANFAMGGTSRVWAQPPYGTLKSIFPTPNAHLAYEICKGPRHFAGILTDEIGSPWMEVEQGPLVYVQWGTAPEYSNYDSTNRTVVDCSQRSYKHILVDPRMTPLGKEADLWLPLRVGTDLCLSLTWLKWIIDNEAYDDLFVRRWTNAPFLWNPAENGRTFKGWFMEMNGGIHMESRLLTEADLDREWVSQWWEPAPEQYSYRRFICWDENNNKPTYWDAEECQWEGEKHRIPTTGTWIEHPYKPIIADAWLPD…	733
14824	2	MAKLSLTRRSFLKASAMGFAAAPSAALAEGADPTAGEVKRIRSCCRACGKVECGTWVTVQDNKVIKVEGDESNAHSRGHCCAKSQSSMLALYHPDRLRYCLKRTNPKGEDDPGWVRISLADAFDEAGAKLNEIVEKYGGEANFAMGGTSRVWAQPPYGTLKSIFPTPNAHLAYEICKGPRHFAGILTDEIGSPWMEVEQGPLVYVQWGTAAEYSNYDSTNRTVVDCSQRAYKHILVDPRMTPLGKEADLWLPLRVGTDLCLSLTWLKWILDNEAYDDLFVRRWTNAPFLWNPEKDGRTKKGWFQEMNGGVDMESRILTEADVDREWISQWWEPADEKYSYRRFICWDENNNKPTYWDAEACQWEGEKHKIPTTGTWIEHPYKPIIADAWLPDPSHFADP…	749
14797	2	NGKMIEAKSVWQEWEHNLEEYTLDRVSEITEVPADKIEEAVRTYTTRLNPLHGNGGIHYQLAPDQTGHAVQNTRALQLIACLTGNSDEPAGNRGSSKAQVDGCCGRANMIVTDHEPVDWGIREGIGTMELGNTPRDLSVEDQIPLIQNFVKYLQDENSPLMERYGNHIPTDEEARIIAMRKGGDYKGSRSFPGLKTPFENNADQISAERFPLLRFWNSWTDASSIWDAIREIDSPYKLYGGICMSGDFMNQSNLLEAWDALTQLDFWVDINLWSCPNNGTADYVFPCTHWLETNTGRVSQGAGGIFGAGQRCVEPIGDVVFDPTFVVCLHKSMGVPFNDRDPEYDEWLNLDYHDFIQAGGSVGYEEQEYRVLKDATDWWKTEEYPDGPDFPQYAAKFQE…	750
14797	2	SVWQEWEHTLEEYTLDRVSEITEVPADKIEEAVRTYTTRLNPLHGNGGIHYQLAPDQTGHAVQNTRALQLIACLTGNSDEPAGNRGSSKAQVDGCCGRANMIVTDHEPVDWGIREGIGTMELGNTPRDLSVEDQIPLIQNFVKYLQDENSPLMERYGNHIPTDEEARIIAMRKGGDYKGSRSFPGLKTPFENNADQISAERFPLLRFWNSWTDASSIWDAIREIDSPYKLYGGICMSGDFMNQSNLLEAWDALTQLDFWVDINLWSCPNNGTADYVFPCTHWLETNTGRVSQGAGGIFGAGQRCVEPIGDVVFDPTFVVCLHKSMGVPFNDRDPEYDEWLNLDYHDFIQAGGSVGYEEQEYRVLKDATDWWKTEEYPDGPDFPQYAAKFQEEGWFDCRK…	752
14809	2	MANLSLSRRSFLKASAMAAAATTVGFAATPSTALAEGEDASAGEIKRIRSCCRACGKVECGVWVTVQDNKVIKVEGDESNAHSRGHCCAKSQSSMLALYHPDRLRYCMKRTNPKGEDDPGWVRITLAEAFDEAGAKFKEIVEKYGGEANFAMGGTSRVWAQPPYGTLKSIFPTPNAHLAYEICKGPRHFGGILTDEIGSPWMEVEQGPLVYVQWGTASEYSNYDSTNRTVVDCSQRAYKHILVDPRMTPLGKEADVWLPLRVGTDLCLSLGWLKWILDNEAYDDAFVRRWTNAPFLWNPEKDGRTAKGWFMEMNGGIDMESRILTEADCDPEWIGQYWDYEGRYQRFICWDENNNKPTYWDAEACQWEGEKHKIPTTGTWIEHPYKPIIADAWLPDPSK…	752
14824	2	LHGNGGIHYQLAPDQTGHAVQNSRALQLIACITGNSDEPAGNRGSSKAEVDGCCGRANMKVTDHAPQDWGIREGVGTMELGNTPRDLSIEDQVPLIQSFVQHLIDVKSPLAERYGNHVPSAEEARWIAERKGGAYKSSRAWPGLKTSFDSNAKQISAERFPLLRYWNRWADSATIWDSINGIDTPYQIHGGVCMSGDFMNESNLLEAWEALTRLDFWLDFNLWSCPNNGCADIVIPVLHWLEVNTGRVSQGAGGIFGAGQRAVEPMGDCIYDPVAVICLYLGMAKAVSGKEHPTRADIPADRTSVIWNDRDLNYDGWNNLDYNEFVQMGGSITYEQQEYRVLKDATDWWRIEEFKDKESKPEQVIPAFPSYADAEKPAQAINDVAGPDFPEYAAKFQEE…	754
14824	2	MAKLSLTRRSFLKASAMAGAAATVGFAAAPSAALAEGADPTAGEVKRIRSCCRACGKVECGTWVTVQDNKVIKVEGDESNAHSRGHCCAKSQSSMLALYHPDRLRYCLKRTNPKGEDDPGWVRISLADAFDEAGAKLNEIVEKYGGEANFAMGGTSRVWAQPPYGTLKSIFPTPNAHLAYEICKGPRHFAGILTDEIGSPWMEVEQGPLVYVQWGTAAEYSNYDSTNRTVVDCSQRAYKHILVDPRMTPLGKEADLWLPLRVGTDLCLSLTWLKWILDNEAYDDLFVRRWTNAPFLWNPEKDGRTKKGWFQEMNGGVDMESRILTEADVDREWISQWWEPADEKYSYRRFICWDENNNKPTYWDAEACQWEGEKHKIPTTGTWIEHPYKPIIADAWLPD…	757
14824	2	IEQAVKAYTTRIDPAMGNGGIHYQLAPDQTGHAVQNSRALQLIACITGNSDEPAGNRGSSKAEVDGCCGRANMKVTDHAPQDWGIREGVGTMELGNTPRDLSIEDQVPLIQSFVQHLIDVKSPLAERYGNHVPSAEEARWIAERKGGAYKSSRAWPGLKTSFDSNAKQISAERFPLLRYWNRWADSATIWDSINGIDTPYQIHGGVCMSGDFMNESNLLEAWEALTRLDFWLDFNLWSCPNNGCADIVIPVLHWLEVNTGRVSQGAGGIFGAGQRAVEPMGDCIYDPVAVICLYLGMAKAVSGKEHPTRADIPADRTSVIWNDRDLNYDGWNNLDYNEFVQMGGSITYEQQEYRVLKDATDWWRIEEFKDKESKPEQVIPAFPSYADAEKPAQAINDVA…	768
14773	2	MAKLSLTRRSFVKASAMAAAACGLAFAAKPSDALAEGVDESAGEIKRIRSCCRACGKVECGVWVTVQDNKVIKVEGDETSAHSRGHCCAKSQSSMLALYHPDRLRYCMKRTNPKGENDPGWVRITLAEAFDEAGAKFNEIVKKYGGEANFAMGGTSRVWAQPPYGTLKSIFPTPNAHLAYEICKGPRHFAGILTDEIGSPWMEVEQGPLVYVQWGTAAEYSNYDSTNRTVVDCSQRAYKHILVDPRMTPLGKEADLWLPLRVGTDLCLSLTWLKWILDNEAYDDLFVRRWTNAPFLWNPEEGGRTKKGWFQEMNGGIDMESRILTEADVDREWISQWWEPADEKYSYRRFICWDENNNKPTYWDAEACQWEGEKHKIPTTGTWIEHPYKPLVADAWLPD…	769
14824	2	MAKLSLTRRSFLKASAMAGAAATVGFAAAPSAALAEGADPTAGEVKRIRSCCRACGKVECGTWVTVQDNKVIKVEGDESNAHSRGHCCAKSQSSMLALYHPDRLRYCLKRTNPKGEDDPGWVRISLADAFDEAGAKLNEIVEKYGGEANFAMGGTSRVWAQPPYGTLKSIFPTPNAHLAYEICKGPRHFAGILTDEIGSPWMEVEQGPLVYVQWGTAAEYSNYDSTNRTVVDCSQRAYKHILVDPRMTPLGKEADLWLPLRVGTDLCLSLTWLKWILDNEAYDDLFVRRWTNAPFLWNPEKDGRTKKGWFQEMNGGVDMESRILTEADVDREWISQWWEPADEKYSYRRFICWDENNNKPTYWDAEACQWEGEKHKIPTTGTWIEHPYKPIIADAWLPD…	780
14809	2	MANLSLSRRSFLKASAMAAAATTVGFAATPSTALAEGEDASAGEIKRIRSCCRACGKVECGVWVTVQDNKVIKVEGDESNAHSRGHCCAKSQSSMLALYHPDRLRYCMKRTNPKGEDDPGWVRITLAEAFDEAGAKFNEIVEKYGGEANFAMGGTSRVWAQPPYGTLKSIFPTPNAHLAYEICKGPRHFGGILTDEIGSPWMEVEQGPLVYVQWGTASEYSNYDSTNRTVVDCSQRAYKHILVDPRMTPRGRKADVWLPLRVGTDLCLSLGWLKWILDNEAYDDAFVRRWTNAPFLWNPEKDGRTAKGWFMEMNGGIDMESRILTEADCDPEWIGQYWDYEGRYQRFICWDENNNKPTYWDAEACQWEGEKHKIPTTGTWIEHPYKPIIADAWLPDPSK…	808
14797	2	MAKLSLTRRSFLKAAAVTGAASTLSFAVAPSAALAEGVDESAGEVKRIRSCCRACGKCECGVWVTVQDNKVIKVEGDESNAHSRGHCCAKSQASMLALYHPDRLRYTMKRTNPKGEDDPGWVRVNFAEAMDEIGAKYNELIDKYGGKSIFSMGGTSRVWAQPPYGTLKSVFGTHNFHSAYEICKGPRHFGGVLTDEKGSPWMEVEQGPIVYVQWGTASEYSNYDSTNRTVVDCSQRAYKHILVDPRMSPLGKEADLWLPIRVGTDLAMSLGWLKWIVDNDAYDKNFVKRWSNGPFLYNPEADGKTYKGYFLEMNGGIHMTSRLLTEADLDREWVSQFWEPAPEQYSYRRFICWDAANEKPTYWDAEECQWEGEKHKIPTTGTWIEHPYKPIIADAWLPD…	824
14797	2	MAKLSLTRRSFLKAAAVTGAASTLSFAAAPSAALAEGVDESAGEVKRIRSCCRACGKCECGVWVTVQDNKVIKVEGDESNAHSRGHCCAKSQASMLALYHPDRLRYTMKRTNPKGEDDPGWVRVNFAEAMDEIGAKYNELIDKYGGKSIFSMGGTSRVWAQPPYGTLKSVFGTHNFHSAYEICKGPRHFGGVLTDEKGSPWMEVEQGPIVYVQWGTASEYSNYDSTNRTVVDCSQRAYKHILVDPRMSPLGKEADLWLPIRVGTDLAMSLGWLKWIVDNDAYDKNFVKRWSNGPFLYNPEADGKTYKGYFLEMNGGIHMTSRLLTEADLDREWVSQFWEPAPEQYSYRRFICWDAANEKPTYWDAEECQWEGEKHKIPTTGTWIEHPYKPIIADAWLPD…	825
14823	2	KKSNPMGLPKNPALFPGGVDIKLKNGTTIKAGTVWEAFSDSLSEYTPEYCESVTEVPAEKIVEAVKIYTTRLNPLHGNGGIHYQLAPDQTGHAVQNSRALQLIACITGNSDEPAGNRGSSKAEVDGCCGRANMKVTDHAPQDWGIRDGVGSMELGDTPRDLSIDDQVPLIQNFVQHLIDVKSPLAERYGNHVPSAEEARWIAERKGGAYKSSRTWPGLKTSFDSNAKQISAERFPLLRYWNRWADSATIWDSINGIDTPYQIHGGVCMSGDFMNESNLLEAWEALTRLDFWLDFNLWSCPNNGCADIVIPVLHWLEVNTGRVSQGAGGIFGAGQRAVEPMGDCIYDPVAVICLYLGMAKAVSGKEHPTRADIPADRSAVIWNDRDLNYDGWNNLDYNEF…	828
14798	2	MAKLSLTRRSFLKAAAVTGAASTLSFAVAPSAALAEGVDESAGEVKRIRSCCRACGKCECGVWVTVQDNKVIKVEGDESNAHSRGHCCAKSQASMLALYHPDRLRYTMKRTNPKGEDDPGWVRVNFAEAMDEIGAKYNELIDKYGGKSIFSMGGTSRVWAQPPYGTLKSVFGTHNFHSAYEICKGPRHFGGVLTDEKGSPWMEVEQGPIVYVQWGTASEYSNYDSTNRTVVDCSQRAYKHILVDPRMSPLGKEADLWLPIRVGTDLAMSLGWLKWIVDNDAYDKNFVKRWSNGPFLYNPEADGKTYKGYFLEMNGGIHMTSRLLTEADLDREWVSQFWEPAPEQYSYRRFICWDAANEKPTYWDAEECQWEGEKHKIPTTGTWIEHPYKPIIADAWLPD…	833
14809	2	PTYWDAEACQWEGEKHKIPTTGTWIEHPYKPIIADAWLPDPSKFANPADVQYDAYWDEGNEGGKRSNPAGLPKNPALFPGGVEVKLKDGSTISADTVWEAFSDSLEQYTLEYVSEVTEVPVDKIEEGVRIYTTRLNPLHGNGGIHYQLAPDQTGHAVQNTRALQLIACITGNSDEPAGNRGSSKAQVDGCCGRANMLVTDHEPKDWGLDVGTMELGNTPRDLSVEDQIPLIQNFVQYLIDEKSPLAERYGNKVPTAEEARWIAERKGGAYKPSRSWPALKTSFDSNEKQISAERFPLLRYWNRWADSAAIWDSINGIDTPYQIHGGVCMSGDFMNESNLLEAWEALTRLDFWLDFNLWSCPNNGCADIVIPVLHWLEVNTGRVSQGAGGIFGAGQRCVE…	837
14797	2	MAKLSLTRRSFLKAAAVTGAASTLSFAAAPSAALAEGVDESAGEVKRIRSCCRACGKCECGVWVTVQDNKVIKVEGDESNAHSRGHCCAKSQASMLALYHPDRLRYTMKRTNPKGEDDPGWVRVNFAEAMDEIGAKYNELIAKYGGKSIFSMGGTSRVWAQPPYGTLKSVFGTHNFHSAYEICKGPRHFGGVLTDEKGSPWMEVEQGPIVYVQWGTASEYSNYDSTNRTVVDCSQRAYKHILVDPRMSPLGKEADLWLPIRVGTDLAMSLGWLKWIVDNDAYDKNFVKRWSNGPFLYNPEADGKTYKGYFLEMNGGIHMTSRLLTEADLDREWVSQFWEPAPEQYSYRRFICWDAANEKPTYWDAEECQWEGEKHKIPTTGTWIEHPYKPIIADAWLPD…	838
14797	2	CQWEGEKHKIPTTGTWIEHPYKPIIADAWLPDPSKFADPADPAYDAYWTGEGNEKGKKSNPKGLPKDPELWPDGVQVKLANGKMIEAKSVWQEWEHNLEEYTLERVSEITEVPADKIEEAVRTYTTRLNPLHGNGGIHYQLAPDQTGHAVQNTRALQLIACLTGNSDEPAGNRGSSKAQVDGCCGRANMIVTDHDPVDWGIREGIGTMELGNTPRDLSVEDQIPLIQNFVKYLQDENSPLMERYGNHIPTDEEARIIAMRKGGDYKGSRSFPGLKTPFENNADQISAERFPLLRFWNSWTDASSIWDAIREIDSPYKLYGGICMSGDFMNQSNLLEAWDALTQLDFWVDINLWSCPNNGTADYVFPCTHWLETNTGRVSQGAGGIFGAGQRCVEPIGDV…	840
14809	2	MANLSLSRRSFLKASAMAAAATTVGFAATPSTALAEGEDASAGEIKRIRSCCRACGKVECGVWVTVQDNKVIKVEGDESNAHSRGHCCAKSQSSMLALYHPDRLRYCMKRTNPKGEDDPGWVRITLAEAFDEAGAKFNEIVEKYGGEANFAMGGTSRVWAQPPYGTLKSIFPTPNAHLAYEICKGPRHFGGILTDEIGSPWMEVEQGPLVYVQWGTASEYSNYDSTNRTVVDCSQRAYKHILVDPRMTPLGKEADVWLPLRVGTDLCLSLGWLKWILDNEAYDDAFVRRWTNAPFLWNPEKDGRTAKGWFMEMNGGIDMESRILTEADCDPEWIGQYWDYEGRYQRFICWDENNNKPTYWDAEACQWEGEKHKIPTTGTWIEHPYKPIIADAWLPDPSK…	840
14809	2	MANLSLSRRSFLKASAMAAAATTVGFAATPSTALAEGEDASAGEIKRIRSCCRACGKVECGVWVTVQDNKVIKVEGDESNAHSRGHCCAKSQSSMLALYHPDRLRYCMKRTNPKGEDDPGWVRITLAEAFDEAGAKFNEIVEKYGGEANFAMGGTSRVWAQPPYGTLKSIFPTPNAHLAYEICKGPRHFGGILTDEIGSPWMEVEQGPLVYVQWGTASEYSNYDSTNRTVVDCSQRAYKHILVDPRMTPLGKEADVWLPLRVGTDLCLSLGWLKWILDNEAYDDAFVRRWTNAPFLWNPEKDGRTAKGWFMEMNGGIDMESRILTEADCDPEWIGQYWDYEGRYQRFICWDENNNKPTYWDAEACQWEGEKHKIPTTGTWIEHPYKPIIADAWLPDPSK…	842
14351	2	IRSTCRACGKVECGVWVTVEDGKVVKVEGDESTPHGRGHCCSKSQASMQAAYHPDRLRYPMKRTNPKGEDDPGWVRISLKEGFDLVGEKLTEIVNKYGGESVFAMGGTSRVWTQAPYGTLKQVFGTPNAHLAYEICKGPRHFGGILTDEIGSPWMEVEAEPKVYVQWGTAAEYSNYDSNNRTVTDVAQHAACHILVDPRLTPLGKESSIWLPLRVGTDLCLSLSWLKWIVDNEAYDDAFVRRWTNAPFLWCEDKEKEGEPGDGVWFMEMNGGIHMRTRLLTEADLKEDGSPKRFMVWDEANERLTYWDSEACQWEGEEHRIPTTGMWVEHPYKPLAADAWLPDISTFADPATEPDRFPAGSEECNPEGLPKLPSLFPGEVEVTWKDGSKHVARTVWDAF…	846
14809	2	MANLSLSRRSFLKASAMAAAATTVGFAATPSTALAEGEDASAGEIKRIRSCCRACGKVECGVWVTVQDNKVIKVEGDESNAHSRGHCCAKSQSSMLALYHPDRLRYCMKRTNPKGEDDPGWVRITLAEAFDEAGAKFKEIVEKYGGEANFAMGGTSRVWAQPPYGTLKSIFPTPNAHLAYEICKGPRHFGGILTDEIGSPWMEVEQGPLVYVQWGTASEYSNYDSTNRTVVDCSQRAYKHILVDPRMTPLGKEADVWLPLRVGTDLCLSLGWLKWILDNEAYDDAFVRRWTNAPFLWNPEKDGRTAKGWFMEMNGGIDMESRILTEADCDPEWIGQYWDYEGRYQRFICWDENNNKPTYWDAEACQWEGEKHKIPTTGTWIEHPYKPIIADAWLPDPSK…	849
14797	2	NEKPTYWDAEECQWEGEKHKIPTTGTWIEHPYKPIIADAWLPDPSKFADPADPAYDAYWTGEGNEKGAKSNPKGLPKDPELWPDGVTVKLANGKMIEAKSVWQEWEHNLEEYTLERVSEITEVPADKIEEAVRTYTTRLNPLHGNGGIHYQLAPDQTGHAVQNTRALQLIACLTGNSDEPAGNRGSSKAQVDGCCGRANMIVTDHDPVDWGIREGIGTMELGNTPRDLSVEDQIPLIQNFVKYLQDENSPLMERYGNHIPTDEEARIIAMRKGGDYKGSRSFPGLKTPFENNADQISAERFPLLRFWNSWTDASSIWDAIREIDSPYKLYGGICMSGDFMNQSNLLEAWDALTQLDFWVDINLWSCPNNGTADYVFPCTHWLETNTGRVSQGAGGIFGA…	851
14351	2	GADETAGEVKRIRSTCRACGKVECGVWVTVEDGKVVKVEGDESTPHGRGHCCSKSQASMQAAYHPDRLRYPMKRTNPKGEDDPGWVRISLKEGFDLVGEKLTEIVNKYGGESVFAMGGTSRVWTQAPYGTLKQVFGTPNAHLAYEICKGPRHFGGILTDEIGSPWMEVEAEPKVYVQWGTAAEYSNYDSNNRTVTDVAQHAACHILVDPRLTPLGKESSIWLPLRVGTDLCLSLSWLKWIVDNEAYDDAFVRRWTNAPFLWCEDKEKEGEPGDGVWFMEMNGGIHMRTRLLTEADLKEDGSPKRFMVWDEANERLTYWDSEACQWEGEEHRIPTTGMWVEHPYKPLAADAWLPDISTFADPATEPDRFPAGSEECNPEGLPKLPSLFPGEVEVTWKDGS…	866
14813	2	RRFICWDENNNKPTYWDAEECQWEGEKHRIPTTGTWIEHPYKPIIADAWLPDPSHFADPADPTYDAYWTGEGNEKGAKSNPMGLPKQPALFPGGVEIKLKDGSTITAGTVWESFNESLEEYTLEYCEEVTEVPADKIEEAVRTYTTRLNPLYGNGGIHYQLAPDQTGHAVQNSRALQLIACLTGNSDEPAGNRGSSKAEVDGCAGRANMKVSDHEPWDWGIRDGIGTMELGNTPRDLSVEQQIPLIQNFVQYLLDNNSPLAERYGNHVPTDEEARWIAERKGGDYKGSRAWPGLKTSFESNEKQINAERFPLLRYWNRWADSATIWDSINQIDTPYQIHGGVCMSGDFMNESNLLEAWEALTRLDFWLDFNLWSCPNNGCADIIIPCLHWLEVNTGRVS…	904
14809	2	AFVRRWTNAPFLWNPEKDGRTAKGWFMEMNGGIDMESRILTEADCDPEWIGQYWDYEGRYQRFICWDENNNKPTYWDAEACQWEGEKHKIPTTGTWIEHPYKPIIADAWLPDPSKFADPADAQYDAYWDEGNEGGKRSNPAGLPKNPALFPGGVEVKLKDGSTISADTVWEAFSDSLEQYTLEYVSEVTEVPVDKIEEGVRIYTTRLNPLHGNGGIHYQLAPDQTGHAVQNTRALQLIACITGNSDEPAGNRGSSKAQVDGCCGRANMLVTDHEPKDWGLDVGTMELGNTPRDLSVEDQIPLIQNFVQYLIDEKSPLAERYGNKVPTAEEARWIAERKGGAYKPSRSWPALKTSFDSNEKQISAERFPLLRYWNRWADSAAIWDSINGIDTPYQIHGGV…	908
14798	2	MAKLSLTRRSFLKAAAVTGAASTLSFAVAPSAALAEGVDESAGEVKRIRSCCRACGKCECGVWVTVQDNKVIKVEGDESNAHSRGHCCAKSQASMLALYHPDRLRYTMKRTNPKGEDDPGWVRVNFAEAMDEIGAKYNELIDKYGGKSIFSMGGTSRVWAQPPYGTLKSVFGTHNFHSAYEICKGPRHFGGVLTDEKGSPWMEVEQGPIVYVQWGTASEYSNYDSTNRTVVDCSQRAYKHILVDPRMSPLGKEADLWLPIRVGTDLAMSLGWLKWIVDNDAYDKNFVKRWSNGPFLYNPEADGKTYKGYFLEMNGGIHMTSRLLTEADLDREWVSQFWEPAPEQYSYRRFICWDAANEKPTYWDAEECQWEGEKHKIPTTGTWIEHPYKPIIADAWLPD…	909
14809	2	LVDPRMTPLGKEADVWLPLRVGTDLCLSLGWLKWILDNEAYDDAFVRRWTNAPFLWNPEKDGRTAKGWFMEMNGGIDMESRILTEADCDPEWIGQYWDYEGRYQRFICWDENNNKPTYWDAEACQWEGEKHKIPTTGTWIEHPYKPIIADAWLPDPSKFADPADAQYDAYWDEGNEGGKRSNPAGLPKNPALFPGGVEVKLKDGSTISADTVWEAFSDSLEQYTLEYVSEVTEVPVDKIEEGVRIYTTRLNPLHGNGGIHYQLAPDQTGHAVQNTRALQLIACITGNSDEPAGNRGSSKAQVDGCCGRANMLVTDHEPKDWGLGVGTMELGNTPRDLSVEDQIPLIQNFVQYLIDEKSPLAERYGNKVPTAEEARWIAERKGGAYKPSRSWPALKTSFD…	919
14351	2	PMKALAEGADETAGEVKRIRSTCRACGKVECGVWVTVEDGKVVKVEGDESTPHGRGHCCSKSQASMQAAYHPDRLRYPMKRTNPKGEDDPGWVRISLKEGFDLVGEKLTEIVNKYGGESVFAMGGTSRVWTQAPYGTLKQVFGTPNAHLAYEICKGPRHFGGILTDEIGSPWMEVEAEPKVYVQWGTAAEYSNYDSNNRTVTDVAQHAACHILVDPRLTPLGKESSIWLPLRVGTDLCLSLSWLKWIVDNEAYDDAFVRRWTNAPFLWCEDKEKEGEPGDGVWFMEMNGGIHMRTRLLTEADLKEDGSPKRFMVWDEANERLTYWDSEACQWEGEEHRIPTTGMWVEHPYKPLAADAWLPDISTFADPATEPDRFPAGSEECNPEGLPKLPSLFPGEVE…	921
14809	2	MANLSLSRRSFLKASAMAAAATTVGFAATPSTALAEGEDASAGEIKRIRSCCRACGKVECGVWVTVQDNKVIKVEGDESNAHSRGHCCAKSQSSMLALYHPDRLRYCMKRTNPKGEDDPGWVRITLAEAFDEAGAKFKEIVEKYGGEANFAMGGTSRVWAQPPYGTLKSIFPTPNAHLAYEICKGPRHFGGILTDEIGSPWMEVEQGPLVYVQWGTASEYSNYDSTNRTVVDCSQRAYKHILVDPRMTPLGKEADVWLPLRVGTDLCLSLGWLKWILDNEAYDDAFVRRWTNAPFLWNPEKDGRTAKGWFMEMNGGIDMESRILTEADCDPEWIGQYWDYEGRYQRFICWDENNNKPTYWDAEACQWEGEKHKIPTTGTWIEHPYKPIIADAWLPDPSK…	933
14809	2	HILVDPRMTPLGKEADVWLPLRVGTDLCLSLGWLKWILDNEAYDDAFVRRWTNAPFLWNPEKDGRTAKGWFMEMNGGIDMESRILTEADCDPEWIGQYWDYEGRYQRFICWDENNNKPTYWDAEACQWEGEKHKIPTTGTWIEHPYKPIIADAWLPDPSKFANPADVQYDAYWDEGNEGGKRSNPAGLPKNPALFPGGVEVKLKDGSTISADTVWEAFSDSLEQYTLEYVSEVTEVPVDKIEEGVRIYTTRLNPLHGNGGIHYQLAPDQTGHAVQNTRALQLIACITGNSDEPAGNRGSSKAQVDGCCGRANMLVTDHEPKDWGLDVGTMELGNTPRDLSVEDQIPLIQNFVQYLIDEKSPLAERYGNKVPTAEEARWIAERKGGAYKPSRSWPALKTS…	954
14778	2	MAKLSLTRRSFLKASAVVGAASALGFATTPSTALAEGEDASAGEVKRIRSCCRACGKVECGVWVTVQDNKVIKVEGDESNAHSRGHCCAKSQSSMLALYHPDRLRYCMKRTNPKGENDPGWVRISLAEAFDEAGAKLDEITKKYGGESCFAMGGTSRVWAQPPYGTLKSIFPTPNAHLAYEICKGPRHFAGILTDEIGSPWMEVEQGPLVYVQWGTAAEYSNYDSTNRTVVDCSQRAYKHILVDPRMTPLGKEADLWLPLRVGTDLCLSLGWLKWILDNEAYDDLFVRRWTNAPFLWNPEEGGRTVKGWFMEMNGGVDMESRLLTEADLDPEWVNQYWDYEGRYQRFICWDENNNKPTYWDAEACQWEGERHKIPTTGTWIEHPYKPIIADAWLPDPSH…	974
14797	2	MAKLSLTRRSFLKAAAVTGAASTLSFAVAPSAALAEGVDESAGEVKRIRSCCRACGKCECGVWVTVQDNKVIKVEGDESNAHSRGHCCAKSQASMLALYHPDRLRYTMKRTNPKGEDDPGWVRVNFAEAMDEIGAKYNELIDKYGGKSIFSMGGTSRVWAQPPYGTLKSVFGTHNFHSAYEICKGPRHFGGVLTDEKGSPWMEVEQGPIVYVQWGTASEYSNYDSTNRTVVDCSQRAYKHILVDPRMSPLGKEADLWLPIRVGTDLAMSLGWLKWIVDNDAYDKNFVKRWSNGPFLYNPEADGKTYKGYFLEMNGGIHMTSRLLTEADLDREWVSQFWEPAPEQYSYRRFICWDAANEKPTYWDAEECQWEGEKHKIPTTGTWIEHPYKPIIADAWLPD…	993
14809	2	WMEVEQGPLVYVQWGTASEYSNYDSTNRTVVDCSQRAYKHILVDPRMTPLGKEADVWLPLRVGTDLCLSLGWLKWILDNEAYDDAFVRRWTNAPFLWNPEKDGRTAKGWFMEMNGGIDMESRILTEADCDPEWIGQYWDYEGRYQRFICWDENNNKPTYWDAEACQWEGEKHKIPTTGTWIEHPYKPIIADAWLPDPSKFADPADAQYDAYWDEGNEGGKRSNPAGLPKNPALFPGGVEVKLKDGSTISADTVWEAFSDSLEQYTLEYVSEVTEVPVDKIEEGVRIYTTRLNPLHGNGGIHYQLAPDQTGHAVQNTRALQLIACITGNSDEPAGNRGSSKAQVDGCCGRANMLVTDHEPKDWGLDVGTMELGNTPRDLSVEDQIPLIQNFVQYLIDEKS…	993
14824	2	PSAALAEGADPTAGEVKRIRSCCRACGKVECGTWVTVQDNKVIKVEGDESNAHSRGHCCAKSQSSMLALYHPDRLRYCLKRTNPKGEDDPGWVRISLADAFDEAGAKLNEIVEKYGGEANFAMGGTSRVWAQPPYGTLKSIFPTPNAHLAYEICKGPRHFAGILTDEIGSPWMEVEQGPLVYVQWGTAAEYSNYDSTNRTVVDCSQRAYKHILVDPRMTPLGKEADLWLPLRVGTDLCLSLTWLKWILDNEAYDDLFVRRWTNAPFLWNPEKDGRTKKGWFQEMNGGVDMESRILTEADVDREWISQWWEPADEKYSYRRFICWDENNNKPTYWDAEACQWEGEKHKIPTTGTWIEHPYKPIIADAWLPDPSHFADPADPSYDAYWNEGNEGGKKSNPM…	1000
14809	2	SRVWAQPPYGTLKSIFPTPNAHLAYEICKGPRHFGGILTDEIGSPWMEVEQGPLVYVQWGTASEYSNYDSTNRTVVDCSQRAYKHILVDPRMTPLGKEADVWLPLRVGTDLCLSLGWLKWILDNEAYDDAFVRRWTNAPFLWNPEKDGRTAKGWFMEMNGGIDMESRILTEADCDPEWIGQYWDYEGRYQRFICWDENNNKPTYWDAEACQWEGEKHKIPTTGTWIEHPYKPIIADAWLPDPSKFANPADVQYDAYWDEGNEGGKRSNPAGLPKNPALFPGGVEVKLKDGSTISADTVWEAFSDSLEQYTLEYVSEVTEVPVDKIEEGVRIYTTRLNPLHGNGGIHYQLAPDQTGHAVQNTRALQLIACITGNSDEPAGNRGSSKAQVDGCCGRANMLV…	1002
14805	2	TPLGKEADIWLPLRVGTDLCLSLTWLKWIIDNEAYDDLFVRRWTNAPFLWNPEEGGRTAKGWFMEMNGGVDMESRILTEADLDREWVSQWWEPADPQYSYRRFICWDENNNKPTYWDAEACQWEGEKHKIPTTGTWIEHPYKPIIADAWLPDPSHFADPADPAYDAYWNEGNEGGAKSNPLGLPKNPALFPGGVEIKLADGRTITAGTVWEAFSDSLSEYTLEYCEEVTEVPADKIEEAVRTYTTRLNPLHGNGGIHYQLAPDQTGHAVQNSRALQLIACITGNSDEPAGNRGSSKAEVDGCCGRANMLKTDHEPQDWGIREGVGTMELGDTPRDLSVEEQIPLIQNFVQYLIDEGSPLAERYGNHVPSDEEARWIAERKGGDYKGSRAWPGLTTSFDS…	1005
14797	2	MEVEQGPIVYVQWGTASEYSNYDSTNRTVVDCSQRAYKHILVDPRMSPLGKEADLWLPIRVGTDLAMSLGWLKWIVDNDAYDKNFVKRWSNGPFLYNPEADGKTYKGYFLEMNGGIHMTSRLLTEADLDREWVSQFWEPAPEQYSYRRFICWDAANEKPTYWDAEECQWEGEKHKIPTTGTWIEHPYKPIIADAWLPDPSKFADPADPAYDAYWTGEGNEKGAKSNPKGLPKDPELWPDGVQVKLANGKMIEAKSVWQEWEHNLEEYTLDRVSEITEVPADKIEEAVRTYTTRLNPLHGNGGIHYQLAPDQTGHAVQNTRALQLIACLTGNSDEPAGNRGSSKAQVDGCCGRANMIVTDHEPVDWGIREGIGTMELGNTPRDLSVEDQIPLIQNFVKYL…	1006
14809	2	MANLSLSRRSFLKASAMAAAATTVGFAATPSTALAEGEDASAGEIKRIRSCCRACGKVECGVWVTVQDNKVIKVEGDESNAHSRGHCCAKSQSSMLALYHPDRLRYCMKRTNPKGEDDPGWVRITLAEAFDEAGAKFNEIVEKYGGEANFAMGGTSRVWAQPPYGTLKSIFPTPNAHLAYEICKGPRHFGGILTDEIGSPWMEVEQGPLVYVQWGTASEYSNYDSTNRTVVDCSQRAYKHILVDPRMTPLGKEADVWLPLRVGTDLCLSLGWLKWILDNEAYDDAFVRRWTNAPFLWNPEKDGRTAKGWFMEMNGGIDMESRILTEADCDPEWIGQYWDYEGRYQRFICWDENNNKPTYWDAEACQWEGEKHKIPTTGTWIEHPYKPIIADAWLPDPSK…	1008
14824	2	DPTAGEVKRIRSCCRACGKVECGTWVTVQDNKVIKVEGDESNAHSRGHCCAKSQSSMLALYHPDRLRYCLKRTNPKGEDDPGWVRISLADAFDEAGAKLNEIVEKYGGEANFAMGGTSRVWAQPPYGTLKSIFPTPNAHLAYEICKGPRHFAGILTDEIGSPWMEVEQGPLVYVQWGTAAEYSNYDSTNRTVVDCSQRAYKHILVDPRMTPLGKEADLWLPLRVGTDLCLSLTWLKWILDNEAYDDLFVRRWTNAPFLWNSEKDGRTKKGWFQEMNGGVDMESRILTEADVDREWISQWWEPADEKYSYRRFICWDENNNKPTYWDAEACQWEGEKHKIPTTGTWIEHPYKPIIADAWLPDPSHFADPADPSYDAYWNEGNEGGKKSNPMGLPKNPALF…	1020
14797	2	MAKLSLTRRSFLKAAAVTGAASTLSFAAAPSAALAEGVDESAGEVKRIRSCCRACGKCECGVWVTVQDNKVIKVEGDESNAHSRGHCCAKSQASMLALYHPDRLRYTMKRTNPKGEDDPGWVRVNFAEAMDEIGAKYNELIDKYGGKSIFSMGGTSRVWAQPPYGTLKSVFGTHNFHSAYEICKGPRHFGGVLTDEKGSPWMEVEQGPIVYVQWGTASEYSNYDSTNRTVVDCSQRAYKHILVDPRMSPLGKEADLWLPIRVGTDLAMSLGWLKWIVDNDAYDKNFVKRWSNGPFLYNPEADGKTYKGYFLEMNGGIHMTSRLLTEADLDREWVSQFWEPAPEQYSYRRFICWDAANEKPTYWDAEECQWEGEKHKIPTTGTWIEHPYKPIIADAWLPD…	1022
14809	2	ARGAPGRAGPPPPYGTLKSIFPTPNAHLAYEICKGPRHFGGILTDEIGSPWMEVEQGPLVYVQWGTASEYSNYDSTNRTVVDCSQRAYKHILVDPRMTPLRVGTDLCLSLGWLKWILDNEAYDDAFVRRWTNAPFLWNPEKDGRTAKGWFMEMNGGIDMESRILTEADCDPEWIGQYWDYEGRYQRFICWDENNNKPTYWDAEACQWEGEKHKIPTTGTWIEHPYKPIIADAWLPDPSKFADPADAQYDAYWDEGNEGGKRSNPAGLPKNPALFPGGVEVKLKDGSTISADTVWEAFSDSLEQYTLEYVSEVTEVPVDKIEEGVRIYTTRLNPLHGNGGIHYQLAPDQTGHAVQNTRALQLIACITGNSDEPAGNRGSSKAQVDGCCGRANMLVTDHEP…	1024
14809	2	SIFPTPNAHLAYEICKGPRHFGGILTDEIGSPWMEVEQGPLVYVQWGTASEYSNYDSTNRTVVDCSQRAYKHILVDPRMTPLGKEADVWLPLRVGTDLCLSLGWLKWILDNEAYDDAFVRRWTNAPFLWNPEKDGRTAKGWFMEMNGGIDMESRILTEADCDPEWIGQYWDYEGRYQRFICWDENNNKPTYWDAEACQWEGEKHKIPTTGTWIEHPYKPIIADAWLPDPSKFANPADVQYDAYWDEGNEGGKRSNPAGLPKNPALFPGGVEVKLKDGSTISADTVWEAFSDSLEQYTLEYVSEVTEVPVDKIEEGVRIYTTRLNPLHGNGGIHYQLAPDQTGHAVQNTRALQLIACITGNSDEPAGNRGSSKAQVDGCCGRANMLVTDHEPKDWGLDVG…	1025
14809	2	QPPYGTLKSIFPTPNAHLAYEICKGPRHFGGILTDEIGSPWMEVEQGPLVYVQWGTASEYSNYDSTNRTVVDCSQRAYKHILVDPRMTPLGKEADVWLPLRVGTDLCLSLGWLKWILDNEAYDDAFVRRWTNAPFLWNPEKDGRTAKGWFMEMNGGIDMESRILTEADCDPEWIGQYWDYEGRYQRFICWDENNNKPTYWDAEACQWEGEKHKIPTTGTWIEHPYKPIIADAWLPDPSKFADPADAQYDAYWDEGNEGGKRSNPAGLPKNPALFPGGVEVKLKDGSTISADTVWEAFSDSLEQYTLEYVSEVTEVPVDKIEEGVRIYTTRLNPLHGNGGIHYQLAPDQTGHAVQNTRALQLIACITGNSDEPAGNRGSSKAQVDGCCGRANMLVTDHEP…	1033
14809	2	TSRVWAQPPYGTLKSIFPTPNAHLAYEICKGPRHFGGILTDEIGSPWMEVEQGPLVYVQWGTASEYSNYDSTNRTVVDCSQRAYKHILVDPRMTPLGKEADVWLPLRVGTDLCLSLGWLKWILDNEAYDDAFVRRWTNAPFLWNPEKDGRTAKGWFMEMNGGIDMESRILTEADCDPEWIGQYWDYEGRYQRFICWDENNNKPTYWDAEACQWEGEKHKIPTTGTWIEHPYKPIIADAWLPDPSKFADPADAQYDAYWDEGNEGGKRSNPAGLPKNPALFPGGVEVKLKDGSTISADTVWEAFSDSLEQYTLEYVSEVTEVPVDKIEEGVRIYTTRLNPLHGNGGIHYQLAPDQTGHAVQNTRALQLIACITGNSDEPAGNRGSSKAQVDGCCGRANML…	1038
14797	2	MAKLSLTRRSFLKAAAVTGAASTLSFAVAPSAALAEGVDESAGEVKRIRSCCRACGKCECGVWVTVQDNKVIKVEGDESNAHSRGHCCAKSQASMLALYHPDRLRYTMKRTNPKGEDDPGWVRVNFAEAMDEIGAKYNELIDKYGGKSIFSMGGTSRVWAQPPYGTLKSVFGTHNFHSAYEICKGPRHFGGVLTDEKGSPWMEVEQGPIVYVQWGTASEYSNYDSTNRTVVDCSQRAYKHILVDPRMSPLGKEADLWLPIRVGTDLAMSLGWLKWIVDNDAYDKNFVKRWSNGPFLYNPEADGKTYKGYFLEMNGGIHMTSRLLTEADLDREWVSQFWEPAPEQYSYRRFICWDAANEKPTYWDAEECQWEGEKHKIPTTGTWIEHPYKPIIADAWLPD…	1042
14797	2	PYGTLKSVFGTHNFHSAYEICKGPRHFGGVLTDEKGSPWMEVEQGPIVYVQWGTASEYSNYDSTNRTVVDCSQRAYKHILVDPRMSPLGKEADLWLPIRVGTDLAMSLGWLKWIVDNDAYDKNFVKRWSNGPFLYNPEADGKTYKGYFLEMNGGIHMTSRLLTEADLDREWVSQFWEPAPEQYSYRRFICWDAANEKPTYWDAEECQWEGEKHKIPTTGTWIEHPYKPIIADAWLPDPSKFADPADPAYDAYWTGEGNEKGARSNPKGLPKDPELWPDGVQVKLADGRMIEAKSVWQEWEHNLEEYTLERVSEITEVPADKIEEAVRTYTTRLNPLHGNGGIHYQLAPDQTGHAVQNTRALQLIACLTGNSDEPAGNRGSSKAQVDGCCGRANMIVTDH…	1045
14798	2	VIKVEGDESNAHSRGHCCAKSQASMLALYHPDRLRYTMKRTNPKGEDDPGWVRVNFAEAMDEIGAKYNELIDKYGGKSIFSMGGTSRVWAQPPYGTLKSVFGTHNFHSAYEICKGPRHFGGVLTDEKGSPWMEVEQGPIVYVQWGTASEYSNYDSTNRTVVDCSQRAYKHILVDPRMSPLGKEADLWLPIRVGTDLAMSLGWLKWIVDNDAYDKNFVKRWSNGPFLYNPEADGKTYKGYFLEMNGGIHMTSRLLTEADLDREWVSQFWEPAPEQYSYRRFICWDAANEKPTYWDAEECQWEGEKHKIPTTGTWIEHPYKPIIADAWLPDPSKFADPADPAYDAYWTGEGNEKGAKSNPKGLPKDPELWPDGVQVKLANGKMIEAKSVWQEWEHNLEEYT…	1046
14823	2	PWMEVEQGPLVYVQWGTAAEYSNYDSTNRTVVDCSQRAYKHILVDPRMTPLGKEADLWLPLRVGTDLCLSLTWLKWILDNEAYDDLFVRRWTNAPFLWNPEKDGRTKKGWFQEMNGGVDMESRILTEADVDREWISQWWEPADEKYSYRRFICWDENNNKPTYWDAEACQWEGEKHKIPTTGTWIEHPYKPIIADAWLPDPSHFADPADPSYDAYWNEGNEGGKKSNPMGLPKNPALFPGGVDIKLKNGTTIKAGTVWEAFSDSLSEYTPEYCESVTEVPAEKIVEAVKIYTTRLNPLHGNGGIHYQLAPDQTGHAVQNSRALQLIACITGNSDEPAGNRGSSKAEVDGCCGRANMKVTDHAPQDWGIRDGVGSMELGDTPRDLSIDDQVPLIQDFVQH…	1051
14797	2	MAKLSLTRRSFLKAAAVTGAASTLSFAVAPSAALAEGVDESAGEVKRIRSCCRACGKCECGVWVTVQDNKVIKVEGDESNAHSRGHCCAKSQASMLALYHPDRLRYTMKRTNPKGEDDPGWVRVNFAEAMDEIGAKYNELIDKYGGKSIFSMGGTSRVWAQPPYGTLKSVFGTHNFHSAYEICKGPRHFGGVLTDEKGSPWMEVEQGPIVYVQWGTASEYSNYDSTNRTVVDCSQRAYKHILVDPRMSPLGKEADLWLPIRVGTDLAMSLGWLKWIVDNDAYDKNFVKRWSNGPFLYNPEADGKTYKGYFLEMNGGIHMTSRLLTEADLDREWVSQFWEPAPEQYSYRRFICWDAANEKPTYWDAEECQWEGEKHKIPTTGTWIEHPYKPIIADAWLPD…	1059
14809	2	AKFKEIVEKYGGEANFAMGGTSRVWAQPPYGTLKSIFPTPNAHLAYEICKGPRHFGGILTDEIGSPWMEVEQGPLVYVQWGTASEYSNYDSTNRTVVDCSQRAYKHILVDPRMTPLGKEADVWLPLRVGTDLCLSLGWLKWILDNEAYDDAFVRRWTNAPFLWNPEKDGRTAKGWFMEMNGGIDMESRILTEADCDPEWIGQYWDYEGRYQRFICWDENNNKPTYWDAEACQWEGEKHKIPTTGTWIEHPYKPIIADAWLPDPSKFADPADAQYDAYWDEGNEGGKRSNPAGLPKNPALFPGGVEVKLKDGSTISADTVWEAFSDSLEQYTLEYVSEVTEVPVDKIEEGVRIYTTRLNPLHGNGGIHYQLAPDQTGHAVQNTRALQLIACITGNSDEPA…	1059
14352|14353|14351	2	GADETAGEVKRIRSTCRACGKVECGVWVTVEDGKVVKVEGDESTPHGRGHCCSKSQASMQAAYHPDRLRYPMKRTNPKGEDDPGWVRISLKEGFDLVGEKLTEIVNKYGGESVFAMGGTSRVWTQAPYGTLKQVFGTPNAHLAYEICKGPRHFGGILTDEIGSPWMEVEAEPKVYVQWGTAAEYSNYDSNNRTVTDVAQHAACHILVDPRLTPLGKESSIWLPLRVGTDLCLSLSWLKWIVDNEAYDDAFVRRWTNAPFLWCEDKEKEGEPGDGVWFMEMNGGIHMRTRLLTEADLKEDGSPKRFMVWDEANERLTYWDSEACQWEGEEHRIPTTGMWVEHPYKPLAADAWLPDISTFADPATEPDRFPAGSEECNPEGLPKLPSLFPGEVEVTWKDGS…	1067
14805	2	MAKLTLTRRSFLKAAAVAGAASTVGFAATPSTALAEGEDESAGEIKRIRSCCRACGKVECGVWVTVQDNKVIKVEGDESNAHSRGHCCAKSQSSMLALYHPDRLRYCMKRTNPKGEDDPGWVRITLAEAFDEAGAKLNEIVEKYGGEANFAMGGTSRVWAQPPYGTLKSIFPTPNAHLAYEICKGPRHFAGILTDEIGSPWMEVEQGPLVYVQWGTAAEYSNYDSTNRTVVDCSQRAYKHILVDPRMTPLGKEADLWLPLRVGTDLCLSLTWLKWIIDNEAYDDLFVRRWTNAPFLWNPEEGGRTAKGWFMEMNGGVDMESRILTEADLDREWVSQWWEPADPQYSYRRFICWDENNNKPTYWDAEACQWEGEKHKIPTTGTWIEHPYKPIIADAWLPD…	1086
14823	2	PSAALAEGADPTAGEVKRIRSCCRACGKVECGTWVTVQDNKVIKVEGDESNAHSRGHCCAKSQSSMLALYHPDRLRYCLKRTNPKGEDDPGWVRISLADAFDEAGAKLNEIVEKYGGEANFAMGGTSRVWAQPPYGTLKSIFPTPNAHLAYEICKGPRHFAGILTDEIGSPWMEVEQGPLVYVQWGTAAEYSNYDSTNRTVVDCSQRAYKHILVDPRMTPLGKEADLWLPLRVGTDLCLSLTWLKWILDNEAYDDLFVRRWTNAPFLWNPEKDGRTKKGWFQEMNGGVDMESRILTEADVDREWISQWWEPADEKYSYRRFICWDENNNKPTYWDAEACQWEGEKHKIPTTGTWIEHPYKPIIADAWLPDPSHFADPADPSYDAYWNEGNEGGKKSNPM…	1106
14351|14352|14353	2	MAKLTMSRRSFVKVAAVTAAACAMAGGAPEPMKALAEGADETAGEVKRIRSTCRACGKVECGVWVTVEDGKVVKVEGDESTPHGRGHCCSKSQASMQAAYHPDRLRYPMKRTNPKGEDDPGWVRISLKEGFDLVGEKLTEIVNKYGGESVFAMGGTSRVWTQAPYGTLKQVFGTPNAHLAYEICKGPRHFGGILTDEIGSPWMEVEAEPKVYVQWGTAAEYSNYDSNNRTVTDVAQHAACHILVDPRLTPLGKESSIWLPLRVGTDLCLSLSWLKWIVDNEAYDDAFVRRWTNAPFLWCEDKEKEGEPGDGVWFMEMNGGIHMRTRLLTEADLKEDGSPKRFMVWDEANERLTYWDSEACQWEGEEHRIPTTGMWVEHPYKPLAADAWLPDISTFADPA…	1111
14351|14352|14353	2	MAKLTMSRRSFVKVAAVTAAACAMAGGAPEPMKALAEGADETAGEVKRIRSTCRACGKVECGVWVTVEDGKVVKVEGDESTPHGRGHCCSKSQASMQAAYHPDRLRYPMKRTNPKGEDDPGWVRISLKEGFDLVGEKLTEIVNKYGGESVFAMGGTSRVWTQAPYGTLKQVFGTPNAHLAYEICKGPRHFGGILTDEIGSPWMEVEAEPKVYVQWGTAAEYSNYDSNNRTVTDVAQHAACHILVDPRLTPLGKESSIWLPLRVGTDLCLSLSWLKWIVDNEAYDDAFVRRWTNAPFLWCEDKEKEGEPGDGVWFMEMNGGIHMRTRLLTEADLKEDGSPKRFMVWDEANERLTYWDSEACQWEGEEHRIPTTGMWVEHPYKPLAADAWLPDISTFADPA…	1112
14797	2	DESNAHSRGHCCAKSQASMLALYHPDRLRYTMKRTNPKGEDDPGWVRVNFAEAMDEIGAKYNELIAKYGGKSIFSMGGTSRVWAQPPYGTLKSVFGTHNFHSAYEICKGPRHFGGVLTDEKGSPWMEVEQGPIVYVQWGTASEYSNYDSTNRTVVDCSQRAYKHILVDPRMSPLGKEADLWLPIRVGTDLAMSLGWLKWIVDNDAYDKNFVKRWSNGPFLYNPEADGKTYKGYFLEMNGGIHMTSRLLTEADLDREWVSQFWEPAPEQYSYRRFICWDAANEKPTYWDAEECQWEGEKHKIPTTGTWIEHPYKPIIADAWLPDPSKFADPADPAYDAYWTGEGNEKGKKSNPKGLPKDPELWPDGVQVKLANGKMIEAKSVWQEWEHNLEEYTLERVSE…	1131
14797	2	MAKLSLTRRSFLKAAAVTGAASTLSFAAAPSAALAEGVDESAGEVKRIRSCCRACGKCECGVWVTVQDNKVIKVEGDESNAHSRGHCCAKSQASMLALYHPDRLRYTMKRTNPKGEDDPGWVRVNFAEAMDEIGAKYNELIAKYGGKSIFSMGGTSRVWAQPPYGTLKSVFGTHNFHSAYEICKGPRHFGGVLTDEKGSPWMEVEQGPIVYVQWGTASEYSNYDSTNRTVVDCSQRAYKHILVDPRMSPLGKEADLWLPIRVGTDLAMSLGWLKWIVDNDAYDKNFVKRWSNGPFLYNPEADGKTYKGYFLEMNGGIHMTSRLLTEADLDREWVSQFWEPAPEQYSYRRFICWDAANEKPTYWDAEECQWEGEKHKIPTTGTWIEHPYKPIIADAWLPD…	1142
14809	2	MANLSLSRRSFLKASAMAAAATTVGFAATPSTALAEGEDASAGEIKRIRSCCRACGKVECGVWVTVQDNKVIKVEGDESNAHSRGHCCAKSQSSMLALYHPDRLRYCMKRTNPKGEDDPGWVRITLAEAFDEAGAKFNEIVEKYGGEANFAMGGTSRVWAQPPYGTLKSIFPTPNAHLAYEICKGPRHFGGILTDEIGSPWMEVEQGPLVYVQWGTASEYSNYDSTNRTVVDCSQRAYKHILVDPRMTPLGKEADVWLPLRVGTDLCLSLGWLKWILDNEAYDDAFVRRWTNAPFLWNPEKDGRTAKGWFMEMNGGIDMESRILTEADCDPEWIGQYWDYEGRYQRFICWDENNNKPTYWDAEACQWEGEKHKIPTTGTWIEHPYKPIIADAWLPDPSK…	1143
14773	2	MAKLSLTRRSFMKAATMVAAACGLGFAAKPSDALAEGVDENAGEIKRIRSCCRACGKVECGTWVTVQDNKVIKVEGDESNAHSRGHCCAKSQSSMLALYHPDRLRYCMKRTNPKGENDPGWVRITLAEAFDEAGAKFNEIVEKYGGEANFAMGGTSRVWAQPPYGTLKSIFPTPNAHLAYEICKGPRHFAGILTDEIGSPWMEVEQGPSVYVQWGTAAEYSNYDSTNRTVVDCSQRAYKHILVDPRMTPLGKEADLWLPLRVGTDLCLSLTWLKWILDNEAYDDLFVRRWTNAPFLWNPEEGGRTKKGWFMEMNGGIDMESRILTEADLDREWVSQWWEPADPAYSYRRFICWDENNNKPTYWDAEACQWEGEKHKIPTTGTWIEHPYKPIVADAWLPD…	1149
14809	2	MANLSLSRRSFLKASAMAAAATTVGFAATPSTALAEGEDASAGEIKRIRSCCRACGKVECGVWVTVQDNKVIKVEGDESNAHSRGHCCAKSQSSMLALYHPDRLRYCMKRTNPKGEDDPGWVRITLAEAFDEAGAKFKEIVEKYGGEANFAMGGTSRVWAQPPYGTLKSIFPTPNAHLAYEICKGPRHFGGILTDEIGSPWMEVEQGPLVYVQWGTASEYSNYDSTNRTVVDCSQRAYKHILVDPRMTPLGKEADVWLPLRVGTDLCLSLGWLKWILDNEAYDDAFVRRWTNAPFLWNPEKDGRTAKGWFMEMNGGIDMESRILTEADCDPEWIGQYWDYEGRYQRFICWDENNNKPTYWDAEACQWEGEKHKIPTTGTWIEHPYKPIIADAWLPDPSK…	1154
14809	2	MANLSLSRRSFLKASAMAAAATTVGFAATPSTALAEGEDASAGEIKRIRSCCRACGKVECGVWVTVQDNKVIKVEGDESNAHSRGHCCAKSQSSMLALYHPDRLRYCMKRTNPKGEDDPGWVRITLAEAFDEAGAKFNEIVEKYGGEANFAMGGTSRVWAQPPYGTLKSIFPTPNAHLAYEICKGPRHFGGILTDEIGSPWMEVEQGPLVYVQWGTASEYSNYDSTNRTVVDCSQRAYKHILVDPRMTPLGKEADVCLPLRVGTDLCLSLGWLKWILDNEAYDDAFVRRWTNAPFLWNPEKDGRTAKGWFMEMNGGIDMESRILTEADCDPEWIGQYWDYEGRYQRFICWDENNNKATYWDAEACQWEGEKHKIPTTGTWIEHPYKPIIADAWLPDPSK…	1155
14809	2	MANLSLSRRSFLKASAMAAAATTVGFAATPSTALAEGEDASAGEIKRIRSCCRACGKVECGVWVTVQDNKVIKVEGDESNAHSRGHCCAKSQSSMLALYHPDRLRYCMKRTNPKGEDDPGWVRITLAEAFDEAGAKFKEIVEKYGGEANFAMGGTSRVWAQPPYGTLKSIFPTPNAHLAYEICKGPRHFGGILTDEIGSPWMEVEQGPLVYVQWGTASEYSNYDSTNRTVVDCSQRAYKHILVDPRMTPLGKEADVWLPLRVGTDLCLSLGWLKWILDNEAYDDAFVRRWTNAPFLWNPEKDGRTAKGWFMEMNGGIDMESRILTEADCDPEWIGQYWDYEGRYQRFICWDENNNKPTYWDAEACQWEGEKHKIPTTGTWIEHPYKPIIADAWLPDPSK…	1158
14810	2	MAKLSLTRRSFLKASAIAGAACTLGFAAAPSTALAEGEDASAGEIKRIRSCCRACGKCECGVWVTVQDNKVIKVEGDESNAHSRGHCCAKSQSSMLALYHPDRLRYCMKRTNPKGEDDPGWVRVSLGEAFDEAGAKFKEIVEKYGGEANFAMGGTSRVWAQPPYGTLKSIFPTPNAHLAYEICKGPRHFGGILTDEIGSPWMEVEQGPLVYVQWGTAAEYSNYDSTNRTVVDCSQRAYKHILVDPRMTPLGKEADLWLPLRVGTDLCLALGWLKWIVDNEAYDDLFVRRWTNAPFLWNPEEGGRTEKGWFLEMNGGIDMESRILTEADLDPEWVNQYWDYEGRYQRFICWDENNNKPTYWDSEECQWEGEKHKIPTTGTWIEHPYKPIIADAWLPDPSH…	1162
14809	2	PSTALAEGEDASAGEIKRIRSCCRACGKVECGVWVTVQDNKVIKVEGDESNAHSRGHCCAKSQSSMLALYHPDRLRYCMKRTNPKGEDDPGWVRITLAEAFDEAGAKFKEIVEKYGGEANFAMGGTSRVWAQPPYGTLKSIFPTPNAHLAYEICKGPRHFGGILTDEIGSPWMEVEQGPLVYVQWGTASEYSNYDSTNRTVVDCSQRAYKHILVDPRMTPLGKEADVWLPLRVGTDLCLSLGWLKWILDNEAYDDAFVRRWTNAPFLWNPEKDGRTAKGWFMEMNGGIDMESRILTEADCDPEWIGQYWDYEGRYQRFICWDENNNKPTYWDAEACQWEGEKHKIPTTGTWIEHPYKPIIADAWLPDPSKFADPADAQYDAYWDEGNEGGKRSNPAGLP…	1164
14778|14780	2	MAKLSLTRRSFLKASAVVGAASALGFATTPSTALAEGEDASAGEVKRIRSCCRACGKVECGVWVTVQDNKVIKVEGDESNAHSRGHCCAKSQSSMLALYHPDRLRYCMKRTNPKGENDPGWVRISLAEAFDEAGAKLDEITKKYGGESCFAMGGTSRVWAQPPYGTLKSIFPTPNAHLAYEICKGPRHFAGILTDEIGSPWMEVEQGPLVYVQWGTAAEYSNYDSTNRTVVDCSQRAYKHILVDPRMTPLGKEADLWLPLRVGTDLCLSLGWLKWILDNEAYDDLFVRRWTNAPFLWNPEEGGRTVKGWFMEMNGGVDMESRLLTEADLDPEWVNQYWDYEGRYQRFICWDENNNKPTYWDAEACQWEGERHKIPTTGTWIEHPYKPIIADAWLPDPSH…	1166
14809	2	MANLSLSRRSFLKASAMAAAATTVGFAATPSTALAEGEDASAGEIKRIRSCCRACGKVECGVWVTVQDNKVIKVEGDESNAHSRGHCCAKSQSSMLALYHPDRLRYCMKRTNPKGEDDPGWVRITLAEAFDEAGAKFNEIVEKYGGEANFAMGGTSRVWAQPPYGTLKSIFPTPNAHLAYEICKGPRHFGGILTDEIGSPWMEVEQGPLVYVQWGTASEYSNYDSTNRTVVDCSQRAYKHILVDPRMTPLGKEADVWLPLRVGTDLCLSLGWLKWILDNEAYDDAFVRRWTNAPFLWNPEKDGRTAKGWFMEMNGGIDMESRILTEADCDPEWIGQYWDYEGRYQRFICWDENNNKPTYWDAEACQWEGEKHKIPTTGTWIEHPYKPIIADAWLPDPSK…	1176
14809	2	MANLSLSRRSFLKASAMAAAATTVGFAATPSTALAEGEDASAGEIKRIRSCCRACGKVECGVWVTVQDNKVIKVEGDESNAHSRGHCCAKSQSSMLALYHPDRLRYCMKRTNPKGEDDPGWVRITLAEAFDEAGAKFKEIVEKYGGEANFAMGGTSRVWAQPPYGTLKSIFPTPNAHLAYEICKGPRHFGGLVTDEIGSPWMEVEQGPLVYVQWGTASEYSNYDSTNRTVVDCSQRAYKHILVDPRMTPLGKEADVWLPLRVGTDLCLSLGWLKWILDNEAYDDAFVRRWTNAPFLWNPEKDGRTAKGWFMEMNGGIDMESRILTEADCDPEWIGQYWDYEGRYQRFICWDENNNKPTYWDAEACQWEGEKHKIPTTGTWIEHPYKPIIADAWLPDPSK…	1190
14809	2	MANLSLSRRSFLKASAMAAAATTVGFAATPSTALAEGEDASAGEIKRIRSCCRACGKVECGVWVTVQDNKVIKVEGDESNAHSRGHCCAKSQSSMLALYHPDRLRYCMKRTNPKGEDDPGWVRITLAEAFDEAGAKFKEIVEKYGGEANFAMGGTSRVWAQPPYGTLKSIFPTPNAHLAYEICKGPRHFGGILTDEIGSPWMEVEQGPLVYVQWGTASEYSNYDSTNRTVVDCSQRAYKHILVDPRMTPLGKEADVWLPLRVGTDLCLSLGWLKWILDNEAYDDAFVRRWTNAPFLWNPEKDGRTAKGWFMEMNGGIDMESRILTEADCDPEWIGQYWDYEGRYQRFICWDENNNKPTYWDAEACQWEGEKHKIPTTGTWIEHPYKPIIADAWLPDPSK…	1192
tr|C8WPN0|C8WPN0_EGGLE Molydopterin dinucleotide-binding region OS=Eggerthella lenta (strain ATCC 25559 / DSM 2243 / CCUG 17323 / JCM 9979 / KCTC 3265 / NCTC 11813 / VPI 0255 / 1899 B) OX=479437 GN=Elen_3031 PE=4 SV=1|14809|Hcdh	2	MANLSLSRRSFLKASAMAAAATTVGFAATPSTALAEGEDASAGEIKRIRSCCRACGKVECGVWVTVQDNKVIKVEGDESNAHSRGHCCAKSQSSMLALYHPDRLRYCMKRTNPKGEDDPGWVRITLAEAFDEAGAKFNEIVEKYGGEANFAMGGTSRVWAQPPYGTLKSIFPTPNAHLAYEICKGPRHFGGILTDEIGSPWMEVEQGPLVYVQWGTASEYSNYDSTNRTVVDCSQRAYKHILVDPRMTPLGKEADVWLPLRVGTDLCLSLGWLKWILDNEAYDDAFVRRWTNAPFLWNPEKDGRTAKGWFMEMNGGIDMESRILTEADCDPEWIGQYWDYEGRYQRFICWDENNNKPTYWDAEACQWEGEKHKIPTTGTWIEHPYKPIIADAWLPDPSK…	1193
14798	2	MAKLSLTRRSFLKAAAVTGAASTLSFAVAPSAALAEGVDESAGEVKRIRSCCRACGKCECGVWVTVQDNKVIKVEGDESNAHSRGHCCAKSQASMLALYHPDRLRYTMKRTNPKGEDDPGWVRVNFAEAMDEIGAKYNELIDKYGGKSIFSMGGTSRVWAQPPYGTLKSVFGTHNFHSAYEICKGPRHFGGVLTDEKGSPWMEVEQGPIVYVQWGTASEYSNYDSTNRTVVDCSQRAYKHILVDPRMSPLGKEADLWLPIRVGTDLAMSLGWLKWIVDNDAYDKNFVKRWSNGPFLYNPEADGKTYKGYFLEMNGGIHMTSRLLTEADLDREWVSQFWEPAPEQYSYRRFICWDAANEKPTYWDAEECQWEGEKHKIPTTGTWIEHPYKPIIADAWLPD…	1197
14798	2	MAKLSLTRRSFLKAAAVTGAASTLSFAVAPSAALAEGVDESAGEVKRIRSCCRACGKCECGVWVTVQDNKVIKVEGDESNAHSRGHCCAKSQASMLALYHPDRLRYTMKRTNPKGEDDPGWVRVNFAEAMDEIGAKYNELIDKYGGKSIFSMGGTSRVWAQPPYGTLKSVFGTHNFHSAYEICKGPRHFGGVLTDEKGSPWMEVEQGPIVYVQWGTASEYSNYDSTNRTVVDCSQRAYKHILVDPRMSPLGKEADLWLPIRVGTDLAMSLGWLKWIVDNDAYDKNFVKRWSNGPFLYNPEADGKTYKGYFLEMNGGIHMTSRLLTEADLDREWVSQFWEPAPEQYSYRRFICWDAANEKPTYWDAEECQWEGEKHKIPTTGTWIEHPYKPIIADAWLPD…	1198
14798|14797	2	RRSFLKAAAVTGAASTLSFAVAPSAALAEGVDESAGEVKRIRSCCRACGKCECGVWVTVQDNKVIKVEGDESNAHSRGHCCAKSQASMLALYHPDRLRYTMKRTNPKGEDDPGWVRVNFAEAMDEIGAKYNELIDKYGGKSIFSMGGTSRVWAQPPYGTLKSVFGTHNFHSAYEICKGPRHFGGVLTDEKGSPWMEVEQGPIVYVQWGTASEYSNYDSTNRTVVDCSQRAYKHILVDPRMSPLGKEADLWLPIRVGTDLAMSLGWLKWIVDNDAYDKNFVKRWSNGPFLYNPEADGKTYKGYFLEMNGGIHMTSRLLTEADLDREWVSQFWEPAPEQYSYRRFICWDAANEKPTYWDAEECQWEGEKHKIPTTGTWIEHPYKPIIADAWLPDPSKFADP…	1200
14824|14823	2	MAKLSLTRRSFLKASAMAGAAATVGFAAAPSAALAEGADPTAGEVKRIRSCCRACGKVECGTWVTVQDNKVIKVEGDESNAHSRGHCCAKSQSSMLALYHPDRLRYCLKRTKPKGEDDPGWVRISLADAFDEAGAKFNEIVSKYGGEANFAMGGTSRVWAQPPYGTLKSIFPTPNAHLAYEICKGPRHFAGILTDEIGSPWMEVEQGPLVYVQWGTAAEYSNYDSTNRTVVDCSQRAYKHILVDPRMTPLGKEADLWLPLRVGTDLCLSLTWLKWILDNEAYDDLFVRRWTNAPFLWNPEKDGRTKKGWFQEMNGGIDMESRILTEADVDREWISQWWEPAPEQYSYRRFICWDENNNKPTYWDAEACQWEGEKHKIPTTGTWIEHPYKPIIADAWLPD…	1201
14773	2	MAKLSLTRRSFMKAATMVAAACGLGFAAKPSDALAEGVDENAGEIKRIRSCCRACGKVECGTWVTVQDNKVIKVEGDESNAHSRGHCCAKSQSSMLALYHPDRLRYCMKRTNPKGENDPGWVRITLAEAFDEAGAKFNEIVEKYGGEANFAMGGTSRVWAQPPYGTLKSIFPTPNAHLAYEICKGPRHFAGILTDEIGSPWMEVEQGPSVYVQWGTAAEYSNYDSTNRTVVDCSQRAYKHILVDPRMTPLGKEADLWLPLRVGTDLCLSLTWLKWILDNEAYDDLFVRRWTNAPFLWNPEEGGRTKKGWFMEMNGGIDMESRILTEADLDREWVSQWWEPADPAYSYRRFICWDENNNKPTYWDAEACQWEGEKHKIPTTGTWIEHPYKPIVADAWLPD…	1202
14773	2	MAKLSLTRRSFVKASAMAAAACGLAFAAKPSDALAEGVDESAGEIKRIRSCCRACGKVECGVWVTVQDNKVIKVEGDETSAHSRGHCCAKSQSSMLALYHPDRLRYCMKRTNPKGENDPGWVRITLAEAFDEAGAKFNEIVKKYGGEANFAMGGTSRVWAQPPYGTLKSIFPTPNAHLAYEICKGPRHFAGILTDEIGSPWMEVEQGPLVYVQWGTAAEYSNYDSTNRTVVDCSQRAYKHILVDPRMTPLGKEADLWLPLRVGTDLCLSLTWLKWILDNEAYDDLFVRRWTNAPFLWNPEEGGRTKKGWFQEMNGGIDMESRILTEADVDREWISQWWEPADEKYSYRRFICWDENNNKPTYWDAEACQWEGEKHKIPTTGTWIEHPYKPLVADAWLPD…	1202
14797|14798|14799	2	MAKLSLTRRSFLKAAAVTGAASTLSFAAAPSAALAEGVDESAGEVKRIRSCCRACGKCECGVWVTVQDNKVIKVEGDESNAHSRGHCCAKSQASMLALYHPDRLRYTMKRTNPKGEDDPGWVRVNFAEAMDEIGAKYNELIAKYGGKSIFSMGGTSRVWAQPPYGTLKSVFGTHNFHSAYEICKGPRHFGGVLTDEKGSPWMEVEQGPIVYVQWGTASEYSNYDSTNRTVVDCSQRAYKHILVDPRMSPLGKEADLWLPIRVGTDLAMSLGWLKWIVDNDAYDKNFVKRWSNGPFLYNPEADGKTYKGYFLEMNGGIHMTSRLLTEADLDREWVSQFWEPAPEQYSYRRFICWDAANEKPTYWDAEECQWEGEKHKIPTTGTWIEHPYKPIIADAWLPD…
tr|A0A369NX66|A0A369NX66_9ACTN Molybdopterin dinucleotide-binding protein OS=Adlercreutzia equolifaciens subsp. celatus OX=394340 GN=C1850_08350 PE=4 SV=1	2	MAKLSLTRRSFLKAAAVTGAASTLSFAVAPSAALAEGVDESAGEVKRIRSCCRACGKCECGVWVTVQDNKVIKVEGDESNAHSRGHCCAKSQASMLALYHPDRLRYTMKRTNPKGEDDPGWVRVNFAEAMDEIGAKYNELIDKYGGKSIFSMGGTSRVWAQPPYGTLKSVFGTHNFHSAYEICKGPRHFGGVLTDEKGSPWMEVEQGPIVYVQWGTASEYSNYDSTNRTVVDCSQRAYKHILVDPRMSPLGKEADLWLPIRVGTDLAMSLGWLKWIVDNDAYDKNFVKRWSNGPFLYNPEADGKTYKGYFLEMNGGIHMTSRLLTEADLDREWVSQFWEPAPEQYSYRRFICWDAANEKPTYWDAEECQWEGEKHKIPTTGTWIEHPYKPIIADAWLPD…	1214
14823|14824	2	EGADPTAGEVKRIRSCCRACGKVECGTWVTVQDNKVIKVEGDESNAHSRGHCCAKSQSSMLALYHPDRLRYCLKRTNPKGEDDPGWVRISLADAFDEAGAKLNEIVEKYGGEANFAMGGTSRVWAQPPYGTLKSIFPTPNAHLAYEICKGPRHFAGILTDEIGSPWMEVEQGPLVYVQWGTAAEYSNYDSTNRTVVDCSQRAYKHILVDPRMTPLGKEADLWLPLRVGTDLCLSLTWLKWILDNEAYDDLFVRRWTNAPFLWNPEKDGRTKKGWFQEMNGGVDMESRILTEADVDREWISQWWEPADEKYSYRRFICWDENNNKPTYWDAEACQWEGEKHKIPTTGTWIEHPYKPIIADAWLPDPSHFADPADPSYDAYWNEGNEGGKKSNPMGLPKNP…	1215
14822	2	MAKLSLTRRSFLKASAMAGAAATVGFAAAPSAALAEGADPTAGEVKRIRSCCRACGKVECGTWVTVQDNKVIKVEGDESNAHSRGHCCAKSQSSMLALYHPDRLRYCLKRTNPKGEDDPGWVRISLAEAFDEAGAKLNEIVEKYGGEANFAMGGTSRVWAQPPYGTLKSIFPTPNAHLAYEICKGPRHFAGILTDEIGSPWMEVEQGPLVYVQWGTAAEYSNYDSTNRTVVDCSQRAYKHILVDPRMTPLGKEADLWLPLRVGTDLCLSLTWLKWILDNEAYDDLFVRRWTNAPFLWNPEKDGRTKKGWFQEMNGGVDMESRILTEADVDREWISQWWEPADEQYSYRRFICWDENNNKPTYWDAEACQWEGEKHKIPTTGTWIEHPYKPIIADAWLPD…	1249
14822|14824|14823	2	MAKLSLTRRSFLKASAMAGAAATVGFAAAPSAALAEGADPTAGEVKRIRSCCRACGKVECGTWVTVQDNKVIKVEGDESNAHSRGHCCAKSQSSMLALYHPDRLRYCLKRTNPKGEDDPGWVRISLAEAFDEAGAKLNEIVEKYGGEANFAMGGTSRVWAQPPYGTLKSIFPTPNAHLAYEICKGPRHFAGILTDEIGSPWMEVEQGPLVYVQWGTAAEYSNYDSTNRTVVDCSQRAYKHILVDPRMTPLGKEADLWLPLRVGTDLCLSLTWLKWILDNEAYDDLFVRRWTNAPFLWNPEKDGRTKKGWFQEMNGGVDMESRILTEADVDREWISQWWEPADEQYSYRRFICWDENNNKPTYWDAEACQWEGEKHKIPTTGTWIEHPYKPIIADAWLPD…	1250
14805	2	MAKLTLTRRSFLKAAAVAGAASTVGFAATPSTALAEGEDESAGEIKRIRSCCRACGKVECGVWVTVQDNKVIKVEGDESNAHSRGHCCAKSQSSMLALYHPDRLRYCMKRTNPKGEDDPGWVRITLAEAFDEAGAKLNEIVEKYGGEANFAMGGTSRVWAQPPYGTLKSIFPTPNAHLAYEICKGPRHFAGILTDEIGSPWMEVEQGPLVYVQWGTAAEYSNYDSTNRTVVDCSQRAYKHILVDPRMTPLGKEADLWLPLRVGTDLCLSLTWLKWIIDNEAYDDLFVRRWTNAPFLWNPEEGGRTAKGWFMEMNGGVDMESRILTEADLDREWVSQWWEPADPQYSYRRFICWDENNNKPTYWDAEACQWEGEKHKIPTTGTWIEHPYKPIIADAWLPD…	1252
tr|A0A143XAR7|A0A143XAR7_9ACTN Polysulfide reductase chain A OS=Coriobacteriaceae bacterium CHKCI002 OX=1780377 GN=psrA_4 PE=4 SV=1	2	MAKLTLTRRSFLKAAAVAGAASTVGFAATPSTALAEGEDESAGEIKRIRSCCRACGKVECGVWVTVQDNKVIKVEGDESNAHSRGHCCAKSQSSMLALYHPDRLRYCMKRTNPKGEDDPGWVRITLAEAFDEAGAKLNEIVEKYGGEANFAMGGTSRVWAQPPYGTLKSIFPTPNAHLAYEICKGPRHFAGILTDEIGSPWMEVEQGPLVYVQWGTAAEYSNYDSTNRTVVDCSQRAYKHILVDPRMTPLGKEADLWLPLRVGTDLCLSLTWLKWIIDNEAYDDLFVRRWTNAPFLWNPEEGGRTAKGWFMEMNGGVDMESRILTEADLDREWVSQWWEPADPQYSYRRFICWDENNNKPTYWDAEACQWEGEKHKIPTTGTWIEHPYKPIIADAWLPD…	1254
14809	3	GNGGIHFQLATDQNGNSIQNVRALQILSCITGNSDEPAGNRGSSKAQFDGNPGRSNMQAGAPYGDEAKMWDGRDVDLEGLAAKMQDFVQYLIDNDSPLAERYGNKVPSHEEALVIAKRMGGAFRTSQAWPNPKTVFERQANEVDAERFPLNRYWARWADANSIWDGCLDNDVPYQLHAGVCQSGDFMNMGNIDVAWEAMTKLDFFTDINLWFCPNNGNADVIFPCYHWLEVDTTRVSQGAGGFFGCGCAAVEAPGECIYDPDWNVGMYKAMGVPWNTKDESAEPSEILNFGEKTDYRWPNRSRVLKDNVDAWKTAEFPDGPTWEQAKEHFQKNGWMDCRTWHPERWGTYRRHEMGWRRQQGGFNLFPLVDDHPGFMTPSGLIEIWSLVCEAYLGDEDKF…	612
14809	3	YTMEKAEEITGVPAAKSEEAVRAWTTRVNPLHGNGGIHFQLATDQNGNSIQNVRALQILSCITGNSDEPAGNRGSSKAQFDGNPGRSNMQAGAPYGDEAKMWDGRDVDLEGLAAKMQDFVQYLIDNDSPLAERYGNKVPSHEEALVIAKRMGGAFRTSQAWPNPKTVFERQANEVDAERFPLNRYWARWADANSIWDGCLDNDVPYQLHAGVCQSGDFMNMGNIDVAWEAMTKLDFFTDINLWFCPNNGNADVIFPCYHWLEVDTTRVSQGAGGFFGCGCAAVEAPGECIYDPDWNVGMYKAMGVPWNTKDESAEPSEILNFGEKTDYRWPNRSRVLKDNVDAWKTAEFPDGPTWEQAKEHFQKNGWMDCRTWHPERWGTYRRHEMGWRRQQGGFNLFP…	635
14809	3	YTMEKAEEITGVPAAKSEEAVRAWTTRVNPLHGNGGIHFQLATDQNGNSIQNVRALQILSCITGNSDEPAGNRGSSKAQFDGNPGRSNMQAGAPYGDEAKMWDGRDVDLEGLAAKMQDFVQYLIDNDSPLAERYGNKVPSHEEALVIAKRMGGAFRTSQAWPNPKTVFERQANEVDAERFPLNRYWARWADANSIWDGCLDNDVPYQLHAGVCQSGDFMNMGNIDVAWEAMTKLDFFTDINLWFCPNNGNADVIFPCYHWLEVDTTRVSQGAGGFFGCGCAAVEAPGECIYDPDWNVGMYKAMGVPWNTKDESAEPSEILNFGEKTDYRWPNRSRVLKDNVDAWKTAEFPDGPTWEQAKEHFQKNGWMDCRTWHPERWGTYRRHEMGWRRQQGGFNLFP…	637
14809	3	YTMEKAEEITGVPAAKSEEAVRAWTTRVNPLHGNGGIHFQLATDQNGNSIQNVRALQILSCITGNSDEPAGNRGSSKAQFDGNPGRSNMQAGAPYGDEAKMWDGRDVDLEGLAAKMQDFVQYLIDNDSPLAERYGNKVPSHEEALVIAKRMGGAFRTSQAWPNPKTVFERQANEVDAERFPLNRYWARWADANSIWDGCLDNDVPYQLHAGVCQSGDFMNMGNIDVAWEAMTKLDFFTDINLWFCPNNGNADVIFPCYHWLEVDTTRVSQGAGGFFGCGCAAVEAPGECIYDPDWNVGMYKAMGVPWNTKDESAEPSEILNFGEKTDYRWPNRSRVLKDNVDAWKTAEFPDGPTWEQAKEHFQKNGWMDCRTWHPERWGTYRRHEMGWRRQQGGFNLFP…	644
14797	3	EGNGGIDMRTKLITEADIIEGGKYQRFMVWDENNNRLTYWDAEEGKWEGEMHKIPTTGSFIEHPLEGLVAPGWLPDPSVWCDPADAKFDAYWDEGNEKGKVTNPAGLPKKPALFPGEVAVTLKDGKTYQCRTVWDGFHDLTSQYTWDKVEEITGVPGEKAEEAVKVWTTRVDPRHGNGGIHFQLATDQNGNSIQNCRVLQMLSCVTGNSDEPAGNRGSCKSQFDGNPGRSNMQKAAPWGDAAKVWPGRDYSLEEVAKHMQDFVQYLIDEDSPLAERYGNKVPTDEEAIVIAKRMGGAMLPSQGWPNPTTIFMRQAGQVDADRFPLNRFWARWADANCIWDACLQDPDWSLAMENENKEVGYNVKETLYTLHGGVCQSGDIMNMGNIARAWDATTQLDFF…	645
14797	3	VPGEKAEEAVKVWTTRVDPRHGNGGIHFQLATDQNGNSIQNCRVLQMLSCVTGNSDEPAGNRGSCKSQFDGNPGRSNMQKAAPWGDAAKVWPGRDYSLEEVAKHMQDFVQYLIDEDSPLAERYGNKVPTDEEAIVIAKRMGGAMLPSQGWPNPTTIFMRQAGQVDADRFPLNRFWARWADANCIWDACLQDPDWSLAMENENKEVGYNVKETLYALHGGVCQSGDIMNMGNIARAWDATTQLDFFVDINLWFCPNNGNADIIFPCQHWMELDSTRVSQGSGGMFGCCCAAIEPPGETIYDPDWNVGMYKAMGVPWNTKDPDAAPAENLNYAPQCQTFIDKWTEQLGDDYDASGAPSYLWPDHDRVLKDNVDKWCTAEFPEGPTWAEAKQWFTDHGWMDC…	686
14797	3	GVPGEKAEEAVKVWTTRVDPRHGNGGIHFQLATDQNGNSIQNCRVLQMLSCVTGNSDEPAGNRGSCKSQFDGNPGRSNMQKAAPWGDAAKVWPGRDYSLEEVAKHMQDFVQYLIDEDSPLAERYGNKVPTDEEAIVIAKRMGGAMLPSQGWPNPTTIFMRQAGQVDADRFPLNRFWARWADANCIWDACLQDPDWSLAMENENKEVGYNVKETLYALHGGVCQSGDIMNMGNIARAWDATTQLDFFVDINLWFCPNNGNADIIFPCQHWMELDSTRVSQGSGGMFGCCCAAIEPPGETIYDPDWNVGMYKAMGVPWNTKDPDAAPAENLNYAPQCQTFIDKWTEQLGDDYDASGAPSYLWPDHDRVLKDNVDKWCTAEFPEGPTWAEAKQWFTDHGWMD…	692
14798	3	DGKTYQCRTVWDGFHDLTSQYTWDKVEEITGVPGEKAEEAVRVWTTRVDPRHGNGGIHFQLATDQNGNSIQNCRVLQMLSCVTGNSDEPAGNRGSCKSQFDGNPGRSNMQKAAPWGDAAKVWPGRDYSLEEVAKHMQDFVQYLIDENSPLAERYGNKVPSDEEAIVIAKRMGGAMLPSQGWPNPTTIFMRQAGQVDADRFPLNRFWARWADANCIWDACLQDPDWSLAMENENKEVGYNVKETLYALHGGVCQSGDIMNMGNIARAWDATTQLDFFVDINLWFCPNNGNADIIFPCQHWMELDSTRVSQGSGGMFGCCCAAIEPPGETIYDPDWNVGMYKAMGVPWNTKDPDAAPAENLNYAPQCQTFIDKWTEQLGDDYDASGAPSYLWPDHDRVLKD…	717
14798	3	DGKTYQCRTVWDGFHDLTSQYTWDKVEEITGVPGEKAEEAVRVWTTRVDPRHGNGGIHFQLATDQNGNSIQNCRVLQMLSCVTGNSDEPAGNRGSCKSQFDGNPGRSNMQKAAPWGDAAKVWPGRDYSLEEVAKHMQDFVQYLIDENSPLAERYGNKVPSDEEAIVIAKRMGGAMLPSQGWPNPTTIFMRQAGQVDADRFPLNRFWARWADANCIWDACLQDPDWSLAMENENKEVGYNVKETLYALHGGVCQSGDIMNMGNIARAWDATTQLDFFVDINLWFCPNNGNADIIFPCQHWMELDSTRVSQGSGGMFGCCCAAIEPPGETIYDPDWNVGMYKAMGVPWNTKDPDAAPAENLNYAPQCQTFIDKWTEQLGDDYDASGAPSYLWPDHDRVLKD…	722
14797	3	MAQLTMSRRNFMKTMAITGAAAAVSSSAVAPMRALAEDADATAGELKHVRTCCRACGKVECGVWVTVQDGKAIKVEGDESAPQSRGHCCAKSQSSMHAAYHPDRLRYPVKRTNPKGSDDPGWVRITLDEAFELSGQGLGEVVDKYGGQSIFVMCGTSRVWSLGPYQGMKQLFGTPNAHLAYQVCKGPRHWAGIMTDEMGSPWMEVEAEPKVYLQWGTAVEYSNYDTTNRTISDVAPHATAHICVDPRVTPLSKEADIWLPLRPGTDGALALGWFNWIIENEAYDDTMVRRWSNATFLFCDDKPWKTEGWLVEGNGGIDMRTKLITEADIIEGGKYQRFMVWDENNNRLTYWDAEEGKWEGEMHKIPTTGSFIEHPLEGLVAPGWLPDPSTWCDPADAKF…	732
14797	3	AGLPKKPALFPGEVAVTLKDGKTYQCRTVWDGFHDLTSQYTWDKVEEITGVPGEKAEEAVKVWTTRVDPRHGNGGIHFQLATDQNGNSIQNCRVLQMLSCVTGNSDEPAGNRGSCKSQFDGNPGRSNMQKAAPWGDAAKVWPGRDYSLEEVAKHMQDFVQYLIDEDSPLAERYGNKVPTDEEAIVIAKRMGGAMLPSQGWPNPTTIFMRQAGQVDADRFPLNRFWARWADANCIWDACLQDPDWSLAMENENKEVGYNVKETLYALHGGVCQSGDIMNMGNIARAWDATTQLDFFVDINLWFCPNNGNADIIFPCQHWMELDSTRVSQGSGGMFGCCCAAIEPPGETIYDPDWNVGMYKAMGVPWNTKDPDAAPAENLNYAPQCQTFIDKWTEQLGDDY…	736
14809	3	TLTRRSFMKAMAVTGAAASLTAVAEPMRALAEGVDADAGEVKRVRSCCRACGKVECGVWVTVRDGKVVKVEGDESAPQSRGHCCSKSQSSMQALYHPDRLRFPVKRTNPKGEDDPGWVRITLDEAFEICGEKLKEVKEKYGGESIFVMCGTSRVWSLGPYQGMKQLFGTPNAHLAYQVCKGPRHFGGIMTDEMGSPWMEVEAEPSVYVQWGTACEYSNYDSTNRTVTDVAHRASKHIVVDPRVTPLGKEADIWLPLRPGTDGALALSWLNWIIENEAYDDTMVRRWSNASFLYVDDKPELTQGWLVEGNGGINMKTKLLTEADLKEDGKYQRFMVWDEANERLTYWDAELGKWEGEEHRIPTTGTWIEHPYKPLVADAWLPDQSTFADPATEPDRFPDG…	736
14797	3	LPKKPALFPGEVAVTLKDGKTYQCRTVWDGFHDLTSQYTWDKVEEITGVPGEKAEEAVKVWTTRVDPRHGNGGIHFQLATDQNGNSIQNCRVLQMLSCVTGNSDEPAGNRGSCKSQFDGNPGRSNMQKAAPWGDAAKVWPGRDYSLEEVAKHMQDFVQYLIDEDSPLAERYGNKVPTDEEAIVIAKRMGGAMLPSQGWPNPTTIFMRQAGQVDADRFPLNRFWARWADANCIWDACLQDPDWSLAMENENKEVGYNVKETLYALHGGVCQSGDIMNMGNIARAWDATTQLDFFVDINLWFCPNNGNADIIFPCQHWMELDSTRVSQGSGGMFGCCCAAIEPPGETIYDPDWNVGMYKAMGVPWNTKDPDAAPAENLNYAPQCQTFIDKWTEQLGDDYDA…	739
14809	3	MTQLTLTRRSFMKAMAVTGAAASLTAVAEPMRALAEGVDADAGEVKRVRSCCRACGKVECGVWVTVRDGKVVKVEGDESAPQSRGHCCSKSQSSMQALYHPDRLRFPVKRTNPKGEDDPGWVRITLDEAFEICGEKLKEVKEKYGGESIFVMCGTSRVWSLGPYQGMKQLFGTPNAHLAYQVCKGPRHFGGIMTDEMGSPWMEVEAEPSVYVQWGTACEYSNYDSTNRTVTDVAHRASKHIVVDPRVTPLGKEADIWLPLRPGTDGALALSWLNWIIENEAYDDTMVRRWSNASFLYVDDKPELTQGWLVEGNGGINMKTKLLTEADLKEDGKYQRFMVWDEANERLTYWDAELGKWEGEEHRIPTTGTWIEHPYKPLVADAWLPDQSTFADPATEPDR…	740
14797	3	MAQLTMSRRNFMKTMAITGAAAAVSSSAVAPMRALAEDADATAGELKHVRTCCRACGKVECGVWVTVQDGKAIKVEGDESAPQSRGHCCAKSQSSMHAAYHPDRLRYPVKRTNPKGSDDPGWVRITLDEAFELSGQGLGEVVDKYGGQSIFVMCGTSRVWSLGPYQGMKQLFGTPNAHLAYQVCKGPRHWAGIMTDEMGSPWMEVEAEPKVYLQWGTAVEYSNYDTTNRTISDVAPHATAHICVDPRVTPLSKEADIWLPLRPGTDGALALGWFNWIIENEAYDDTMVRRWSNATFLFCDDKPWKTEGWLVEGNGGIDMRTKLITEADIIEGGKYQRFMVWDENNNRLTYWDAEEGKWEGEMHKIPTTGSFIEHPLEGLVAPGWLPDPSTWCDPADAKF…	746
14809	3	TLTRRSFMKAMAVTGAAASLTAVAEPMQALAEGVDADAGEVKRVRSCCRACGKVECGVWVTVRDGKVVKVEGDESAPQSRGHCCSKSQSSMQALYHPDRLRFPVKRTNPKGEDDPGWVRITLDEAFEICGEKLKEVKEKYGGESIFVMCGTSRVWSLGPYQGMKQLFGTPNAHLAYQVCKGPRHFGGIMTDEMGSPWMEVEAEPSVYVQWGTACEYSNYDSTNRTITDVAHRASKHIVVDPRVTPLGKEADIWLPLRPGTDGALALSWLNWVIENEAYDDTMVRRWSNASFLYVDDKAELTEGWLVEGNGGINMKTKLLTEADLKEDGKYQRFIVWDEANERLTYWDAELGMWEGEEHRIPTTGTWIEHPYKPLVADAWLPDQSTFADPATEPDRFPDG…	749
14809	3	MTQLTLTRRSFMKAMAVTGAAASLTAVAEPMQALAEGVDADAGEVKRVRSCCRACGKVECGVWVTVRDGKVVKVEGDESAPQSRGHCCSKSQSSMQALYHPDRLRFPVKRTNPKGEDDPGWVRITLDEAFEICGEKLKEVKEKYGGESIFVMCGTSRVWSLGPYQGMKQLFGTPNAHLAYQVCKGPRHFGGIMTDEMGSPWMEVEAEPSVYVQWGTACEYSNYDSTNRTVTDVAHRASKHIVVDPRVTPLGKEADIWLPLRPGTDGALALSWLNWVIENEAYDDTMVRRWSNASFLYVDDKPELTEGWLVEGNGGINMKTKLLTEADLKEDGKYQRFIVWDEANERLTYWDAELGKWEGEEHRIPTTGTWIEHPYKPLVADAWLPDQSTFADPATEPDR…	756
14797	3	AEEGKWEGEMHKIPTTGSFIEHPLEGLVAPGWLPDPSVWCDPADAKFDAYWDEGNEKGKVTNPAGLPKKPALFPGEVAVTLKDGKTYQCRTVWDGFHDLTSQYTWDKVEEITGVPGEKAEEAVKVWTTRVDPRHGNGGIHFQLATDQNGNSIQNCRVLQMLSCVTGNSDEPAGNRGSCKSQFDGNPGRSNMQKAAPWGDAAKVWPGRDYSLEEVAKHMQDFVQYLIDEDSPLAERYGNKVPTDEEAIVIAKRMGGAMLPSQGWPNPTTIFMRQAGQVDADRFPLNRFWARWADANCIWDACLQDPDWSLAMENENKEVGYNVKETLYALHGGVCQSGDIMNMGNIARAWDATTQLDFFVNLWFCPNNGNADIIFPCQHWMELDSTRVSQGSGGMFGCCC…	797
14797	3	GKWEGEMHKIPTTGSFIEHPLEGLVAPGWLPDPSVWCDPADAKFDAYWDEGNEKGKVTNPAGLPKKPALFPGEVAVTLKDGKTYQCRTVWDGFHDLTSQYTWDKVEEITGVPGEKAEEAVKVWTTRVDPRHGNGGIHFQLATDQNGNSIQNCRVLQMLSCVTGNSDEPAGNRGSCKSQFDGNPGRSNMQKAAPWGDAAKVWPGRDYSLEEVAKHMQDFVQYLIDEDSPLAERYGNKVPTDEEAIVIAKRMGGAMLPSQGWPNPTTIFMRQAGQVDADRFPLNRFWARWADANCIWDACLQDPDWSLAMENENKEVGYNVKETLYALHGGVCQSGDIMNMGNIARAWDATTQLDFFVNLWFCPNNGNADIIFPCQHWMELDSTRVSQGSGGMFGCCCAAI…	799
14809	3	MAQLTLTRRSFMKAMAVTGAAASLTAVAEPMQALAEGVDADAGEVKRVRSCCRACGKVECGVWVTVRDGKVVKVEGDESAPQSRGHCCSKSQSSMQALYHPDRLRFPVKRTNPKGEDDPGWVRITLDEAFEICGEKLKEVKEKYGGESIFVMCGTSRVWSLGPYQGMKQLFGTPNAHLAYQVCKGPRHFGGIMTDEMGSPWMEVEAEPSVYVQWGTACEYSNYDSTNRTITDVAHRASKHIVVDPRVTPLGKEADIWLPLRPGTDGALALSWLNWVIENEAYDDTMVRRWSNASFLYVDDKAELTEGWLVEGNGGINMKTKLLTEADLKEDGKYQRFIVWDEANERLTYWDAELGMWEGEEHRIPTTGTWIEHPYKPLVADAWLPDQSTFADPATEPDR…	800
14809	3	MTQLTLTRRSFMKAMAVTGAAASLTAVAEPMQALAEGVDADAGEVKRVRSCCRACGKVECGVWVTVRDGKVVKVEGDESAPQSRGHCCSKSQSSMQALYHPDRLRFPVKRTNPKGEDDPGWVRITLDEAFEICGEKLKEVKEKYGGESIFVMCGTSRVWSLGPYQGMKQLFGTPNAHLAYQVCKGPRHFGGIMTDEMGSPWMEVEAEPSVYVQWGTACEYSNYDSTNRTVTDVAHRASKHIVVDPRVTPLGKEADIWLPLRPGTDGALALSWLNWVIENEAYDDTMVRRWSNASFLYVDDKPELTEGWLVEGNGGINMKTKLLTEADLKEDGKYQRFIVWDEANERLTYWDAELGKWEGEEHRIPTTGTWIEHPYKPLVADAWLPDQSTFADPATEPDR…	801
14809	3	YDDTMVRRWSNASFLYVDDKPELTEGWLVEGNGGINMKTKLLTEADLKEDGKYQRFIVWDEANERLTYWDAELGKWEGEEHRIPTTGTWIEHPYKPLVADAWLPDQSTFADPATEPDRFPDGFEECNPKGLPKRPSLLPGEVEVTLKDGTVHKARSVWDAFHQMTSEYTMEKAEEITGVPAAKSEEAVRAWTTRVNPLHGNGGIHFQLATDQNGNSIQNVRALQILSCITGNSDEPAGNRGSSKAQFDGNPGRSNMQAGAPYSDEAKMWDGRDVDLEGLAAKMQDFVQYLIDNDSPLAERYGNKVPSHEEALVIAQRMGGAFRTSQAWPNPKTVFERQANEVDAERFPLNRYWARWADANSIWDGCLDNDVPYQLHAGVCQSGDFMNMGNIDVAWEAMT…	802
14809	3	YDDTMVRRWSNASFLYVDDKPELTEGWLVEGNGGINMKTKLLTEADLKEDGKYQRFIVWDEANERLTYWDAELGKWEGEEHRIPTTGTWIEHPYKPLVADAWLPDQSTFADPATEPDRFPDGFEECNPKGLPKRPSLLPGEVEVTLKDGTVHKARSVWDAFHQMTSEYTMEKAEEITGVPAAKSEEAVRAWTTRVNPLHGNGGIHFQLATDQNGNSIQNVRALQILSCITGNSDEPAGNRGSSKAQFDGNPGRSNMQAGAPYSDEAKMWDGRDVDLEGLAAKMQDFVQYLIDNDSPLAERYGNKVPSHEEALVIAQRMGGAFRTSQAWPNPKTVFERQANEVDAERFPLNRYWARWADANSIWDGCLDNDVPYQLHAGVCQSGDFMNMGNIDVAWEAMT…	804
14809	3	YDDTMVRRWSNASFLYVDDKPELTEGWLVEGNGGINMKTKLLTEADLKEDGKYQRFIVWDEANERLTYWDAELGKWEGEEHRIPTTGTWIEHPYKPLVADAWLPDQSTFADPATEPDRFPDGFEECNPKGLPKRPSLLPGEVEVTLKDGTVHKARSVWDAFHQMTSEYTMEKAEEITGVPAAKSEEAVRAWTTRVNPLHGNGGIHFQLATDQNGNSIQNVRALQILSCITGNSDEPAGNRGSSKAQFDGNPGRSNMQAGAPYSDEAKMWDGRDVDLEGLAAKMQDFVQYLIDNDSPLAERYGNKVPSHEEALVIAQRMGGAFRTSQAWPNPKTVFERQANEVDAERFPLNRYWARWADANSIWDGCLDNDVPYQLHAGVCQSGDFMNMGNIDVAWEAMT…	811
14797	3	GKYQRFMVWDENNNRLTYWDAEEGKWEGEMHKIPTTGSFIEHPLEGLVAPGWLPDPSTWCDPADAKFDAYWDEGNEKGKVTNPAGLPKKPALFPGEVAVTLKDGKTYQCRTVWDGFHDLTSQYTWDKVEEITGVPGEKAEEAVKVWTTRVDPRHGNGGIHFQLATDQNGNSIQNCRVLQMLSCVTGNSDEPAGNRGSCKSQFDGNPGRSNMQKAAPWGDAAKVWPGRDYSLEEVAKHMQDFVQYLIDEDSPLAERYGNKVPTDEEAIVIAKRMGGAMLPSQGWPNPTTIFMRQAGQVDADRFPLNRFWARWADANCIWDACLQDPDWSLAMENENKEVGYNVKETLYALHGGVCQSGDIMNMGNIARAWDATTQLDFFVDINLWFCPNNGNADIIFPCQ…	819
14797	3	GKYQRFMVWDENNNRLTYWDAEEGKWEGEMHKIPTTGSFIEHPLEGLVAPGWLPDPSTWCDPADAKFDAYWDEGNEKGKVTNPAGLPKKPALFPGEVAVTLKDGKTYQCRTVWDGFHDLTSQYTWDKVEEITGVPGEKAEEAVKVWTTRVDPRHGNGGIHFQLATDQNGNSIQNCRVLQMLSCVTGNSDEPAGNRGSCKSQFDGNPGRSNMQKAAPWGDAAKVWPGRDYSLEEVAKHMQDFVQYLIDEDSPLAERYGNKVPTDEEAIVIAKRMGGAMLPSQGWPNPTTIFMRQAGQVDADRFPLNRFWARWADANCIWDACLQDPDWSLAMENENKEVGYNVKETLYALHGGVCQSGDIMNMGNIARAWDATTQLDFFVDINLWFCPNNGNADIIFPCQ…	824
14370	3	ALAEGVDENAGEVKRVRSCCRACGKVECGVWVTVKDGKAVKIEGDDQSNHSRGHSCSKSQASLQAAYHPDRVRYPVKRTNPKGEDDPGWVRISLAEAFELAGKGLGECVDKYGGQSIFVMCGTSRVWSLGPYQGMKQLFGTPNAHLAYQVCKGPRHFGGIMTDEMGSPWMEVEQEPKVYVQWGTETAISNYDTNNRGVNDVMAHAAHHILVDPRICPSGKEADIWLPLRPGTDGALGLCWLNWIIENEAYDDTMVRRWSNAPFLVVEDKPWLTEGWLVEGNGGIEMKTRLLTEADIKEDGKYQRFMVWDEANERLTYWDAELGKWEGEEHVVPTTGRWIESPTGLVAPCFLPDESSFADPATEPERFPEGSDECNPEGLPKQPALFPGEIEVELKDGKT…	825
14798	3	VDPRVTPLSKEADIWLPLRPGTDGALALGWFNWIIENEAYDDTMVRRWSNAPFLFCDDKPWKTEGWLVEGNGGINMRTKLITEADIIEGGKYQRFMVWDENNNRLTYWDAEEGKWEGEMHKIPTTGSFIEHPLEGLVAPGWLPDPSVWCDPADAKFDAYWDEGNEKGKVTNPAGLPKKPALFPGEVAVTLKDGKTYQCRTVWDGFHDLTSQYTWDKVEEITGVPGEKAEEAVRVWTTRVDPRHGNGGIHFQLATDQNGNSIQNCRVLQMLSCVTGNSDEPAGNRGSCKSQFDGNPGRSNMQKAAPWGDAAKVWPGRDYSLEEVAKHMQDFVQYLIDENSPLAERYGNKVPSDEEAVVIAKRMGGAMLPSQGWPNPTTIFMRQAGQVDADRFPLNRFWAR…	831
14798	3	IRHCVDPRVTPLSKEADIWLPLRPGTDGALALGWFNWIIENEAYDDTMVRRWSNAPFLFCDDKPWKTEGWLVEGNGGINMRTKLITEADIIEGGKYQRFMVWDENNNRLTYWDAEEGKWEGEMHKIPTTGSFIEHPLEGLVAPGWLPDPSVWCDPADAKFDAYWDEGNEKGKVTNPAGLPKKPALFPGEVAVTLKDGKTYQCRTVWDGFHDLTSQYTWDKVEEITGVPGEKAEEAVRVWTTRVDPRHGNGGIHFQLATDQNGNSIQNCRVLQMLSCVTGNSDEPAGNRGSCKSQFDGNPGRSNMQKAAPWGDAAKVWPGRDYSLEEVAKHMQDFVQYLIDENSPLAERYGNKVPSDEEAVVIAKRMGGAMLPSQGWPNPTTIFMRQAGQVDADRFPLNR…	835
14809	3	VRSCCRACGKVECGVWVTVRDGKVVKVEGDESAPQSRGHCCSKSQSSMQALYHPDRLRFPVKRTNPKGEDDPGWVRITLDEAFEICGEKLKEVKEKYGGESIFVMCGTSRVWSLGPYQGMKQLFGTPNAHLAYQVCKGPRHFGGIMTDEMGSPWMEVEAEPSVYVQWGTACEYSNYDSTNRTVTDVAHRASKHIVVDPRVTPLGKEADIWLPLRPGTDGALALSWLNWVIENEAYDDTMVRRWSNASFLYVDDKAELTEGWLVEGNGGINMKTKLLTEADLKEDGKYQRFMVWDEANERLTYWDAELGMWEGEEHRIPTTGTWIEHPYKPLVADAWLPDQSTFADPATEPDRFPDGFEECNPKGLPKRPSLLPGEVEVTLKDGTVHKARSVWDAFHQMT…	842
14809	3	TLTRRSFMKAMAVTGAAASLTAVAEPMRALAEGVDADAGEVKRVRSCCRACGKVECGVWVTVRDGKVVKVEGDESAPQSRGHCCSKSQSSMQALYHPDRLRFPVKRTNPKGEDDPGWVRITLDEAFEICGEKLKEVKEKYGGESIFVMCGTSRVWSLGPYQGMKQLFGTPNAHLAYQVCKGPRHFGGIMTDEMGSPWMEVEAEPSVYVQWGTACEYSNYDSTNRTVTDVAHRASKHIVVDPRVTPLGKEADIWLPLRPGTDGALALSWLNWIIENEAYDDTMVRRWSNASFLYVDDKPELTQGWLVEGNGGINMKTKLLTEADLKEDGKYQRFMVWDEANERLTYWDAELGMWEGEEHRIPTTGTWIEHPYKPLVADAWLPDQSTFADPATEPDRFPDG…	871
14809	3	MTQLTLTRRSFMKAMAVTGAAASLTAVAEPMRALAEGVDADAGEVKRVRSCCRACGKVECGVWVTVRDGKVVKVEGDESAPQSRGHCCSKSQSSMQALYHPDRLRFPVKRTNPKGEDDPGWVRITLDEAFEICGEKLKEVKEKYGGESIFVMCGTSRVWSLGPYQGMKQLFGTPNAHLAYQVCKGPRHFGGIMTDEMGSPWMEVEAEPSVYVQWGTACEYSNYDSTNRTVTDVAHRASKHIVVDPRVTPLGKEADIWLPLRPGTDGALALSWLNWIIENEAYDDTMVRRWSNASFLYVDDKPELTQGWLVEGNGGINMKTKLLTEADLKEDGKYQRFMVWDEANERLTYWDAELGMWEGEEHRIPTTGTWIEHPYKPLVADAWLPDQSTFADPATEPDR…	875
14809	3	GVDADAGEVKRVRSCCRACGKVECGVWVTVRDGKVVKVEGDESAPQSRGHCCSKSQSSMQALYHPDRLRFPVKRTNPKGEDDPGWVRITLDEAFEICGEKLKEVKEKYGGESIFVMCGTSRVWSLGPYQGMKQLFGTPNAHLAYQVCKGPRHFGGIMTDEMGSPWMEVEAEPSVYVQWGTACEYSNYDSTNRTVTDVAHRASKHIVVDPRVTPLGKEADIWLPLRPGTDGALALSWLNWVIENEAYDDTMVRRWSNASFLYVDDKAELTEGWLVEGNGGINMKTKLLTEADLKEDGKYQRFMVWDEANERLTYWDAELGMWEGEEHRIPTTGTWIEHPYKPLVADAWLPDQSTFADPATEPDRFPDGFEECNPKGLPKRPSLLPGEVEVTLKDGTVHKA…	897
14809	3	PMRALAEGVDADAGEVKRVRSCCRACGKVECGVWVTVRDGKVVKVEGDESAPQSRGHCCSKSQSSMQALYHPDRLRFPVKRTNPKGEDDPGWVRITLDEAFEICGEKLKEVKEKYGGESIFVMCGTSRVWSLGPYQGMKQLFGTPNAHLAYQVCKGPRHFGGIMTDEMGSPWMEVEAEPSVYVQWGTACEYSNYDSTNRTVTDVAHRASKHIVVDPRVTPLGKEADIWLPLRPGTDGALALSWLNWVIENEAYDDTMVRRWSNASFLYVDDKAELTEGWLVEGNGGINMKTKLLTEADLKEDGKYQRFMVWDEANERLTYWDAELGMWEGEEHRIPTTGTWIEHPYKPLVADAWLPDQSTFADPATEPDRFPDGFEECNPKGLPKRPSLLPGEVEVTLK…	905
14809	3	GMKQLFGTPNAHLAYQVCKGPRHFGGIMTDEMGSPWMEVEAEPSVYVQWGTACEYSNYDSTNRTVTDVAHRASKHIVVDPRVTPLGKEADIWLPLRPGTDGALALSWLNWIIENEAYDDTMVRRWSNASFLYVDDKPELTQGWLVEGNGGINMKTKLLTEADLKEDGKYQRFMVWDEANERLTYWDAELGMWEGEEHRIPTTGTWIEHPYKPLVADAWLPDQSTFADPATEPDRFPDGFEECNPKGLPKRPSLLPGEVEVTLKDGTVHKARSVWDAFHQMTSEYTMEKAEEITGVPAAKSEEAVRAWTTRVNPLHGNGGIHFQLATDQNGNSIQNVRALQILSCITGNSDEPAGNRGSSKAQFDGNPGRSNMQAGAPYGDEAKMWDGRDVDLEGLAAKM…	918
14809	3	WSLGPYQGMKQLFGTPNAHLAYQVCKGPRHFGGIMTDEMGSPWMEVEAEPSVYVQWGTACEYSNYDSTNRTVTDVAHRASKHIVVDPRVTPLGKEADIWLPLRPGTDGALALSWLNWIIENEAYDDTMVRRWSNASFLYVDDKPELTQGWLVEGNGGINMKTKLLTEADLKEDGKYQRFMVWDEANERLTYWDAELGMWEGEEHRIPTTGTWIEHPYKPLVADAWLPDQSTFADPATEPDRFPDGFEECNPKGLPKRPSLLPGEVEVTLKDGTVHKARSVWDAFHQMTSEYTMEKAEEITGVPAAKSEEAVRAWTTRVNPLHGNGGIHFQLATDQNGNSIQNVRALQILSCITGNSDEPAGNRGSSKAQFDGNPGRSNMQAGAPYGDEAKMWDGRDVDL…	927
14809	3	WSLGPYQGMKQLFGTPNAHLAYQVCKGPRHFGGIMTDEMGSPWMEVEAEPSVYVQWGTACEYSNYDSTNRTVTDVAHRASKHIVVDPRVTPLGKEADIWLPLRPGTDGALALSWLNWIIENEAYDDTMVRRWSNASFLYVDDKPELTQGWLVEGNGGINMKTKLLTEADLKEDGKYQRFMVWDEANERLTYWDAELGMWEGEEHRIPTTGTWIEHPYKPLVADAWLPDQSTFADPATEPDRFPDGFEECNPKGLPKRPSLLPGEVEVTLKDGTVHKARSVWDAFHQMTSEYTMEKAEEITGVPAAKSEEAVRAWTTRVNPLHGNGGIHFQLATDQNGNSIQNVRALQILSCITGNSDEPAGNRGSSKAQFDGNPGRSNMQAGAPYGDEAKMWDGRDVDL…	934
14809	3	TLTRRSFMKAMAVTGAAASLTAVAEPMRALAEGVDADAGEVKRVRSCCRACGKVECGVWVTVRDGKVVKVEGDESAPQSRGHCCSKSQSSMQALYHPDRLRFPVKRTNPKGEDDPGWVRITLDEAFEICGEKLKEVKEKYGGESIFVMCGTSRVWSLGPYQGMKQLFGTPNAHLAYQVCKGPRHFGGIMTDEMGSPWMEVEAEPSVYVQWGTACEYSNYDSTNRTVTDVAHRASKHIVVDPRVTPLGKEADIWLPLRPGTDGALALSWLNWIIENEAYDDTMVRRWSNASFLYVDDKPELTQGWLVEGNGGINMKTKLLTEADLKEDGKYQRFMVWDEANERLTYWDAELGMWEGEEHRIPTTGTWIEHPYKPLVADAWLPDQSTFADPATEPDRFPDG…	952
14809	3	MTQLTLTRRSFMKAMAVTGAAASLTAVAEPMRALAEGVDADAGEVKRVRSCCRACGKVECGVWVTVRDGKVVKVEGDESAPQSRGHCCSKSQSSMQALYHPDRLRFPVKRTNPKGEDDPGWVRITLDEAFEICGEKLKEVKEKYGGESIFVMCGTSRVWSLGPYQGMKQLFGTPNAHLAYQVCKGPRHFGGIMTDEMGSPWMEVEAEPSVYVQWGTACEYSNYDSTNRTVTDVAHRASKHIVVDPRVTPLGKEADIWLPLRPGTDGALALSWLNWIIENEAYDDTMVRRWSNASFLYVDDKPELTQGWLVEGNGGINMKTKLLTEADLKEDGKYQRFMVWDEANERLTYWDAELGMWEGEEHRIPTTGTWIEHPYKPLVADAWLPDQSTFADPATEPDR…	956
14797	3	MAQLTMSRRNFMKTMAITGAAAAVSSSAVAPMRALAEDADATAGELKHVRTCCRACGKVECGVWVTVQDGKAIKVEGDESAPQSRGHCCAKSQSSMHAAYHPDRLRYPVKRTNPKGSDDPGWVRITLDEAFELSGQGLGEVVDKYGGQSIFVMCGTSRVWSLGPYQGMKQLFGTPNAHLAYQVCKGPRHWAGIMTDEMGSPWMEVEAEPKVYLQWGTAVEYSNYDTTNRTISDVAPHATAHICVDPRVTPLSKEADIWLPLRPGTDGALALGWFNWIIENEAYDDTMVRRWSNATFLFCDDKPWKTEGWLVEGNGGIDMRTKLITEADIIEGGKYQRFMVWDENNNRLTYWDAEEGKWEGEMHKIPTTGSFIEHPLEGLVAPGWLPDPSVWCDPADAKF…	1028
14809	3	VRSCCRACGKVECGVWVTVRDGKVVKVEGDESAPQSRGHCCSKSQSSMQALYHPDRLRFPVKRTNPKGEDDPGWVRITLDEAFEICGEKLKEVKEKYGGESIFVMCGTSRVWSLGPYQGMKQLFGTPNAHLAYQVCKGPRHFGGIMTDEMGSPWMEVEAEPSVYVQWGTACEYSNYDSTNRTVTDVAHRASKHIVVDPRVTPLGKEADIWLPLRPGTDGALALSWLNWIIENEAYDDTMVRRWSNASFLYVDDKPELTQGWLVEGNGGINMKTKLLTEADLKEDGKYQRFIVWDEANERLTYWDAELGKWEGEEHRIPTTGTWIEHPYKPLVADAWLPDQSTFADPATEPDRFPDGSDACNPKGLPKRPALLPGEVEVTLKDGSVHKARTVWDAFHELT…	1038
14809	3	GVGADAGEVKRVRSCCRACGKVECGVWVTVRDGKVVKVEGDESAPQSRGHCCSKSQSSMQALYHPDRLRFPVKRTNPKGEDDPGWVRITLDEAFEICGEKLKEVKEKYGGESIFVMCGTSRVWSLGPYQGMKQLFGTPNAHLAYQVCKGPRHFGGIMTDEMGSPWMEVEAEPSVYVQWGTACEYSNYDSTNRTVTDVAHRASKHIVVDPRVTPLGKEADIWLPLRPGTDGALALSWLNWIIENEAYDDTMVRRWSNASFLYVDDKPELTQGWLVEGNGGINMKTKLLTEADLKEDGKYQRFMVWDEANERLTYWDAELGMWEGEEHRIPTTGTWIEHPYKPLVADAWLPDQSTFADPATEPDRFPDGFEECNPKGLPKRPSLLPGEVEVTLKDGTVHKA…	1047
14809	3	AEGVGADAGEVKRVRSCCRACGKVECGVWVTVRDGKVVKVEGDESAPQSRGHCCSKSQSSMQALYHPDRLRFPVKRTNPKGEDDPGWVRITLDEAFEICGEKLKEVKEKYGGESIFVMCGTSRVWSLGPYQGMKQLFGTPNAHLAYQVCKGPRHFGGIMTDEMGSPWMEVEAEPSVYVQWGTACEYSNYDSTNRTVTDVAHRASKHIVVDPRVTPLGKEADIWLPLRPGTDGALALSWLNWIIENEAYDDTMVRRWSNASFLYVDDKPELTQGWLVEGNGGINMKTKLLTEADLKEDGKYQRFMVWDEANERLTYWDAELGMWEGEEHRIPTTGTWIEHPYKPLVADAWLPDQSTFADPATEPDRFPDGFEECNPKGLPKRPSLLPGEVEVTLKDGTVH…	1058
14808	3	TLTRRSFMKAMAVTGAAASLTAVAEPMQALAEGVDADAGEVKRVRSCCRACGKVECGVWVTVRDGKVVKVEGDESAPQSRGHCCSKSQSSMQALYHPDRLRFPVKRTNPKGEDDPGWVRITLDEAFEICGEKLKEVKEKYGGESIFVMCGTSRVWSLGPYQGMKQLFGTPNAHLAYQVCKGPRHFGGIMTDEMGSPWMEVEAEPSVYVQWGTACEYSNYDSTNRTVTDVAHRASKHIVVDPRVTPLGKEADIWLPLRPGTDGALALSWLNWVIENEAYDDTMVRRWSNASFLYVDDKPELTEGWLVEGNGGINMKTKLLTEADLKEDGKYQRFIVWDEANERLTYWDAELGKWEGEEHRIPTTGTWIEHPYKPLVADAWLPDQSTFADPATEPDRFPDG…	1068
14808	3	MAQLTLTRRSFMKAMAVTGAAASLTAVAEPMQALAEGVDADAGEVKRVRSCCRACGKVECGVWVTVRDGKVVKVEGDESAPQSRGHCCSKSQSSMQALYHPDRLRFPVKRTNPKGEDDPGWVRITLDEAFEICGEKLKEVKEKYGGESIFVMCGTSRVWSLGPYQGMKQLFGTPNAHLAYQVCKGPRHFGGIMTDEMGSPWMEVEAEPSVYVQWGTACEYSNYDSTNRTVTDVAHRASKHIVVDPRVTPLGKEADIWLPLRPGTDGALALSWLNWVIENEAYDDTMVRRWSNASFLYVDDKPELTEGWLVEGNGGINMKTKLLTEADLKEDGKYQRFIVWDEANERLTYWDAELGKWEGEEHRIPTTGTWIEHPYKPLVADAWLPDQSTFADPATEPDR…	1074
14810	3	TLTRRSFMKTMAVTGAAASLATVAEPMQALGETVSATAGEVKRIRSCCRACGKVECGVWVTVQDGKVIKVEGDESAPQSRGHCCSKSQSSVQALYHPDRLRFPVKRTNPKGEDDPGWVRITLDEAFELCGEKLSEIKAKYGGESIFVMCGTSRVWSLGPYQGMKQLFGTPNAHLAYQVCKGPRHFGGILTDEMGSPWMEVEAEPSVYVQWGTACEYSNYDSTNRTVTDVAHRATKHIVVDPRMTPLGKEADIWLPLRPGTDGALALSWLNWIIENEAYDDTMVRRWSNATFLFVEDKPWLTEGWLAEGNGGVEMKTRLLTEADLKEDGKYQRFMVWDEANERLTYWDAELSRWEGEEHRIPTTGTWIEHPYKPLVADAWLPDQSSFADPATEPDRFPDG…	1079
14809	3	TLTRRSFMKAMAVTGAAASLTAVAEPMRALAEGVDADAGEVKRVRSCCRACGKVECGVWVTVRDGKVVKVEGDESAPQSRGHCCSKSQSSMQALYHPDRLRFPVKRTNPKGEDDPGWVRITLDEAFEICGEKLKEVKEKYGGESIFVMCGTSRVWSLGPYQGMKQLFGTPNAHLAYQVCKGPRHFGGIMTDEMGSPWMEVEAEPSVYVQWGTACEYSNYDSTNRTVTDVAHRASKHIVVDPRVTPLGKEADIWLPLRPGTDGALALSWLNWIIENEAYDDTMVRRWSNASFLYVDDKPELTQGWLVEGNGGINMKTKLLTEADLKEDGKYQRFMVWDEANERLTYWDAELGMWEGEEHRIPTTGTWIEHPYKPLVADAWLPDQSTFADPATEPDRFPDG…	1079
14808	3	MAQLTLTRRSFMKAMAVTGAAASLTAVAEPMQALAEGVDADAGEVKRVRSCCRACGKVECGVWVTVRDGKVVKVEGDESAPQSRGHCCSKSQSSMQALYHPDRLRFPVKRTNPKGEDDPGWVRITLDEAFEICGEKLKEVKEKYGGESIFVMCGTSRVWSLGPYQGMKQLFGTPNAHLAYQVCKGPRHFGGIMTDEMGSPWMEVEAEPSVYVQWGTACEYSNYDSTNRTVTDVAHRASKHIVVDPRVTPLGKEADIWLPLRPGTDGALALSWLNWVIENEAYDDTMVRRWSNASFLYVDDKPELTEGWLVEGNGGINMKTKLLTEADLKEDGKYQRFIVWDEANERLTYWDAELGKWEGEEHRIPTTGTWIEHPYKPLVADAWLPDQSTFADPATEPDR…	1081
14809	3	SFMKAMAVTGAAASLTAVAEPMQALAEGVDADAGEVKRVRSCCRACGKVECGVWVTVRDGKVVKVEGDESAPQSRGHCCSKSQSSMQALYHPDRLRFPVKRTNPKGEDDPGWVRITLDEAFEICGEKLKEVKEKYGGESIFVMCGTSRVWSLGPYQGMKQLFGTPNAHLAYQVCKGPRHFGGIMTDEMGSPWMEVEAEPSVYVQWGTACEYSNYDSTNRTVTDVAHRASKHIVVDPRVTPLGKEADIWLPLRPGTDGALALSWLNWIIENEAYDDTMVRRWSNASFLYVDDKPELTQGWLVEGNGGINMKTKLLTEADLKEDGKYQRFIVWDEANERLTYWDAELGKWEGEEHRIPTTGTWIEHPYKPLVADAWLPDQSTFADPATEPDRFPDGSDACN…	1083
14809	3	MTQLTLTRRSFMKAMAVTGAAASLTAVAEPMRALAEGVDADAGEVKRVRSCCRACGKVECGVWVTVRDGKVVKVEGDESAPQSRGHCCSKSQSSMQALYHPDRLRFPVKRTNPKGEDDPGWVRITLDEAFEICGEKLKEVKEKYGGESIFVMCGTSRVWSLGPYQGMKQLFGTPNAHLAYQVCKGPRHFGGIMTDEMGSPWMEVEAEPSVYVQWGTACEYSNYDSTNRTVTDVAHRASKHIVVDPRVTPLGKEADIWLPLRPGTDGALALSWLNWIIENEAYDDTMVRRWSNASFLYVDDKPELTQGWLVEGNGGINMKTKLLTEADLKEDGKYQRFMVWDEANERLTYWDAELGMWEGEEHRIPTTGTWIEHPYKPLVADAWLPDQSTFADPATEPDR…	1085
14810	3	MGQLTLTRRSFMKTMAVTGAAASLATVAEPMQALGETVSATAGEVKRIRSCCRACGKVECGVWVTVQDGKVIKVEGDESAPQSRGHCCSKSQSSVQALYHPDRLRFPVKRTNPKGEDDPGWVRITLDEAFELCGEKLSEIKAKYGGESIFVMCGTSRVWSLGPYQGMKQLFGTPNAHLAYQVCKGPRHFGGILTDEMGSPWMEVEAEPSVYVQWGTACEYSNYDSTNRTVTDVAHRATKHIVVDPRMTPLGKEADIWLPLRPGTDGALALSWLNWIIENEAYDDTMVRRWSNATFLFVEDKPWLTEGWLAEGNGGVEMKTRLLTEADLKEDGKYQRFMVWDEANERLTYWDAELSRWEGEEHRIPTTGTWIEHPYKPLVADAWLPDQSSFADPATEPDR…	1085
14810	3	MGQLTLTRRSFMKTMAVTGAAASLATVAEPMQALGETVSATAGEVKRIRSCCRACGKVECGVWVTVQDGKVIKVEGDESAPQSRGHCCSKSQSSVQALYHPDRLRFPVKRTNPKGEDDPGWVRITLDEAFELCGEKLSEIKAKYGGESIFVMCGTSRVWSLGPYQGMKQLFGTPNAHLAYQVCKGPRHFGGILTDEMGSPWMEVEAEPSVYVQWGTACEYSNYDSTNRTVTDVAHRATKHIVVDPRMTPLGKEADIWLPLRPGTDGALALSWLNWIIENEAYDDTMVRRWSNATFLFVEDKPWLTEGWLAEGNGGVEMKTRLLTEADLKEDGKYQRFMVWDEANERLTYWDAELSRWEGEEHRIPTTGTWIEHPYKPLVADAWLPDQSSFADPATEPDR…	1088
14809	3	MAQLTLTRRSFMKAMAVTGAAASLTAVAEPMQALAEGVDADAGEVKRVRSCCRACGKVECGVWVTVRDGKVVKVEGDESAPQSRGHCCSKSQSSMQALYHPDRLRFPVKRTNPKGEDDPGWVRITLDEAFEICGEKLKEVKEKYGGESIFVMCGTSRVWSLGPYQGMKQLFGTPNAHLAYQVCKGPRHFGGIMTDEMGSPWMEVEAEPSVYVQWGTACEYSNYDSTNRTVTDVAHRASKHIVVDPRVTPLGKEADIWLPLRPGTDGALALSWLNWVIENEAYDDTMVRRWSNASFLYVDDKPELTEGWLVEGNGGINMKTKLLTEADLKEDGKYQRFIVWDEANERLTYWDAELGKWEGEEHRIPTTGTWIEHPYKPLVADAWLPDQSTFADPATEPDR…	1092
tr|C8WLF2|C8WLF2_EGGLE Molydopterin dinucleotide-binding region OS=Eggerthella lenta (strain ATCC 25559 / DSM 2243 / CCUG 17323 / JCM 9979 / KCTC 3265 / NCTC 11813 / VPI 0255 / 1899 B) OX=479437 GN=Elen_0497 PE=4 SV=1	3	MTQLTLTRRSFMKAMAVTGAAASLTAVAEPMRALAEGVDADAGEVKRVRSCCRACGKVECGVWVTVRDGKVVKVEGDESAPQSRGHCCSKSQSSMQALYHPDRLRFPVKRTNPKGEDDPGWVRITLDEAFEICGEKLKEVKEKYGGESIFVMCGTSRVWSLGPYQGMKQLFGTPNAHLAYQVCKGPRHFGGIMTDEMGSPWMEVEAEPSVYVQWGTACEYSNYDSTNRTVTDVAHRASKHIVVDPRVTPLGKEADIWLPLRPGTDGALALSWLNWIIENEAYDDTMVRRWSNASFLYVDDKPELTQGWLVEGNGGINMKTKLLTEADLKEDGKYQRFMVWDEANERLTYWDAELGMWEGEEHRIPTTGTWIEHPYKPLVADAWLPDQSTFADPATEPDR…	1102
14797	3	VRTCCRACGKVECGVWVTVQDGKAIKVEGDESAPQSRGHCCAKSQSSMHAAYHPDRLRYPVKRTNPKGSDDPGWVRITLDEAFELSGQGLGEVVDKYGGQSIFVMCGTSRVWSLGPYQGMKQLFGTPNAHLAYQVCKGPRHWAGIMTDEMGSPWMEVEAEPKVYLQWGTAVEYSNYDTTNRTISDVAPHATAHICVDPRVTPLSKEADIWLPLRPGTDGALALGWFNWIIENEAYDDTMVRRWSNATFLFCDDKPWKTEGWLVEGNGGIDMRTKLITEADIIEGGKYQRFMVWDENNNRLTYWDAEEGKWEGEMHKIPTTGSFIEHPLEGLVAPGWLPDPSVWCDPADAKFDAYWDEGNEKGKVTNPAGLPKKPALFPGEVAVTLKDGKTYQCRTVWDG…	1108
14797	3	TAGELKHVRTCCRACGKVECGVWVTVQDGKAIKVEGDESAPQSRGHCCAKSQSSMHAAYHPDRLRYPVKRTNPKGSDDPGWVRITLDEAFELSGQGLGEVVDKYGGQSIFVMCGTSRVWSLGPYQGMKQLFGTPNAHLAYQVCKGPRHWAGIMTDEMGSPWMEVEAEPKVYLQWGTAVEYSNYDTTNRTISDVAPHATAHICVDPRVTPLSKEADIWLPLRPGTDGALALGWFNWIIENEAYDDTMVRRWSNATFLFCDDKPWKTEGWLVEGNGGIDMRTKLITEADIIEGGKYQRFMVWDENNNRLTYWDAEEGKWEGEMHKIPTTGSFIEHPLEGLVAPGWLPDPSVWCDPADAKFDAYWDEGNEKGKVTNPAGLPKKPALFPGEVAVTLKDGKTYQ…	1110
14352|14353|14351	3	MAKLTMSRRNFVKATAITAAACALASSTTKPLQALAEGVDENAGEVKRVRSCCRACGKIECGVWVTVKDGKAVKIEGDDQSNHSRGHSCSKSQASLQAAYHPDRVRYPVKRTNPKGEDDPGWVRISLAEAFELAGKGLGECVDKYGGQSIFVMCGTSRVWSLGPYQGMKQLFGTPNAHLAYQVCKGPRHFGGIMTDEMGSPWMEVEQEPKVYVQWGTETAISNYDTNNRGVNDVMAHAAHHILVDPRICPSGKEADIWLPLRPGTDGALGLCWLNWIIENEAYDDTMVRRWSNAPFLVVEDKPWLTEGWLVEGNGGIEMKTRLLTEADIKEDGKYQRFMVWDEANERLTYWDAELGKWEGEEHVVPTTGRWIESPTGLVAPCFLPDESSFADPATEPER…	1116
14773	3	MAQLTMSRRSFVKTLAVAGAAAAVSSQAIAPKKALAETSTPQAGEVKHVRTCCRACGKVECGVWVTVQDGKAIKVEGDESAPQSRGHCCAKSQSSIQAAYHPDRLRYPVKRTNPKGSDDPGWVRITLDEAFELAGKGLGEVVDKYGGQSIFVMCGTSRVWSLGPYQGMKQLFGTPNAHLAYQVCKGPRHFAGIMTDEMGSPWMEVEQEPKVYVQWGTAVEYSNYDTTNRTISDVAPHAKAHILVDPRVTPLGKEADIWLPLRPGTDGAMALGWLNWIIENEAYDDTMVRRWSNATFLYCDDKPWLTEGWLVEGNGGIDMRTKLITEADIKEGGKYSRFMVWDENNNRLTYWDAEEGKWEGETHKIPTTGSYISHPLTGLIADGWLPDPSVWCDPADSQF…	1151
14797|14798|14799	3	MAQLTMSRRNFMKTMAITGAAAAVSSSAVAPMRALAEDADATAGELKHVRTCCRACGKVECGVWVTVQDGKAIKVEGDESAPQSRGHCCAKSQSSMHAAYHPDRLRYPVKRTNPKGSDDPGWVRITLDEAFELSGQGLGEVVDKYGGQSIFVMCGTSRVWSLGPYQGMKQLFGTPNAHLAYQVCKGPRHWAGIMTDEMGSPWMEVEAEPKVYLQWGTAVEYSNYDTTNRTISDVAPHATAHICVDPRVTPLSKEADIWLPLRPGTDGALALGWFNWIIENEAYDDTMVRRWSNATFLFCDDKPWKTEGWLVEGNGGIDMRTKLITEADIIEGGKYQRFMVWDENNNRLTYWDAEEGKWEGEMHKIPTTGSFIEHPLEGLVAPGWLPDPSVWCDPADAKF…	1151
14805	3	MAKLTMSRRSFVKTLAVAGTAAAVGSSATAPLQALAEDVSANAGEITHVRSCCRACGKVECGVWVTVQDGKAIRVEGDESAPQSRGHCCAKSQSSMQAAYHPDRLRYPVKRTNPKGSDDPGWVRITLDEAFELTGQGLGEVVDKYGGQAVFVMCGTSRVWSLGPYQGMKQLFGTPNAHLAYQVCKGPRHFAGIMTDEMGSPWMEVEAEPKVYLQWGTAVEYSNYDTTNRTISDVAPHATAHIVVDPRVTPLGKEADIWLPLRPGTDGAMALGWLNWIIENEAYDDTMVRRWSNAPFLYCDDKPWLTEGWLVEGNGGIDMRTKLITEADIVEGGKHSRFMVWDENNDRLTYWDAEEGKWEGETHKIPTTGSFIEHPLTGLVADAWLPDPSVWCDPADAAF…	1151
14773	3	MAQLTMSRRSFVKTLAVAGAAAAVSSQAIAPKKALAETSTPQAGEVKHVRTCCRACGKVECGVWVTVQDGKAIKVEGDESAPQSRGHCCAKSQSSIQAAYHPDRLRYPVKRTNPKGSDDPGWVRITLDEAFELAGKGLGEVVDKYGGQSIFVMCGTSRVWSLGPYQGMKQLFGTPNAHLAYQVCKGPRHFAGIMTDEMGSPWMEVEQEPKVYVQWGTAVEYSNYDTTNRTISDVAPHAKAHILVDPRVTPLGKEADIWLPLRPGTDGAMALGWLNWIIENEAYDDTMVRRWSNATFLYCDDKPWLTEGWLVEGNGGIDMRTKLITEADIKEGGKYSRFMVWDENNNRLTYWDAEEGKWEGETHKIPTTGSYISHPLTGLIADGWLPDPSVWCDPADSQF…	1156
14798|14797|14799	3	MAQLTMSRRNFMKTMAITGAAAAVSSSAVAPMRALAEDANATAGELKHVRTCCRACGKVECGVWVTVQDGKAIKVEGDESAPQSRGHCCAKSQSSMHAAYHPDRLRYPVKRTNPKGSDDPGWVRITLDEAFELSGQGLGEVVDKYGGQSIFVMCGTSRVWSLGPYQGMKQLFGTPNAHLAYQVCKGPRHWAGIMTDEMGSPWMEVEAEPKVYLQWGTAVEYSNYDTTNRTISDVAPHATAHICVDPRVTPLSKEADIWLPLRPGTDGALALGWFNWIIENEAYDDTMVRRWSNAPFLFCDDKPWKTEGWLVEGNGGINMRTKLITEADIIEGGKYQRFMVWDENNNRLTYWDAEEGKWEGEMHKIPTTGSFIEHPLEGLVAPGWLPDPSVWCDPADAKF…	1156
14773	3	MAQLTMSRRSFVKTLAVAGAAAAVSSQAIAPKKALAETSTPQAGEVKHVRTCCRACGKVECGVWVTVQDGKAIKVEGDESAPQSRGHCCAKSQSSIQAAYHPDRLRYPVKRTNPKGSDDPGWVRITLDEAFELAGKGLGEVVDKYGGQSIFVMCGTSRVWSLGPYQGMKQLFGTPNAHLAYQVCKGPRHFAGIMTDEMGSPWMEVEQEPKVYVQWGTAVEYSNYDTTNRTISDVAPHAKAHILVDPRVTPLGKEADIWLPLRPGTDGAMALGWLNWIIENEAYDDTMVRRWSNATFLYCDDKPWLTEGWLVEGNGGIDMRTKLITEADIKEGGKYSRFMVWDENNNRLTYWDAEEGKWEGETHKIPTTGSYISHPLTGLIADGWLPDPSVWCDPADSQF…	1157
14823	3	MAQLTMSRRSFIATVAATGAACAVSASVTEPMKALAETSTTTTGEIKHVRTCCRACGKVECGVWVTVMDGKAIKVEGDESAPQSRGHCCAKSQSSMQAAYHPDRLRYPVKRTNPKGVEDPGWVRITLDEAFELVAKGLGECVDKYGGQSIVVMCGTSRVWSLGPYQGMKQLFGTPNAHLAYQVCKGPRHWAGIMTDEMGSPWMEVEAEPKVYLQWGTAVEYSNYDTTNRTISDVRAHADYHIVVDPRMTPISKEADCWLNVRPSTDGALALGMINWIIENEAYDDTMVRRWSNATFLYCDDKPWLTTSRRWEGNGGIDMRTKLITEADVKEGGSVDRFMVWDENNQRLTWWDSKVCKWEGETSKIPTTGSFIKHPLTGLVADCWLPDESTWADPADAAY…	1186
14823	3	MAQLTMSRRSFIATVAATGAACAVSASVTEPMKALAETSTTTTGEIKHVRTCCRACGKVECGVWVTVMDGKAIKVEGDESAPQSRGHCCAKSQSSMQAAYHPDRLRYPVKRTNPKGVEDPGWVRITLDEAFELVAKGLGECVDKYGGQSIVVMCGTSRVWSLGPYQGMKQLFGTPNAHLAYQVCKGPRHWAGIMTDEMGSPWMEVEAEPKVYLQWGTAVEYSNYDTTNRTISDVRAHADYHIVVDPRMTPISKEADCWLNVRPSTDGALALGMINWIIENEAYDDTMVRRWSNATFLYCDDKPWLTTSRRWEGNGGIDMRTKLITEADVKEGGSVDRFMVWDENNQRLTWWDSKVCKWEGETSKIPTTGSFIKHPLTGLVADCWLPDESTWADPADAAY…	1195
14797	4	PKGEDPQWERISWDEAYKTTVDAIHANQDKYGKETCIFMGGTSRIWSMAPYGAFKQLFGSPNGIQANEICKGPRFYATAIDASNAYSWMEVVGRPRVFVQWGGASELSNYDDSCRTTVDVATRADKHIIVDPRQTNLGKEADIWVNLRPGTDGAVANCWAQVIIENELYDDLYVRKWMNAPMLVVQEESFKPTPTSSAQQSANIVTRILKESDLKEGGSDGRFMVINEKNGELSWYDATAANPGWEGEDWKPATEGREANQPGLDATGQTQGFVLDYVPFPDGLWPALHTEEGGREVTLKDGTKVHVRTVWEHYIDFLADYTPEKASEITGVDPEVLKEAAITYATRVDPSTGYGNGGIQYMLAPEHACNSVQNQRACDLVCGITGNMDIPGGMRGSTP…	624
14797	4	WEGEDWKPATEGREANQPGLDATGQTQGFVLDYVPFPDGLWPALHTEEGGREVTLKDGTKVHVRTVWEHYIDFLADYTPEKASEITGVDPEVLKEAAITYATRVDPSTGYGNGGIQYMLAPEHACNSVQNQRACDLVCGITGNMDIPGGMRGSTPGWPFFDLGMCNPDSPEIPPYDSSKILGSIEFPMIGSDRGPGWADATSIYDAIETGTPYNVTCGIGQTGDFMNQSNSINAAEQLKKLDFWCSIDLWHTPCVDMIADIAMPAAHWMELDCIRKSQGSSGAFGATVKAIDPPGEAKNDLEIVVGLYQAAGVPYFDEAKHGAKWFTGDEAVKHCNEVGLAGFRIPDWDDYKAEFQKNGWFDSKVEKPEAWGTYRRYQVGTNAVNGDFPPLPPEAQHQG…	628
14797	4	PKGEDPQWERISWDEAYKTTVDAIHANQDKYGKETCIFMGGTSRIWSMAPYGAFKQLFGSPNGIQANEICKGPRFYATAIDASNAYSWMEVVGRPRVFVQWGGASELSNYDDSCRTTVDVATRADKHIIVDPRQTNLGKEADIWVNLRPGTDGAVANCWAQVIIENELYDDLYVRKWMNAPMLVVQEESFKPTPTSSAQQSANIVTRILKESDLKEGGSDGRFMVINEKNGELSWYDATAANPGWEGEDWKPATEGREANQPGLDATGQTQGFVLDYVPFPDGLWPALHTEEGGREVTLKDGTKVHVRTVWEHYIDFLADYTPEKASEITGVDPEVLKEAAITYATRVDPSTGYGNGGIQYMLAPEHACNSVQNQRACDLVCGITGNMDIPGGMRGSTP…	630
14797	4	MASLTMTRRTFAKVAAATAAAAGLGAGATGTALAETDAGPEKGNEVKRIRSACRGCGKMECGVWVTVQDGRVIKSEGDESAFQSAGNHCAKGQASLQAAYHPDRLRYPLKRTTPKGEDPQWQRISWDEAYKTTVDAIHANQDKYGKETCIFMGGTSRIWSMAPYGAFKQLFGSPNGIQANEICKGPRFYATAIDASNAYSWMEVVGRPRVFVQWGGASELSNYDDSCRTTVDVATRADKHIIVDPRQTNLGKEADIWVNLRPGTDGAVANCWAQVIIENELYDDLYVRKWMNAPMLVVQEESFKPTPTSSAQQSANIVTRILKESDLKEGGSDGRFMVINEKNGELSWYDATAANPGWEGEDWKPATEGREANQPGLDATGQTQGFVLDYVPFPDGLWP…	661
14797	4	RRRTMASLTMTRRTFAKVAAATAAAAGLGAGATGTALAETDAGPEKGNEVKRIRSACRGCGKMECGVWVTVQDGRVIKSEGDESAFQSAGNHCAKGQASLQAAYHPDRLRYPLKRTTPKGEDPQWQRISWDEAYKTTVDAIHANQDKYGKETCIFMGGTSRIWSMAPYGAFKQLFGSPNGIQANEICKGPRFYATAIDASNAYSWMEVVGRPRVFVQWGGASELSNYDDSCRTTVDVATRADKHIIVDPRQTNLGKEADIWVNLRPGTDGAVANCWAQVIIENELYDDLYVRKWMNAPMLVVQEESFKPTPTSSAQQSANIVTRILKESDLKEGGSDGRFMVINEKNGELSWYDATAANPGWEGEDWKPATEGREANQPGLDATGQTQGFVLDYVPFPD…	665
14797	4	IVTRILKESDLKEGGSDGRFMVINEKNGELSWYDATAANPGWEGEDWKPATEGREANQPGLDATGQTQGFVLDYVPFPDGLWPALHTEEGGREVTLKDGTKVHVRTVWEHYIDFLADYTPEKASEITGVDPEVLKEAAITYATRVDPSTGYGNGGIQYMLAPEHACNSVQNQRACDLVCGITGNMDIPGGMRGSTPGWPFFDLGMCNPDSPEIPPYDSSKILGSIEFPMIGSDRGPGWADATSIYDAIETGTPYNVTCGIGQTGDFMNQSNSINAAEQLKKLDFWCSIDLWHTPCVDMIADIAMPAAHWMELDCIRKSQGSSGAFGATVKAIDPPGEAKNDLEIVVGLYQAAGVPYFDEAKHGAKWFTGDEAVKHCNEVGLAGFRIPDWDDYKAEFQKN…	669
14797	4	GKMECGVWVTVQDGRVIKSEGDESAFQSAGNHCAKGQASLQAAYHPDRLRYPLKRTTPKGEDPQWQRISWDEAYKTTVDAIHANQDKYGKETCIFMGGTSRIWSMAPYGAFKQLFGSPNGIQANEICKGPRFYATAIDASNAYSWMEVVGRPRVFVQWGGASELSNYDDSCRTTVDVATRADKHIIVDPRQTNLGKEADIWVNLRPGTDGAVANCWAQVIIENELYDDLYVRKWMNAPMLVVQEESFKPTPTSSAQQSANIVTRILKESDLKEGGSDGRFMVINEKNGELSWYDATAANPGWEGEDWKPATEGREANQPGLDATGQTQGFVLDYVPFPDGLWPALHTEEGGREVTLKDGTKVHVRTVWEHYIDFLADYTPEKASEITGVDPEVLKEAAI…	681
14797	4	GKMECGVWVTVQDGRVIKSEGDESAFQSAGNHCAKGQASLQAAYHPDRLRYPLKRTTPKGEDPQWQRISWDEAYKTTVDAIHANQDKYGKETCIFMGGTSRIWSMAPYGAFKQLFGSPNGIQANEICKGPRFYATAIDASNAYSWMEVVGRPRVFVQWGGASELSNYDDSCRTTVDVATRADKHIIVDPRQTNLGKEADIWVNLRPGTDGAVANCWAQVIIENELYDDLYVRKWMNAPMLVVQEESFKPTPTSSAQQSANIVTRILKESDLKEGGSDGRFMVINEKNGELSWYDATAANPGWEGEDWKPATEGREANQPGLDATGQTQGFVLDYVPFPDGLWPALHTEEGGREVTLKDGTKVHVRTVWEHYIDFLADYTPEKASEITGVDPEVLKEAAI…	687
14797	4	VKRIRSACRGCGKMECGVWVTVQDGRVIKSEGDESAFQSAGNHCAKGQASLQAAYHPDRLRYPLKRTTPKGEDPQWQRISWDEAYKTTVDAIHANQDKYGKETCIFMGGTSRIWSMAPYGAFKQLFGSPNGIQANEICKGPRFYATAIDASNAYSWMEVVGRPRVFVQWGGASELSNYDDSCRTTVDVATRADKHIIVDPRQTNLGKEADIWVNLRPGTDGAVANCWAQVIIENELYDDLYVRKWMNAPMLVVQEESFKPTPTSSAQQSANIVTRILKESDLKEGGSDGRFMVINEKNGELSWYDATAANPGWEGEDWKPATEGREANQPGLDATGQTQGFVLDYVPFPDGLWPALHTEEGGREVTLKDGTKVHVRTVWEHYIDFLADYTPEKASEITG…	690
14797	4	GNEVKRIRSACRGCGKMECGVWVTVQDGRVIKSEGDESAFQSAGNHCAKGQASLQAAYHPDRLRYPLKRTTPKGEDPQWQRISWDEAYKTTVDAIHANQDKYGKETCIFMGGTSRIWSMAPYGAFKQLFGSPNGIQANEICKGPRFYATAIDASNAYSWMEVVGRPRVFVQWGGASELSNYDDSCRTTVDVATRADKHIIVDPRQTNLGKEADIWVNLRPGTDGAVANCWAQVIIENELYDDLYVRKWMNAPMLVVQEESFKPTPTSSAQQSANIVTRILKESDLKEGGSDGRFMVINEKNGELSWYDATAANPGWEGEDWKPATEGREANQPGLDATGQTQGFVLDYVPFPDGLWPALHTEEGGREVTLKDGTKVHVRTVWEHYIDFLADYTPEKASE…	693
14809	4	MTRRAFAKVMAVTAAAAGFTGAQSALADTEPAASSGEVKRIRSACRGCGKMECGVWVTVQDGRVVKTEGDESAFQSAGNHCAKGQASLQAAYHPDRLMYPLKRTNPKGQEPGWVRISWDEAYRSTVEAIHKNQEKYGNETCFFMGGTSRIWAMGPYGALKQCFGSPNGIQANEICKGPRFYATKLNDSNAYSWMEVVGRPRVYVQWGGASELSNYDDSCRTTVDVATRADKHILVDPRQTNLGKEADIWVNLRPGTDGAVANCWANVIIENELYDDLYVRKWMNAPMLVVEDESFEPTPSSSSAQTAKVRTRLLKESDLVEGGADTRFMVLNEITNELSWYDAGGDNPGWEGEDWVPATEGKEAHQPGLDLTGQTQGFVLDYVPFPDGLLPALHTPEGG…	717
14809	4	MGELLMTRRAFAKVMAVTAAAAGFTGAQSALADTEPAASSGEVKRIRSACRGCGKMECGVWVTVQDGRVVKTEGDESAFQSAGNHCAKGQASLQAAYHPDRLMYPLKRTNPKGQEPGWVRISWDEAYRSTVEAIHKNQEKYGNETCFFMGGTSRIWAMGPYGALKQCFGSPNGIQANEICKGPRFYATKLNDSNAYSWMEVVGRPRVYVQWGGASELSNYDDSCRTTVDVATRADKHILVDPRQTNLGKEADIWVNLRPGTDGAVANCWANVIIENELYDDLYVRKWMNAPMLVVEDESFEPTPSSSSAQTAKVRTRLLKESDLVEGGADTRFMVLNEITNELSWYDAGGDNPGWEGEDWVPATEGKEAHQPGLDLTGQTQGFVLDYVPFPDGLLPALH…	722
14797	4	GNEVKRIRSACRGCGKMECGVWVTVQDGRVIKSEGDESAFQSAGNHCAKGQASLQAAYHPDRLRYPLKRTTPKGEDPQWQRISWDEAYKTTVDAIHANQDKYGKETCIFMGGTSRIWSMAPYGAFKQLFGSPNGIQANEICKGPRFYATAIDASNAYSWMEVVGRPRVFVQWGGASELSNYDDSCRTTVDVATRADKHIIVDPRQTNLGKEADIWVNLRPGTDGAVANCWAQVIIENELYDDLYVRKWMNAPMLVVQEESFKPTPTSSAQQSANIVTRILKESDLKEGGSDGRFMVINEKNGELSWYDATAANPGWEGEDWKPATEGREANQPGLDATGQTQGFVLDYVPFPDGLWPALHTEEGGREVTLKDGTKVHVRTVWEHYIDFLADYTPEKASE…	816
14797	4	ETDAGPEKGNEVKRIRSACRGCGKMECGVWVTVQDGRVIKSEGDESAFQSAGNHCAKGQASLQAAYHPDRLRYPLKRTTPKGEDPQWQRISWDEAYKTTVDAIHANQDKYGKETCIFMGGTSRIWSMAPYGAFKQLFGSPNGIQANEICKGPRFYATAIDASNAYSWMEVVGRPRVFVQWGGASELSNYDDSCRTTVDVATRADKHIIVDPRQTNLGKEADIWVNLRPGTDGAVANCWAQVIIENELYDDLYVRKWMNAPMLVVQEESFKPTPTSSAQQSANIVTRILKESDLKEGGSDGRFMVINEKNGELSWYDATAANPGWEGEDWKPATEGREANQPGLDATGQTQGFVLDYVPFPDGLWPALHTEEGGREVTLKDGTKVHVRTVWEHYIDFLAD…	824
14797	4	VKRIRSACRGCGKMECGVWVTVQDGRVIKSEGDESAFQSAGNHCAKGQASLQAAYHPDRLRYPLKRTTPKGEDPQWQRISWDEAYKTTVDAIHANQDKYGKETCIFMGGTSRIWSMAPYGAFKQLFGSPNGIQANEICKGPRFYATAIDASNAYSWMEVVGRPRVFVQWGGASELSNYDDSCRTTVDVATRADKHIIVDPRQTNLGKEADIWVNLRPGTDGAVANCWAQVIIENELYDDLYVRKWMNAPMLVVQEESFKPTPTSSAQQSANIVTRILKESDLKEGGSDGRFMVINEKNGELSWYDATAANPGWEGEDWKPATEGREANQPGLDATGQTQGFVLDYVPFPDGLWPALHTEEGGREVTLKDGTKVHVRTVWEHYIDFLADYTPEKASEITG…	830
14797	4	GNEVKRIRSACRGCGKMECGVWVTVQDGRVIKSEGDESAFQSAGNHCAKGQASLQAAYHPDRLRYPLKRTTPKGEDPQWQRISWDEAYKTTVDAIHANQDKYGKETCIFMGGTSRIWSMAPYGAFKQLFGSPNGIQANEICKGPRFYATAIDASNAYSWMEVVGRPRVFVQWGGASELSNYDDSCRTTVDVATRADKHIIVDPRQTNLGKEADIWVNLRPGTDGAVANCWAQVIIENELYDDLYVRKWMNAPMLVVQEESFKPTPTSSAQQSANIVTRILKESDLKEGGSDGRFMVINEKNGELSWYDATAANPGWEGEDWKPATEGREANQPGLDATGQTQGFVLDYVPFPDGLWPALHTEEGGREVTLKDGTKVHVRTVWEHYIDFLADYTPEKASE…	833
14809	4	RTNPKGDDDPGWVRISWDEAYRSTVEAIHKNQEKYGNETCFFMGGTSRIWAMGPYGALKQCFGSPNGIQANEICKGPRFYATKLNDSNAYSWMEVVGRPRVYVQWGGASELSNYDDSCRTTVDVATRADKHILVDPRQTNLGKEADIWVNLRPGTDGAVANCWANVIIENELYDDLYVRKWMNAPMLVVEDESFEPTPSSSSAQTAKVRTRLLKESDLVEGGADTRFMVLNEITNELSWYDAGGDNPGWEGEDWVPATEGKEAHQPGLDLTGQTQGFVLDYVPFPDGLLPALHTPEGGFEVELKDGSSVHVRTVWERYIEFLEDYTPEKVSEISGVDVEVLKEAAITYATRVDPSTGYGNGGIQYMLALEHACNSTQNNRACDLLAGITGNMDTPGGMR…	858
14797	4	PKGEDPQWQRISWDEAYKTTVDAIHANQDKYGKETCIFMGGTSRIWSMAPYGAFKQLFGSPNGIQANEICKGPRFYATAIDASNAYSWMEVVGRPRVFVQWGGASELSNYDDSCRTTVDVATRADKHIIVDPRQTNLGKEADIWVNLRPGTDGAVANCWAQVIIENELYDDLYVRKWMNAPMLVVQEESFKPTPTSSAQQSANIVTRILKESDLKEGGSDGRFMVINEKNGELSWYDATAANPGWEGEDWKPATEGREANQPGLDATGQTQGFVLDYVPFPDGLWPALHTEEGGREVTLKDGTKVHVRTVWEHYIDFLADYTPEKASEITGVDPEVLKEAAITYATRVDPSTGYGNGGIQYMLAPEHACNSVQNQRACDLVCGITGNMDIPGGMRGSTP…	872
14797	4	HPDRLRYPLKRTTPKGEDPQWQRISWDEAYKTTVDAIHANQDKYGKETCIFMGGTSRIWSMAPYGAFKQLFGSPNGIQANEICKGPRFYATAIDASNAYSWMEVVGRPRVFVQWGGASELSNYDDSCRTTVDVATRADKHIIVDPRQTNLGKEADIWVNLRPGTDGAVANCWAQVIIENELYDDLYVRKWMNAPMLVVQEESFKPTPTSSAQQSANIVTRILKESDLKEGGSDGRFMVINEKNGELSWYDATAANPGWEGEDWKPATEGREANQPGLDATGQTQGFVLDYVPFPDGLWPALHTEEGGREVTLKDGTKVHVRTVWEHYIDFLADYTPEKASEITGVDPEVLKEAAITYATRVDPSTGYGNGGIQYMLAPEHACNSVQNQRACDLVCGITG…	885
14809	4	CGVWVTVQDGRVVKTEGDESAFQSAGNHCAKGQASLQAAYHPDRLMYPLKRTNPKGQEPGWVRISWDEAYRSTVEAIHKNQEKYGNETCFFMGGTSRIWAMGPYGALKQCFGSPNGIQANEICKGPRFYATKLNDSNAYSWMEVVGRPRVYVQWGGASELSNYDDSCRTTVDVATRADKHILVDPRQTNLGKEADIWVNLRPGTDGAVANCWANVIIENELYDDLYVRKWMNAPMLVVEEESFEPTPSSSSAQTAKVRTRLLKESDLVEGGADTRFMVLNEITNELSWYDAGGDNPGWEGEDWVPATEGKEAHQPGLDLTGQTQGFVLDYVPFPDGLLPALHTPEGGFEVELKDGSSVHVRTVWERYIEFLEDYTPEKVSEISGVDVEVLKEAAITYAT…	907
14797	4	DESAFQSAGNHCAKGQASLQAAYHPDRLRYPLKRTTPKGEDPQWQRISWDEAYKTTVDAIHANQDKYGKETCIFMGGTSRIWSMAPYGAFKQLFGSPNGIQANEICKGPRFYATAIDASNAYSWMEVVGRPRVFVQWGGASELSNYDDSCRTTVDVATRADKHIIVDPRQTNLGKEADIWVNLRPGTDGAVANCWAQVIIENELYDDLYVRKWMNAPMLVVQEESFKPTPTSSAQQSANIVTRILKESDLKEGGSDGRFMVINEKNGELSWYDATAANPGWEGEDWKPATEGREANQPGLDATGQTQGFVLDYVPFPDGLWPALHTEEGGREVTLKDGTKVHVRTVWEHYIDFLADYTPEKASEITGVDPEVLKEAAITYATRVDPSTGYGNGGIQYML…	908
14809	4	ECGVWVTVQDGRVVKTEGDESAFQSAGNHCAKGQASLQAAYHPDRLMYPLKRTNPKGQEPGWVRISWDEAYRSTVEAIHKNQEKYGNETCFFMGGTSRIWAMGPYGALKQCFGSPNGIQANEICKGPRFYATKLNDSNAYSWMEVVGRPRVYVQWGGASELSNYDDSCRTTVDVATRADKHILVDPRQTNLGKEADIWVNLRPGTDGAVANCWANVIIENELYDDLYVRKWMNAPMLVVEDESFEPTPSSSSAQTAKVRTRLLKESDLVEGGADTRFMVLNEITNELSWYDAGGDNPGWEGEDWVPATEGKEAHQPGLDLTGQTQGFVLDYVPFPDGLLPALHTPEGGFEVELKDGSSVHVRTVWERYIEFLEDYTPEKVSEISGVDVEVLKEAAITYA…	908
14797	4	RVIKSEGDESAFQSAGNHCAKGQASLQAAYHPDRLRYPLKRTTPKGEDPQWQRISWDEAYKTTVDAIHANQDKYGKETCIFMGGTSRIWSMAPYGAFKQLFGSPNGIQANEICKGPRFYATAIDASNAYSWMEVVGRPRVFVQWGGASELSNYDDSCRTTVDVATRADKHIIVDPRQTNLGKEADIWVNLRPGTDGAVANCWAQVIIENELYDDLYVRKWMNAPMLVVQEESFKPTPTSSAQQSANIVTRILKESDLKEGGSDGRFMVINEKNGELSWYDATAANPGWEGEDWKPATEGREANQPGLDATGQTQGFVLDYVPFPDGLWPALHTEEGGREVTLKDGTKVHVRTVWEHYIDFLADYTPEKASEITGVDPEVLKEAAITYATRVDPSTGYGN…	915
14797	4	GVWVTVQDGRVIKSEGDESAFQSAGNHCAKGQASLQAAYHPDRLRYPLKRTTPKGEDPQWQRISWDEAYKTTVDAIHANQDKYGKETCIFMGGTSRIWSMAPYGAFKQLFGSPNGIQANEICKGPRFYATAIDASNAYSWMEVVGRPRVFVQWGGASELSNYDDSCRTTVDVATRADKHIIVDPRQTNLGKEADIWVNLRPGTDGAVANCWAQVIIENELYDDLYVRKWMNAPMLVVQEESFKPTPTSSAQQSANIVTRILKESDLKEGGSDGRFMVINEKNGELSWYDATAANPGWEGEDWKPATEGREANQPGLDATGQTQGFVLDYVPFPDGLWPALHTEEGGREVTLKDGTKVHVRTVWEHYIDFLADYTPEKASEITGVDPEVLKEAAITYATR…	924
14809	4	MTRRAFAKVMAVTAAAAGFTGAQSALADTEPAASSGEVKRIRSACRGCGKMECGVWVTVQDGRVVKTEGDESAFQSAGNHCAKGQASLQAAYHPDRLMYPLKRTNPKGQEPGWVRISWDEAYRSTVEAIHKNQEKYGNETCFFMGGTSRIWAMGPYGALKQCFGSPNGIQANEICKGPRFYATKLNDSNAYSWMEVVGRPRVYVQWGGASELSNYDDSCRTTVDVATRADKHILVDPRQTNLGKEADIWVNLRPGTDGAVANCWANVIIENELYDDLYVRKWMNAPMLVVEDESFEPTPSSSSAQTAKVRTRLLKESDLVEGGADTRFMVLNEITNELSWYDAGGDNPGWEGEDWVPATEGKEAHQPGLDLTGQTQGFVLDYVPFPDGLLPALHTPEGG…	926
14809	4	AASSGEVKRIRSACRGCGKMECGVWVTVQDGRVVKTEGDESAFQSAGNHCAKGQASLQAAYHPDRLMYPLKRTNPKGQEPGWVRISWDEAYRSTVEAIHKNQEKYGNETCFFMGGTSRIWAMGPYGALKQCFGSPNGIQANEICKGPRFYATKLNDSNAYSWMEVVGRPRVYVQWGGASELSNYDDSCRTTVDVATRADKHILVDPRQTNLGKEADIWVNLRPGTDGAVANCWANVIIENELYDDLYVRKWMNAPMLVVEDESFEPTPSSSSAQTAKVRTRLLKESDLVEGGADTRFMVLNEITNELSWYDAGGDNPGWEGEDWVPATEGKEAHQPGLDLTGQTQGFVLDYVPFPDGLLPALHTPEGGFEVELKDGSSVHVRTVWERYIEFLEDYTPEK…	928
14797	4	KMECGVWVTVQDGRVIKSEGDESAFQSAGNHCAKGQASLQAAYHPDRLRYPLKRTTPKGEDPQWQRISWDEAYKTTVDAIHANQDKYGKETCIFMGGTSRIWSMAPYGAFKQLFGSPNGIQANEICKGPRFYATAIDASNAYSWMEVVGRPRVFVQWGGASELSNYDDSCRTTVDVATRADKHIIVDPRQTNLGKEADIWVNLRPGTDGAVANCWAQVIIENELYDDLYVRKWMNAPMLVVQEESFKPTPTSSAQQSANIVTRILKESDLKEGGSDGRFMVINEKNGELSWYDATAANPGWEGEDWKPATEGREANQPGLDATGQTQGFVLDYVPFPDGLWPALHTEEGGREVTLKDGTKVHVRTVWEHYIDFLADYTPEKASEITGVDPEVLKEAAIT…	928
14809	4	MGELLMTRRAFAKVMAVTAAAAGFTGAQSALADTEPAASSGEVKRIRSACRGCGKMECGVWVTVQDGRVVKTEGDESAFQSAGNHCAKGQASLQAAYHPDRLMYPLKRTNPKGQEPGWVRISWDEAYRSTVEAIHKNQEKYGNETCFFMGGTSRIWAMGPYGALKQCFGSPNGIQANEICKGPRFYATKLNDSNAYSWMEVVGRPRVYVQWGGASELSNYDDSCRTTVDVATRADKHILVDPRQTNLGKEADIWVNLRPGTDGAVANCWANVIIENELYDDLYVRKWMNAPMLVVEDESFEPTPSSSSAQTAKVRTRLLKESDLVEGGADTRFMVLNEITNELSWYDAGGDNPGWEGEDWVPATEGKEAHQPGLDLTGQTQGFVLDYVPFPDGLLPALH…	931
14797	4	GCGKMECGVWVTVQDGRVIKSEGDESAFQSAGNHCAKGQASLQAAYHPDRLRYPLKRTTPKGEDPQWQRISWDEAYKTTVDAIHANQDKYGKETCIFMGGTSRIWSMAPYGAFKQLFGSPNGIQANEICKGPRFYATAIDASNAYSWMEVVGRPRVFVQWGGASELSNYDDSCRTTVDVATRADKHIIVDPRQTNLGKEADIWVNLRPGTDGAVANCWAQVIIENELYDDLYVRKWMNAPMLVVQEESFKPTPTSSAQQSANIVTRILKESDLKEGGSDGRFMVINEKNGELSWYDATAANPGWEGEDWKPATEGREANQPGLDATGQTQGFVLDYVPFPDGLWPALHTEEGGREVTLKDGTKVHVRTVWEHYIDFLADYTPEKASEITGVDPEVLKEA…	931
14809	4	DTEPAASSGEVKRIRSACRGCGKMECGVWVTVQDGRVVKTEGDESAFQSAGNHCAKGQASLQAAYHPDRLMYPLKRTNPKGQEPGWVRISWDEAYRSTVEAIHKNQEKYGNETCFFMGGTSRIWAMGPYGALKQCFGSPNGIQANEICKGPRFYATKLNDSNAYSWMEVVGRPRVYVQWGGASELSNYDDSCRTTVDVATRADKHILVDPRQTNLGKEADIWVNLRPGTDGAVANCWANVIIENELYDDLYVRKWMNAPMLVVEDESFEPTPSSSSAQTAKVRTRLLKESDLVEGGADTRFMVLNEITNELSWYDAGGDNPGWEGEDWVPATEGKEAHQPGLDLTGQTQGFVLDYVPFPDGLLPALHTPEGGFEVELKDGSSVHVRTVWERYIEFLEDY…	932
14797	4	RSACRGCGKMECGVWVTVQDGRVIKSEGDESAFQSAGNHCAKGQASLQAAYHPDRLRYPLKRTTPKGEDPQWQRISWDEAYKTTVDAIHANQDKYGKETCIFMGGTSRIWSMAPYGAFKQLFGSPNGIQANEICKGPRFYATAIDASNAYSWMEVVGRPRVFVQWGGASELSNYDDSCRTTVDVATRADKHIIVDPRQTNLGKEADIWVNLRPGTDGAVANCWAQVIIENELYDDLYVRKWMNAPMLVVQEESFKPTPTSSAQQSANIVTRILKESDLKEGGSDGRFMVINEKNGELSWYDATAANPGWEGEDWKPATEGREANQPGLDATGQTQGFVLDYVPFPDGLWPALHTEEGGREVTLKDGTKVHVRTVWEHYIDFLADYTPEKASEITGVDPE…	936
14797	4	VKRIRSACRGCGKMECGVWVTVQDGRVIKSEGDESAFQSAGNHCAKGQASLQAAYHPDRLRYPLKRTTPKGEDPQWQRISWDEAYKTTVDAIHANQDKYGKETCIFMGGTSRIWSMAPYGAFKQLFGSPNGIQANEICKGPRFYATAIDASNAYSWMEVVGRPRVFVQWGGASELSNYDDSCRTTVDVATRADKHIIVDPRQTNLGKEADIWVNLRPGTDGAVANCWAQVIIENELYDDLYVRKWMNAPMLVVQEESFKPTPTSSAQQSANIVTRILKESDLKEGGSDGRFMVINEKNGELSWYDATAANPGWEGEDWKPATEGREANQPGLDATGQTQGFVLDYVPFPDGLYPALHTEEGGREVTLKDGSTVHVRTVWEHYIDFLADYTPEKAAEITG…	940
14797	4	GNEVKRIRSACRGCGKMECGVWVTVQDGRVIKSEGDESAFQSAGNHCAKGQASLQAAYHPDRLRYPLKRTTPKGEDPQWQRISWDEAYKTTVDAIHANQDKYGKETCIFMGGTSRIWSMAPYGAFKQLFGSPNGIQANEICKGPRFYATAIDASNAYSWMEVVGRPRVFVQWGGASELSNYDDSCRTTVDVATRADKHIIVDPRQTNLGKEADIWVNLRPGTDGAVANCWAQVIIENELYDDLYVRKWMNAPMLVVQEESFKPTPTSSAQQSANIVTRILKESDLKEGGSDGRFMVINEKNGELSWYDATAANPGWEGEDWKPATEGREANQPGLDATGQTQGFVLDYVPFPDGLWPALHTEEGGREVTLKDGTKVHVRTVWEHYIDFLADYTPEKASE…	943
14805	4	EQSDAASASAGEVKRIRSCCRGCGKMECGVWVTVQDGKVVKTEGDESAFQSAGNHCAKGQASLQAAYHPDRLRYPLKRTRPKGEDPAWERITWDEAYQLTADGIHANQEKYGKETCIFMGGTSRIWSMAPYGAFKQCFGSPNGIQANEICKGPRFYATTLNASNAYSWMEVVGRPRVFVQWGGASELSNYDDSCRMTVEVATRADKHIIVDPRQTNLGKEADIWVNLRPGTDGAVANCWAQVIIENDLIDDLYVRKWMNAPMLVVEEESFQPTPCSSAEQSASIVTRLLKESDIKEGGSDGRFMVINELTGNLSYYDTTADNPGWEGEDWTPATEGFVPQQAGLDEAGQEQGFVLDYVPFPDGLYPALFTEEGGREITLKDGTVVHVRTVWERYIDFLQ…	950
14797	4	ETDAGPEKGNEVKRIRSACRGCGKMECGVWVTVQDGRVIKSEGDESAFQSAGNHCAKGQASLQAAYHPDRLRYPLKRTTPKGEDPQWQRISWDEAYKTTVDAIHANQDKYGKETCIFMGGTSRIWSMAPYGAFKQLFGSPNGIQANEICKGPRFYATAIDASNAYSWMEVVGRPRVFVQWGGASELSNYDDSCRTTVDVATRADKHIIVDPRQTNLGKEADIWVNLRPGTDGAVANCWAQVIIENELYDDLYVRKWMNAPMLVVQEESFKPTPTSSAQQSANIVTRILKESDLKEGGSDGRFMVINEKNGELSWYDATAANPGWEGEDWKPATEGREANQPGLDATGQTQGFVLDYVPFPDGLWPALHTEEGGREVTLKDGTKVHVRTVWEHYIDFLAD…	951
14809	4	MTRRAFAKVMAVTAAAAGFTGAQSALADTEPAASSGEVKRIRSACRGCGKMECGVWVTVQDGRVVKTEGDESAFQSAGNHCAKGQASLQAAYHPDRLMYPLKRTNPKGQEPGWVRISWDEAYRSTVEAIHKNQEKYGNETCFFMGGTSRIWAMGPYGALKQCFGSPNGIQANEICKGPRFYATKLNDSNAYSWMEVVGRPRVYVQWGGASELSNYDDSCRTTVDVATRADKHILVDPRQTNLGKEADIWVNLRPGTDGAVANCWANVIIENELYDDLYVRKWMNAPMLVVEDESFEPTPSSSSAQTAKVRTRLLKESDLVEGGADTRFMVLNEITNELSWYDAGGDNPGWEGEDWVPATEGKEAHQPGLDLTGQTQGFVLDYVPFPDGLLPALHTPEGG…	957
14809	4	MTRRAFAKVMAVTAAAAGFTGAQSALADTEPAASSGEVKRIRSACRGCGKMECGVWVTVQDGRVVKTEGDESAFQSAGNHCAKGQASLQAAYHPDRLMYPLKRTNPKGQEPGWVRISWDEAYRSTVEAIHKNQEKYGNETCFFMGGTSRIWAMGPYGALKQCFGSPNGIQANEICKGPRFYATKLNDSNAYSWMEVVGRPRVYVQWGGASELSNYDDSCRTTVDVATRADKHILVDPRQTNLGKEADIWVNLRPGTDGAVANCWANVIIENELYDDLYVRKWMNAPMLVVEDESFEPTPSSSSAQTAKVRTRLLKESDLVEGGADTRFMVLNEITNELSWYDAGGDNPGWEGEDWVPATEGKEAHQPGLDLTGQTQGFVLDYVPFPDGLLPALHTPEGG…	959
14809	4	MGELLMTRRAFAKVMAVTAAAAGFTGAQSALADTEPAASSGEVKRIRSACRGCGKMECGVWVTVQDGRVVKTEGDESAFQSAGNHCAKGQASLQAAYHPDRLMYPLKRTNPKGQEPGWVRISWDEAYRSTVEAIHKNQEKYGNETCFFMGGTSRIWAMGPYGALKQCFGSPNGIQANEICKGPRFYATKLNDSNAYSWMEVVGRPRVYVQWGGASELSNYDDSCRTTVDVATRADKHILVDPRQTNLGKEADIWVNLRPGTDGAVANCWANVIIENELYDDLYVRKWMNAPMLVVEDESFEPTPSSSSAQTAKVRTRLLKESDLVEGGADTRFMVLNEITNELSWYDAGGDNPGWEGEDWVPATEGKEAHQPGLDLTGQTQGFVLDYVPFPDGLLPALH…	962
14810	4	MTRRAFAKASAVTIAAAGVAGIGGQALAEQEGTSSTGSGEVKHIRSCCRGCGKMECGVWITVKDGRVIKSEGDESAFQSAGNHCAKGQASLQAAYHPDRLMYPLKRATPKGQAPEWQRISWDEAYKTTVDAIHELQKKYGNETCIFMGGTSRIWAMGPYGALKQCFGSPNGIQANEICKGPRFYATKLNDSNAYSWMEVVGHPRVFVQWGGASELSNYDDSCRTTVDVATRADCHILVDPRQTNLGKEADIWVNLRPGTDGAVANCWANIIIENDLYDDLYVRKWMNAPMLVVEEDSFSPTPSSSSAQSKSINTRLLKESDLKEDGSDTRFMVLNELTGELSWYDAGGDNPGWEGEDWAPATAGKEAHQFGLDMTGQAQGFVLDYTPFPDGLYPALATE…	962
14809|tr|C8WLH0|C8WLH0_EGGLE Molydopterin dinucleotide-binding region OS=Eggerthella lenta (strain ATCC 25559 / DSM 2243 / CCUG 17323 / JCM 9979 / KCTC 3265 / NCTC 11813 / VPI 0255 / 1899 B) OX=479437 GN=Elen_0515 PE=4 SV=1	4	MGELLMTRRAFAKVMAVTAAAAGFTGAQSALADTEPAASSGEVKRIRSACRGCGKMECGVWVTVQDGRVVKTEGDESAFQSAGNHCAKGQASLQAAYHPDRLMYPLKRTNPKGQEPGWVRISWDEAYRSTVEAIHKNQEKYGNETCFFMGGTSRIWAMGPYGALKQCFGSPNGIQANEICKGPRFYATKLNDSNAYSWMEVVGRPRVYVQWGGASELSNYDDSCRTTVDVATRADKHILVDPRQTNLGKEADIWVNLRPGTDGAVANCWANVIIENELYDDLYVRKWMNAPMLVVEDESFEPTPSSSSAQTAKVRTRLLKESDLVEGGADTRFMVLNEITNELSWYDAGGDNPGWEGEDWVPATEGKEAHQPGLDLTGQTQGFVLDYVPFPDGLLPALH…	964
14810	4	MGTLFMTRRAFAKASAVTIAAAGVAGIGGQALAEQEGTSSTGSGEVKHIRSCCRGCGKMECGVWITVKDGRVIKSEGDESAFQSAGNHCAKGQASLQAAYHPDRLMYPLKRATPKGQAPEWQRISWDEAYKTTVDAIHELQKKYGNETCIFMGGTSRIWAMGPYGALKQCFGSPNGIQANEICKGPRFYATKLNDSNAYSWMEVVGHPRVFVQWGGASELSNYDDSCRTTVDVATRADCHILVDPRQTNLGKEADIWVNLRPGTDGAVANCWANIIIENDLYDDLYVRKWMNAPMLVVEEDSFSPTPSSSSAQSKSINTRLLKESDLKEDGSDTRFMVLNELTGELSWYDAGGDNPGWEGEDWAPATAGKEAHQFGLDMTGQAQGFVLDYTPFPDGLYP…	967
14805	4	LSMTRRTFAKVAAVTAAALGATATAGQALAEQSDAASASAGEVKRIRSCCRGCGKMECGVWVTVQDGKVVKTEGDESAFQSAGNHCAKGQASLQAAYHPDRLRYPLKRTRPKGEDPAWERITWDEAYQLTADGIHANQEKYGKETCIFMGGTSRIWSMAPYGAFKQCFGSPNGIQANEICKGPRFYATTLNASNAYSWMEVVGRPRVFVQWGGASELSNYDDSCRMTVEVATRADKHIIVDPRQTNLGKEADIWVNLRPGTDGAVANCWAQVIIENDLIDDLYVRKWMNAPMLVVEEESFQPTPCSSAEQSASIVTRLLKESDIKEGGSDGRFMVINELTGNLSYYDTTADNPGWEGEDWTPATEGFVPQQAGLDEAGQEQGFVLDYVPFPDGLYPALF…	980
14797	4	MASLTMTRRTFAKVAAATAAAAGLGAGATGTALAETDAGPEKGNEVKRIRSACRGCGKMECGVWVTVQDGRVIKSEGDESAFQSAGNHCAKGQASLQAAYHPDRLRYPLKRTTPKGEDPQWQRISWDEAYKTTVDAIHANQDKYGKETCIFMGGTSRIWSMAPYGAFKQLFGSPNGIQANEICKGPRFYATAIDASNAYSWMEVVGRPRVFVQWGGASELSNYDDSCRTTVDVATRADKHIIVDPRQTNLGKEADIWVNLRPGTDGAVANCWAQVIIENELYDDLYVRKWMNAPMLVVQEESFKPTPTSSAQQSANIVTRILKESDLKEGGSDGRFMVINEKNGELSWYDATAANPGWEGEDWKPATEGREANQPGLDATGQTQGFVLDYVPFPDGLWP…	985
14822	4	MTRRTFTKMAAVSAAALGVAGIGGEALAETKGAATQTAGEVKHIRSCCRGCGKMECGVWVTVQDGRVIKSEGDESAFQSAGNHCAKGQASLQAAYHPTRLRYPLRRTGAKGEDPAWERITWDEAYKTTADTIREKQDKYGKETCIFMGGTSRIWAMGPYSSLKSCFGSPNGIQANEICKGPRFYATSLDASNAYSWMEVVGRPHVFVQWGGASELSNYDDSCRTTVDVATRADTHIIVDPRQTNLGKEADIWVNLRPGTDGAVANCWAQVIIENDLIDDMYVRKWMNAPMLVVEEASFEPTECASTQQSKKIKTRLLKESDIKEGGSSGRFMVLNELSGELSYYDTTADNPGWEGEDWQPATEGREAKQPGLDATGQTQGFVLDYTPFPDGLYPALFTE…	988
tr|A0A143WZR2|A0A143WZR2_9ACTN Perchlorate reductase subunit alpha OS=Coriobacteriaceae bacterium CHKCI002 OX=1780377 GN=pcrA_2 PE=4 SV=1	4	MGRLSMTRRTFAKVAAVTAAALGATATAGQALAEQSDAASASAGEVKRIRSCCRGCGKMECGVWVTVQDGKVVKTEGDESAFQSAGNHCAKGQASLQAAYHPDRLRYPLKRTRPKGEDPAWERITWDEAYQLTADGIHANQEKYGKETCIFMGGTSRIWSMAPYGAFKQCFGSPNGIQANEICKGPRFYATTLNASNAYSWMEVVGRPRVFVQWGGASELSNYDDSCRMTVEVATRADKHIIVDPRQTNLGKEADIWVNLRPGTDGAVANCWAQVIIENDLIDDLYVRKWMNAPMLVVEEESFQPTPCSSAEQSASIVTRLLKESDIKEGGSDGRFMVINELTGNLSYYDTTADNPGWEGEDWTPATEGFVPQQAGLDEAGQEQGFVLDYVPFPDGLYP…	989
14824	4	NMTRRTFTKMAAASAAALGVAGIGGEALAETKGDATSKAGEVKRIRSACRGCGKMECGVWVTVQDGRVIKSEGDESAFQSAGNHCAKGQASLQAAYHPTRLRYPLRRTNPKGEDPGWERITWDEAYKATVDAIHEKQDKYGKETCIFMGGTSRIWAMGPYGSLKQCFGSPNGIQANEICKGPRFYATSLDASNAYSWMEVVGRPHVFVQWGGASELSNYDDSCRTTVDVATRADKHIIVDPRQTNLGKEADIWVNLRPGTDGAVANCWAQVIIENDLYDDMYVRKWMNAPMLVVEEESFKPTECASTQQSKKIKTRLLKESDIKEDGSSGRFMVLNEMTGELSYYDTTADNPGWEGEDWQPATEGREAKQPGLDATGQTQGFVLDYTPFPDGLYPALYT…	989
14797	4	RRRTMASLTMTRRTFAKVAAATAAAAGLGAGATGTALAETDAGPEKGNEVKRIRSACRGCGKMECGVWVTVQDGRVIKSEGDESAFQSAGNHCAKGQASLQAAYHPDRLRYPLKRTTPKGEDPQWQRISWDEAYKTTVDAIHANQDKYGKETCIFMGGTSRIWSMAPYGAFKQLFGSPNGIQANEICKGPRFYATAIDASNAYSWMEVVGRPRVFVQWGGASELSNYDDSCRTTVDVATRADKHIIVDPRQTNLGKEADIWVNLRPGTDGAVANCWAQVIIENELYDDLYVRKWMNAPMLVVQEESFKPTPTSSAQQSANIVTRILKESDLKEGGSDGRFMVINEKNGELSWYDATAANPGWEGEDWKPATEGREANQPGLDATGQTQGFVLDYVPFPD…	989
tr|A0A369NZY2|A0A369NZY2_9ACTN Molybdopterin dinucleotide-binding protein OS=Adlercreutzia equolifaciens subsp. celatus OX=394340 GN=C1850_05255 PE=4 SV=1	4	MASLTMTRRTFAKVAAATAAAAGLGAGATGTALAETDAGPEKGNEVKRIRSACRGCGKMECGVWVTVQDGRVIKSEGDESAFQSAGNHCAKGQASLQAAYHPDRLRYPLKRTTPKGEDPQWQRISWDEAYKTTVDAIHANQDKYGKETCIFMGGTSRIWSMAPYGAFKQLFGSPNGIQANEICKGPRFYATAIDASNAYSWMEVVGRPRVFVQWGGASELSNYDDSCRTTVDVATRADKHIIVDPRQTNLGKEADIWVNLRPGTDGAVANCWAQVIIENELYDDLYVRKWMNAPMLVVQEESFKPTPTSSAQQSANIVTRILKESDLKEGGSDGRFMVINEKNGELSWYDATAANPGWEGEDWKPATEGREANQPGLDATGQTQGFVLDYVPFPDGLWP…	992
14822	4	MGKFNMTRRTFTKMAAVSAAALGVAGIGGEALAETKGAATQTAGEVKHIRSCCRGCGKMECGVWVTVQDGRVIKSEGDESAFQSAGNHCAKGQASLQAAYHPTRLRYPLRRTGAKGEDPAWERITWDEAYKTTADTIREKQDKYGKETCIFMGGTSRIWAMGPYSSLKSCFGSPNGIQANEICKGPRFYATSLDASNAYSWMEVVGRPHVFVQWGGASELSNYDDSCRTTVDVATRADTHIIVDPRQTNLGKEADIWVNLRPGTDGAVANCWAQVIIENDLIDDMYVRKWMNAPMLVVEEASFEPTECASTQQSKKIKTRLLKESDIKEGGSSGRFMVLNELSGELSYYDTTADNPGWEGEDWQPATEGREAKQPGLDATGQTQGFVLDYTPFPDGLYP…	993
14824	4	MGKFNMTRRTFTKMAAASAAALGVAGIGGEALAETKGDATSKAGEVKRIRSACRGCGKMECGVWVTVQDGRVIKSEGDESAFQSAGNHCAKGQASLQAAYHPTRLRYPLRRTNPKGEDPGWERITWDEAYKATVDAIHEKQDKYGKETCIFMGGTSRIWAMGPYGSLKQCFGSPNGIQANEICKGPRFYATSLDASNAYSWMEVVGRPHVFVQWGGASELSNYDDSCRTTVDVATRADKHIIVDPRQTNLGKEADIWVNLRPGTDGAVANCWAQVIIENDLYDDMYVRKWMNAPMLVVEEESFKPTECASTQQSKKIKTRLLKESDIKEDGSSGRFMVLNEMTGELSYYDTTADNPGWEGEDWQPATEGREAKQPGLDATGQTQGFVLDYTPFPDGLYP…	993
14801	5	IDPAIEGEFEITLKDGRTVKVKPVWEHYKARAAEFAPEIAAEITGIPAQEIIDAAKAYATRIDPSTGYGNGGIQYMLAIEHGTNAIQNARALDNLVGITGNFDTPGGNRGPTIVPIDGDLQGFGAWAPGASTPPAEINLKQIGIEKFPLLGWWQYWCDGPTIYETMVSSDPYPVRALWNESGNFMSFANTTTAWEGLLSLDFFVDLNLWHAPSTDAADIILPVAHWIELNSPRASQGSAGAMGATVKCVQPPAEARYDPEIVMDFAKRWGYEWNPSDPDNLWPDIQWQLDDSIKLLSDDEWPYQEWTVENGKVVKCEQKGTPLAEMKPKYTWDEYVAEFQANGWWQAKDVDPKQWGTYRRYQTGGIRARNREWARLDYTVGKGIADWKPGFRTPTMKQE…	604
14809	5	TMSRRTFVKTAAITGAAAAAFGASTHTALAEETYSSVSGNDTVAVKTCCRGCGKMECGVKVIVQNGRAIRVEGDEGAFQSMGNCCTKSQSSIQAAYHPDRLHYPMKRTNPKGEEPGWQRISWDEAMQSIVDNFMDIKAKHGGEAIACQVGTSRIWCMHSESILKNMLETPNNVEAWQICKGPRHFATTMVSQFAMSWMETITRPKVYVQWGGASELSNYDDSCRTTVDVASRADVHISVDPRMANMGKEADYWQHLRPGTDGALALAWTNVIIEKKLYDELYVKKWTNAPFLVCEDMEPSGFPTVRTDGSYWDVKTALLKESDIKEGGSPYKFLVYDNNWEKLKAEGVEHEYGAFTWFNADQEGVIDETGGFWEGENYDSEKARQGREAAQDNLLPGQT…	624
14809	5	WCMHSESILKNMLETPNNVEAWQICKGPRHFATTMVSQFAMSWMETITRPKVYVQWGGASELSNYDDSCRTTVDVASRADVHISVDPRMANMGKEADYWQHLRPGTDGALALAWTNVIIEKKLYDELYVKKWTNAPFLVCEDMEPSGFPTVRTDGSYWDVKTALLKESDIKEGGSPYKFLVYDNNWEKLKAEGVEHEYGAFTWFNADQEGVIDETGGFWEGENYDSEKARQGREAAQDNLLPGQTQGWLPDPMPFDPAIDPALEGEFEITLKDGKTVKVKPVWEHYKARAAEYKPEVAAEITGIPASEIEAAATAYGTRIDPSTGYGNGGIQYMLAVEHFCSAIQNCRAFDNLVGITGNMDTPGGNRGPTIVPIDGDLQGFSAWAPGATTPPEEVNRKQ…	625
14797	5	TMSRRSFVKTAAITAGAAAALGAQTTTAFAESTYPEVIGNDTVVVKTCCRGCGKMECGVKVVVQNGRAIRVEGDEGAWQSMGNCCTKSQSSIQAAYHPDRLHYPMKRTNPKGEEPGWVRISWDEALDTIVDNLREITAKYGGEAIACQVGTSRIWCMHSESILKNMLETPNNIEAWQICKGPRHFAGTMVSGFGCSWMETIERPKVYVQWGGASEMSNYDDSCRTTVDVASRADVHISVDPRMANMGKEADFWQHLHPQTDGALALAWTHVVIENNLYDDLYVKKWTNAPFLVCEDFDDAWMDENGFPTIRTDGSYWQVKTRLLKESDIVEGGSPYKFLVYDNNWEELAKQGVTHQYGAFTWFNADQERNIDDTGGFWEGENYSTAKAYEGREAAQENL…	627
14797	5	SLTMSRRSFVKTAAITAGAAAALGAQTTTAFAESTYPEVIGNDTVVVKTCCRGCGKMECGVKVVVQNGRAIRVEGDEGAWQSMGNCCTKSQSSIQAAYHPDRLHYPMKRTNPKGEEPGWVRISWDEALDTIVDNLREITAKYGGEAIACQVGTSRIWCMHSESILKNMLETPNNIEAWQICKGPRHFAGTMVSGFGCSWMETIERPKVYVQWGGASEMSNYDDSCRTTVDVASRADVHISVDPRMANMGKEADFWQHLHPQTDGALALAWTHVVIENNLYDDLYVKKWTNAPFLVCEDFDDAWMDENGFPTIRTDGSYWQVKTRLLKESDIVEGGSPYKFLVYDNNWEELAKQGVTHQYGAFTWFNADQERNIDDTGGFWEGENYSTAKAYEGREAAQE…	629
14809	5	MGNLTMSRRTFVKTAAITGAAAAAFGASTHTALAEETYSSVSGNDTVAVKTCCRGCGKMECGVKVIVQNGRAIRVEGDEGAFQSMGNCCTKSQSSIQAAYHPDRLHYPMKRTNPKGEEPGWQRISWDEAMQSIVDNFMDIKAKHGGEAIACQVGTSRIWCMHSESILKNMLETPNNVEAWQICKGPRHFATTMVSQFAMSWMETITRPKVYVQWGGASELSNYDDSCRTTVDVASRADVHISVDPRMANMGKEADYWQHLRPGTDGALALAWTNVIIEKKLYDELYVKKWTNAPFLVCEDMEPSGFPTVRTDGSYWDVKTALLKESDIKEGGSPYKFLVYDNNWEKLKAEGVEHEYGAFTWFNADQEGVIDETGGFWEGENYDSEKARQGREAAQDNLL…	631
14809	5	DVKTALLKESDIKEGGSPYKFLVYDNNWEKLKAEGVEHEYGAFTWFNADQEGVIDETGGFWEGENYDSEKAREGREAAQDNLLPGQTQGWLPDPMPFDPAIDPALEGEFEITLKDGKTVKVKPVWEHYKARAAEYKPEVAAEITGIPASEIEAAATAYGTRIDPSTGYGNGGIQYMLAVEHFCSAIQNCRAFDNLVGITGNMDTPGGNRGPTIVPIDGDLQGFSAWAPGATTPPAEVNLKQIGIEKFPLLGWWQYWCDSHSLWDAVITGDPYPVRALWNESGNFMSQTNTTRAWEALCSLDFYVDLNLWHTPQNDTADIILPVAHWIELNSPRASQGAAGAMGATVKCVQPPAEAKYDPEIVMDLARRMNWKWTDEPGNEWPDINWQLDDSIKLLTDDE…	638
14798	5	TMSRRSFVKTAAITAGAAAALGAQTTTAFAESTYPEVIGNDTVVVKTCCRGCGKMECGVKVIVQNGRAIRVEGDEGAWQSMGNCCTKSQSSIQTAYHPDRLHYPMKRTNPKGEEPGWVRISWDEALDTIVDNLREITNKYGGESIACQVGTSRIWCMHSESILKNMLETPNNIEAWQICKGPRHFAGTMVSGFGCSWMETIERPKVYVQWGGASEMSNYDDSCRTTVDVASRADVHISVDPRMANMGKEADFWQHLHPQTDGALALAWTNVVIENNLYDDLYVKKWTNAPFLVCEDFDDAWMDENGFPTIRTDGSYWQVKTRLLKESDIVEGGSPYKFLVYDNNWEELAKQGVTHQYGAFTWFNADQEGNIDDTGGFWEGENYSTAKAYEGREAAQENL…	639
14798	5	SLTMSRRSFVKTAAITAGAAAALGAQTTTAFAESTYPEVIGNDTVVVKTCCRGCGKMECGVKVIVQNGRAIRVEGDEGAWQSMGNCCTKSQSSIQTAYHPDRLHYPMKRTNPKGEEPGWVRISWDEALDTIVDNLREITNKYGGESIACQVGTSRIWCMHSESILKNMLETPNNIEAWQICKGPRHFAGTMVSGFGCSWMETIERPKVYVQWGGASEMSNYDDSCRTTVDVASRADVHISVDPRMANMGKEADFWQHLHPQTDGALALAWTNVVIENNLYDDLYVKKWTNAPFLVCEDFDDAWMDENGFPTIRTDGSYWQVKTRLLKESDIVEGGSPYKFLVYDNNWEELAKQGVTHQYGAFTWFNADQEGNIDDTGGFWEGENYSTAKAYEGREAAQE…	641
14809	5	RTDGSYWDVKTALLKESDIKEGGSPYKFLVYDNNWEKLKAEGVEHEYGAFTWFNADQEGVIDETGGFWEGENYDSEKAREGREAAQDNLLPGQTQGWLPDPMPFDPAIDPALEGEFEITLKDGKTVKVKPVWEHYKARAAEYKPEVAAEITGIPASEIEAAATAYGTRIDPSTGYGNGGIQYMLAVEHFCSAIQNCRAFDNLVGITGNMDTPGGNRGPTIVPIDGDLQGFSAWAPGATTPPAEVNLKQIGIEKFPLLGWWQYWCDSHSLWDAVITGDPYPVRALWNESGNFMSQTNTTRAWEALCSLDFYVDLNLWHTPQNDTADIILPVAHWIELNSPRASQGAAGAMGATVKCVQPPAEAKYDPEIVMDLARRMNWKWTDEPGNEWPDINWQLDDSI…	648
14809	5	TMSRRTFVKTAAITGAAAAAFGASTHTALAEETYSSVSGNDTVAVKTCCRGCGKMECGVKVIVQNGRAIRVEGDEGAFQSMGNCCTKSQSSIQAAYHPDRLHYPMKRTNPKGEEPGWQRISWDEAMQSIVDNFMDIKAKHGGEAIACQVGTSRIWCMHSESILKNMLETPNNVEAWQICKGPRHFATTMVSQFAMSWMETITRPKVYVQWGGASELSNYDDSCRTTVDVASRADVHISVDPRMANMGKEADYWQHLRPGTDGALALAWTNVIIEKKLYDELYVKKWTNAPFLVCEDMEPSGFPTVRTDGSYWDVKTALLKESDIKEGGSPYKFLVYDNNWEKLKAEGVEHEYGAFTWFNADQEGVIDETGGFWEGENYDSEKARQGREAAQDNLLPGQT…	663
14809	5	MGNLTMSRRTFVKTAAITGAAAAAFGASTHTALAEETYSSVSGNDTVAVKTCCRGCGKMECGVKVIVQNGRAIRVEGDEGAFQSMGNCCTKSQSSIQAAYHPDRLHYPMKRTNPKGEEPGWQRISWDEAMQSIVDNFMDIKAKHGGEAIACQVGTSRIWCMHSESILKNMLETPNNVEAWQICKGPRHFATTMVSQFAMSWMETITRPKVYVQWGGASELSNYDDSCRTTVDVASRADVHISVDPRMANMGKEADYWQHLRPGTDGALALAWTNVIIEKKLYDELYVKKWTNAPFLVCEDMEPSGFPTVRTDGSYWDVKTALLKESDIKEGGSPYKFLVYDNNWEKLKAEGVEHEYGAFTWFNADQEGVIDETGGFWEGENYDSEKARQGREAAQDNLL…	669
14809	5	TMSRRTFVKTAAITGAAAAAFGASTHTALAEETYSSVSGNDTVAVKTCCRGCGKMECGVKVIVQNGRAIRVEGDEGAFQSMGNCCTKSQSSIQAAYHPDRLHYPMKRTNPKGEEPGWQRISWDEAMQSIVDNFMDIKAKHGGEAIACQVGTSRIWCMHSESILKNMLETPNNVEAWQICKGPRHFATTMVSQFAMSWMETITRPKVYVQWGGASELSNYDDSCRTTVDVASRADVHISVDPRMANMGKEADYWQHLRPGTDGALALAWTNVIIEKKLYDELYVKKWTNAPFLVCEDMEPSGFPTVRTDGSYWDVKTALLKESDIKEGGSPYKFLVYDNNWEKLKAEGVEHEYGAFTWFNADQEGVIDETGGFWEGENYDSEKARQGREAAQDNLLPGQT…	681
14798	5	TMSRRSFVKTAAITAGAAAALGAQTATAFAESTYPEVIGNDTVVVKTCCRGCGKMECGVKVVVQNGRAIRVEGDEGAWQSMGNCCTKSQSSIQAAYHPDRLHYPMKRTNPKGEEPGWVRISWDEALDTIVDNLREITAKYGGEAIACQVGTSRIWCMHSESILKNMLETPNNIEAWQICKGPRHFAGTMVSGFGCSWMETIERPKVYVQWGGASEMSNYDDSCRTTVDVASRADVHISVDPRMANMGKEADFWQHLHPQTDGALALAWTHVVIENNLYDDLYVKKWTNAPFLVCEDFDDAWMDENGFPTIRTDGSYWQVKTRLLKESDIVEGGSPYKFLVYDNNWEELAKQGVTHQYGAFTWFNADQEGNIDDTGGFWEGENYSTAKAYEGREAAQENL…	687
14809	5	MGNLTMSRRTFVKTAAITGAAAAAFGASTHTALAEETYSSVSGNDTVAVKTCCRGCGKMECGVKVIVQNGRAIRVEGDEGAFQSMGNCCTKSQSSIQAAYHPDRLHYPMKRTNPKGEEPGWQRISWDEAMQSIVDNFMDIKAKHGGEAIACQVGTSRIWCMHSESILKNMLETPNNVEAWQICKGPRHFATTMVSQFAMSWMETITRPKVYVQWGGASELSNYDDSCRTTVDVASRADVHISVDPRMANMGKEADYWQHLRPGTDGALALAWTNVIIEKKLYDELYVKKWTNAPFLVCEDMEPSGFPTVRTDGSYWDVKTALLKESDIKEGGSPYKFLVYDNNWEKLKAEGVEHEYGAFTWFNADQEGVIDETGGFWEGENYDSEKARQGREAAQDNLL…	719
14809	5	MGNLTMSRRTFVKTAAITGAAAAAFGASTHTALAEETYSSVSGNDTVAVKTCCRGCGKMECGVKVIVQNGRAIRVEGDEGAFQSMGNCCTKSQSSIQAAYHPDRLHYPMKRTNPKGEEPGWQRISWDEAMQSIVDNFMDIKAKHGGEAIACQVGTSRIWCMHSESILKNMLETPNNVEAWQICKGPRHFATTMVSQFAMSWMETITRPKVYVQWGGASELSNYDDSCRTTVDVASRADVHISVDPRMANMGKEADYWQHLRPGTDGALALAWTNVIIEKKLYDELYVKKWTNAPFLVCEDMEPSGFPTVRTDGSYWDVKTALLKESDIKEGGSPYKFLVYDNNWEKLKAEGVEHEYGAFTWFNADQEGVIDETGGFWEGENYDSEKARQGREAAQDNLL…	730
14798	5	SLTMSRRSFVKTAAITAGAAAALGAQTATAFAESTYPEVIGNDTVVVKTCCRGCGKMECGVKVVVQNGRAIRVEGDEGAWQSMGNCCTKSQSSIQAAYHPDRLHYPMKRTNPKGEEPGWVRISWDEALDTIVDNLREITAKYGGEAIACQVGTSRIWCMHSESILKNMLETPNNIEAWQICKGPRHFAGTMVSGFGCSWMETIERPKVYVQWGGASEMSNYDDSCRTTVDVASRADVHISVDPRMANMGKEADFWQHLHPQTDGALALAWTHVVIENNLYDDLYVKKWTNAPFLVCEDFDDAWMDENGFPTIRTDGSYWQVKTRLLKESDIVEGGSPYKFLVYDNNWEELAKQGVTHQYGAFTWFNADQEGNIDDTGGFWEGENYSTAKAYEGREAAQE…	731
14809	5	ELYVKKWTNAPFLVCEDMEPSGFPTVRTDGSYWDVKTALLKESDIKEGGSPYKFLVYDNNWEKLKAEGVEHEYGAFTWFNADQEGVIDETGGFWEGENYDSEKARQGREAAQDNLLPGQTQGWLPDPMPFDPAIDPALEGEFEITLKDGKTVKVKPVWEHYKARAAEYKPEVAAEITGIPASEIEAAATAYGTRIDPSTGYGNGGIQYMLAVEHFCSAIQNCRAFDNLVGITGNMDTPGGNRGPTIVPIDGDLQGFSAWAPGATTPPEEVNRKQIGIDKFPLLGWWQYWCDSHSLWDAVITGDPYPVRALWNESGNFMSQTNTTRAWEALCSLDFYVDLNLWHTPQNDTADIILPVAHWIELNSPRASQGSAGAMGATVKCVQPPAEAKYDPEIVMDLA…	734
14804	5	TMSRRTFVKTAAITGATVAAFGASTRTALADQTYSEVSGNDTVAVKTCCRGCGKMECGVKVIVQNGRAIRIEGDEGAYQSMGNCCTKSQSSIQAAYHPDRLHYPMKRTNPKGEEPGWQRITWDEAMETIISNFMEIKGKYGGESIACQVGTSRIWCMHSESILKNMLETPNNIEAWQICKGPRHFATTMVSQFAMSWMETITRPKVYVQWGGASELSNYDDSCRTTVDVASRADIHISCDPRMANMGKEADYWQHLRPGTDGALALAWTNVIIEKKLYDDLYVKKWTNAPFLVCEDIEPSGFPTVRTDGSYWDVKTHLLKESDVKEGGSPYKFLVYDNNWEKLAAEGVKHEYGPFTWFNADQEGVIDETGGFWEGENYDSEKARQGREAAQDNLLPGQT…	775
14804	5	MDTLTMSRRTFVKTAAITGATVAAFGASTRTALADQTYSEVSGNDTVAVKTCCRGCGKMECGVKVIVQNGRAIRIEGDEGAYQSMGNCCTKSQSSIQAAYHPDRLHYPMKRTNPKGEEPGWQRITWDEAMETIISNFMEIKGKYGGESIACQVGTSRIWCMHSESILKNMLETPNNIEAWQICKGPRHFATTMVSQFAMSWMETITRPKVYVQWGGASELSNYDDSCRTTVDVASRADIHISCDPRMANMGKEADYWQHLRPGTDGALALAWTNVIIEKKLYDDLYVKKWTNAPFLVCEDIEPSGFPTVRTDGSYWDVKTHLLKESDVKEGGSPYKFLVYDNNWEKLAAEGVKHEYGPFTWFNADQEGVIDETGGFWEGENYDSEKARQGREAAQDNLL…	780
14809	5	DTVAVKTCCRGCGKMECGVKVIVQNGRAIRVEGDEGAFQSMGNCCTKSQSSIQAAYHPDRLHYPMKRTNPKGEEPGWQRISWDEAMQSIVDNFLDIKAKHGGEAIACQVGTSRIWCMHSESILKNMLETPNNVEAWQICKGPRHFATTMVSQFAMSWMETITRPKVYVQWGGASELSNYDDSCRTTVDVASRADVHISVDPRMANMGKEADYWQHLRPGTDGALALAWTNVIIEKKLYDDLYVKKWTNAPFLVCEDMEPSGFPTVRTDGSYWDVKTALLKESDIKEGGSPYKFLVYDNNWEKLKAEGVEHEYGAFTWFNADQEGVIDETGGFWEGENYDSEKARQGREAAQDNLLPGQTQGWLPDPMPFDPAIDPALEGEFEITLKDGKTVKVKPVWEH…	805
14809	5	TMSRRTFVKTAAITGAAAAAFGASTHTALAEETYSSVSGNDTVAVKTCCRGCGKMECGVKVIVQNGRAIRVEGDEGAFQSMGNCCTKSQSSIQAAYHPDRLHYPMKRTNPKGEEPGWQRISWDEAMQSIVDNFLDIKAKHGGEAIACQVGTSRIWCMHSESILKNMLETPNNVEAWQICKGPRHFATTMVSQFAMSWMETITRPKVYVQWGGASELSNYDDSCRTTVDVASRADVHISVDPRMANMGKEADYWQHLRPGTDGALALAWTNVIIEKKLYDDLYVKKWTNAPFLVCEDMEPSGFPTVRTDGSYWDVKTALLKESDIKEGGSPYKFLVYDNNWEKLKAEGIEHEYGAFTWFNADQEGVIDETGGFWEGENYDSEKARQGREAAQDNLLPGQT…	815
14809	5	MGNLTMSRRTFVKTAAITGAAAAAFGASTHTALAEETYSSVSGNDTVAVKTCCRGCGKMECGVKVIVQNGRAIRVEGDEGAFQSMGNCCTKSQSSIQAAYHPDRLHYPMKRTNPKGEEPGWQRISWDEAMQSIVDNFLDIKAKHGGEAIACQVGTSRIWCMHSESILKNMLETPNNVEAWQICKGPRHFATTMVSQFAMSWMETITRPKVYVQWGGASELSNYDDSCRTTVDVASRADVHISVDPRMANMGKEADYWQHLRPGTDGALALAWTNVIIEKKLYDDLYVKKWTNAPFLVCEDMEPSGFPTVRTDGSYWDVKTALLKESDIKEGGSPYKFLVYDNNWEKLKAEGIEHEYGAFTWFNADQEGVIDETGGFWEGENYDSEKARQGREAAQDNLL…	819
14809	5	TMSRRTFVKTAAITGAAAAAFGASTHTALAEETYSSVSGNDTVAVKTCCRGCGKMECGVKVIVQNGRAIRVEGDEGAFQSMGNCCTKSQSSIQAAYHPDRLHYPMKRTNPKGEEPGWQRISWDEAMQSIVDNFMDIKAKHGGEAIACQVGTSRIWCMHSESILKNMLETPNNVEAWQICKGPRHFATTMVSQFAMSWMETITRPKVYVQWGGASELSNYDDSCRTTVDVASRADVHISVDPRMANMGKEADYWQHLRPGTDGALALAWTNVIIEKKLYDELYVKKWTNAPFLVCEDMEPSGFPTVRTDGSYWDVKTALLKESDIKEGGSPYKFLVYDNNWEKLKAEGVEHEYGAFTWFNADQEGVIDETGGFWEGENYDSEKARQGREAAQDNLLPGQT…	847
14809	5	MGNLTMSRRTFVKTAAITGAAAAAFGASTHTALAEETYSSVSGNDTVAVKTCCRGCGKMECGVKVIVQNGRAIRVEGDEGAFQSMGNCCTKSQSSIQAAYHPDRLHYPMKRTNPKGEEPGWQRISWDEAMQSIVDNFMDIKAKHGGEAIACQVGTSRIWCMHSESILKNMLETPNNVEAWQICKGPRHFATTMVSQFAMSWMETITRPKVYVQWGGASELSNYDDSCRTTVDVASRADVHISVDPRMANMGKEADYWQHLRPGTDGALALAWTNVIIEKKLYDELYVKKWTNAPFLVCEDMEPSGFPTVRTDGSYWDVKTALLKESDIKEGGSPYKFLVYDNNWEKLKAEGVEHEYGAFTWFNADQEGVIDETGGFWEGENYDSEKARQGREAAQDNLL…	851
14797	5	GTSRIWCMHSESILKNMLETPNNIEAWQICKGPRHFAGTMVSGFGCSWMETIERPKVYVQWGGASEMSNYDDSCRTTVDVASRADVHISVDPRMANMGKEADFWQHLHPQTDGALALAWTNVVIENNLYDDLYVKKWTNAPFLVCEDFDDAWMDENGFPTIRTDGSYWQVKTRLLKESDIVEGGSPYKFLVYDNNWEELAKQGVTHQYGAFTWFNADQEGNIDDTGGFWEGENYSTAKAYEGREAAQENLLPGQTQGWVPDLLPFDPAIDPALEGEFEVTLKDGRTVKVKPVWEHYKARAAEFAPEIAAEITGIPAQEIIDAATAYATRIDPETGYGNGGIQYMLAIEHGTNAIQNARALDNLVGITGNFDTPGGNRGPTIVPIDGDLQGFGAWAPGAS…	872
14797	5	ACQGGTSRIWCMHSESILKNMLETPNNIEAWQICKGPRHFAGTMVSGFGCSWMETIERPKVYVQWGGASEMSNYDDSCRTTVDVASRADVHISVDPRMANMGKEADFWQHLHPQTDGALALAWTNVVIENNLYDDLYVKKWTNAPFLVCEDFDDAWMDENGFPTIRTDGSYWQVKTRLLKESDIVEGGSPYKFLVYDNNWEELAKQGVTHQYGAFTWFNADQEGNIDDTGGFWEGENYSTAKAYEGREAAQENLLPGQTQGWVPDLLPFDPAIDPALEGEFEVTLKDGRTVKVKPVWEHYKARAAEFAPEIAAEITGIPAQEIIDAATAYATRIDPETGYGNGGIQYMLAIEHGTNAIQNARALDNLVGITGNFDTPGGNRGPTIVPIDGDLQGFGAWA…	876
14809	5	RRTNPKGEEPGWQRISWDEAMQSIVDNFMDIKAKHGGEAIACQVGTSRIWCMHSESILKNMLETPNNVEAWQICKGPRHFATTMVSQFAMSWMETITRPKVYVQWGGASELSNYDDSCRTTVDVASRADVHISVDPRMANMGKEADYWQHLRPGTDGALALAWTNVIIEKKLYDELYVKKWTNAPFLVCEDMEPSGFPTVRTDGSYWDVKTALLKESDIKEGGSPYKFLVYDNNWEKLKAEGVEHEYGAFTWFNADQEGVIDETGGFWEGENYDSEKARQGREAAQDNLLPGQTQGWLPDPMPFDPAIDPALEGEFEITLKDGKTVKVKPVWEHYKARAAEYKPEVAAEITGIPASEIEAAATAYGTRIDPSTGYGNGGIQYMLAVEHFCSAIQNCSAF…	908
14809	5	SQSSIQAAYHPDRLHYPMKRTNPKGEEPGWQRISWDEAMQSIVDNFMDIKAKHGGEAIACQVGTSRIWCMHSESILKNMLETPNNVEAWQICKGPRHFATTMVSQFAMSWMETITRPKVYVQWGGASELSNYDDSCRTTVDVASRADVHISVDPRMANMGKEADYWQHLRPGTDGALALAWTNVIIEKKLYDELYVKKWTNAPFLVCEDMEPSGFPTVRTDGSYWDVKTALLKESDIKEGGSPYKFLVYDNNWEKLKAEGVEHEYGAFTWFNADQEGVIDETGGFWEGENYDSEKARQGREAAQDNLLPGQTQGWLPDPMPFDPAIDPALEGEFEITLKDGKTVKVKPVWEHYKARAAEYKPEVAAEITGIPASEIEAAATAYGTRIDPSTGYGNGGIQ…	926
14809	5	AFQSMGNCCTKSQSSIQAAYHPDRLHYPMKRTNPKGEEPGWQRISWDEAMQSIVDNFMDIKAKHGGEAIACQVGTSRIWCMHSESILKNMLETPNNVEAWQICKGPRHFATTMVSQFAMSWMETITRPKVYVQWGGASELSNYDDSCRTTVDVASRADVHISVDPRMANMGKEADYWQHLRPGTDGALALAWTNVIIEKKLYDELYVKKWTNAPFLVCEDMEPSGFPTVRTDGSYWDVKTALLKESDIKEGGSPYKFLVYDNNWEKLKAEGVEHEYGAFTWFNADQEGVIDETGGFWEGENYDSEKARQGREAAQDNLLPGQTQGWLPDPMPFDPAIDPALEGEFESTLKDGKTVKVKPVWEHYKARAAEYKPEVAAEITGIPASEIEAAATAYGTRID…	937
14352	5	VKTCCRGCGKMECGVKVIVKNGRAIRVEGDEGAFQSMGNCCTKSQASVQAAYHPDRLHYPMKRTNPKGDNDPGWVRISWDEAMDTIVTKMQEIKEQYGGEAIACEVGTSRIWCMHSESVIKSLFETPNNLEAWQICKGPRHFATEMTSTFSMSWMETIARPKVYVQWGGASELSNYDDSCRTTVDVATRADVHISVDPRQANMGKEADYWQHLRTGTDGALALSWLNVIIENNLIDDIYTKKWTNAPFLVCMDMEPTGFPCKRNDGSHYDMKTHLLKESDIVEGGSPYKFLVYDNNWEQLKAEGIEHQYGEFTWFNADSEGVIDETGGFWEGENYDSMKAREGREAAQENCLKGYIQGQVPDLLPFDPGIDPALFGEFEVTLKDGSKHTVRPVYDILAE…	972
14809	5	TMSRRTFVKTAAITGAAAAAFGASTHTALAEETYSSVSGNDTVAVKTCCRGCGKMECGVKVIVQNGRAIRVEGDEGAFQSMGNCCTKSQSSIQAAYHPDRLHYPMKRTNPKGEEPGWQRISWDEAMQSIVDNFMDIKAKHGGEAIACQVGTSRIWCMHSESILKNMLETPNNVEAWQICKGPRHFATTMVSQFAMSWMETITRPKVYVQWGGASELSNYDDSCRTTVDVASRADVHISVDPRMANMGKEADYWQHLRPGTDGALALAWTNVIIEKKLYDELYVKKWTNAPFLVCEDMEPSGFPTVRTDGSYWDVKTALLKESDIKEGGSPYKFLVYDNNWEKLKAEGVEHEYGAFTWFNADQEGVIDETGGFWEGENYDSEKARQGREAAQDNLLPGQT…	973
14809	5	MGNLTMSRRTFVKTAAITGAAAAAFGASTHTALAEETYSSVSGNDTVAVKTCCRGCGKMECGVKVIVQNGRAIRVEGDEGAFQSMGNCCTKSQSSIQAAYHPDRLHYPMKRTNPKGEEPGWQRISWDEAMQSIVDNFMDIKAKHGGEAIACQVGTSRIWCMHSESILKNMLETPNNVEAWQICKGPRHFATTMVSQFAMSWMETITRPKVYVQWGGASELSNYDDSCRTTVDVASRADVHISVDPRMANMGKEADYWQHLRPGTDGALALAWTNVIIEKKLYDELYVKKWTNAPFLVCEDMEPSGFPTVRTDGSYWDVKTALLKESDIKEGGSPYKFLVYDNNWEKLKAEGVEHEYGAFTWFNADQEGVIDETGGFWEGENYDSEKARQGREAAQDNLL…	977
14809	5	EETYSSVSGNDTVAVKTCCRGCGKMECGVKVIVQNGRAIRVEGDEGAFQSMGNCCTKSQSSIQAAYHPDRLHYPMKRTNPKGEEPGWQRISWDEAMQSIVDNFMDIKAKHGGEAIACQVGTSRIWCMHSESILKNMLETPNNVEAWQICKGPRHFATTMVSQFAMSWMETITRPKVYVQWGGASELSNYDDSCRTTVDVASRADVHISVDPRMANMGKEADYWQHLRPGTDGALALAWTNVIIEKKLYDELYVKKWTNAPFLVCEDMEPSGFPTVRTDGSYWDVKTALLKESDIKEGGSPYKFLVYDNNWEKLKAEGVEHEYGAFTWFNADQEGVIDETGGFWEGENYDSEKARQGREAAQDNLLPGQTQGWLPDPMPFDPAIDPALEGEFEITLKDGK…	983
14810	5	TMSRRTFVKTAAITGAAAAAFGGSTRVALADQTYSAASGNDTVAVKTCCRGCGKMECGVKVIVQNGRAIRVEGDEGAFQSMGNCCTKSQSSIQAAYHPDRLHYPMKRTNPKGEEPGWQRVTWDEAMQSVVDNFMKIKQQYGGEAIACQVGTSRIWCMHSESILKNMLETPNNVEAWQICKGPRHFATTMVSQFAMSWMETITRPKVYVQWGGASELSNYDDSCRTTVDVASRADVHISVDPRMANMGKEADYWQHLRPGTDGALALAWTNVIIEKKLYDDLYVKKWTNAPFLVCEDIEPSGFPTVRTDGSYWDVKTLLLKESDVKEGGSPYKFLVYDNNWEKLKAEGIEHEYGPFTWFNADQEGNIDDTGGFWEGENYDSEKAREGREANQDNLLPGQT…	1013
14805	5	TMSRRTFVKTAAITGAAAAAFGASTHTALAEETYPVVSGQDTVAVKTCCRGCGKMECGVKVIVQNGRAIRVEGDEGAFQSMGNCCTKSQSSIQAAYHPDRLHYPMKRTNPKGEEPGWQRISWDEAMQTVIDNFMEIKAKHGGEAIACQVGTSRIWCMHSESILKNMLETPNNVEAWQICKGPRHFATTMVSQFAMSWMETICRPKVYVQWGGASELSNYDDSCRTTVDVASRADVHISVDPRMANMGKEADYWQHLRPGTDAALGLAWTNVIIEKKLYDELYTKKWTNAPFLVCEDMEPSGFPTVRTDGSYWDVKTLLLKESDIKEGGNPYKFLVYDNNWEALKEQGIEHEYGAFTWFNADQEGNIDDTGGFWEGENYDSEKAREGREAAQDNLLPGQT…	1013
14804	5	TMSRRTFVKTAAITGATVAAFGASTRTALADQTYSEVSGNDTVAVKTCCRGCGKMECGVKVIVQNGRAIRIEGDEGAYQSMGNCCTKSQSSIQAAYHPDRLHYPMKRTNPKGEEPGWQRITWDEAMETIINNFMEIKGKYGGESIACQVGTSRIWCMHSESILKNMLETPNNIEAWQICKGPRHFATTMVSQFAMSWMETITRPKVYVQWGGASELSNYDDSCRTTVDVASRADIHISCDPRMANMGKEADYWQHLRPGTDGALALAWTNVIIEKKLYDDLYVKKWTNAPFLVCEDIEPSGFPTVRTDGSYWDVKTHLLKESDVKEGGSPYKFLVYDNNWEKLAAEGVKHEYGPFTWFNADQEGVIDETGGFWEGENYDSEKARQGREAAQDNLLPGQT…	1013
14809	5	TMSRRTFVKTAAITGAAAAAFGASTHTALAEETYSSVSGNDTVAVKTCCRGCGKMECGVKVIVQNGRAIRVEGDEGAFQSMGNCCTKSQSSIQAAYHPDRLHYPMKRTNPKGEEPGWQRISWDEAMQSIVDNFMDIKAKHGGEAIACQVGTSRIWCMHSESILKNMLETPNNVEAWQICKGPRHFATTMVSQFAMSWMETITRPKVYVQWGGASELSNYDDSCRTTVDVASRADVHISVDPRMANMGKEADYWQHLRPGTDGALALAWTNVIIEKKLYDELYVKKWTNAPFLVCEDMEPSGFPTVRTDGSYWDVKTALLKESDIKEGGSPYKFLVYDNNWEKLKAEGVEHEYGAFTWFNADQEGVIDETGGFWEGENYDSEKARQGREAAQDNLLPGQT…	1013
14809	5	NLTMSRRTFVKTAAITGAAAAAFGASTHTALAEETYSSVSGNDTVAVKTCCRGCGKMECGVKVIVQNGRAIRVEGDEGAFQSMGNCCTKSQSSIQAAYHPDRLHYPMKRTNPKGEEPGWQRISWDEAMQSIVDNFLDIKAKHGGEAIACQVGTSRIWCMHSESILKNMLETPNNVEAWQICKGPRHFATTMVSQFAMSWMETITRPKVYVQWGGASELSNYDDSCRTTVDVASRADVHISVDPRMANMGKEADYWQHLRPGTDGALALAWTNVIIEKKLYDDLYVKKWTNAPFLVCEDMEPSGFPTVRTDGSYWDVKTALLKESDIKEGGSPYKFLVYDNNWEKLKAEGIEHEYGAFTWFNADQEGVIDETGGFWEGENYDSEKARQGREAAQDNLLPG…	1015
14810	5	MGTLTMSRRTFVKTAAITGAAAAAFGGSTRVALADQTYSAASGNDTVAVKTCCRGCGKMECGVKVIVQNGRAIRVEGDEGAFQSMGNCCTKSQSSIQAAYHPDRLHYPMKRTNPKGEEPGWQRVTWDEAMQSVVDNFMKIKQQYGGEAIACQVGTSRIWCMHSESILKNMLETPNNVEAWQICKGPRHFATTMVSQFAMSWMETITRPKVYVQWGGASELSNYDDSCRTTVDVASRADVHISVDPRMANMGKEADYWQHLRPGTDGALALAWTNVIIEKKLYDDLYVKKWTNAPFLVCEDIEPSGFPTVRTDGSYWDVKTLLLKESDVKEGGSPYKFLVYDNNWEKLKAEGIEHEYGPFTWFNADQEGNIDDTGGFWEGENYDSEKAREGREANQDNLL…	1017
tr|A0A369LM11|A0A369LM11_9ACTN Molybdopterin dinucleotide-binding protein OS=Paraeggerthella hongkongensis OX=230658 GN=C1879_02670 PE=4 SV=1|14804	5	MDTLTMSRRTFVKTAAITGATVAAFGASTRTALADQTYSEVSGNDTVAVKTCCRGCGKMECGVKVIVQNGRAIRIEGDEGAYQSMGNCCTKSQSSIQAAYHPDRLHYPMKRTNPKGEEPGWQRITWDEAMETIISNFMEIKGKYGGESIACQVGTSRIWCMHSESILKNMLETPNNIEAWQICKGPRHFATTMVSQFAMSWMETITRPKVYVQWGGASELSNYDDSCRTTVDVASRADIHISCDPRMANMGKEADYWQHLRPGTDGALALAWTNVIIEKKLYDDLYVKKWTNAPFLVCEDIEPSGFPTVRTDGSYWDVKTHLLKESDVKEGGSPYKFLVYDNNWEKLAAEGVKHEYGPFTWFNADQEGVIDETGGFWEGENYDSEKARQGREAAQDNLL…	1017
tr|A0A143X879|A0A143X879_9ACTN Perchlorate reductase subunit alpha OS=Coriobacteriaceae bacterium CHKCI002 OX=1780377 GN=pcrA_4 PE=4 SV=1|14805	5	MGNLTMSRRTFVKTAAITGAAAAAFGASTHTALAEETYPVVSGQDTVAVKTCCRGCGKMECGVKVIVQNGRAIRVEGDEGAFQSMGNCCTKSQSSIQAAYHPDRLHYPMKRTNPKGEEPGWQRISWDEAMQTVIDNFMEIKAKHGGEAIACQVGTSRIWCMHSESILKNMLETPNNVEAWQICKGPRHFATTMVSQFAMSWMETICRPKVYVQWGGASELSNYDDSCRTTVDVASRADVHISVDPRMANMGKEADYWQHLRPGTDAALGLAWTNVIIEKKLYDELYTKKWTNAPFLVCEDMEPSGFPTVRTDGSYWDVKTLLLKESDIKEGGNPYKFLVYDNNWEALKEQGIEHEYGAFTWFNADQEGNIDDTGGFWEGENYDSEKAREGREAAQDNLL…	1017
sp|C8WLC6|DADHH_EGGLE Uncharacterized oxidoreductase Elen_0471 OS=Eggerthella lenta (strain ATCC 25559 / DSM 2243 / CCUG 17323 / JCM 9979 / KCTC 3265 / NCTC 11813 / VPI 0255 / 1899 B) OX=479437 GN=Elen_0471 PE=2 SV=1|sp|A0A369NIV7|DADH_EGGLN Dopamine dehydroxylase OS=Eggerthella lenta OX=84112 GN=dadH PE=1 SV=1|14809|Dadh	5	MGNLTMSRRTFVKTAAITGAAAAAFGASTHTALAEETYSSVSGNDTVAVKTCCRGCGKMECGVKVIVQNGRAIRVEGDEGAFQSMGNCCTKSQSSIQAAYHPDRLHYPMKRTNPKGEEPGWQRISWDEAMQSIVDNFMDIKAKHGGEAIACQVGTSRIWCMHSESILKNMLETPNNVEAWQICKGPRHFATTMVSQFAMSWMETITRPKVYVQWGGASELSNYDDSCRTTVDVASRADVHISVDPRMANMGKEADYWQHLRPGTDGALALAWTNVIIEKKLYDELYVKKWTNAPFLVCEDMEPSGFPTVRTDGSYWDVKTALLKESDIKEGGSPYKFLVYDNNWEKLKAEGVEHEYGAFTWFNADQEGVIDETGGFWEGENYDSEKARQGREAAQDNLL…	1017
14353	5	NLTRRDFMKAAAVTAAAAAFAGNAASALAEVEHAEKVTDIMGTDTIAVKTCCRGCGKMECGVKVIVKNGRAIRVEGDEGAFQSMGNCCTKSQSSVQAAYHPDRLHYPMKRTNPKGDNDPGWVRISWDEAMDTIVTKMQEIKEQYGGEAIACEVGTSRIWCMHSESVIKSLFETPNNLEAWQICKGPRHFATEMTSTFSMSWMETIARPKVYVQWGGASELSNYDDSCRTTVDVATRADVHISVDPRQANMGKEADYWQHLRTGTDGALALSWLNVIIENNLIDDIYTKKWTNAPFLVCMDMEPTGFPCKRNDGSHYDMKTHLLKESDIVEGGSPYKFLVYDNNWEQLKAEGVEHQYGEFTWFNADSEGVIDETGGFWEGENYDSMKAREGREAAQENCL…	1019
14797|14799|14800	5	TMSRRSFVKTAAITAGAAAALGAQTTTAFAESTYPEVIGNDTVVVKTCCRGCGKMECGVKVIVQNGRAIRVEGDEGAWQSMGNCCTKSQSSIQAAYHPDRLHYPMKRTNPKGEEPGWVRISWDEALDTIVDNLREITNKYGGESIACQVGTSRIWCMHSESILKNMLETPNNIEAWQICKGPRHFAGTMVSGFGCSWMETIERPKVYVQWGGASEMSNYDDSCRTTVDVASRADVHISVDPRMANMGKEADFWQHLHPQTDGALALAWTNVIIENKLYDDLYVKKWTNAPFLVCEDFDDAWMDENGFPTIRTDGSYWQVKTRLLKESDIVEGGSPYKFLVYDNNWEELAKQGVTHQYGAFTWFNADQEGNIDDTGGFWEGENYSTAKAYEGREAAQENL…	1021
14352|14353	5	MGKLNLTRRDFVKAAAVTAAAAAFAGNAASALAEVEHAEKVTDIMGTDTIAVKTCCRGCGKMECGVKVIVKNGRAIRVEGDEGAFQSMGNCCTKSQSSVQAAYHPDRLHYPMKRTNPKGDNDPGWVRISWDEAMDTIVTKMQEIKEQYGGEAIACEVGTSRIWCMHSESVIKSLFETPNNLEAWQICKGPRHFATEMTSTFSMSWMETIARPKVYVQWGGASELSNYDDSCRTTVDVATRADVHISVDPRQANMGKEADYWQHLRTGTDGALALSWLNVIIENNLIDDIYTKKWTNAPFLVCMDMEPTGFPCKRNDGSHYDMKTHLLKESDIVEGGSPYKFLVYDNNWEQLKAEGVEHQYGEFTWFNADSEGVIDETGGFWEGENYDSMKAREGREAAQ…	1023
14797|14800|14799	5	SLTMSRRSFVKTAAITAVAAAALGAQTTTAFAESTYPEVIGNDTVVVKTCCRGCGKMECGVKVVVQNGRAIRVEGDEGAWQSMGNCCTKSQSSIQAAYHPDRLHYPMKRTNPKGEEPGWVRISWDEALDTIVDNLREITAKYGGEAIACQVGTSRIWCMHSESILKNMLETPNNIEAWQICKGPRHFAGTMVSGFGCSWMETIERPKVYVQWGGASEMSNYDDSCRTTVDVASRADVHISVDPRMANMGKEADFWQHLHPQTDGALALAWTNVVIENKLYDDLYVKKWTNAPFLVCEDFDDAWMDENGFPTIRTDGSYWQVKTRLLKESDIVEGGSPYKFLVYDNNWEELAKQGVTHQYGAFTWFNADQEGNIDDTGGFWEGENYSTAKAYEGREAAQE…	1023
tr|C7N3L0|C7N3L0_SLAHD Anaerobic dehydrogenase| typically selenocysteine-containing OS=Slackia heliotrinireducens (strain ATCC 29202 / DSM 20476 / NCTC 11029 / RHS 1) OX=471855 GN=Shel_27350 PE=4 SV=1	5	MGDLTMSRRSFVKTAAITGAAVAAFGTSTQSALADQTYPEVSGQDTVEVKTCCRGCGKMECGVKVIVQNGRAIRIEGDEGAWQSMGNCCTKSQSSIQAAYHPDRLHYPMKRTNPKGEEPGWVRISWDEAMETIIKNFAEITEKYGAESIACQVGTSRVWCMHSESILKNLLGTPNNIEAWQICKGPRHFATTMVSQFALSWMETIGRPRVYVQWAGASELSNYDTSCRTTVDCASRADYHISVDPRMANMGKEADYWQCLRPGTDGALALAWTNVIIENKLYDELYVKKWTNAPFLVCEDFDEEWMLENGFPTVRTDGSYWDVKTHLVKESDIKEGGSPFKFLVYDNNWEALKEQGVEHEYGAFTWFNADQEARIDNTGGFWEGENYSTTKAYEGHEAQ…	1023
14797	6	TESAVTRIRSCCRGCGKVECGVWVYVQDGKVIRTEGDADCFLTMGNHCSKGQASIQAAYHPDRIKYPMKRTNPKGDDDPGWVRISWDEAYQTIADNILEITAKYGNESTFTWCGTGRQWCMQSDAGMALLLFGTPNIVAAYQVCKGPRHFASRIDNVQAWSWSELINHSTKFVQWATEQSQSNYDDAARTVVDVARCADAFISVDPRQTNLGRTAKYWLPLRPGTDNALALGWCHLILKNDLCDWQFLKRWSNSPFIVVPDMDPTGYEEHVQNGGYPYAYQTRLLTEADIDPTMVDWEIEGDGDPQRYLVFDQLNNRWTYWQAHPEVGEAHWEGEDWQKSTSYFDQDLSRLRDDESKKPGKVYDLSEFNPLIDPAMYGEFDVKLKDGTTHKGRPVWDIW…	601
14809	6	MGKTTVTRRAFAQLAAATGAIAAMGVGTRPAVALADGNSGAAGERGIKKIRSCCRGCGKVECGVWVYIQDGKVVRTEGDETCFNTMGNHCSKGQASIQAAYHPDRIKFPMKRTNPKGSEDPGWVRISWDEAYRTIADNIMQLREKYGPESLFTWCGTGRQWCMQSDAGMALELFGTPNIIAAYQVCKGPRHFSSRLDNVQAWSWSEVINHSTKYVQWATDPSVSNYDDSSRLVIDVAREAEAFIVVDPRLSNLGRTAKYWLNLRPGTDNAMALGWCHIILKHDLVDWQFVKRWSNASFIVVPDMDPSGYTEAVQNTKSPYEYRTRLLTEADIDPSMVDWEIEGEGNPKRYLVYDQINRRWTYWQADPEDAHWEGETWTKQTSGFTQDVSRLRDDESKVA…	602
14797	6	FNPLIDPAMYGEFDVKLKDGTTHKGRPVWDIWAEYLEGFTPEKVSEITEVDAQLLTDACLEWATRDDPRIPNGGINYGLAIEHHGQSTQNCRAIMAACAMVGAIDTPGGQRGATNGWTTQSGPTAMYPGADGGSNPASFVRAPFFGLYNRIAGYEKFPMLYWYAVWADCNSVMEYMHRDANAPYEIHAGMIGSGDHMNMANASYNWEALLMLDFLFEANLWHSPTSGAADILLPVCHWTEMNAQRIAQGSGGSFSLCVRAVDPPGECKSDPLYFLELGPYFGVPFSTDPDDPYWEKKSAETGKPVDLLALEYECLDAEHGGGCAPYDSWDDFVAAYQEHGTWNMKEVFPDDWGSYRRYEIGQAYRKAPYQQPTKLDINIPGFPTPTMKHELWATTIESH…	602
14797	6	GKVYDLSEFNPLIDPAMYGEFDVKLKDGTTHKGRPVWDIWAEYLEGFTPEKVSEITEVDAQLLTDACLEWATRDDPRIPNGGINYGLAIEHHGQSTQNCRAIMAACAMVGAIDTPGGQRGATNGWTTQSGPTAMYPGADGGSNPASFVRAPFFGLYNRIAGYEKFPMLYWYAVWADCNSVMEYMHRDANAPYEIHAGMIGSGDHMNMANASYNWEALLMLDFLFEANLWHSPTSGAADILLPVCHWTEMNAQRIAQGSGGSFSLCVRAVDPPGECKSDPLYFLELGPYFGVPFSTDPDDPYWEKKSAETGKPVDLLALEYECLDAEHGGGCAPYDSWDDFVAAYQEHGTWNMKEVFPDDWGSYRRYEIGQAYRKAPYQQPTKLDINIPGFPTPTMKHEL…	610
14798	6	WEGEDWQKSTSYFDQDLSRLRDDESKKPGKVYDLSEFNPLIDPAMYGEFDVKLKDGTTHKGRPVWDIWAEYLEGFTPEKVSEITEVDAQLLTDACLEWATRDDPRIPNGGINYGLAIEHHGQSTQNCRAIMAACAMVGAIDTPGGQRGATNGWTTQSGPTSMYPGADGGSNPASFVRAPFFGLYNRIAGYEKFPMLYWYAVWADCNSVMEYMHRDANAPYEIHAGMIGSGDHMNMANASYNWEALLMLDFLFEANLWHSPTSGAADILLPVCHWTEMNAQRIAQGSGGSFSLCVRAVDPPGECKSDPLYFLELGPYFGVPFSTDPDDPYWEKKSAETGKSVDLLALEYECLDAEHGGGCAPYDSWDDFVAAYQEHGTWNMKEVFPDDWGSYRRYEIGQA…	638
14797	6	GAHWEGEDWQKSTSYFDQDLSRLRDDESKKPGKVYDLSEFNPLIDPAMYGEFDVKLKDGTTHKGRPVWDIWAEYLEGFTPEKVSEITEVDADLIEKACLEWATRDDPRIPNGGINYGLAIEHHGMSTQNCRTIMAACAMVGAIDTPGGQRGATNGWTTQSGPTSMYPGADGGSNPASFVRAPFFGLYNRIAGYEKFPMLYWYAVWADCNSVMEYMHRDANAPYEIHAGMIGSGDHMNMANASYNWEALLMLDFLFEANLWHSPTSGAADILLPVCHWTEMNAQRIAQGSGGSFSLCVRAVDPPGECKSDPLYFLELGPYFGVPFSTDLEDPYWEKKSAETGKPVDLLALEYECLDAEHGGGCAPYDSWDDFVAAYQEHGTWNMKEVFPDDWGSYRRFEI…	641
14797	6	MGKLNMTRRSFVKTAAVSAAVAAVAGAASPTAALAENENAAATESAVTRIRSCCRGCGKVECGVWVYVQDGKVIRTEGDADCFLTMGNHCSKGQASIQAAYHPDRIKYPMKRTNPKGDDDPGWVRISWDEAYQTIADNILEITAKYGNESTFTWCGTGRQWCMQSDAGMALLLFGTPNIVAAYQVCKGPRHFASRIDNVQAWSWSELINHSTKFVQWATEQSQSNYDDAARTVVDVARCADAFISVDPRQTNLGRTAKYWLPLRPGTDNALALGWCHLILKNDLCDWQFLKRWSNSPFIVVPDMDPTGYEEHVQNGGYPYAYQTRLLTEADIDPTMVDWEIEGDGDPQRYLVFDQLNNRWTYWQAHPEVGEAHWEGEDWQKSTSYFDQDLSRLRDDESK…	643
14798	6	FFRMRWLNNRWTYWQAHPEVGEAHWEGEDWQKSTSYFDQDLSRLRDDESKKPGKVYDLSEFNPLIDPAMYGEFDVKLKDGTTHKGRPVWDIWAEYLEGFTPEKVSEITEVDAQLLTDACLEWATRDDPRIPNGGINYGLAIEHHGQSTQNCRAIMAACAMVGAIDTPGGQRGATNGWTTQSGPTSMYPGADGGSNPASFVRAPFFGLYNRIAGYEKFPMLYWYAVWADCNSVMEYMHRDANAPYEIHAGMIGSGDHMNMANASYNWEALLMLDFLFEANLWHSPTSGAADILLPVCHWTEMNAQRIAQGSGGSFSLCVRAVDPPGECKSDPLYFLELGPYFGVPFSTDPDDPYWEKKSAETGKSVDLLALEYECLDAEHGGGCAPYDSWDDFVAAYQEH…	662
14809	6	TMTRRSFAQLTAVAGAAAAVGAGVGPVAALADSGSKAVGNQGIKKVRSCCRGCGKVECGVWVYVQDGKVIRTEGDETCFNTMGNHCSKGQASIQAAYHPDRIKFPMKRTNPKGSEDPGWVRISWDEAYQTIADNIMQIREKYGPESLFTWCGTGRQWCMQSDAGMALELFGTPNIVAAYQVCKGPRHFSSRLDNVQAWSWSEVINHSTKYVQWATDPSISNYDDSSRLVIDVAREAEAFIVVDPRMSNLGRTAKYWLNLRPGTDNAMALGWCHIILKHDLVDWQFVKRWSNASFIVVPDMEPTGYTEAVQNTKSPYEYRTRLLTEADIDPSMVDWEVEGEGNPKRYLVYDQLNHRWTYWQADPEDAHWEGETWTKQTSGFTQDVSRLRDDESKVAGWVA…	680
14797	6	QTRLLTEADIDPTMVDWEIEGDGDPQRYLVFDQLNNRWTYWQAHPEVGEAHWEGEDWQKSTSYFDQDLSRLRDDESKKPGKVYDLSEFNPLIDPAMYGEFDVKLKDGTTHKGRPVWDIWAEYLEGFTPEKVSEITEVDAQLLTDACLEWATRDDPRIPNGGINYGLAIEHHGQSTQNCRAIMAACAMVGAIDTPGGQRGATNGWTTQSGPTAMYPGADGGSNPASFVRAPFFGLYNRIAGYEKFPMLYWYAVWADCNSVMEYMHRDANAPYEIHAGMIGSGDHMNMANASYNWEALLMLDFLFEANLWHSPTSGAADILLPVCHWTEMNAQRIAQGSGGSFSLCVRAVDPPGECKSDPLYFLELGPYFGVPFSTDPDDPYWEKKSAETGKPVDLLALEY…	689
14797	6	AAYPYAYQTRLLTEADIDPTMVDWEIEGDGDPQRYLVFDQLNNRWTYWQAHPEVGEAHWEGEDWQKSTSYFDQDLSRLRDDESKKPGKVYDLSEFNPLIDPAMYGEFDVKLKDGTTHKGRPVWDIWAEYLEGFTPEKVSEITEVDAQLLTDACLEWATRDDPRIPNGGINYGLAIEHHGQSTQNCRAIMAACAMVGAIDTPGGQRGATNGWTTQSGPTAMYPGADGGSNPASFVRAPFFGLYNRIAGYEKFPMLYWYAVWADCNSVMEYMHRDANAPYEIHAGMIGSGDHMNMANASYNWEALLMLDFLFEANLWHSPTSGAADILLPVCHWTEMNAQRIAQGSGGSFSLCVRAVDPPGECKSDPLYFLELGPYFGVPFSTDPDDPYWEKKSAETGKPV…	696
14798	6	PFIVVPDMAPTGYEEHVQNGGYPYAYQTRLLTEADIDPTMVDWEIEGDGDPQRYLVFDQLNNRWTYWQAHPEVGEAHWEGENWQKSTSYFDQDLSRLRDDESKKPGKVYDLSEFNPLIDPAMYGEFDVKLKDGTTHKGRPVWDIWAEYLEGFTPEKVSEITEVDAQLLTDACLEWATRDDPRIPNGGINYGLAIEHHGMSTQNCRAIMAACAMVGAIDTPGGQRGATNGWTTQSGPTSMYPGADGGSNPASFVRAPFFGLYNRIAGYEKFPMLYWYAVWADCNSVMEYMHRDANAPYEIHAGMIGSGDHMNMANASYNWEALLMLDFLFEANLWHSPTSGAADILLPVCHWTEMNAQRIAQGSGGSFSLCVRAVDPPGECKSDPLYFLELGPYFGVPFS…	715
14798	6	TESAVTRIRSCCRGCGKVECGVWVYVQDGKVIRTEGDEDCFLTMGNHCSKGQASIQAAYHPDRIKYPMKRTNPKGDDDPGWVRISWDEAYQTIADNILEITEKYGNESTFTWCGTGRQWCMQSDAGMALLLFGTPNIVAAYQVCKGPRHFASRIDNVQAWSWSELINHSTKFVQWATEQSQSNYDDAARTVVDVARCADAFISVDPRQTNLGRTAKYWLPLRPGTDNALALGWCHLILKNDLCDWQFLKRWSNSPFIVVPDMDPTGYEEHVQNGGYPYAYQTRLLTEADIDPTMVDWEIEGDGDPQRYLVFDQLNNRWTYWQAHPEVGEAHWEGENWQKSTSYFDQDLSRLRDDESKKPGKVYDLSEFNPLIDPAMYGEFDVKLKDGTTHKGRPVWDIW…	729
14809	6	TVTRRAFAQLAAATGAIAAMGVGTRPAVALTDGNSGTAGERGIKKIRSCCRGCGKVECGVWVYIQDGKVVRTEGDETCFNTMGNHCSKGQASIQAAYHPDRIKFPMKRTNPKGSEDPGWVRISWDEAYRTIADNIMQLREKYGPESLFTWCGTGRQWCMQSDAGMALELFGTPNIIAAYQVCKGPRHFSSRLDNVQAWSWSEVINHSTKYVQWATDPSVSNYDDSSRLVIDVAREAEAFIVVDPRLSNLGRTAKYWLNLRPGTDNAMALGWCHIILKHDLVDWQFVKRWSNASFIVVPDMDPSGYTEAVQNTKSPYEYRTRLLTEADIDPSMVDWEIEGEGNPKRYLVYDQINRRWTYWQADPEDAHWEGETWTKQTSGFTQDVSRLRDDESKVAGWIA…	747
14809	6	MGKTTVTRRAFAQLAAATGAIAAMGVGTRPAVALTDGNSGTAGERGIKKIRSCCRGCGKVECGVWVYIQDGKVVRTEGDETCFNTMGNHCSKGQASIQAAYHPDRIKFPMKRTNPKGSEDPGWVRISWDEAYRTIADNIMQLREKYGPESLFTWCGTGRQWCMQSDAGMALELFGTPNIIAAYQVCKGPRHFSSRLDNVQAWSWSEVINHSTKYVQWATDPSVSNYDDSSRLVIDVAREAEAFIVVDPRLSNLGRTAKYWLNLRPGTDNAMALGWCHIILKHDLVDWQFVKRWSNASFIVVPDMDPSGYTEAVQNTKSPYEYRTRLLTEADIDPSMVDWEIEGEGNPKRYLVYDQINRRWTYWQADPEDAHWEGETWTKQTSGFTQDVSRLRDDESKVA…	751
14798	6	MGKLNMTRRSFVKTAAVSAAVAAVAGAASPTAALAENENAAATESAVTRIRSCCRGCGKVECGVWVYVQDGKVIRTEGDEDCFLTMGNHCSKGQASIQAAYHPDRIKYPMKRTNPKGDDDPGWVRISWDEAYQTIADNILEITEKYGNESTFTWCGTGRQWCMQSDAGMALLLFGTPNIVAAYQVCKGPRHFASRIDNVQAWSWSELINHSTKFVQWATEQSQSNYDDAARTVVDVARCADAFISVDPRQTNLGRTAKYWLPLRPGTDNALALGWCHLILKNDLCDWQFLKRWSNSPFIVVPDMDPTGYEEHVQNGGYPYAYQTRLLTEADIDPTMVDWEIEGDGDPQRYLVFDQLNNRWTYWQAHPEVGEAHWEGENWQKSTSYFDQDLSRLRDDESK…	775
14797	6	YQVCKGPRHFASRIDNVQAWSWSELINHSTKFVQWATEQSQSNYDDAARTVVDVARCADAFISVDPRQTNLGRTAKYWLPLRPGTDNALALGWCHLILKNDLCDWQFLKRWSNSPFIVVPDMDPTGYEEHVQNGGYPYAYQTRLLTEADIDPTMVDWEIEGDGDPQRYLVFDQLNNRWTYWQAHPEVGEAHWEGEDWQKSTSYFDQDLSRLRDDESKKPGKVYDLSEFNPLIDPAMYGEFDVKLKDGTTHKGRPVWDIWAEYLEGFTPEKVSEITEVDAQLLTDACLEWATRDDPRIPNGGINYGLAIEHHGQSTQNCRAIMAACAMVGAIDTPGGQRGATNGWTTQSGPTAMYPGADGGSNPASFVRAPFFGLYNRIAGYEKFPMLYWYAVWADCNSV…	829
14801	6	TESAVTRIRSCCRGCGKVECGVWVYVQDGKVIRTEGDEDCFLTMGNHCSKGQASIQAAYHPDRIKYPMKRTNPKGDDDPGWVRISWDEAYQTIADNILEITAKYGNESTFTWCGTGRQWCMQSDAGMALLLFGTPNIVAAYQVCKGPRHFASRIDNVQAWSWSELINHSTKFVQWATEQSQSNYDDAARTVVDVARCADAFISVDPRQTNLGRTAKYWLPLRPGTDNALALGWCHLILKNDLCDWQFLKRWSNSPFIVVPDMDPTGYEEHVQNGGYPYAYQTRLLTEADIDPTMVDWEIEGDGDPQRYLVFDQLNNRWTYWQAHPEVGEAHWEGENWQKSTSYFDQDLSRLRDDESKKPGKVYDLSEFNPLIDPAMYGEFDVKLKDGTTHKGRPVWDIW…	875
14801	6	MGKLNMTRRSFVKTAAVSAAVAAVAGAASPTAALAENENAAATESAVTRIRSCCRGCGKVECGVWVYVQDGKVIRTEGDEDCFLTMGNHCSKGQASIQAAYHPDRIKYPMKRTNPKGDDDPGWVRISWDEAYQTIADNILEITAKYGNESTFTWCGTGRQWCMQSDAGMALLLFGTPNIVAAYQVCKGPRHFASRIDNVQAWSWSELINHSTKFVQWATEQSQSNYDDAARTVVDVARCADAFISVDPRQTNLGRTAKYWLPLRPGTDNALALGWCHLILKNDLCDWQFLKRWSNSPFIVVPDMDPTGYEEHVQNGGYPYAYQTRLLTEADIDPTMVDWEIEGDGDPQRYLVFDQLNNRWTYWQAHPEVGEAHWEGENWQKSTSYFDQDLSRLRDDESK…	917
14809	6	VRSCCRGCGKVECGVWVYVQDGKVIRTEGDETCFNTMGNHCSKGQASIQAAYHPDRIKFPMKRTNPKGSEDPGWVRISWDEAYQTIADNIMQIREKYGPESLFTWCGTGRQWCMQSDAGMALELFGTPNIVAAYQVCKGPRHFSSRLDNVQAWSWSEVINHSTKYVQWATDPSISNYDDSSRLVIDVAREAEAFIVVDPRMSNLGRTAKYWLNLRPGTDNAMALGWCHIILKHDLVDWQFVKRWSNASFIVVPDMEPTGYTEAVQNTKSPYEYRTRLLTEADIDPSMVDWEVEGEGNPKRYLVYDQLNHRWTYWQADPEDAHWEGETWTKQTSGFTQDVSRLRDDESKVAGWVADLSEFDPLIDPALTGEFEVKLKDGSTHTGRPAWDLWAEYLQQFTP…	940
14809	6	KVRSCCRGCGKVECGVWVYVQDGKVIRTEGDETCFNTMGNHCSKGQASIQAAYHPDRIKFPMKRTNPKGSEDPGWVRISWDEAYQTIADNIMQIREKYGPESLFTWCGTGRQWCMQSDAGMALELFGTPNIVAAYQVCKGPRHFSSRLDNVQAWSWSEVINHSTKYVQWATDPSISNYDDSSRLVIDVAREAEAFIVVDPRMSNLGRTAKYWLNLRPGTDNAMALGWCHIILKHDLVDWQFVKRWSNASFIVVPDMEPTGYTEAVQNTKSPYEYRTRLLTEADIDPSMVDWEVEGEGNPKRYLVYDQLNHRWTYWQADPEDAHWEGETWTKQTSGFTQDVSRLRDDESKVAGWVADLSEFDPLIDPALTGEFEVKLKDGSTHTGRPAWDLWAEYLQQFT…	941
14798	6	TESAVTRIRSCCRGCGKVECGVWVYVQDGKVIRTEGDEDCFLTMGNHCSKGQASIQAAYHPDRIKYPMKRTNPKGDDDPGWVRISWDEAYQTIADNILEITAKYGNESTFTWCGTGRQWCMQSDAGMALLLFGTPNIVAAYQVCKGPRHFASRIDNVQAWSWSELINHSTKFVQWATEQSQSNYDDAARTVVDVARCADAFISVDPRQTNLGRTAKYWLPLRPGTDNALALGWCHLILKNDLCDWQFLKRWSNSPFIVVPDMDPTGYEEHVQNGGYPYAYQTRLLTEADIDPTMVDWEIEGDGDPQRYLVFDQLNNRWTYWQAHPEVGEAHWEGENWQKSTSYFDQDLSRLRDDESKKPGKVYDLSEFNPLIDPAMYGEFDVKLKDGTTHKGRPVWDIW…	944
14805	6	ADSQGVKKVRSCCRGCGKVECGVWVYVQDGKVIRTEGDEECFLTMGNHCSKGQASIQAAYHPDRIKYPMKRTNPKGSEDPGWVRISWDEAYQTIADNIMQIRDKYGPESLFTWCGTGRQWCMQSDAGMALELFGTPNIIAAYQVCKGPRHFASRLDNVQAYSWSEVINHSNVFVQWATDQSISNYDDASRTVVDVARQADTFISVDPRETNLGRKAKYWLNLRPGTDNAMALGWCKVILDHDLQDDLFIKRWTNAPFIVVPDMEPTGYEEQVQNGGGAKPYDYRTRLLTEADIDPSMVDWEVEGDGNPLRYLVYDQLNGRWTYWQADPADAHWEGETWAKQTSGFTQDVSRMRDDAGKVAGWVADLSEFDPLIDPALYGEFDVVLKDGSVHTGRPTWDI…	949
14797|14798|14799	6	TESAVTRIRSCCRGCGKVECGVWVYVQDGKVIRTEGDEDCFLTMGNHCSKGQASIQAAYHPDRIKYPMKRTNPKGDDDPGWVRISWDEAYQTIADNILEITEKYGNESTFTWCGTGRQWCMQSDAGMALLLFGTPNIVAAYQVCKGPRHFASRIDNVQAWSWSELINHSTKFVQWATEQSQSNYDDAARTVVDVARCADAFISVDPRQTNLGRTAKYWLPLRPGTDNALALGWCHLILKNDLCDWQFLKRWSNSPFIVVPDMDPTGYEEHVQNGGYPYAYQTRLLTEADIDPTMVDWEIEGDGDPQRYLVFDQLNNRWTYWQAHPEVGEAHWEGENWQKSTSYFDQDLSRLRDDESKKPGKVYDLSEFNPLIDPAMYGEFDVKLKDGTTHKGRPVWDIW…	969
14798	6	MGKLNMTRRSFVKTAVAGAASPTAALAENENAAATESAVTRIRSCCRGCGKVECGVWVYVQDGKVIRTEGDEDCFLTMGNHCSKGQASIQAAYHPDRIKYPMKRTNPKGDDDPGWVRISWDEAYQTIADNILEITAKYGNESTFTWCGTGRQWCMQSDAGMALLLFGTPNIVAAYQVCKGPRHFASRIDNVQAWSWSELINHSTKFVQWATEQSQSNYDDAARTVVDVARCADAFISVDPRQTNLGRTAKYWLPLRPGTDNALALGWCHLILKNDLCDWQFLKRWSNSPFIVVPDMDPTGYEEHVQNGGYPYAYQTRLLTEADIDPTMVDWEIEGDGDPQRYLVFDQLNNRWTYWQAHPEVGEAHWEGENWQKSTSYFDQDLSRLRDDESKKPGKVYDL…	978
14809	6	TVTRRAFAQLAAATGAIAAMGVGTRPAVALTDGNSGTAGERGIKKIRSCCRGCGKVECGVWVYIQDGKVVRTEGDETCFNTMGNHCSKGQASIQAAYHPDRIKFPMKRTNPKGSEDPGWVRISWDEAYRTIADNIMQLREKYGPESLFTWCGTGRQWCMQSDAGMALELFGTPNIIAAYQVCKGPRHFSSRLDNVQAWSWSEVINHSTKYVQWATDPSVSNYDDSSRLVIDVAREAEAFIVVDPRLSNLGRTAKYWLNLRPGTDNAMALGWCHIILKHDLVDWQFVKRWSNASFIVVPDMDPSGYTEAVQNTKSPYEYRTRLLTEADIDPSMVDWEIEGEGNPKRYLVYDQINRRWTYWQADPEDAHWEGETWTKQTSGFTQDVSRLRDDESKVAGWIA…	985
14809	6	TMTRRSFAQLAAVAGAAAAVGAGVGPIAALADSGSTAAGDRGIRKVRSCCRGCGKVECGVWVYVQDGKVIRTEGDETCFNTMGNHCSKGQASIQAAYHPDRIKFPMKRTNPKGSEDPGWVRISWDEAYRTIADNIMQIREKYGPESLFTWCGTGRQWCMQSDAGMALELFGTPNIVAAYQVCKGPRHFSSRLDNVQAWSWSEVINHSTKYVQWATDPSISNYDDSSRLVIDVAREAEAFIVVDPRMSNLGRTAKYWLNLRPGTDNAMALGWCHIILKHDLVDWQFVKRWSNASFIVVPDMEPTGYTEAVQNTKSPYEYRTRLLTEADIDPSMVDWEVEGDGNPKRYLVYDQINHRWTYWQADPEDAHWEGETWTKQTSGFTQDVSRLRDDESKVAGWVA…	985
14809	6	MGKTTVTRRAFAQLAAATGAIAAMGVGTRPAVALTDGNSGTAGERGIKKIRSCCRGCGKVECGVWVYIQDGKVVRTEGDETCFNTMGNHCSKGQASIQAAYHPDRIKFPMKRTNPKGSEDPGWVRISWDEAYRTIADNIMQLREKYGPESLFTWCGTGRQWCMQSDAGMALELFGTPNIIAAYQVCKGPRHFSSRLDNVQAWSWSEVINHSTKYVQWATDPSVSNYDDSSRLVIDVAREAEAFIVVDPRLSNLGRTAKYWLNLRPGTDNAMALGWCHIILKHDLVDWQFVKRWSNASFIVVPDMDPSGYTEAVQNTKSPYEYRTRLLTEADIDPSMVDWEIEGEGNPKRYLVYDQINRRWTYWQADPEDAHWEGETWTKQTSGFTQDVSRLRDDESKVA…	989
14809	6	MGKLTMTRRSFAQLTAVAGAAAAVGAGVGPVAALADSGSKAVGNQGIKKVRSCCRGCGKVECGVWVYVQDGKVIRTEGDETCFNTMGNHCSKGQASIQAAYHPDRIKFPMKRTNPKGSEDPGWVRISWDEAYQTIADNIMQIREKYGPESLFTWCGTGRQWCMQSDAGMALELFGTPNIVAAYQVCKGPRHFSSRLDNVQAWSWSEVINHSTKYVQWATDPSISNYDDSSRLVIDVAREAEAFIVVDPRMSNLGRTAKYWLNLRPGTDNAMALGWCHIILKHDLVDWQFVKRWSNASFIVVPDMEPTGYTEAVQNTKSPYEYRTRLLTEADIDPSMVDWEVEGEGNPKRYLVYDQLNHRWTYWQADPEDAHWEGETWTKQTSGFTQDVSRLRDDESKVA…	989
14809	6	MGKLTMTRRSFTELAAVVGTAAAFGVGANPARALAESAQQEDGGQGVKKIRSCCRGCGKVECGVWVYVQDGKVIRTEGDESCFNTMGNHCSKGQASIQAAYHPDRIKYPMKRTNPKGDDDPGWVRISWDEAYQAIADNIMQIREKYGAESLFTWCGTGRQWCMQSDAGMALELFGTPNIVAAYQVCKGPRHFSSRLDNVQAYSWSEVINHSTKYVQWATDPSVSNYDDSSRLVTDVARQADAFIVVDPRMTNLGRTAKYWLNLRPGTDNAMALGWCHIILEHDLVDWQFVKRWSNAPFVVVPDMEPTGYTEAVQNTKGPYAYRTRLLTEADIDPSMVDWEVEGGGNPKRYLVFDQINKRWTYWQADPEDAHWEGEAWKKQTSGFTQDVSRLHDDESKVA…	989
14805	6	MGKLMMTRRAFAKAAAVSGAAIALGTGTTSALAETTEAAKTQSADSQGVKKVRSCCRGCGKVECGVWVYVQDGKVIRTEGDEECFLTMGNHCSKGQASIQAAYHPDRIKYPMKRTNPKGSEDPGWVRISWDEAYQTIADNIMQIRDKYGPESLFTWCGTGRQWCMQSDAGMALELFGTPNIIAAYQVCKGPRHFASRLDNVQAYSWSEVINHSNVFVQWATDQSISNYDDASRTVVDVARQADTFISVDPRETNLGRKAKYWLNLRPGTDNAMALGWCKVILDHDLQDDLFIKRWTNAPFIVVPDMEPTGYEEQVQNGGGAKPYDYRTRLLTEADIDPSMVDWEVEGDGNPLRYLVYDQLNGRWTYWQADPADAHWEGETWAKQTSGFTQDVSRMRDDA…	992
14809	6	TLRREGGHMGKLTMTRRSFTELAAVVGTAAAFGVGANPARALAESAQQEDGGQGVKKIRSCCRGCGKVECGVWVYVQDGKVIRTEGDESCFNTMGNHCSKGQASIQAAYHPDRIKYPMKRTNPKGDDDPGWVRISWDEAYQAIADNIMQIREKYGAESLFTWCGTGRQWCMQSDAGMALELFGTPNIVAAYQVCKGPRHFSSRLDNVQAYSWSEVINHSTKYVQWATDPSVSNYDDSSRLVTDVARQADAFIVVDPRMTNLGRTAKYWLNLRPGTDNAMALGWCHIILEHDLVDWQFVKRWSNAPFVVVPDMEPTGYTEAVQNTKGPYAYRTRLLTEADIDPSMVDWEVEGGGNPKRYLVFDQINKRWTYWQADPEDAHWEGEAWKKQTSGFTQDVSRL…	997
tr|C8WLG6|C8WLG6_EGGLE Molydopterin dinucleotide-binding region OS=Eggerthella lenta (strain ATCC 25559 / DSM 2243 / CCUG 17323 / JCM 9979 / KCTC 3265 / NCTC 11813 / VPI 0255 / 1899 B) OX=479437 GN=Elen_0511 PE=4 SV=1	6	MGKTTVTRRAFAQLAAATGAIAAMGVGTRPAVALTDGNSGTAGERGIKKIRSCCRGCGKVECGVWVYIQDGKVVRTEGDETCFNTMGNHCSKGQASIQAAYHPDRIKFPMKRTNPKGSEDPGWVRISWDEAYRTIADNIMQLREKYGPESLFTWCGTGRQWCMQSDAGMALELFGTPNIIAAYQVCKGPRHFSSRLDNVQAWSWSEVINHSTKYVQWATDPSVSNYDDSSRLVIDVAREAEAFIVVDPRLSNLGRTAKYWLNLRPGTDNAMALGWCHIILKHDLVDWQFVKRWSNASFIVVPDMDPSGYTEAVQNTKSPYEYRTRLLTEADIDPSMVDWEIEGEGNPKRYLVYDQINRRWTYWQADPEDAHWEGETWTKQTSGFTQDVSRLRDDESKVA…	1002
tr|A0A143WZ77|A0A143WZ77_9ACTN Perchlorate reductase subunit alpha OS=Coriobacteriaceae bacterium CHKCI002 OX=1780377 GN=pcrA_1 PE=4 SV=1	6	MGKLMMTRRAFAKAAAVSGAAIALGTGTTSALAETTEAAKTQSADSQGVKKVRSCCRGCGKVECGVWVYVQDGKVIRTEGDEECFLTMGNHCSKGQASIQAAYHPDRIKYPMKRTNPKGSEDPGWVRISWDEAYQTIADNIMQIRDKYGPESLFTWCGTGRQWCMQSDAGMALELFGTPNIIAAYQVCKGPRHFASRLDNVQAYSWSEVINHSNVFVQWATDQSISNYDDASRTVVDVARQADTFISVDPRETNLGRKAKYWLNLRPGTDNAMALGWCKVILDHDLQDDLFIKRWTNAPFIVVPDMEPTGYEEQVQNGGGAKPYDYRTRLLTEADIDPSMVDWEVEGDGNPLRYLVYDQLNGRWTYWQADPADAHWEGETWAKQTSGFTQDVSRMRDDA…	1005
14798|14797	6	NMTRRSFVKTAAVSAAVAAVASAASPTAALAENESAATTESAVTRIRSCCRGCGKVECGVWVYVQDGKVIRTEGDADCYLTMGNHCAKGQASIQAAYHPDRIKYPMKRTNPKGDDDPGWVRISWDEAYQTIADNILEITAKYGNESTFTWCGTGRQWCMQSDAGMALLLFGTPNIVAAYQVCKGPRHFASRIDNVQAWSWSELINHSTKFVQWATEQSQSNYDDAARTVVDVARCADAFISVDPRQTNLGRTAKYWLPLRPGTDNALALGWCHLILKNDLCDWQFLKRWSNSPFIVVPDMDPTGYEEHVQNGGYPYAYQTRLLTEADIDPTMVDWEIEGDGDPQRYLVFDQLNNRWTYWQAHPEVGGAHWEGEDWQKSTSYFDQDLSRLRDDESKKPGK…	1007
14798|14797|14799	6	MGKLNMTRRSFVKTAAVSAAVAAVAGAASPTAALAENENAAATESAVTRIRSCCRGCGKVECGVWVYVQDGKVIRTEGDEDCFLTMGNHCSKGQASIQAAYHPDRIKYPMKRTNPKGDDDPGWVRISWDEAYQTIADNILEITEKYGNESTFTWCGTGRQWCMQSDAGMALLLFGTPNIVAAYQVCKGPRHFASRIDNVQAWSWSELINHSTKFVQWATEQSQSNYDDAARTVVDVARCADAFISVDPRQTNLGRTAKYWLPLRPGTDNALALGWCHLILKNDLCDWQFLKRWSNSPFIVVPDMDPTGYEEHVQNGGYPYAYQTRLLTEADIDPTMVDWEIEGDGDPQRYLVFDQLNNRWTYWQAHPEVGEAHWEGENWQKSTSYFDQDLSRLRDDESK…	1011
tr|C7N723|C7N723_SLAHD Anaerobic dehydrogenase| typically selenocysteine-containing OS=Slackia heliotrinireducens (strain ATCC 29202 / DSM 20476 / NCTC 11029 / RHS 1) OX=471855 GN=Shel_16890 PE=4 SV=1	6	MGKLNMTRRSFVKSVAASAAAAALVGSAAPITALAENENAATTESTVTRIRSCCRGCGKVECGVWVYVQDGKVIRSEGDPDCYLTMGNHCAKGQASIQAAYHPDRIKYPMKRTNPKGDDDPGWVRISWDEAYQTIADNILEITEKYGRESTFSWCGTGRQWCMQSDAGMALLLFGSPNIVAAYQVCKGPRHFSSRIDNMQAWSWSEVINHSTKFVQWATEQSQSNYDDAARTVVDVARCADAFISIDPRQTNLGRTAKYWLPIRPGTDSALALGWCHLILENDLCDYQFIKRWSNAPFIVVPDMDATGYTEAVLNGGYPYTYQTRLLTEADIDPEMVDWEIEGDGDPQRYLVYDQLNERWTYWQAHPEVGGAHWEGEDWQRPDISEAWDQDLSRLRDDE…	1018
14816	7	LSGTACYLPRLSLMIMTYGGMLIADFSQFSALRYDDPEWTCPECTIVWGCNPTISNPDFFMGHWVTDAMKLGCKLISVEPRVTWLAAHADIHLQLRPGTDTALALAMIKVIVDEDLYDHDFVERWTYGFDELAERARELSLDEVEKMTWVPKEKIVAAARMFANAHPANVVWGLAVDMQSQGTPCAAAIAALWTITGNLDIPGGMCYTASPMGVDQPSAGAWGIYDLINEEMQKKRVGWKEFPMYRYGLTQAMPDMCLEYCEAGKVKGIWIQTSNGIACMSCETERWYEAMKKVEFVAACDIFMTPTIQAYADIVLPVQTWAEKHSVRAHYYFLSAITGGCATEGEAKSDCEINRELAQYFDNDDEFNRVIERPEGKQKTWPWKTEDEVYDEIVKPSGF…	606
14816	7	LSGTACYLPRLSLMIMTYGGMLIADFSQFSALRYDDPEWTCPECTIVWGCNPTISNPDFFMGHWVTDAMKLGCKLISVEPRVTWLAAHADIHLQLRPGTDTALALAMIKVIVDEDLYDHDFVERWTYGFDELAERARELSLDEVEKMTWVPKEKIVAAARMFANAHPANVVWGLAVDMQSQGTPCAAAIAALWTITGNLDIPGGMCYTASPMGVDQPSAGAWGIYDLINEEMQKKRVGWKEFPMYRYGLTQAMPDMCLEYCEAGKVKGIWIQTSNGIACMSCETERWYEAMKKVEFVAACDIFMTPTIQAYADIVLPVQTWAEKHSVRAHYYFLSAITGGCATEGEAKSDCEINRELAQYFDNDDEFNRVIERPEGKQKTWPWKTEDEVYDEIVKPSGF…	607
14770	7	GGDSIHCLRGTARDNQWQVGRMANTMGSPNEYGFLSGTACYLPRLSLMIMTYGGMLIADFSQFSALRYDDPEWVCPECTIVWGCNPTISNPDFFMGHWVTDAMKMGCKLISVEPRVTWLAAHADVHLQLRPGTDTALALGMIKVIIDEDLYDHDFVDRWTYGFDELAERARELSLDEVEKMTWVPKEKIVEAARLFANSHPANVVWGLAVDMQSQGTPCAAAIAALWTITGNLDVPGGMCYTAAPMGVDQPSAGAWGIYDLIDEETQKKRVGWKEYPMYRYGLTQAMPDMCLEVCEEGGVKGVWIQTSNGIACMSCETERWYKAMKKPEFIAACDVFMTPMIQSCADIVLPVQTWAEKHSVRAHYYFLSAITGGCAAEGEALSDCEINRRLAQYFDNDD…	640
14770	7	GGDSIHCLRGTARDNQWQVGRMANTMGSPNEYGFLSGTACYLPRLSLMIMTYGGMLIADFSQFSALRYDDPEWVCPECTIVWGCNPTISNPDFFMGHWVTDAMKMGCKLISVEPRVTWLAAHADVHLQLRPGTDTALALGMIKVIIDEDLYDHDFVDRWTYGFDELAERARELSLDEVEKMTWVPKEKIVEAARLFANSHPANVVWGLAVDMQSQGTPCAAAIAALWTITGNLDVPGGMCYTAAPMGVDQPSAGAWGIYDLIDEETQKKRVGWKEYPMYRYGLTQAMPDMCLEVCEEGGVKGVWIQTSNGIACMSCETERWYKAMKKPEFIAACDVFMTPMIQSCADIVLPVQTWAEKHSVRAHYYFLSAITGGCAAEGEALSDCEINRRLAQYFDNDD…	641
14770	7	HPGEWQYMEDGMLVTRTSVWSAPGCHEGCGVLVYSDPETGRFIKCEGDPDDPYNRGALCPRCLAFKQVEFHPDRILYPMKRAGERGENKWERISWDEALETCYKEFRRISMTYGGDSIHCLRGTARDNQWQVGRMANTMGSPNEYGFLSGTACYLPRLSLMIMTYGGMLIADFSQFSALRYDDPEWVCPECTIVWGCNPTISNPDFFMGHWVTDAMKMGCKLISVEPRVTWLAAHADVHLQLRPGTDTALALGMIKVIIDEDLYDHDFVDRWTYGFDELAERARELSLDEVEKMTWVPKEKIVEAARLFANSHPANVVWGLAVDMQSQGTPCAAAIAALWTITGNLDVPGGMCYTAAPMGVDQPSAGAWGIYDLIDEETQKKRVGWKEYPMYRYGLTQA…	641
14770	7	EWQYMEDGMLVTRTSVWSAPGCHEGCGVLVYSDPETGRFIKCEGDPDDPYNRGALCPRCLAFKQVEFHPDRILYPMKRAGERGENKWERISWDEALETCYKEFRRISMTYGGDSIHCLRGTARDNQWQVGRMANTMGSPNEYGFLSGTACYLPRLSLMIMTYGGMLIADFSQFSALRYDDPEWVCPECTIVWGCNPTISNPDFFMGHWVTDAMKMGCKLISVEPRVTWLAAHADVHLQLRPGTDTALALGMIKVIIDEDLYDHDFVDRWTYGFDELAERARELSLDEVEKMTWVPKEKIVEAARLFANSHPANVVWGLAVDMQSQGTPCAAAIAALWTITGNLDVPGGMCYTAAPMGVDQPSAGAWGIYDLIDEETQKKRVGWKEYPMYRYGLTQAMPD…	642
14816	7	EWQYEEDGMIVTRTSVWSAPGCHEGCGVLVYSDKETGRFIKCEGDPDDPYNRGALCPRCLAFKQVEFHPDRILYPMKRAGERGENKWERISWDEALETCYKEFRRISMTYGGDSIHCLRGTARDNQWQVGRMANTFGSPNEYGFLSGTACYLPRLSLMIMTYGGMLIADFSQFSALRYDDPEWTCPECTIVWGCNPTISNPDFFMGHWVTDAMKLGCKLISVEPRVTWLAAHADIHLQLRPGTDTALALAMIKVIVDEDLYDHDFVERWTYGFDELAERARELSLDEVEKMTWVPKEKIVAAARMFANAHPANVVWGLAVDMQSQGTPCAAAIAALWTITGNLDIPGGMCYTASPMGVDQPSAGAWGIYDLINEEMQKKRVGWKEFPMYRYGLTQAMPD…	647
14770	7	KEFRRISMTYGGDSIHCLRGTARDNQWQVGRMANTMGSPNEYGFLSGTACYLPRLSLMIMTYGGMLIADFSQFSALRYDDPEWVCPECTIVWGCNPTISNPDFFMGHWVTDAMKMGCKLISVEPRVTWLAAHADVHLQLRPGTDTALALGMIKVIIDEDLYDHDFVDRWTYSFDELAERARELSLDEVEKMTWVPKEKIVEAARLFANSHPANVVWGLAVDMQSQGTPCAAAIAALWTITGNLDVPGGMCYTAAPMGVDQPSAGAWGIYDLIDEETQKKRVGWKEYPMYRYGLTQAMPDMCLEVCEEGGVKGVWIQTSNGIACMSCETERWYKAMKKPEFIAACDVFMTPMIQSCADIVLPVQTWAEKHSVRAHYYFLSAITGGCAAEGEALSDCEINR…	651
14816	7	HPGEWQYEEDGMIVTRTSVWSAPGCHEGCGVLVYSDKETGRFIKCEGDPDDPYNRGALCPRCLAFKQVEFHPDRILYPMKRAGERGENKWERISWDEALETCYKEFRRISMTYGGDSIHCLRGTARDNQWQVGRMANTFGSPNEYGFLSGTACYLPRLSLMIMTYGGMLIADFSQFSALRYDDPEWTCPECTIVWGCNPTISNPDFFMGHWVTDAMKLGCKLISVEPRVTWLAAHADIHLQLRPGTDTALALAMIKVIVDEDLYDHDFVERWTYGFDELAERARELSLDEVEKMTWVPKEKIVAAARMFANAHPANVVWGLAVDMQSQGTPCAAAIAALWTITGNLDIPGGMCYTASPMGVDQPSAGAWGIYDLINEEMQKKRVGWKEFPMYRYGLTQA…	657
14770	7	ENKWERISWDEALETCYKEFRRISMTYGGDSIHCLRGTARDNQWQVGRMANTMGSPNEYGFLSGTACYLPRLSLMIMTYGGMLIADFSQFSALRYDDPEWVCPECTIVWGCNPTISNPDFFMGHWVTDAMKMGCKLISVEPRVTWLAAHADVHLQLRPGTDTALALGMIKVIIDEDLYDHDFVDRWTYGFDELAERARELSLDEVEKMTWVPKEKIVEAARLFANSHPANVVWGLAVDMQSQGTPCAAAIAALWTITGNLDVPGGMCYTAAPMGVDQPSAGAWGIYDLIDEETQKKRVGWKEYPMYRYGLTQAMPDMCLEVCEEGGVKGVWIQTSNGIACMSCETERWYKAMKKPEFIAACDVFMTPMIQSCADIVLPVQTWAEKHSVRAHYYFLSAIT…	667
14770	7	ENKWERISWDEALETCYKEFRRISMTYGGDSIHCLRGTARDNQWQVGRMANTMGSPNEYGFLSGTACYLPRLSLMIMTYGGMLIADFSQFSALRYDDPEWVCPECTIVWGCNPTISNPDFFMGHWVTDAMKMGCKLISVEPRVTWLAAHADVHLQLRPGTDTALALGMIKVIIDEDLYDHDFVDRWTYGFDELAERARELSLDEVEKMTWVPKEKIVEAARLFANSHPANVVWGLAVDMQSQGTPCAAAIAALWTITGNLDVPGGMCYTAAPMGVDQPSAGAWGIYDLIDEETQKKRVGWKEYPMYRYGLTQAMPDMCLEVCEEGGVKGVWIQTSNGIACMSCETERWYKAMKKPEFIAACDVFMTPMIQSCADIVLPVQTWAEKHSVRAHYYFLSAIT…	668
14816	7	MKRAGKRGENKWERISWDEALETCYKEFRRISMTYGGDSIHCLRGTARDNQWQVGRMANTFGSPNEYGFLSGTACYLPRLSLMIMTYGGMLIADFSQFSALRYDDPEWTCPECTIVWGCNPTISNPDFFMGHWVTDAMKLGCKLISVEPRVTWLAAHADIHLQLRPGTDTALALAMIKVIVDEDLYDHDFVERWTYGFDELAERARELSLDEVEKMTWVPKEKIVAAARMFANAHPANVVWGLAVDMQSQGTPCAAAIAALWTITGNLDIPGGMCYTASPMGVDQPSAGAWGIYDLINEEMQKKRVGWKEFPMYRYGLTQAMPDMCLEYCEAGKVKGIWIQTSNGIACMSCETERWYEAMKKVEFVAACDIFMTPTIQAYADIVLPVQTWAEKHSVRAH…	675
14816	7	MKRAGKRGENKWERISWDEALETCYKEFRRISMTYGGDSIHCLRGTARDNQWQVGRMANTFGSPNEYGFLSGTACYLPRLSLMIMTYGGMLIADFSQFSALRYDDPEWTCPECTIVWGCNPTISNPDFFMGHWVTDAMKLGCKLISVEPRVTWLAAHADIHLQLRPGTDTALALAMIKVIVDEDLYDHDFVERWTYGFDELAERARELSLDEVEKMTWVPKEKIVAAARMFANAHPANVVWGLAVDMQSQGTPCAAAIAALWTITGNLDIPGGMCYTASPMGVDQPSAGAWGIYDLINEEMQKKRVGWKEFPMYRYGLTQAMPDMCLEYCEAGKVKGIWIQTSNGIACMSCETERWYEAMKKVEFVAACDIFMTPTIQAYADIVLPVQTWAEKHSVRAH…	676
14770	7	FHPDRILYPMKRAGERGENKWERISWDEALETCYKEFRRISMTYGGDSIHCLRGTARDNQWQVGRMANTMGSPNEYGFLSGTACYLPRLSLMIMTYGGMLIADFSQFSALRYDDPEWVCPECTIVWGCNPTISNPDFFMGHWVTDAMKMGCKLISVEPRVTWLAAHADVHLQLRPGTDTALALGMIKVIIDEDLYDHDFVDRWTYGFDELAERARELSLDEVEKMTWVPKEKIVEAARLFANSHPANVVWGLAVDMQSQGTPCAAAIAALWTITGNLDVPGGMCYTAAPMGVDQPSAGAWGIYDLIDEETQKKRVGWKEYPMYRYGLTQAMPDMCLEVCEEGGVKGVWIQTSNGIACMSCETERWYKAMKKPEFIAACDVFMTPMIQSCADIVLPVQTW…	684
14770	7	EWQYMEDGMLVTRTSVWSAPGCHEGCGVLVYSDPETGRFIKCEGDPDDPYNRGALCPRCLAFKQVEFHPDRILYPMKRMANTMGSPNEYGFLSGTACYLPRLSLMIMTYGGMLIADFSQFSALRYDDPEWVCPECTIVWGCNPTISNPDFFMGHWVTDAMKMGCKLISVEPRVTWLAAHADVHLQLRPGTDTALALGMIKVIIDEDLYDHDFVDRWTYGFDELAERARELSLDEVEKMTWVPKEKIVEAARLFANSHPANVVWGLAVDMQSQGTPCAAAIAALWTITGNLDVPGGMCYTAAPMGVDQPSAGAWGIYDLIDEETQKKRVGWKEYPMYRYGLTQAMPDMCLEVCEEGGVKGVWIQTSNGIACMSCETERWYKAMKKPEFIAACDVFMTPMI…	697
14770	7	HPGEWQYMEDGMLVTRTSVWSAPGCHEGCGVLVYSDPETGRFIKCEGDPDDPYNRGALCPRCLAFKQVEFHPDRILYPMKRMANTMGSPNEYGFLSGTACYLPRLSLMIMTYGGMLIADFSQFSALRYDDPEWVCPECTIVWGCNPTISNPDFFMGHWVTDAMKMGCKLISVEPRVTWLAAHADVHLQLRPGTDTALALGMIKVIIDEDLYDHDFVDRWTYGFDELAERARELSLDEVEKMTWVPKEKIVEAARLFANSHPANVVWGLAVDMQSQGTPCAAAIAALWTITGNLDVPGGMCYTAAPMGVDQPSAGAWGIYDLIDEETQKKRVGWKEYPMYRYGLTQAMPDMCLEVCEEGGVKGVWIQTSNGIACMSCETERWYKAMKKPEFIAACDVFMT…	701
14770	7	PDDPYNRGALCPRCLAFKQVEFHPDRILYPMKRAGERGENKWERISWDEALETCYKEFRRISMTYGGDSIHCLRGTARDNQWQVGRMANTMGSPNEYGFLSGTACYLPRLSLMIMTYGGMLIADFSQFSALRYDDPEWVCPECTIVWGCNPTISNPDFFMGHWVTDAMKMGCKLISVEPRVTWLAAHADVHLQLRPGTDTALALGMIKVIIDEDLYDHDFVDRWTYGFDELAERARELSLDEVEKMTWVPKEKIVEAARLFANSHPANVVWGLAVDMQSQGTPCAAAIAALWTITGNLDVPGGMCYTAAPMGVDQPSAGAWGIYDLIDEETQKKRVGWKEYPMYRYGLTQAMPDMCLEVCEEGGVKGVWIQTSNGIACMSCETERWYKAMKKPEFIAAC…	705
14808	7	FQYEEDGMVVTRTSVWSAPGCHEGCGVLVYSDKETGKFIKCEGDPDDPYNRGALCPRCLAFKQVEFHPDRILHPMKRAGERGSGQWERITWDEALETCYKEFRRISMTYGGDSIHCLRGTARDNQWQVGRMANTFGSPNEYGFLSGTACYLPRLSLMIMTYGGMLIADFSQFSALRYDDPEWVCPECTIVWGCNPTISNPDFFMGHWVTDAMKLGCKLISVEPRVTWLAAHADIHLQLRPGTDTGLALGMIKVIIDEDLYDHDFVERWTYGFDELAERARELSLDQVEAMTWVPKEKIIAAARLFATSKPANVVWGLAVDMQSQGTPCAAAIAALWTITGNLDVPGGMCYTASPMGVDQPSAGAWGIYDLINEEMQKKRVGWKEFPMYRYGLTQAMPDM…	733
14808	7	HPKPFQYEEDGMVVTRTSVWSAPGCHEGCGVLVYSDKETGKFIKCEGDPDDPYNRGALCPRCLAFKQVEFHPDRILHPMKRAGERGSGQWERITWDEALETCYKEFRRISMTYGGDSIHCLRGTARDNQWQVGRMANTFGSPNEYGFLSGTACYLPRLSLMIMTYGGMLIADFSQFSALRYDDPEWVCPECTIVWGCNPTISNPDFFMGHWVTDAMKLGCKLISVEPRVTWLAAHADIHLQLRPGTDTGLALGMIKVIIDEDLYDHDFVERWTYGFDELAERARELSLDQVEAMTWVPKEKIIAAARLFATSKPANVVWGLAVDMQSQGTPCAAAIAALWTITGNLDVPGGMCYTASPMGVDQPSAGAWGIYDLINEEMQKKRVGWKEFPMYRYGLTQA…	737
14818|14816	7	EWQYEEDGMIVTRTSVWSAPGCHEGCGVLVYSDKETGRFIKCEGDPDDPYNRGALCPRCLAFKQVEFHPDRILYPMKRAGERGENKWERISWDEALETCYKEFRRISMTYGGDSIHCLRGTARDNQWQVGRMANTFGSPNEYGFLSGTACYLPRLSLMIMTYGGMLIADFSQFSALRYDDPEWTCPECTIVWGCNPTISNPDFFMGHWVTDAMKLGCKLISVEPRVTWLAAHADIHLQLRPGTDTALALAMIKVIVDEDLYDHDFVERWTYGFDELAERARELSLDEVEKMTWVPKEKIIAAARMFANAHPANVVWGLAVDMQSQGTPCAAAIAALWTITGNLDIPGGMCYTASPMGVDQPSAGAWGIYDLINEEMQKKRVGWKEFPMYRYGLTQAMPD…	745
14816	7	WQWEEDGMVVTRTQVWSAPGCHEGCGVLVYSDKETGKFIKLEGDEEDPYNQGHLCPRCLAFNQVQFHPDRILHPMKRVGERGENKWEQISWEEALDTCYREFKRISMTYGGDAIHCHRGTARDNMWQVGRLGNTFNCPNECGVLSGLACYLPRVSLMIMSYGGMQIADMSQFFARRYEDPNWVCPECTIVWGCNPTISNPDFYMGHWVTDVMKMGCKLISVEPRVTWLAAHADIHVRLRPGTDTYVAMGMLKVMIEEDLYDHDFVDRWTYGFDELSERARSFSLEDIEKITWVPKATIEEAARMFATSKPANIVWGLAIDMQSQGTPTAQAVAALWAITGNLDVPGGMCYTAAPMGVDQPSAGGWGYYDLLSEDMMKKRVGWMEFPMYRYGLTQSNPDI…	748
14764	7	EWQYEEDGMIVTRTSVWSAPGCHEGCGVLVYSDKETGKFIKCEGDPDDPYNRGALCPRCLAFKQVEFHPDRILHPMKRIGERGENKWQRITWDEALETCYKEFRRIAMTYGGDSIHCLRGTARDNQWQVGRIANTMGSPNEYGFLSGTACYLPRLSLMIMTYGGMLIADFSQFSALRYDDPEWTCPECTIVWGCNPTISNPDFFMGHWVTDAMKLGCKLISVEPRVTWLAAHADIHLQLRPGTDTAVALGMIKVIVEEDLYDHDFVENWTYGFDELAERACALDLDKIEEMTWVPKEKIVAAARMFAKASPANVVWGLAVDMQSQGTPCAAAIAALWTITGNLDIPGGMCYTASPMGVDQPSAGAWGIYDLITEETQKKRVGWKEFPMYRYGLTQAMPD…	749
14808|14807	7	FQYEEDGMVVTRTSVWSAPGCHEGCGVLVYSDKETGKFIKCEGDPDDPYNRGALCPRCLAFKQVEFHPDRILHPMKRAGERGSGQWERITWDEALETCYKEFRRISMTYGGDSIHCLRGTARDNQWQVGRMANTFGSPNEYGFLSGTACYLPRLSLMIMTYGGMLIADFSQFSALRYDDPEWVCPECTIVWGCNPTISNPDFFMGHWVTDAMKLGCKLISVEPRVTWLAAHADIHLQLRPGTDTGLALGMIKVIIDEDLYDHDFVERWTYGFDELAERARELSLDQVEAMTWVPKEKIIAAARLFATSKPANVVWGLAVDMQSQGTPCAAAIAALWTITGNLDVPGGMCYTASPMGVDQPSAGAWGIYDLINEEMQKKRVGWKEFPMYRYGLTQAMPDM…	749
14816|14815|14814	7	EWQYEEDGMIVTRTSVWSAPGCHEGCGVLVYSDKETGRFIKCEGDPDDPYNRGALCPRCLAFKQVEFHPDRILYPMKRAGERGENKWERISWDEALETCYKEFRRISMTYGGDSIHCLRGTARDNQWQVGRMANTFGSPNEYGFLSGTACYLPRLSLMIMTYGGMLIADFSQFSALRYDDPEWTCPECTIVWGCNPTISNPDFFMGHWVTDAMKLGCKLISVEPRVTWLAAHADIHLQLRPGTDTALALAMIKVIVDEDLYDHDFVERWTYGFDELAERARELSLDEVEKMTWVPKEKIIAAARMFANAHPANVVWGLAVDMQSQGTPCAAAIAALWTITGNLDIPGGMCYTASPMGVDQPSAGAWGIYDLINEEMQKKRVGWKEFPMYRYGLTQAMPD…	749
14765	7	EWQYEEDGMIVTRTSVWSAPGCHEGCGVLVYSDKETGKFIKCEGDPDDPYNRGALCPRCLAFKQVEFHPDRILHPMKRIGERGENKWQRITWDEALETCYKEFRRIAMTYGGDSIHCLRGTARDNQWQVGRIANTMGSPNEYGFLSGTACYLPRLSLMIMTYGGMLIADFSQFSALRYDDPEWTCPECTIVWGCNPTISNPDFFMGHWVTDAMKLGCKLISVEPRVTWLAAHADIHLQLRPGTDTAVALGMIKVIVEEDLYDHDFVENWTYGFDELAERACALDLDKIEEMTWVPKEKIVAAARMFAKASPANVVWGLAVDMQSQGTPCAAAIAALWTITGNLDIPGGMCYTASPMGVDQPSAGAWGIYDLITEETQKKRVGWKEFPMYRYGLTQAMPD…	750
14767|14766|14770|14772	7	EWQYMEDGMLVTRTSVWSAPGCHEGCGVLVYSDPETGRFIKCEGDPDDPYNRGALCPRCLAFKQVEFHPDRILYPMKRAGERGENKWERISWDEALETCYKEFRRIAMTYGGDSIHCLRGTARDNQWQVGRMANTMGSPNEYGFLSGTACYLPRLSLMIMTYGGMLIADFAQFSALRYDDPEWVCPECTIVWGCNPTISNPDFFMGHWVTDAMKLGCKLISVEPRVTWLAAHADIHLQLRPGTDTALALGMIKVIVDEDLYDHDFVDRWTYGFDELAARAQELSLDEVEKMTWVPKQKIIDAARMFANAHPANVVWGLAVDMQSQGTPCAAAIAALWTITGNLDVPGGMCYTAAPMGVDQPSAGAWGIYDLIDEETQKKRVGWKEYPMYRYGLTQAMPD…	750
14815|14816	7	EWQYEEDGMIVTRTSVWSAPGCHEGCGVLVYSDKETGRFIKCEGDPDDPYNRGALCPRCLAFKQVEFHPDRILYPMKRAGERGENKWERISWDEALETCYKEFRRISMTYGGDSIHCLRGTARDNQWQVGRMANTFGSPNEYGFLSGTACYLPRLSLMIMTYGGMLIADFSQFSALRYDDPEWTCPECTIVWGCNPTISNPDFFMGHWVTDAMKLGCKLISVEPRVTWLAAHADIHLQLRPGTDTALALAMIKVIVDEDLYDHDFVERWTYGFDELAERARELSLDEVEKMTWVPKEKIVAAARMFANAHPANVVWGLAVDMQSQGTPCAAAIAALWTITGNLDVPGGMCYTASPMGVDQPSAGAWGIYDLINEEMQKKRVGWKEFPMYRYGLTQAMPD…	750
14816	7	KPWQWEEDGMVVTRTQVWSAPGCHEGCGVLVYSDKETGKFIKLEGDEEDPYNQGHLCPRCLAFNQVQFHPDRILHPMKRVGERGENKWEQISWEEALDTCYREFKRISMTYGGDAIHCHRGTARDNMWQVGRLGNTFNCPNECGVLSGLACYLPRVSLMIMSYGGMQIADMSQFFARRYEDPNWVCPECTIVWGCNPTISNPDFYMGHWVTDVMKMGCKLISVEPRVTWLAAHADIHVRLRPGTDTYVAMGMLKVMIEEDLYDHDFVDRWTYGFDELSERARSFSLEDIEKITWVPKATIEEAARMFATSKPANIVWGLAIDMQSQGTPTAQAVAALWAITGNLDVPGGMCYTAAPMGVDQPSAGGWGYYDLLSEDMMKKRVGWMEFPMYRYGLTQSNP…	751
14808	7	HPKPFQYEEDGMVVTRTSVWSAPGCHEGCGVLVYSDKETGKFIKCEGDPDDPYNRGALCPRCLAFKQVEFHPDRILHPMKRAGERGSGQWERITWDEALETCYKEFRRISMTYGGDSIHCLRGTARDNQWQVGRMANTFGSPNEYGFLSGTACYLPRLSLMIMTYGGMLIADFSQFSALRYDDPEWVCPECTIVWGCNPTISNPDFFMGHWVTDAMKLGCKLISVEPRVTWLAAHADIHLQLRPGTDTGLALGMIKVIIDEDLYDHDFVERWTYGFDELAERARELSLDQVEAMTWVPKEKIIAAARLFATSKPANVVWGLAVDMQSQGTPCAAAIAALWTITGNLDVPGGMCYTASPMGVDQPSAGAWGIYDLINEEMQKKRVGWKEFPMYRYGLTQA…	754
14815|14816	7	HPGEWQYEEDGMIVTRTSVWSAPGCHEGCGVLVYSDKETGRFIKCEGDPDDPYNRGALCPRCLAFKQVEFHPDRILYPMKRAGERGENKWERISWDEALETCYKEFRRISMTYGGDSIHCLRGTARDNQWQVGRMANTFGSPNEYGFLSGTACYLPRLSLMIMTYGGMLIADFSQFSALRYDDPEWTCPECTIVWGCNPTISNPDFFMGHWVTDAMKLGCKLISVEPRVTWLAAHADIHLQLRPGTDTALALAMIKVIVDEDLYDHDFVERWTYGFDELAERARELSLDEVEKMTWVPKEKIVAAARMFANAHPANVVWGLAVDMQSQGTPCAAAIAALWTITGNLDVPGGMCYTASPMGVDQPSAGAWGIYDLINEEMQKKRVGWKEFPMYRYGLTQA…	754
14770|14772|14767|14766	7	HPGEWQYMEDGMLVTRTSVWSAPGCHEGCGVLVYSDPETGRFIKCEGDPDDPYNRGALCPRCLAFKQVEFHPDRILYPMKRAGERGENKWERISWDEALETCYKEFRRISMTYGGDSIHCLRGTARDNQWQVGRMANTMGSPNEYGFLSGTACYLPRLSLMIMTYGGMLIADFSQFSALRYDDPEWVCPECTIVWGCNPTISNPDFFMGHWVTDAMKMGCKLISVEPRVTWLAAHADVHLQLRPGTDTALALGMIKVIIDEDLYDHDFVDRWTYGFDELAERARELSLDEVEKMTWVPKEKIVEAARLFANSHPANVVWGLAVDMQSQGTPCAAAIAALWTITGNLDVPGGMCYTAAPMGVDQPSAGAWGIYDLIDEETQKKRVGWKEYPMYRYGLTQA…	754
tr|D6EA32|D6EA32_9ACTN Anaerobic dehydrogenases| typically selenocysteine-containing OS=Gordonibacter pamelaeae 7-10-1-b OX=657308 GN=GPA_24080 PE=4 SV=1	7	MVENAVAEKDRDEIGTSKEENQFNFGAGKRQEVDPRWKHPKPFQYEEDGMVVTRTSVWSAPGCHEGCGVLVYSDKETGKFIKCEGDPDDPYNRGALCPRCLAFKQVEFHPDRILHPMRRVGERGSGQWERITWDEALETCYKEFRRISMTYGGDSIHCLRGTARDNQWQVGRMANTFGSPNEYGFLSGTACYLPRLSLMIMTYGGMLIADFSQFSALRYDDPEWVCPECTIVWGCNPTISNPDFFMGHWVTDAMKLGCKLISVEPRVTWLAAHADIHLQLRPGTDTGLALGMIKVIIDEDLYDHDFVERWTYGFDELAERARELSLDQVEAMTWVPKEKIVAAARLFATSKPANVVWGLAVDMQSQGTPCAAAIAALWTITGNLDVPGGMCYTASPMGV…	792
tr|A0A6N6NRA8|A0A6N6NRA8_9ACTN Molybdopterin-dependent oxidoreductase OS=Ellagibacter isourolithinifaciens OX=2137581 GN=F8C90_00225 PE=4 SV=1	7	MVNSQYPLGGGILGADTRFHVPPGRRREDTCTLLGPTRGGSMADTIEKVETNIEGRDRDDIGNSKEENQFNFGAGVHQEVDPRWKHPGEWQYEEDGMIVTRTSVWSAPGCHEGCGVLVYSDKETGRFIKCEGDPDDPYNRGALCPRCLAFKQVEFHPDRILYPMKRAGERGENKWERISWDEALETCYKEFRRISMTYGGDSIHCLRGTARDNQWQVGRMANTFGSPNEYGFLSGTACYLPRLSLMIMTYGGMLIADFSQFSALRYDDPEWTCPECTIVWGCNPTISNPDFFMGHWVTDAMKLGCKLISVEPRVTWLAAHADIHLQLRPGTDTALALAMIKVIVDEDLYDHDFVERWTYGFDELAERARELSLDEVEKMTWVPKEKIVAAARMFANAHP…	839
tr|A0A423UHC2|A0A423UHC2_9ACTN Dehydrogenase OS=Gordonibacter urolithinfaciens OX=1335613 GN=DMP12_13175 PE=4 SV=1	7	MACLLTSFLLLYSSVRNYVRQGTSSSYQGASPTPFPSSLFIASYQRTDSQSAYSSRDRLIPIACFTRWQPQRGGPIGADTRQARRPRGVAMVENAVAEKDRDEIGTSKEENQFNFGAGKRQEVDPRWKHPKPFQYEEDGMVVTRTSVWSAPGCHEGCGVLVYSDKETGKFIKCEGDPDDPYNRGALCPRCLAFKQVEFHPDRILHPMKRAGERGSGQWERITWDEALETCYKEFRRISMTYGGDSIHCLRGTARDNQWQVGRMANTFGSPNEYGFLSGTACYLPRLSLMIMTYGGMLIADFSQFSALRYDDPEWVCPECTIVWGCNPTISNPDFFMGHWVTDAMKLGCKLISVEPRVTWLAAHADIHLQLRPGTDTGLALGMIKVIIDEDLYDHDFVER…	882
14770	8	KPWRFEEDGLTVTRGCAWSPPGCHPTGCGIKTYVNSNGELVRVEGDENHPITNGRLCVRCLTIRDYVYNPDRVLYPMKRAREDRGKNKWERITWDEAYDTIAEKVKYFKDKYGAESILVMGGTGREGGPMLPAYAHACLGTPNACYTQSGYSCYIPRVAGTTYVMGATYPEMDYAGGLPGRYDDPMFKLPELIVFWGKEPLPSNGDGLFGHAAIDMMRRGSKLMSIDPRVNWVSTRADWHLRLRPGTDAALGMAMLNVIIEEDLYDHDFVDKWCYGFEQLAERVKEMPAEKAAEICDLDANQIREAARVYAAAKPAQIAWGLAIDQKSNGVQAGHCIMALEAITGNIDVPGGQLIGDVNDGLELGFGWNNLGPELQSKILGIKEYPAYVGLVLNAQCDM…	600
14770	8	IENFKNDLGKPWRYEEDGYTVTRACAWSAPGCHPVGCGVKLYVNKDGILEKVEGDENQPITQGRLCMRCLTLTDFTYHPDRVIYPMKRAKEDRGKDKWERITWDEAYDIIEENIQGLKEKYGPESIVVFGGTGREGGPMCGPYGAAMIGTPNACYTQSGYACYIPRVAAGTYVAGVTYPEMDYAGGLPGRYDDPMYKIPEVMITWGKEPLPSNGDGFFGHSVIDVMKRGSKLISIDPRSNWLSTRAVYHLQLRPGTDTALGMAMLNIIISEDLYDHEFVDKYCYGFEQLAERVKTMTPEMAAEICDLDVEDIYGATRMYANAENAAILWGLATDQKANGTQSGHTIIALEAITGNLDVPGGQLLGDVSDSLGDLGFGWKELGPELQNKIIGLYEYPAYV…	605
14818	8	IEEFANDLGKPWQWEEDGYTVTRGCAWSAPGCHPVGCGVKFYVNKDGILEKVEGDENQPITQGRLCVRCLTLPDFTYHPDRVIYPMKRAKENRGKNKWERTTWEDAYNIIEENIGRIKKEHGPESIVVFGGTGREGGPMCGPYGMAMIGTPNACYTQSGYACYIPRVAAATYVAGVTYPEMDYAGGLPGRYEDPAYKVPEVMVAWGKEPLPSNGDGFFGHSVIDCMKRGSKLISIDPRTNWLATRATYHLALRPGTDTALGMAMLNIIIQEDLYDHDFVDRFCYGFEQLAERVATMPAEKAAEICGIDVEDIYGATRMYANASNAAILWGLAIDQKANGAQAGHCILSLEAITGNMDIPGGQLLGDVNDSLGDLGFGWKELGPALQNKIIGLKEYPAYV…	608
14770	8	WRFEEDGLTVTRGCAWSPPGCHPTGCGIKTYVNSNGELVRVEGDENHPITNGRLCVRCLTIRDYVYNPDRVLYPMKRAREDRGKNKWERITWDEAYDTIAEKVKYFKDKYGAESILVMGGTGREGGPMLPAYAHACLGTPNACYTQSGYSCYIPRVAGTTYVMGATYPEMDYAGGLPGRYDDPMFKLPELIVFWGKEPLPSNGDGLFGHAAIDMMRRGSKLMSIDPRVNWVSTRADWHLRLRPGTDAALGMAMLNVIIEEDLYDHDFVDKWCYGFEQLAERVKEMPAEKAAEICDLDANQIREAARVYAAAKPAQIAWGLAIDQKSNGVQAGHCIMALEAITGNIDVPGGQLIGDVNDGLELGFGWNNLGPELQSKILGIKEYPAYVGLVLNAQCDMVL…	610
14824	8	WRFEEDGLTVTRGCAWSPPGCHPTGCGIKTYVNSAGELVKIEGDENHPITNGRLCVRCLTMRDYVYNPDRVLYPMKRAREDRGKNKWQRITWDEAFDTIAEKVAYYKENYGAESILMQGGTGREGGPMLPAYAQAALGTPNASQPLSGYSCYIPRVAGTTYVTGVAYPEMDYAGGLPGRYDDPQFKLPELIVFWGKDPLPSNGDGLFGHAAIDMMRRGSKLMSIDPRVNWVSTRAEWHLRLRPGTDAALGMAMLNVIISEDLYDHDFVSKWCYGFDQLAERVATMPVEKAAEITGVDADLIREAARAYAAAKPAQIAWGLAIDMKSNGMQAGHCILALEAITGNIDVPGGQLIGDVNDGLELGFGWNNLGPELQSKILGIKEYPAYVGLVLNAQCDMVL…	612
14816	8	GPMCGPYGMAMIGTPNACYTQSGYACYIPRVAAATYVAGVTYPEMDYAGGLPGRYEDPAYKVPEVMVAWGKEPLPSNGDGFFGHSVIDCMKRGSKLISIDPRTNWLATYHLALRPGTDTALGMAMLNIIIQEDLYDHDFVDRFCYGFEQLAERVATMPAEKAAEICGLDVEDIYGATRMYANASNAAILWGLAIDQKANGAQAGHCILSLEAITGNMDILGGQLLGDVNDSLGDLGFGWKELGPELQNKIIGLKEYPAYVGMVLNSHADLTLEAMETGVPYEIHGGFIASTNLLAGTCAAQPKRWHDAMQKLDFVFAADCWITPTVQCCADVILPIASFAERQSMVGTHYGASPNMLGSVVDAVKVGETKGDLEIQYELGTRLNPGTYARFANFEEFRA…	613
14816	8	MGGTGREGGPMLPAYAHSAIGTPNDCYTQSGYSCYIPRVAGTTYVLGATYPEMDYAGGLPGRYDDPMFKLPELIVFWGKEPLPSNGDGLFGHAAIDMMRRGSKLMSIDPRVNWVSTRADWHLRLRPGTDAALGMAMLNVIISEDLYDHDFVERWTYGFDELAERVRDMPVEKAAEITGVDADLIREAARVYANANPAQIAWGLAIDQKSNGVQAGHCILALEAITGNIDVPGGQLIGDVNDGLELGFGWQNLGPELQSKILGIKEYPAYVGLVLASQCDMVLDALEAGDDAQYYPFKMGGFEDTNFLAGTCAAQPKRWHDAMVKNLEWCFGIDVWMTPTIQACCELFLPLSTTVEHDTVVYTHYGASPIMAGAVNKAITVGEGKGDCEIMYEIGKRCMP…	626
14816	8	MGGTGREGGPMLPAYAHSAIGTPNDCYTQSGYSCYIPRVAGTTYVLGATYPEMDYAGGLPGRYDDPMFKLPELIVFWGKEPLPSNGDGLFGHAAIDMMRRGSKLMSIDPRVNWVSTRADWHLRLRPGTDAALGMAMLNVIISEDLYDHDFVERWTYGFDELAERVRDMPVEKAAEITGVDADLIREAARVYANANPAQIAWGLAIDQKSNGVQAGHCILALEAITGNIDVPGGQLIGDVNDGLELGFGWQNLGPELQSKILGIKEYPAYVGLVLASQCDMVLDALEAGDDAQYYPFKMGGFEDTNFLAGTCAAQPKRWHDAMVKNLEWCFGIDVWMTPTIQACCELFLPLSTTVEHDTVVYTHYGASPIMAGAVNKAITVGEGKGDCEIMYEIGKRCMP…	638
14767	8	RGKNKWERITWDEAYDTIAEKVKYFKDKYGAESILVMGGTGREGGPMLPAYAHACLGTPNACYTQSGYSCYIPRVAGTTYVMGATYPEMDYAGGLPGRYDDPMFKLPELIVFWGKEPLPSNGDGLFGHAAIDMMRRGSKLMSIDPRVNWVSTRADWHLRLRPGTDAALGMAMLNVIIEEDLYDHDFVEKWCYGFEQLAERVKEMPVERAAEITGVDAGLIAEAARVYAAAKPAQIAWGLAIDQKSNGVQAGHCIMALEAITGNIDVPGGQLIGDVNDGLELGFGWNNLGPELQSKILGIKEYPAYVGLVLNAQCDMVLDALEAGDDAKYYPFKMGVFEDTNFLAGTCAAQPKRWHDAMVKNLEWCFGIDVWMTPTIQATCEIFLPLSSTVEHDTVVYTH…	664
14816	8	YHPDRIIYPMKRAKEDRGKNKWERTTWEDAYNIIEENIGRIKKEHGPESIVVFGGTGREGGPMCGPSGMAMIGTPNACYTQSGYACYIPRVAAATYVAGVTYPEMDYAGGLPGRYEDPAYKVPEVMVAWGKEPLPSNGDGFFGHSVIDCMKRGSKLISIDPRTNWLATRATYHLALRPGTDTALGMAMLNIIIQEDLYDPDFVDRFCYDFEQLAERVATMPAEKAAEICGLDVEDIYGATRMYANASNAAILWGLAIDQKANGAQAGHCILSLEAITGNMDIPGGQLLGDVNDSLGDLGFGWKELGPELQNKIIGLKEYPAYVGIVLNSHADLTLEAMETGVPYEIHGGFIASTNLLAGTCAAQPKRWHDAMQKLDFVFAADCWITPTIQCCADVILPI…	674
14816	8	WRFEEDGLTVTRGCAWSPPGCHPTGCGIKTYVNDAGELVKIEGDENHPITNGRLCVRCLTMRDFVYNPDRVLYPMKRAREDRGKNKWERITWDEAFDLLAEKVDYYKKTYGAESILIMGGTGREGGPMLPAYAHSAIGTPNDCYTQSGYSCYIPRVAGTTYVLGATYPEMDYAGGLPGRYDDPMFKLPELIVFWGKEPLPSNGDGLFGHAAIDMMRRGSKLMSIDPRVNWVSTRADWHLRLRPGTDAALGMAMLNVIISEDLYDHDFVERWTYGFDELAERVKDMPVEKAAEITGVDADLIREAARVYANANPAQIAWGLAIDQKSNGVQAGHCILALEAITGNIDVPGGQLIGDVNDGLELGFGWQNLGPELQSKILGIKEYPAYVGLVLASQCDMVL…	674
14816	8	DFTYHPDRIIYPMKRAKEDRGKNKWERTTWEDAYNIIEENIGRIKKEHGPESIVVFGGTGREGGPMCGPSGMAMIGTPNACYTQSGYACYIPRVAAATYVAGVTYPEMDYAGGLPGRYEDPAYKVPEVMVAWGKEPLPSNGDGFFGHSVIDCMKRGSKLISIDPRTNWLATRATYHLALRPGTDTALGMAMLNIIIQEDLYDPDFVDRFCYDFEQLAERVATMPAEKAAEICGLDVEDIYGATRMYANASNAAILWGLAIDQKANGAQAGHCILSLEAITGNMDIPGGQLLGDVNDSLGDLGFGWKELGPELQNKIIGLKEYPAYVGIVLNSHADLTLEAMETGVPYEIHGGFIASTNLLAGTCAAQPKRWHDAMQKLDFVFAADCWITPTIQCCADVI…	675
14807	8	LCVRCLTIRDYVYNPDRVRYPMKRAREDRGKNRWERITWDEAFDLIAEKVAYYKENYGAESILIMGGTGREGGPMLPAYAQACIGTPNACYTQSGYSCYIPRVAGTTYVLGATYPEMDYAGGLPGRYDDPMFELPELIVFWAKEPLPSNGDGLFGHAAIDMMRRGSKLMCVEPRVNWVSTRADWHLRLRPGTDTALAMAMLNVIISEDLYDHDFVEKWCYGFEELSERVATMPVEKAAEITGVDADLIREASRAYAKAKPAQIAWGLGIDQKSNGVQAGHCILALEAITGNIDVPGGQLIGDVNDGLELGFGWNNLGPELQSKILGIKEYPAYVGLVLNAQCDMVLDALEAGDDAEYYPFKMGGFEDTNFLAGTCAAQPKRWHDAMVKNLEWCFGIDVW…	686
14770	8	KPWRYEEDGYTVTRACAWSAPGCHPVGCGVKLYVNKDGILEKVEGDENQPITQGRLCMRCLTLTDFTYHPDRVIYPMKRAKEDRGKDKWERITWDEAYDIIEENIQGLKEKYGPESIVVFGGTGREGGPMCGPYGAAMIGTPNACYTQSGYACYIPRVAAGTYVAGVTYPEMDYAGGLPGRYDNPMYKIPEVMITWGKEPLPSNGDGFFGHSVIDVMKRGSKLISIDPRSNWLSTRAVYHLQLRPGTDTALGMAMLNIIISEDLYDHEFVDKYCYGFEQLAERVKTMTPEMAAEICDLDVEDIYGATRMYANAENAAILWGLATDQKANGTQSGHTIIALEAITGNLDIPGGQLLGDVSDSLGDLGFGWKELGPELQNKIIGLYEYPAYVGMVLNSHAD…	717
14770	8	IENFKNDLGKPWRYEEDGYTVTRACAWSAPGCHPVGCGVKLYVNKDGILEKVEGDENQPITQGRLCMRCLTLTDFTYHPDRVIYPMKRAKEDRGKDKWERITWDEAYDIIEENIQGLKEKYGPESIVVFGGTGREGGPMCGPYGAAMIGTPNACYTQSGYACYIPRVAAGTYVAGVTYPEMDYAGGLPGRYDNPMYKIPEVMITWGKEPLPSNGDGFFGHSVIDVMKRGSKLISIDPRSNWLSTRAVYHLQLRPGTDTALGMAMLNIIISEDLYDHEFVDKYCYGFEQLAERVKTMTPEMAAEICDLDVEDIYGATRMYANAENAAILWGLATDQKANGTQSGHTIIALEAITGNLDIPGGQLLGDVSDSLGDLGFGWKELGPELQNKIIGLYEYPAYV…	726
14770	8	KPWRFEEDGLTVTRGCAWSPPGCHPVGCGIKTYVNSNGELVRIEGDENHPVTGGRLCVRCLTMRDYVYNPDRVLYPMKRAREDRGKNKWERITWDEAFDTIAEKVAYYKENYGAESILMQGGTGREGGPMLPAYAQAALGTPNASQPLSGYSCYIPRVAGTTYVTGVAYPEMDYAGGLPGRYDDPAFKLPELIVFWGKDPLPSNGDGFFGHSVIDVMKRGSKLISIDPRSNWLSTRAVYHLQLRPGTDTALGMAMLNVIIEEDLYDHDFVDKWCYGFEQLAERVKEMPAEKAAEICDLDANQIREAARVYAAAKPAQIAWGLAIDMKSNGMQAGHCILALEAITGNLDVPGGQLVGDVNDGLELGFGWKELGPELQNKIIGLYEYPAYVGMVLNSHADL…	738
14816	8	KPWRFKEDGLTVTRGCAWSPPGCHPTGCGIKTYVNDAGELVKIEGDENHPITNGRLCVRCLTMRDFVYNPDRVLYPMKRAREDRGKNKWERITWDEAFDLLAEKVDYYKKTYGAESILIMGGTGREGGPMLPAYAHSAIGTPNDCYTQSGYSCYIPRVAGTTYVLGATYPEMDYAGGLPGRYDDPMFKLPELIVFWGKEPLPSNGDGLFGHAAIDMMRRGSKLMSIDPRVNWVSTRADWHLRLRPGTDAALGMAMLNVIISEDLYDHDFVERWTYGFDELAERVKDMPVEKAAEITGVDADLIREAARVYANANPAQIAWGLAIDQKSNGVQAGHCILALEAITGNIDVPGGQLIGDVNDGLELGFGWQNLGPELQSKILGIKEYPAYVGLVLASQCDM…	738
14795	8	KPWQWEEDGYTVTRGCAWSAPGCHPVGCGVKFYVNKDGILEKVEGDENQPITQGRLCVRCLTLTDFTYHPDRVIYPMKRAHEDRGKNKWVRTTWEDAYDIIEKNIKKIKEEHGPESIVVFGGTGREGGPMCGPYGMAMIGTPNACYTQSGYACYIPRVAAATYVAGVTYPEMDYAGGLPGRYEDPAYKVPEVMVMWGKEPLPSNGDGFFGHSVIDCMKRGSKVISIDPRANWLSTRAVYHLPVRPGTDTALGMAMLNIIISEDLYDHDFVSKYCYGFEQLAERVKTMPPEKAAEICEVDVEDIYGATRMYANAANAAILWGLAIDQKANGAQAGQCILALEAITGNMDIPGGQLLGDVNDSLGDLGFGWKELGAELQNKIIGLKEYPAYVGMVLNSHAD…	739
14770|14767|14766	8	KPWRYEEDGYTVTRACAWSAPGCHPVGCGVKLYVNKDGILEKVEGDENQPITQGRLCMRCLTLTDFTYHPDRVIYPMKRAKEDRGKDKWERITWDEAYDIIEENIQGLKEKYGPESIVVFGGTGREGGPMCGPYGAAMIGTPNACYTQSGYACYIPRVAAGTYVAGVTYPEMDYAGGLPGRYDDPMYKIPEVMITWGKEPLPSNGDGFFGHSVIDVMKRGSKLISIDPRSNWLSTRAVYHLQLRPGTDTALGMAMLNIIISEDLYDHEFVDKYCYGFEQLAERVKTMTPEMAAEICDLDVEDIYGATRMYANAENAAILWGLATDQKANGTQSGHTIIALEAITGNLDVPGGQLLGDVSDSLGDLGFGWKELGPELQNKIIGLYEYPAYVGMVLNSHAD…	739
14816|14815	8	KPWQWEEDGYTVTRGCAWSAPGCHPVGCGVKFYVNKDGILEKVEGDENQPITQGRLCVRCLTLPDFTYHPDRVIYPMKRAKEDRGKNKWERTTWEDAYNIIEESIGRIKKEHGPESIVVFGGTGREGGPMCGPYGMAMIGTPNACYTQSGYACYIPRVAAATYVAGVTYPEMDYAGGLPGRYEDPAYKVPEVMVAWGKEPLPSNGDGFFGHSVIDCMKRGSKLISIDPRTNWLATRATYHLALRPGTDTALGMAMLNIIIQEDLYDHDFVDRFCYGFEQLAERVATMPAEKAAEICGLDVEDIYGATRMYANASNAAILWGLAIDQKANGAQAGHCILSLEAITGNMDIPGGQLLGDVNDSLGDLGFGWKELGPALQNKIIGLKEYPAYVGMVLNSHAD…	739
14808	8	KPWRYEEDGLTVIRGCAWSPPGCHPTGCGIKTYVNDAGELVKVEGDENHPITNGRLCVRCLTIPDYVYNPDRMRYPMKRAREDRGKDKWERISWDEAFDLIAEKVAYYKETYGAESILLMGGTGREGGPMLPAYAHSALGTPNACYTQSGYSCYIPRVAGTTYVLGATYPEMDYAGGLPGRYDDPAFTLPELIVFWGKEPLPSNGDGLFGHAAIDMIRRGAKLMSIDPRVNWVATRADWHLRLRPGTDAALGMAMLNVIISEDLYDHDFVDKWCYGFDQLAERVRDMPVEKAAGICGIDADLIREAARVYATSKPAQIAWGLAIDQKSNGVQAGHCVLALEAITGNIDVPGGQLIGDVNDGLELGFGWNNLGPELQGKIMGIKEYPAYVGLVLNAQCDM…	742
14766	8	KPWRFEEDGLTVTRGCAWSPPGCHPVGCGIKTYVNSNGELVRIEGDENHPVTGGRLCVRCLTMRDYVYNPDRVLYPMKRAREDRGKNKWERITWDEAYDTIAEKVAYYKENYGAESILMQGGTGREGGPMLPAYAQAALGTPNASQPLSGYSCYIPRVAGTTYVTGVAYPEMDYAGGLPGRYDDPAFTLPELIVFWGKDPLPTNGDGLFGHAAIDMMRRGSKLMSIDPRVNWVSTRADWHLRLRPGTDAALGMAMLNVIIEEDLYDHDFVEKWCYGFEQLAERVKEMPAEKAAGITGVDASLIVEAARVYATAKPAQIAWGLAIDMKSNGMQAGHCILALEAITGNIDVPGGQLVGDVNDGLELGFGWNELGPELQGKILGLKRYPAMVSFVLNAHCDM…	743
14770	8	IENFKNDLGKPWRYEEDGYTVTRACAWSAPGCHPVGCGVKLYVNKDGILEKVEGDENQPITQGRLCMRCLTLTDFTYHPDRVIYPMKRAKEDRGKDKWERITWDEAYDIIEENIQGLKEKYGPESIVVFGGTGREGGPMCGPYGAAMIGTPNACYTQSGYACYIPRVAAGTYVAGVTYPEMDYAGGLPGRYDDPMYKIPEVMITWGKEPLPSNGDGFFGHSVIDVMKRGSKLISIDPRSNWLSTRAVYHLQLRPGTDTALGMAMLNIIISEDLYDHEFVDKYCYGFEQLAERVKTMTPEMAAEICDLDVEDIYGATRMYANAENAAILWGLATDQKANGTQSGHTIIALEAITGNLDVPGGQLLGDVSDSLGDLGFGWKELGPELQNKIIGLYEYPAYV…	745
14816|14815	8	KPWRFEEDGLTVTRGCAWSPPGCHPTGCGIKTYVNDAGELVKIEGDENHPITNGRLCVRCLTMRDFVYNPDRVLYPMKRAREDRGKNKWERITWDEAFDLLAEKVDYYKKTYGAESILIMGGTGREGGPMLPAYAHSAIGTPNDCYTQSGYSCYIPRVAGTTYVLGATYPEMDYAGGLPGRYDDPMFKLPELIVFWGKEPLPSNGDGLFGHAAIDMMRRGSKLMSIDPRVNWASTRADWHLRLRPGTDAALGMAMLNVIISEDLYDHDFVERWTYGFDELAERVKDMPVEKAAEITGVDADLIREAARVYANANPAQIAWGLAIDQKSNGVQAGHCILALEAITGNIDVPGGQLIGDVNDGLELGFGWQNLGPELQSKILGIKEYPAYVGLVLASQCDM…	745
14815	8	EFTNDLGKPWQWEEDGYTVTRGCAWSAPGCHPVGCGVKFYVNKDGILEKVEGDENQPITQGRLCVRCLTLPDFTYHPDRVIYPMKRAKEDRGKNKWERTTWEDAYNIIEENIGRIKREHGPESIVVFGGTGREGGPMCGPYGMAMIGTPNACYTQSGYACYIPRVAAATYVAGVTYPEMDYAGGLPGRYEDPAYKVPEVMVAWGKEPLPSNGDGFFGHSVIDCMKRGSKLISIDPRTNWLATRATYHLALRPGTDTALGMAMLNIIIQEDLYDHDFVDRFCYGFEQLAERVATMPAEKAAEICGLDVEDIYGATRMYANASNAAILWGLAIDQKANGAQAGHCILSLEAITGNMDIPGGQLLGDVNDSLGDLGFGWKELGAELQNKIIGLKEYPAYVGM…	746
14770|14768	8	KPWRFEEDGLTVTRGCAWSPPGCHPTGCGIKTYVNSNGELVRVEGDENHPITNGRLCVRCLTIRDYVYNPDRVLYPMKRAREDRGKNKWERITWDEAYDTIAEKVKYFKDKYGAESILVMGGTGREGGPMLPAYAHACLGTPNACYTQSGYSCYIPRVAGTTYVMGATYPEMDYAGGLPGRYDDPMFKLPELIVFWGKEPLPSNGDGLFGHAAIDMMRRGSKLMSIDPRVNWVSTRADWHLRLRPGTDAALGMAMLNVIIEEDLYDHDFVDKWCYGFEQLAERVKEMPAEKAAEICDLDANQIREAARVYAAAKPAQIAWGLAIDQKSNGVQAGHCIMALEAITGNIDVPGGQLIGDVNDGLELGFGWNNLGPELQSKILGIKEYPAYVGLVLNAQCDM…	747
14766	8	WRFEEDGLTVTRGCAWSPPGCHPVGCGIKTYVNSNGELVRIEGDENHPVTGGRLCVRCLTMRDYVYNPDRVLYPMKRAREDRGKNKWERITWDEAYDTIAEKVAYYKENYGAESILMQGGTGREGGPMLPAYAQAALGTPNASQPLSGYSCYIPRVAGTTYVTGVAYPEMDYAGGLPGRYDDPAFTLPELIVFWGKDPLPTNGDGLFGHAAIDMMRRGSKLMSIDPRVNWVSTRADWHLRLRPGTDAALGMAMLNVIIEEDLYDHDFVEKWCYGFEQLAERVKEMPAEKAAGITGVDASLIVEAARVYATAKPAQIAWGLAIDMKSNGMQAGHCILALEAITGNIDVPGGQLVGDVNDGLELGFGWNELGPELQGKILGLKRYPAMVSFVLNAHCDMVL…	751
14795	8	IENFANDLGKPWQWEEDGYTVTRGCAWSAPGCHPVGCGVKFYVNKDGILEKVEGDENQPITQGRLCVRCLTLTDFTYHPDRVIYPMKRAHEDRGKNKWVRTTWEDAYDIIEKNIKKIKEEHGPESIVVFGGTGREGGPMCGPYGMAMIGTPNACYTQSGYACYIPRVAAATYVAGVTYPEMDYAGGLPGRYEDPAYKVPEVMVMWGKEPLPSNGDGFFGHSVIDCMKRGSKVISIDPRANWLSTRAVYHLPVRPGTDTALGMAMLNIIISEDLYDHDFVSKYCYGFEQLAERVKTMPPEKAAEICEVDVEDIYGATRMYANAANAAILWGLAIDQKANGAQAGQCILALEAITGNMDIPGGQLLGDVNDSLGDLGFGWKELGAELQNKIIGLKEYPAYV…	751
14816|14815	8	IEEFANDLGKPWQWEEDGYTVTRGCAWSAPGCHPVGCGVKFYVNKDGILEKVEGDENQPITQGRLCVRCLTLPDFTYHPDRIIYPMKRAKEDRGKNKWERTTWEDAYNIIEENIGRIKKEHGPESIVVFGGTGREGGPMCGPYGMAMIGTPNACYTQSGYACYIPRVAAATYVAGVTYPEMDYAGGLPGRYEDPAYKVPEVMVAWGKEPLPSNGDGFFGHSVIDCMKRGSKLISIDPRTNWLATRATYHLALRPGTDTALGMAMLNIIIQEDLYDHDFVDRFCYGFEQLAERVATMPAEKAAEICSLDVEDIYGATRMYANASNAAILWGLAIDQKANGAQAGHCILSLEAITGNMDIPGGQLLGDVNDSLGDLGFGWKELGPELQNKIIGLKEYPAYV…	752
14770	8	WRFEEDGLTVTRGCAWSPPGCHPVGCGIKTYVNSNGELVRIEGDENHPVTGGRLCVRCLTMRDYVYNPDRVLYPMKRAREDRGKNKWERITWDEAFDTIAEKVAYYKENYGAESILMQGGTGREGGPMLPAYAQAALGTPNASQPLSGYSCYIPRVAGTTYVTGVAYPEMDYAGGLPGRYDDPAFKLPELIVFWGKDPLPTNGDGLFGHAAIDMMRRGSKLMSIDPRVNWVATRADWHLRLRPGTDTALGMAMLNVIIEEDLYDHDFVERWCYGFEQLAERVKEMPAEKAAEITGVDAGLITEAARVYAAAKPAQIAWGLAIDQKSNGVQAGHCIMALEAITGNIDVPGGQLIGDVNDGLELGFGWNNLGPELQSKILGIKEYPAYVGLVLNAQCDMVL…	755
tr|A0A423UJT1|A0A423UJT1_9ACTN Dehydrogenase OS=Gordonibacter urolithinfaciens OX=1335613 GN=DMP12_08005 PE=4 SV=1|tr|D6EBR4|D6EBR4_9ACTN Anaerobic dehydrogenases| typically selenocysteine-containing OS=Gordonibacter pamelaeae 7-10-1-b OX=657308 GN=GPA_34460 PE=4 SV=1	8	MKIFKGQGTSDLGKPWRYEEDGLTVIRGCAWSPPGCHPTGCGIKTYVNDAGELVKVEGDENHPITNGRLCVRCLTIPDYVYNPDRMRYPMKRAREDRGKDKWERISWDEAFDLIAEKVAYYKETYGAESILLMGGTGREGGPMLPAYAHSALGTPNACYTQSGYSCYIPRVAGTTYVLGATYPEMDYAGGLPGRYDDPAFTLPELIVFWGKEPLPSNGDGLFGHAAIDMMRRGAKLMSIDPRVNWVATRADWHLRLRPGTDAALGMAMLNVIISEDLYDHDFVDKWCYGFDQLAERVRDMPVEKAAGICGIDADLIREAARVYATSKPAQIAWGLAIDQKSNGVQAGHCVLALEAITGNIDVPGGQLIGDVNDGLELGFGWNNLGPELQGKIMGIKEYP…	776
14816	9	YGKQWRTELEDGTVVTRSNTWSPPGSHPVGYGVKVVTKGDQLIRIEGDDDNPITTGRVNAMNLALREYTHSPNRVIYPMKRAFEDRGKDKWERTTWDEAMDTICEKVRYFQNTYGPESIVCFGGTGREACIYYYALTFSVLQSPNCCYTQSGWSCYGPRCSISDYVLGAGYPELDYAGHLPGSYHDPRYTLSKWVVVWGKEPLPSNGDGFFGHCLVDMMKLGTHIISIDPRITWVGAHDGNINLQVRPQTDTALALGLINLLFENDEYDHEFVEKWIYGVDELKARAAEYPVDKVAEITTVDAEDIKRVAHIIGTERPIGWAWGLAFDQNKNGVQLSQSFIILAAMCGSIDRPGGLTLGPPSALLGKWRMEQRGAMTDEVWSKRIGAAQWPGLSTGMAT…	605
14816	9	MAYGKQWRTELEDGTVVTRSNTWSPPGSHPVGYGVKVVTKGDQLIRIEGDDDNPITTGRVNAMNLALREYTHSPNRVIYPMKRAFEDRGKDKWERTTWDEAMDTICEKVRYFQNTYGPESIVCFGGTGREACIYYYALTFSVLQSPNCCYTQSGWSCYGPRCSISDYVLGAGYPELDYAGHLPGSYHDPRYTLSKWVVVWGKEPLPSNGDGFFGHCLVDMMKLGTHIISIDPRITWVGAHDGNINLQVRPQTDTALALGLINLLFENDEYDHEFVEKWIYGVDELKARAAEYPVDKVAEITTVDAEDIKRVAHIIGTERPIGWAWGLAFDQNKNGVQLSQSFIILAAMCGSIDRPGGLTLGPPSALLGKWRMEQRGAMTDEVWSKRIGAAQWPGLSTGM…	607
14770	9	SGWSCYGPRCSIADYVLGAGYPELDYAGHLPGRFEDPAYKLSKWVVVWGKEPLPSNGDGFFGHVLVDMMKLGTHLISVDPRITWPGSRNGNINVQLRPQTDTCFALGVMNLMFQNDEYDHDFVEQWIYGLDELKARAAEYPVEKVAEITTVDVATIERVAHILGTERPIGWAWGLAFDQNKNGVQLSQAMILLAAMTGSIDTPGGLTLGPPSALLGKWRMEQRGAMTDEVWSLRIGAAEWPGLSTGMATTQPDETLNTMESHKPYQLRMAWFNSSNFLAPTCSAQPKRWHDALCESIEFCVIQDLFLTPTAMAVGDYFLPMSTWAEHDGICLTHYGRNTVFMGPMNKALQVGECMSDVEICLVFGQRLNPTWWPWYKPAGDKLDVSTLEHSQYAPMLLG…	634
14770	9	SVLQSPNCCYTQSGWSCYGPRCSIADYVLGAGYPELDYAGHLPGRFEDPAYKLSKWVVVWGKEPLPSNGDGFFGHVLVDMMKLGTHLISVDPRITWPGSRNGNINVQLRPQTDTCFALGVMNLMFQNDEYDHDFVEQWIYGLDELKARAAEYPVEKVAEITTVDVATIERVAHILGTERPIGWAWGLAFDQNKNGVQLSQAMILLAAMTGSIDTPGGLTLGPPSALLGKWRMEQRGAMTDEVWSLRIGAAEWPGLSTGMATTQPDETLNTMESHKPYQLRMAWFNSSNFLAPTCSAQPKRWHDALCESIEFCVIQDLFLTPTAMAVGDYFLPMSTWAEHDGICLTHYGRNTVFMGPMNKALQVGECMSDVEICLVFGQRLNPTWWPWYKPAGDKLDVST…	646
14770	9	REDGTVATRSNTWSPPGSHPVGYGVKVITDGGRLIRIEGDDDNPITQGRVNAMNLALREYTYSPDRVIYPMKRAYEDRGKMKWERTTWDEALDTICEKVRYYQTTYGPESIVCFGGTGREACIFYYALTFSVLQSPNCCYTQSGWSCYGPRCSIADYVLGAGYPELDYAGHLPGRFEDPAYKLSKWVVVWGKEPLPSNGDGFFGHVLVDMMKLGTHLISVDPRITWPGSRNGNINVQLRPQTDTCFALGVMNLMFQNDEYDHDFVEQWIYGLDELKARAAEYPVEKVAEITTVDVATIERVAHILGTERPIGWAWGLAFDQNKNGVQLSQAMILLAAMTGSIDTPGGLTLGPPSALLGKWRMEQRGAMTDEVWSLRIGAAEWPGLSTGMATTQPDETLN…	676
14816	9	DRGKDKWERTTWDEAMDTICEKVRYFQNTYGPESIVCFGGTGREACIYYYALTFSVLQSPNCCYTQSGWSCYGPRCSISDYVLGAGYPELDYAGHLPGSYHDPRYTLSKWVVVWGKEPLPSNGDGFFGHCLVDMMKLGTHIISIDPRITWVGAHDGNINLQVRPQTDTALALGLINLLFENDEYDHEFVEKWIYGVDELKARAAEYPVDKVAEITTVDAEDIKRVAHIIGTERPIGWAWGLAFDQNKNGVQLSQSFIILAAMCGSIDRPGGLTLGPPSALLGKWRMEQRGAMTDEVWSKRIGAAQWPGLSTGMATTQPDETLNTMETDQPYALKMGWFNSSNFLTPTCSAQPKRWHKALQKLEFVVIQDLTQTPTSMALGDYFLPMSTWAEHDGIVLTH…	683
14770	9	YSKEWRVTREDGTVATRSNTWSPPGSHPVGYGVKVITDGGRLIRIEGDDDNPITQGRVNAMNLALREYTYSPDRVIYPMKRAYEDRGKMKWERTTWDEALDTICEKVRYYQTTYGPESIVCFGGTGREACIFYYALTFSVLQSPNCCYTQSGWSCYGPRCSIADYVLGAGYPELDYAGHLPGRFEDPAYKLSKWVVVWGKEPLPSNGDGFFGHVLVDMMKLGTHLISVDPRITWPGSRNGNINVQLRPQTDTCFALGVMNLMFQNDEYDHDFVEQWIYGLDELKARAAEYPVEKVAEITTVDVATIERVAHILGTERPIGWAWGLAFDQNKNGVQLSQAMILLAAMTGSIDTPGGLTLGPPSALLGKWRMEQRGAMTDEVWSLRIGAAEWPGLSTGMAT…	684
14816	9	RVIYPMKRAFEDRGKDKWERTTWDEAMDTICEKVRYFQNTYGPESIVCFGGTGREACIYYYALTFSVLQSPNCCYTQSGWSCYGPRCSISDYVLGAGYPELDYAGHLPGSYHDPRYTLSKWVVVWGKEPLPSNGDGFFGHCLVDMMKLGTHIISIDPRITWVGAHDGNINLQVRPQTDTALALGLINLLFENDEYDHEFVEKWIYGVDELKARAAEYPVDKVAEITTVDAEDIKRVAHIIGTERPIGWAWGLAFDQNKNGVQLSQSFIILAAMCGSIDRPGGLTLGPPSALLGKWRMEQRGAMTDEVWSKRIGAAQWPGLSTGMATTQPDETLNTMETDQPYALKMGWFNSSNFLTPTCSAQPKRWHKALQKLEFVVIQDLTQTPTSMALGDYFLPMST…	696
14816	9	HSPNRVIYPMKRAFEDRGKDKWERTTWDEAMDTICEKVRYFQNTYGPESIVCFGGTGREACIYYYALTFSVLQSPNCCYTQSGWSCYGPRCSISDYVLGAGYPELDYAGHLPGSYHDPRYTLSKWVVVWGKEPLPSNGDGFFGHCLVDMMKLGTHIISIDPRITWVGAHDGNINLQVRPQTDTALALGLINLLFENDEYDHEFVEKWIYGVDELKARAAEYPVDKVAEITTVDAEDIKRVAHIIGTERPIGWAWGLAFDQNKNGVQLSQSFIILAAMCGSIDRPGGLTLGPPSALLGKWRMEQRGAMTDEVWSKRIGAAQWPGLSTGMATTQPDETLNTMETDQPYALKMGWFNSSNFLTPTCSAQPKRWHKALQKLEFVVIQDLTQTPTSMALGDYFL…	698
14816	9	PFSESRHLPDEARPEGSRQERVGAFEDRGKDKWERTTWDEAMDTICEKVRYFQNTYGPESIVCFGGTGREACIYYYALTFSVLQSPNCCYTQSGWSCYGPRCSISDYVLGAGYPELDYAGHLPGSYHDPRYTLSKWVVVWGKEPLPSNGDGFFGHCLVDMMKLGTHIISIDPRITWVGAHDGNINLQVRPQTDTALALGLINLLFENDEYDHEFVEKWIYGVDELKARAAEYPVDKVAEITTVDAEDIKRVAHIIGTERPIGWAWGLAFDQNKNGVQLSQSFIILAAMCGSIDRPGGLTLGPPSALLGKWRMEQRGAMTDEVWSKRIGAAQWPGLSTGMATTQPDETLNTMETDQPYALKMGWFNSSNFLTPTCSAQPKRWHKALQKLEFVVIQDLTQT…	711
14804|14808|14807	9	EDGTVVTRSNTWSPPGSHPVGYGVKVVTKDGELIRIEGDDDNPITTGRVNAMNLALREYTYAPSRIIHPMKRDYADRGKDKWVQTTWDEALDTICEKVRYFQETYGPESIVCFGGTGREACIFYYALTFSVLQSPNCCYTQSGWSCYGPRCSISDYVLGAGYPELDYAGHLPGSYQDPRYEVPKYIVVWGKEPLPSNGDGFFGHCLVDLMKLGTKIISIDPRITWVGAHDGNINLQVRPQTDTALALAIMNLMFENDEYDHEFAEKWIYGLDEIKERAAEYPVDKVAEITTVPAEDIKRVAHIIGTERPVGWAWGLAFDQNKNGVQLSQAFIILAALAGSIDRPGGLTLGPPSALLGKWRMEQRGAMEDSVWEKRIGAAAWPGLSTGMATTQPDETLNT…	750
14804|14808|14807	9	EDGTVVTRSNTWSPPGSHPVGYGVKVVTKDGELIRIEGDDDNPITTGRVNAMNLALREYTYAPSRIIHPMKRDYADRGKDKWVQTTWDEALDTICEKVRYFQETYGPESIVCFGGTGREACIFYYALTFSVLQSPNCCYTQSGWSCYGPRCSISDYVLGAGYPELDYAGHLPGSYQDPRYEVPKYIVVWGKEPLPSNGDGFFGHCLVDLMKLGTKIISIDPRITWVGAHDGNINLQVRPQTDTALALAIMNLMFENDEYDHEFAEKWIYGLDEIKERAAEYPVDKVAEITTVPAEDIKRVAHIIGTERPVGWAWGLAFDQNKNGVQLSQAFIILAALAGSIDRPGGLTLGPPSALLGKWRMEQRGAMEDSVWEKRIGAAAWPGLSTGMATTQPDETLNT…	753
14792	9	EDGTVVTRSNTWSPPGSHPVGYGVKVVTKDGELIRIEGDDDNPITTGRVNAMNLALREYTYADNRIIYPMKRAFEDRGKDKWERTTWDEALDTICEKVRYFQNTYGPESIVCFGGTGREACIYYYALTFSVLQSPNCCYTQSGWSCYGPRCSIADYVLGAGYPELDYAGHLPGSYHDPAYTLSKWVVVWGKEPLPSNGDGFFGHCLVDMMKLGTKIISIDPRITWVGAHNGNINLQVRPQTDTALALGIMNLMFENDEYDHEFAEKWIYGLDEIKARAAEYPVEKVAEITTVDAEDIKRVAHIIGTERPIGWAWGLAFDQNKNGVQLSQAFIVLAALAGSIDRPGGLTLGPPSALLGKWRMNQRGAMSDDVWQKRIGAAAWPGLSTGMATTQPDETLNT…	753
14792	9	EDGTVVTRSNTWSPPGSHPVGYGVKVVTKDGELIRIEGDDDNPITTGRVNAMNLALREYTYADNRIIYPMKRAFEDRGKDKWERTTWDEALDTICEKVRYFQNTYGPESIVCFGGTGREACIYYYALTFSVLQSPNCCYTQSGWSCYGPRCSIADYVLGAGYPELDYAGHLPGSYHDPAYTLSKWVVVWGKEPLPSNGDGFFGHCLVDMMKLGTKIISIDPRITWVGAHNGNINLQVRPQTDTALALGIMNLMFENDEYDHEFAEKWIYGLDEIKARAAEYPVEKVAEITTVDAEDIKRVAHIIGTERPIGWAWGLAFDQNKNGVQLSQAFIVLAALAGSIDRPGGLTLGPPSALLGKWRMNQRGAMSDDVWQKRIGAAAWPGLSTGMATTQPDETLNT…	758
14831	9	KHMAYGKQWRTELEDGTVITRSNTWSPPGSHPVGYGVKVVTKDGKLVRIEGDDDNPITTGRVNAMNLALREYTHNPARIIYPMKRAKEDRGKDKWERISWDEAIDEICEKVRFFQNTYGPESIVCFGGTGREACIYYYALTFSVLQSPNCCYTQSGWSCYGPRCSVSDYVLGAGYPELDYAGHLPGSYDDPAYTLSKYVVVWGKEPLPSNGDGFFGHCLVDMMKRGSKIISIDPRITWVGARNGNINLQVRPQTDTAMALGLINLMFQNDEYDHEFVENWVYGWEDLKARAAEYPVEKVSEITTVPVEDIERVAHIIGTERPIGFAWGLAFDQNKNGVQLSQAFICIEAMAGAIDRPGGVTLGPPSALLGKWRMEQRGAMTDDVWAKRIGAEAWPGLST…	765
14816|14815|14818|14397|14814|14817|14322	9	YGKQWRTELEDGTVVTRSNTWSPPGSHPVGYGVKVVTKGDQLIRIEGDDDNPITTGRVNAMNLALREYTHSPNRVIYPMKRAFEDRGKDKWERTTWDEAMDTICEKVRYFQNTYGPESIVCFGGTGREACIYYYALTFSVLQSPNCCYTQSGWSCYGPRCSISDYVLGAGYPELDYAGHLPGSYHDPRYTLSKWVVVWGKEPLPSNGDGFFGHCLVDMMKLGTHIISIDPRITWVGAHDGNINLQVRPQTDTALALGLINLLFENDEYDHEFVEKWIYGVDELKARAAEYPVDKVAEITTVDAEDIKRVAHIIGTERPIGWAWGLAFDQNKNGVQLSQAFIILAAMCGSIDRPGGLTLGPPSALLGKWRMEQRGAMTDEVWSKRIGAAQWPGLSTGMAT…	766
14815	9	YGKQWRTELEDGTVVTRSNTWSPPGSHPVGYGVKVVTKGDQLIRIEGDDDNPITTGRVNAMNLALREYTHSPNRVIYPMKRAFEDRGKDKWERTTWDEAMDTICEKVRYFQNTYGPESIVCFGGTGREACIYYYALTFSVLQSPNCCYTQSGWSCYGPRCSISDYVLGAGYPELDYAGHLPGSYHDPRYTLSKWVVVWGKEPLPSNGDGFFGHCLVDMMKLGTHIISIDPRITWVGAHDGNINLQVRPQTDTALALGLINLLFENDEYDHEFVENWIYGVDELKARAAEYPVDKVAEITTVDAEDIKRVAHIIGTERPIGWAWGLAFDQNKNGVQLSQAFIILAAMCGSIDRPGGLTLGPPSALLGKWRMEQRGAMTDEVWSKRIGAAQWPGLSTGMAT…	767
14322	9	MAYGKQWRTELEDGTVVTRSNTWSPPGSHPVGYGVKVVTKGDQLIRIEGDDDNPITTGRVNAMNLALREYTHSPNRVIYPMKRAFEDRGKDKWERTTWDEAMDTICEKVRYFQNTYGPESIVCFGGTGREACIYYYALTFSVLQSPNCCYTQSGWSCYGPRCSISDYVLGAGYPELDYAGHLPGSYHDPRYTLSKWVVVWGKEPLPSNGDGFFGHCLVDMMKLGTHIISIDPRITWVGAHDGNINLQVRPQTDTALALGLINLLFENDEYDHEFVEKWIYGVDELKARAAEYPVDKVAEITTVDAEDIKRVAHIIGTERPIGWAWGLAFDQNKNGVQLSQSFIILAAMCGSIDRPGGLTLGPPSALLGKWRMEQRGAMTDEVWSKRIGAAQWPGLSTGM…	770
tr|A0A369LFG6|A0A369LFG6_9ACTN Dehydrogenase OS=Paraeggerthella hongkongensis OX=230658 GN=C1879_05510 PE=4 SV=1|tr|A0A423ULY8|A0A423ULY8_9ACTN Dehydrogenase OS=Gordonibacter urolithinfaciens OX=1335613 GN=DMP12_05150 PE=4 SV=1|tr|A0A369M2P7|A0A369M2P7_9ACTN Dehydrogenase OS=Gordonibacter pamelaeae OX=471189 GN=C1877_07565 PE=4 SV=1	9	MAYGKQWQTVMEDGTVVTRSNTWSPPGSHPVGYGVKVVTKDGELIRIEGDDDNPITTGRVNAMNLALREYTYAPSRIIHPMKRDYADRGKDKWVQTTWDEALDTICEKVRYFQETYGPESIVCFGGTGREACIFYYALTFSVLQSPNCCYTQSGWSCYGPRCSISDYVLGAGYPELDYAGHLPGSYQDPRYEVPKYIVVWGKEPLPSNGDGFFGHCLVDLMKLGTKIISIDPRITWVGAHDGNINLQVRPQTDTALALAIMNLMFENDEYDHEFAEKWIYGLDEIKERAAEYPVDKVAEITTVPAEDIKRVAHIIGTERPVGWAWGLAFDQNKNGVQLSQAFIILAALAGSIDRPGGLTLGPPSALLGKWRMEQRGAMEDSVWEKRIGAAAWPGLSTGM…	770
14816|14815|14818|14817|14814|tr|A0A6N6NPE0|A0A6N6NPE0_9ACTN Molybdopterin-dependent oxidoreductase OS=Ellagibacter isourolithinifaciens OX=2137581 GN=F8C90_02380 PE=4 SV=1	9	MAYGKQWRTELEDGTVVTRSNTWSPPGSHPVGYGVKVVTKGDQLIRIEGDDDNPITTGRVNAMNLALREYTHSPNRVIYPMKRAFEDRGKDKWERTTWDEAMDTICEKVRYFQNTYGPESIVCFGGTGREACIYYYALTFSVLQSPNCCYTQSGWSCYGPRCSISDYVLGAGYPELDYAGHLPGSYHDPRYTLSKWVVVWGKEPLPSNGDGFFGHCLVDMMKLGTHIISIDPRITWVGAHDGNINLQVRPQTDTALALGLINLLFENDEYDHEFVEKWIYGVDELKARAAEYPVDKVAEITTVDAEDIKRVAHIIGTERPIGWAWGLAFDQNKNGVQLSQAFIILAAMCGSIDRPGGLTLGPPSALLGKWRMEQRGAMTDEVWSKRIGAAQWPGLSTGM…	771
14795	9	EDGTVVTRSNTWSPPGSHPVGYGVKVVTKDGKLIRIEGDDDNPITTGRVNAMNLALREYTYAPSRVIYPMKRAYEDRGKDKWERTTWDEALDTICEKIRYFQNTYGPESIVCFGGTGREACIYYYALTFSVLQSPNCCYTQSGWSCYGPRCSIADYVLGAGYPELDYAGHLPGSYHDPAYTLSKWVVVWGKEPLPSNGDGFFGHCLVDMMKLGTHIISIDPRITWVGAHDGNINLQVRPQTDTALALALMNLMFENDEYDKEFAEKWIYGLDELKERAAEYPVDKVAEITTVPAEDIKRVAHIIGTERPIGWAWGLAFDQNKNGVQLSQAFILLAALSGAIDRPGGITLGPPSALLGKWRMEQRGAMDDDVWQKRIGAAAWPGLSTGMATTQPDETLNT…	775
14772|14768|14766|14770|14767	9	REDGTVATRSNTWSPPGSHPVGYGVKVITDGGRLIRIEGDDDNPITQGRVNALNLALREYTYSPDRVIYPMKRAVEDRGKMKWERTTWDEALDTICEKVRYFQTTYGPESIVCFGGTGREACIFYYALTFSVLQSPNCCYTQSGWSCYGPRCSIADYVLGAGYPELDYAGHLPGRFEDPAYKLSKWVVVWGKEPLPSNGDGFFGHVLVDMMKLGTHLISVDPRITWPGSRNGNINVQLRPQTDTCFALGVMNLMFQNDEYDHDFVEQWIYGLDELKARAAEYPVEKVAEITTVDVETIERVAHILGTERPIGWAWGLAFDQNKNGVQLSQAMILLAAMTGSIDTPGGLTLGPPSALLGKWRMEQRGAMSDDVWSLRIGAAEWPGLSTGMATTQPDETLN…	776
14770|14772|14766|14767|14768	9	YSKEWRVTREDGTVATRSNTWSPPGSHPVGYGVKVITDGGRLIRIEGDDDNPITQGRVNALNLALREYTYSPDRVIYPMKRAYEDRGKMKWERTTWDEALDTICEKVRYYQTTYGPESIVCFGGTGREACIFYYALTFSVLQSPNCCYTQSGWSCYGPRCSIADYVLGAGYPELDYAGHLPGRFEDPAYKLSKWVVVWGKEPLPSNGDGFFGHVLVDMMKLGTHLISVDPRITWPGSRNGNINVQLRPQTDTCFALGVMNLMFQNDEYDHDFVEQWIYGLDELKARAAEYPVEKVAEITTVDVATIERVAHILGTERPIGWAWGLAFDQNKNGVQLSQAMILLAAMTGSIDTPGGLTLGPPSALLGKWRMEQRGAMTDEVWSLRIGAAEWPGLSTGMAT…	784
14764	9	REDGTVVTRSNTWSPPGSHPVGYGVKVVTKDGKLVRIEGDDNNPITKGRVNAMNLALREYTYSPDRVIYPMKRAYEDRGKMKWERTSWDEAIDTICEKTRYFQETYGPESIVCFGGTGREACIYYYALTFSVLQSPNCCYTQSGWSCYGPRCSISDYVLGAGYPELDYAGHLPGSYQDPAYTLSKYVVVWGKEPLPSNGDGFFGHCLVDMMKLGSKIISIDPRITWVGARNGNINVQLRPQTDTALALCLINLLFQNDEYDHDFVDNWIYGVDELKERVAEPTYSVENVSKITTVPAETIERVAHIIGTERPIGWAWGLAFDQNKNGVQLSQAFIILAAMCGSIDRPGGLTLGPPSALLGKWRMEQRGAMSDDVWAKRIGAAEWPGLSTGMATTQPDET…	784
14794|14793	9	YGKQWRVDMGDGTVVTRSNTWSPPGSHPVGYGVKVVVKDGKLVRIEGDDDNPITTGRVNAMNLALREYTYAPSRVIYPMKRAFEDRGKDKWERTTWDEALDTICEKIRYFQNTYGPESIVCFGGTGREACIYYYALTFSVLQSPNCCYTQSGWSCYGPRCSIADYVLGAGYPELDYAGHLPGSYHDPAYTLSKWVVVWGKEPLPSNGDGFFGHCLVDMMKLGSHIISIDPRITWVGAHDGNINLQVRPQTDTALALGIMNLMFQNDEYDKEFAEKWIYGLDELKERAAEYPVEKVAEITTVDAEDIKRVAHIIGTERPIGWAWGLAFDQNKNGVQLSQAFILLAALSGAVDRPGGITLGPPSALLGKWRMEQRGAMEDEVWQKRIGAAAWPGLSTGMAT…	784
14829	9	YSKEWRVERSDGTVATRSNTWSPPGSHPVGYGVKVITDGPGMDAKLLRIEGDEDNPITTGRVNALNLALREYTYAPNRVIHPMKRAREDRGKMKWEQTTWDEAIDTICEKVRYFQTTYGPESIVCFGGTGREACIFYYALTFSVLQSPNCCYTQSGWSCYGPRCSIADYVLGAGYPELDYAGHLPGSYVDPAYTLSKWVVLWGKEPLPSNGDGFFGHCLVDMMRLGTHLIDVDPRITWVGAHRGNVLLQLRPQTDTALALGIMNLMFQNDEYDHEFAEKWIYGLDELKERAAEYPVEKVSEITTVSVDAIKRAAHIIGTERPIGWAWGLAFDQNKNGVQLSQAFILLAALAGSVDRPGGITLGPPSALLGKWRMEQRGAMPDDIWSLRIGAAAWPGLST…	787
14794	9	MAYGKQWRVDMGDGTVVTRSNTWSPPGSHPVGYGVKVVVKDGKLVRIEGDDDNPITTGRVNAMNLALREYTYAPSRVIYPMKRAFEDRGKDKWERTTWDEALDTICEKIRYFQNTYGPESIVCFGGTGREACIYYYALTFSVLQSPNCCYTQSGWSCYGPRCSIADYVLGAGYPELDYAGHLPGSYHDPAYTLSKWVVVWGKEPLPSNGDGFFGHCLVDMMKLGSHIISIDPRITWVGAHDGNINLQVRPQTDTALALGIMNLMFQNDEYDKEFAEKWIYGLDELKERAAEYPVEKVAEITTVDAEDIKRVAHIIGTERPIGWAWGLAFDQNKNGVQLSQAFILLAALSGAVDRPGGITLGPPSALLGKWRMEQRGAMEDEVWQKRIGAAAWPGLSTGM…	792
14829	9	YSKEWRVERSDGTVATRSNTWSPPGSHPVGYGVKVITDGPGMDAKLLRIEGDEDNPITTGRVNALNLALREYTYAPNRVIHPMKRAREDRGKMKWEQTTWDEAIDTICEKVRYFQTTYGPESIVCFGGTGREACIFYYALTFSVLQSPNCCYTQSGWSCYGPRCSIADYVLGAGYPELDYAGHLPGSYVDPAYTLSKWVVLWGKEPLPSNGDGFFGHCLVDMMRLGTHLIDVDPRITWVGAHRGNVLLQLRPQTDTALALGIMNLMFQNDEYDHEFAEKWIYGLDELKERAAEYPVEKVSEITTVSVDAIKRAAHIIGTERPIGWAWGLAFDQNKNGVQLSQAFILLAALAGSVDRPGGITLGPPSALLGKWRMEQRGAMPDDIWSLRIGAAAWPGLST…	793
14764	9	NTMAYGKQWRVEREDGTVVTRSNTWSPPGSHPVGYGVKVVTKDGKLVRIEGDDNNPITKGRVNAMNLALREYTYSPDRVIYPMKRAYEDRGKMKWERTSWDEAIDTICEKTRYFQETYGPESIVCFGGTGREACIYYYALTFSVLQSPNCCYTQSGWSCYGPRCSISDYVLGAGYPELDYAGHLPGSYQDPAYTLSKYVVVWGKEPLPSNGDGFFGHCLVDMMKLGSKIISIDPRITWVGARNGNINVQLRPQTDTALALCLINLLFQNDEYDHDFVDNWIYGVDELKERVAEPTYSVENVSKITTVPAETIERVAHIIGTERPIGWAWGLAFDQNKNGVQLSQAFIILAAMCGSIDRPGGLTLGPPSALLGKWRMEQRGAMSDDVWAKRIGAAEWPGL…	795
14823	10	GLWEGETWSKPTAGHEGMQEHLVPGVSQGWVPDPTPFDPAIDPALYGEFEVELKDGRKSKVKPVWEYFTARVAEYTPEKVSEITGVPAESIERAAKIHATRIDPSTGYGNGGVQYQLAIEHSCNAIAMCRAMDTYIGLSGNWDVPAGHRGGTQGDFVFKAGLGAVAPGIPNISAEEFNKTLGIEDYPLLGWWQGWADDASVWKAIETGDPYPVKAGWCSTGDFMCMSNSLQKWKAFPNLDFFVCEDLWKTPTAGMADILLPAQHWLETDCPRMSQGPSGAQGATCRAIEPPADTLHDIEIATMIYKYMGKQWGPDENKWPSRIENLDIMLNTGRQGDSITWEEYKEDFQKNGWKDAKVVAPDTWGTYRRYETGMMPLKAYGDKNPLEEFAKPGFGTPTR…	608
14823	10	DSGLWEGETWSKPTAGHEGMQEHLVPGVSQGWVPDPTPFDPAIDPALYGEFEVELKDGRKSKVKPVWEYFTARVAEYTPEKVSEITGVPAESIERAAKIHATRIDPSTGYGNGGVQYQLAIEHSCNAIAMCRAMDTYIGLSGNWDVPAGHRGGTQGDFVFKAGLGAVAPGIPNISAEEFNKTLGIEDYPLLGWWQGWADDASVWKAIETGDPYPVKAGWCSTGDFMCMSNSLQKWKAFPNLDFFVCEDLWKTPTAGMADILLPAQHWLETDCPRMSQGPSGAQGATCRAIEPPADTLHDIEIATMIYKYMGKQWGPDENKWPSRIENLDIMLNTGRQGDSITWEEYKEDFQKNGWKDAKVVAPDTWGTYRRYETGMMPLKAYGDKNPLEEFAKPGFGTP…	610
14812	10	NGPFLVCNDVEPSGFEDYRFTRGTYEVKTRLLKESDLKEDGDPHKFMVWDNLNNRMTYFDAGTGLWEGETWTPPTAGHEGMQEHLIPGVSQGWVPDPTPFNPEIDPALFGEFEVTLKDGRTSMVKPVWEYFVERVSEYTPEKVAEITGVPAETIEQAALTHMTRIDPSTGYGNGGIQYQLAIEHSCNAIAMVRAMDTYIGLTGNWDVPAGHRGGTQGDFVFKAGLGAVAPGIPNISADQFNKMVGIDDYPLLGWWQGWADDASVWKAVETGEPYPLKFGWSSTGDFMCMSNSLQKWQAFPNVDFFVTQDLWKTPTAGMSDILLPAQHWLETDCPRLSQGPSGGEGATVRAIEPPADTLHDIEITTRIFQEMGVQWGPDDNKWPDRIENLDIMLNTGRNG…	668
14812	10	NGPFLVCNDVEPSGFEDYRFTRGTYEVKTRLLKESDLKEDGDPHKFMVWDNLNNRMTYFDAGTGLWEGETWTPPTAGHEGMQEHLIPGVSQGWVPDPTPFNPEIDPALFGEFEVTLKDGRTSMVKPVWEYFVERVSEYTPEKVAEITGVPAETIEQAALTHMTRIDPSTGYGNGGIQYQLAIEHSCNAIAMVRAMDTYIGLTGNWDVPAGHRGGTQGDFVFKAGLGAVAPGIPNISADQFNKMVGIDDYPLLGWWQGWADDASVWKAVETGEPYPLKFGWSSTGDFMCMSNSLQKWQAFPNVDFFVTQDLWKTPTAGMSDILLPAQHWLETDCPRLSQGPSGGEGATVRAIEPPADTLHDIEITTRIFQEMGVQWGPDDNKWPDRIENLDIMLNTGRNG…	671
14822	10	ESSTVTASKAGDTKRVRSCCRGCGKMECGVWVIVENGRAIRTEGDESAFHSMGNHCGKGQASLQAAYHPDRLYHPMKRTNARGEDDPGWVRITWDEAMSTIAEKLQETIDRYGGEAIFGMSGTSRIWGMFAYGALGQLVGSPNMCIPWQVCKGPRFFATAMNSMMQASWMETVGRPKVYTSWGTGPELSNYDDSCRTVVDVAEKADTHIIVDPRMTNLGKEADIWLNLRPGTDGAMAMGWLNILINNELYDDLFAKKWTNGPFLVCNDVEPSGYETYRFTRGKFNLKTRLLKESDLKEDGDPHKFMVWDNLNNRMTYFDADSGLWEGETWSKPTAGHEGMQEHLVPGVSQGWVPDPTPFDPEIDPALYGEFEVELKDGKKSKVTPVWQLFTDRVAEYTP…	695
14822	10	MGKLTMTRRAFTKLAAATAAAAAVVAPAGAALAESSTVTASKAGDTKRVRSCCRGCGKMECGVWVIVENGRAIRTEGDESAFHSMGNHCGKGQASLQAAYHPDRLYHPMKRTNARGEDDPGWVRITWDEAMSTIAEKLQETIDRYGGEAIFGMSGTSRIWGMFAYGALGQLVGSPNMCIPWQVCKGPRFFATAMNSMMQASWMETVGRPKVYTSWGTGPELSNYDDSCRTVVDVAEKADTHIIVDPRMTNLGKEADIWLNLRPGTDGAMAMGWLNILINNELYDDLFAKKWTNGPFLVCNDVEPSGYETYRFTRGKFNLKTRLLKESDLKEDGDPHKFMVWDNLNNRMTYFDADSGLWEGETWSKPTAGHEGMQEHLVPGVSQGWVPDPTPFDPEIDPA…	730
14824	10	ESSSATQSKAGETKRVRSCCRGCGKMECGVWVIVENGRAIRTEGDESAFHSMGNHCSKGQASLQAAYHPDRLYHPMKRTNARGEDDPGWVRISWDEAMSTIAEKLQETMDRYGGESIFGMSGTSRIWGMFAYGALGQLVGSPNMCIPWQVCKGPRFFATALNSMMQASWMETVGRPKVYTSWGTGPELSNYDDSCRTVVDVAEKADTHIVVDPRMTNLGKEADIWLNLRPGTDGAMAMGWLNVLINNDLYDDLFAKKWTDAPFLVCNDVEPSGYEVYRFTSGKCQMKTRLLKESDLKEDGDPHKFMVWDNLNNRMTYFDADSGLWEGETWSKPTAGHEGMQEHLLPGVSQGWVPDPTPFDPAIDPALYGEFEVELKDGRKSKVKPVWEYFTARVAEYTP…	737
14823	10	ETKRVRSCCRGCGKMECGVWVIVENGRAIRTEGDESAFHSMGNHCSKGQASLQAAYHPDRLYHPMKRTNARGEDDPGWVRISWDEAMSTIAEKLQETMDRYGGESIFGMSGTSRIWGMFAYGALGQLVGSPNMCIPWQVCKGPRFFATALNSMMQASWMETVGRPKVYTSWGTGPELSNYDDSCRTVVDVAEKADTHIVVDPRMTNLGKEADIWLNLRPGTDGAMAMGWLNVLINNDLYDDLFAKKWTDAPFLVCNDVEPSGYEVYRFTSGKCQIKTRLLKESDLKEDGDPHKFMVWDNLNNRMTYFDADSGLWEGETWSKPTAGHEGMQEHLVPGVSQGWVPDPTPFDPAIDPALYGEFEVELKDGRKSKVKPVWEYFTARVAEYTPEKVSEITGVPA…	741
14823	10	ESSSATQSKAGETKRVRSCCRGCGKMECGVWVIVENGRAIRTEGDESAFHSMGNHCSKGQASLQAAYHPDRLYHPMKRTNARGEDDPGWVRISWDEAMSTIAEKLQETMDRYGGESIFGMSGTSRIWGMFAYGALGQLVGSPNMCIPWQVCKGPRFFATALNSMMQASWMETVGRPKVYTSWGTGPELSNYDDSCRTVVDVAEKADTHIVVDPRMTNLGKEADIWLNLRPGTDGAMAMGWLNVLINNDLYDDLFAKKWTDAPFLVCNDVEPSGYEVYRFTSGKCQIKTRLLKESDLKEDGDPHKFMVWDNLNNRMTYFDADSGLWEGETWSKPTAGHEGMQEHLVPGVSQGWVPDPTPFDPAIDPALYGEFEVELKDGRKSKVKPVWEYFTARVAEYTP…	754
14824	10	MGKLNMTRRAFTKLAAATAAAAAVVAPAGAALAESSSATQSKAGETKRVRSCCRGCGKMECGVWVIVENGRAIRTEGDESAFHSMGNHCSKGQASLQAAYHPDRLYHPMKRTNARGEDDPGWVRISWDEAMSTIAEKLQETMDRYGGESIFGMSGTSRIWGMFAYGALGQLVGSPNMCIPWQVCKGPRFFATALNSMMQASWMETVGRPKVYTSWGTGPELSNYDDSCRTVVDVAEKADTHIVVDPRMTNLGKEADIWLNLRPGTDGAMAMGWLNVLINNDLYDDLFAKKWTDAPFLVCNDVEPSGYEVYRFTSGKCQMKTRLLKESDLKEDGDPHKFMVWDNLNNRMTYFDADSGLWEGETWSKPTAGHEGMQEHLLPGVSQGWVPDPTPFDPAIDPA…	765
14827	10	RYGGESIFGMSGTSRIWGMFAYGALGQLVGSPNMCIPWQVCKGPRFFATALNSMMQASWMETVGRPKVYTSWGTGPELSNYDDSCRTVVDVAEKADTHIVVDPRMTNLGKEADIWLNLRPGTDGAMAMGWLNVLINNDLYDDLFAKKWTDAPFLVCNDVEPSGYEVYRFTSGKCQMKTRLLKESDLKEDGDPHKFMVWDNLNNRMTYFDADSGLWEGETWSKPTVGHEGMQEHLLPGVSQGWVPDPTPFDPAIDPALYGEFEVELKDGRKSKVKPVWEYFTARVAEYTPEKVSEITGVPAESIERAAKIHATRIDPSTGYGNGGVQYQLAIEHSCNAIAMCRAMDTYIGLSGNWDVPAGHRGGTQGDFIFKAGLGAVAPGIPNISAEEFNKTLGIEDYP…	820
14827	10	DRYGGESIFGMSGTSRIWGMFAYGALGQLVGSPNMCIPWQVCKGPRFFATALNSMMQASWMETVGRPKVYTSWGTGPELSNYDDSCRTVVDVAEKADTHIVVDPRMTNLGKEADIWLNLRPGTDGAMAMGWLNVLINNDLYDDLFAKKWTDAPFLVCNDVEPSGYEVYRFTSGKCQMKTRLLKESDLKEDGDPHKFMVWDNLNNRMTYFDADSGLWEGETWSKPTVGHEGMQEHLLPGVSQGWVPDPTPFDPAIDPALYGEFEVELKDGRKSKVKPVWEYFTARVAEYTPEKVSEITGVPAESIERAAKIHATRIDPSTGYGNGGVQYQLAIEHSCNAIAMCRAMDTYIGLSGNWDVPAGHRGGTQGDFIFKAGLGAVAPGIPNISAEEFNKTLGIEDY…	821
14824	10	AWSEAMSPIAEKLQETMDRYGGESIFGMSGTSRIWGMFAYGALGQLVGSPNMCIPWQVCKGPRFFATALNSMMQASWMETVGRPKVYTSWGTGPELSNYDDACRTVVDVAEKADTHIVVDPRMTNLGKEADIWLNLRPGTDGAMAMGWLNVLINNDLYDDLFAKKWTDAPFLVCNDVEPSGYEVYRFTSGKCQIKTRLLKESDLKEDGDPHKFMVWDNLNNRMTYFDADSGLWEGETWSKPTAGHEGMQEHLVPGVSQGWVPDPTPFDPAIDPALYGEFEVELKDGRKSKVKPVWEYFTARVAEYTPEKVSEITGVPAESIERAAKIHATRIDPSTGYGNGGVQYQLAIEHSCNAIAMCRAMDTYIGLSGNWDVPAGHRGGTQGEFIFKAGLGAVAPGI…	838
14812	10	VRSCCRGCGKMECGVWVIVENGRAIRTEGDESAFQSMGNHCSKGQASLQAAYHPDRLYYPMKRTNARGEDDPGWVRISWDEAMSTIAQKMQECIDRYGGETVFGLSGTSRIWGMMAYGALGQLTGSPNMCIPWQVCKGPRFFATALNSMMQASWMETVGRPKVYTSWGTGPELSNYDDACRTVVDVAEKADTHIIVDPRLTNLGKEADVWLHLRPGTDGAMIMGWLNVLINNELYDDLFAKKWTNGPFLVCNDVEPSGFEDYRFTRGTYEVKTRLLKESDLKEDGDPHKFMVWDNLNNRMTYFDAGTGLWEGETWTPPTAGHEGMQEHLIPGVSQGWVPDPTPFNPEIDPALFGEFEVTLKDGRTSMVKPAWEYFVERVSEYTPEKVAEITGVPAETIE…	893
14812	10	KRVRSCCRGCGKMECGVWVIVENGRAIRTEGDESAFQSMGNHCSKGQASLQAAYHPDRLYYPMKRTNARGEDDPGWVRISWDEAMSTIAQKMQECIDRYGGETVFGLSGTSRIWGMMAYGALGQLTGSPNMCIPWQVCKGPRFFATALNSMMQASWMETVGRPKVYTSWGTGPELSNYDDACRTVVDVAEKADTHIIVDPRLTNLGKEADVWLHLRPGTDGAMIMGWLNVLINNELYDDLFAKKWTNGPFLVCNDVEPSGFEDYRFTRGTYEVKTRLLKESDLKEDGDPHKFMVWDNLNNRMTYFDAGTGLWEGETWTPPTAGHEGMQEHLIPGVSQGWVPDPTPFNPEIDPALFGEFEVTLKDGRTSMVKPAWEYFVERVSEYTPEKVAEITGVPAET…	898
14823|14824|14797	10	ETKRVRSCCRGCGKMECGVWVIVENGRAIRTEGDESAFHSMGNHCSKGQASLQAAYHPDRLYHPMKRTNARGEDDPGWVRITWDEAMSTIAEKLQETMDRYGGESIFGMSGTSRIWGMFAYGALGQLVGSPNMCIPWQVCKGPRFFATALNSMMQASWMETVGRPKVYTSWGTGPELSNYDDACRTVVDVAEKADTHIVVDPRMTNLGKEADIWLNLRPGTDGAMAMGWLNVLIDNDLYDDLFAKKWTDAPFLVCNDVEPSGYEVYRFTSGKCQIKTRLLKESDLKEDGDPHKFMVWDNLNNRMTYFDADSGLWEGETWSKPTAGHEGMQEHLVPGVSQGWVPDPTPFDPAIDPALYGEFEVELKDGRKSKVKPVWEYFTARVAEYTPEKVSEITGVPA…	919
14797|14798	10	SAPASSAGETKRVRSCCRGCGKMECGVWVIVENGRAIRTEGDESAFQSMGNHCGKGQASLQAAYHPDRLYYPMKRTNPRGDDDPGWVRISWDEAIGTIAQKMQECMDRYGGETVFGMSGTSRIWGMFAYGALGQLTGSPNMAIPWQVCKGPRFFATAMNSMMQASWMETVGRPKVYTSWGTGPEMSNYDDSCRTVVDVAEKADAHIVVDPRMTNLGKEADIWLSLRPGTDGAMAMGWLNIIVNNNLYDELFAKRWTNGPFLVCNDIEPSGYEAFRFTSGTFELKTRLLKQSDVQEGGDPHKFLVWDNLNNRMTYFDADSGLWEGETWTPPTKGHEGMQEHLVDGVSQGWVPDPSPFNPEIDPALTGEFQVTLKDGTVSTVKPVWEYFVERVNEYPVERV…	924
14823	10	ESSSATQSKAGETKRVRSCCRGCGKMECGVWVIVENGRAIRTEGDESAFHSMGNHCSKGQASLQAAYHPDRLYHPMKRTNARGEDDPGWVRISWDEAMSTIAEKLQETIDRYGGESIFGMSGTSRIWGMFAYGALGQLVGSPNMCIPWQVCKGPRFFATALNSMMQASWMETVGRPKVYTSWGTGPELSNYDDSCRTVVDVAEKADTHIVVDPRMTNLGKEADIWLNLRPGTDGAMAMGWLNVLINNDLYDDLFAKKWTDAPFLVCNDVEPSGYEVYRFTSGKCQIKTRLLKESDLKEDGDPHKFMVWDNLNNRMTYFDADSGLWEGETWSKPTAGHEGMQEHLVPGVSQGWVPDPTPFDPAIDPALYGEFEVELKDGRKSKVKPVWEYFTARVAEYTP…	929
14822	10	ESSTVTASKAGDTKRVRSCCRGCGKMECGVWVIVENGRAIRTEGDESAFHSMGNHCGKGQASLQAAYHPDRLYHPMKRTNARGEDDPGWVRITWDEAMSTIAEKLQETIDRYGGEAIFGMSGTSRIWGMFAYGALGQLVGSPNMCIPWQVCKGPRFFATAMNSMMQASWMETVGRPKVYTSWGTGPELSNYDDSCRTVVDVAEKADTHIIVDPRMTNLGKEADIWLNLRPGTDGAMAMGWLNILINNELYDDLFAKKWTNGPFLVCNDVEPSGYETYRFTRGKFNLKTRLLKESDLKEDGDPHKFMVWDNLNNRMTYFDADSGLWEGETWSKPTAGHEGMQEHLVPGVSQGWVPDPTPFDPEIDPALYGEFEVELKDGKKSKVTPVWQLFTDRVAEYTP…	930
14823|14797|14824	10	ESSSATQSKAGETKRVRSCCRGCGKMECGVWVIVENGRAIRTEGDESAFHSMGNHCSKGQASLQAAYHPDRLYHPMKRTNARGEDDPGWVRISWDEAMSTIAEKLQETMDRYGGESIFGMSGTSRIWGMFAYGALGQLVGSPNMCIPWQVCKGPRFFATALNSMMQASWMETVGRPKVYTSWGTGPELSNYDDSCRTVVDVAEKADTHIVVDPRMTNLGKEADIWLNLRPGTDGAMAMGWLNVLINNDLYDDLFAKKWTDAPFLVCNDVEPSGYEVYRFTSGKCQIKTRLLKESDLKEDGDPHKFMVWDNLNNRMTYFDADSGLWEGETWSKPTAGHEGMQEHLVPGVSQGWVPDPTPFDPAIDPALYGEFEVELKDGSKSKVKPVWEYFTARVAEYTP…	930
14824|14823	10	NMTRRAFTKLAAATAAAAAVVAPTGAALAESSSATQSKAGETKRVRSCCRGCGKMECGVWVIVENGRAIRTEGDESAFHSMGNHCGKGQASLQAAYHPDRLYHPMKRTNARGEDDPGWVRISWDEAMSTIAEKLQETMDRYGGESIFGMSGTSRIWGMFAYGALGQLVGSPNMCIPWQVCKGPRFFATALNSMMQASWMETVGRPKVYTSWGTGPELSNYDDSCRTVVDVAEKADTHIVVDPRMTNLGKEADIWLNLRPGTDGAMAMGWLNVLINNDLYDDLFAKKWTDAPFLVCNDVEPSGYEVYRFTSGKCQIKTRLLKESDLKEDGDPHKFMVWDNLNNRMTYFDADSGLWEGETWSKPTAGHEGMQEHLVPGVSQGWVPDPTPFDPAIDPALYGE…	959
14813	10	SMTRRAFTKLSAITAAAVATASTVGTTALAESPNAASSTTGETKRVRSCCRGCGKMECGVWVIVENGRAIRTEGDESAFQSMGNHCSKGQASLQAAYHPDRLYYPMKRTNARGEDDPGWVRISWDEAMATIAQKMQECIDRYGGETVFGLSGTSRIWGMMAYGALGQLTGSPNMCIPWQVCKGPRFFATALNSMMQASWMETVGRPKVYTSWGTGPELSNYDDSCRTVVDVAEKADTHIIVDPRLTNLGKEADVWLHLRPGTDGAMIMGWLNVLINNELYDDLFAKKWTNGPFLVCNDVEPSGFEDYRFTRGTYEVKTRLLKESDLKEDGDPHKFMVWDNLNNRMTYFDAGTGLWEGETWTPPTAGHEGMQEHLIPGVSQGWVPDPTPFNPEIDPALFG…	960
14813	10	MSKLSMTRRAFTKLSAITAAAVATASTVGTTALAESPNAASSTTGETKRVRSCCRGCGKMECGVWVIVENGRAIRTEGDESAFQSMGNHCSKGQASLQAAYHPDRLYYPMKRTNARGEDDPGWVRISWDEAMATIAQKMQECIDRYGGETVFGLSGTSRIWGMMAYGALGQLTGSPNMCIPWQVCKGPRFFATALNSMMQASWMETVGRPKVYTSWGTGPELSNYDDSCRTVVDVAEKADTHIIVDPRLTNLGKEADVWLHLRPGTDGAMIMGWLNVLINNELYDDLFAKKWTNGPFLVCNDVEPSGFEDYRFTRGTYEVKTRLLKESDLKEDGDPHKFMVWDNLNNRMTYFDAGTGLWEGETWTPPTAGHEGMQEHLIPGVSQGWVPDPTPFNPEIDP…	961
14823	10	MGKLNMTRRAFTKLAAATAAAAAVVAPAGAALAESSSATQSKAGETKRVRSCCRGCGKMECGVWVIVENGRAIRTEGDESAFHSMGNHCSKGQASLQAAYHPDRLYHPMKRTNARGEDDPGWVRISWDEAMSTIAEKLQETIDRYGGESIFGMSGTSRIWGMFAYGALGQLVGSPNMCIPWQVCKGPRFFATALNSMMQASWMETVGRPKVYTSWGTGPELSNYDDSCRTVVDVAEKADTHIVVDPRMTNLGKEADIWLNLRPGTDGAMAMGWLNVLINNDLYDDLFAKKWTDAPFLVCNDVEPSGYEVYRFTSGKCQIKTRLLKESDLKEDGDPHKFMVWDNLNNRMTYFDADSGLWEGETWSKPTAGHEGMQEHLVPGVSQGWVPDPTPFDPAIDPA…	962
14822	10	MGKLTMTRRAFTKLAAATAAATAVVAPAGAALAESSTVTASKAGDTKRVRSCCRGCGKMECGVWVIVENGRAIRTEGDESAFQSMGNHCGKGQASLQAAYHPDRLYHPMKRTNARGEDDPGWQRITWDEAMSTIAEKLQETMDRYGGEAIFGMSGTSRIWGMFAYGALGQLVGSPNMCIPWQVCKGPRFFATAMNSMMQASWMETVGRPKVYTSWGTGPELSNYDDSCRTVVDVAEKADTHIVVDPRMTNLGKEADIWLNLRPGTDGAMAMGWLNILINNELYDDLFAKKWTNGPFLVCNDIEATGYETYRFTSGKFQMKTRLLKESDLKEDGDPHKFMVWDNLNNRMTYFDAGTGLWEGETWSKPTAGHEGMQEHLVPGVSQGWVPDPTPFDPEIDPA…	962
14797|14798	10	MSKLSVTRRAFAKLAAATAVASTIAAPVAGTAFAETSAPASSAGETKRVRSCCRGCGKMECGVWVIVENGRAIRTEGDESAFQSMGNHCGKGQASLQAAYHPDRLYYPMKRTNPRGDDDPGWVRISWDEAIGTIAQKMQECMDRYGGETVFGMSGTSRIWGMFAYGALGQLTGSPNMAIPWQVCKGPRFFATAMNSMMQASWMETVGRPKVYTSWGTGPEMSNYDDSCRTVVDVAEKADAHIVVDPRMTNLGKEADIWLSLRPGTDGAMAMGWLNIIVNNNLYDELFAKRWTNGPFLVCNDIEPSGYEAFRFTSGTFELKTRLLKQSDVQEGGDPHKFLVWDNLNNRMTYFDADSGLWEGETWTPPTKGHEGMQEHLVDGVSQGWVPDPSPFNPEIDPA…	963
14823|14824	10	MGKLNMTRRAFTKLAAATAAAAAVVAPAGAALAESSSATQSKAGETKRVRSCCRGCGKMECGVWVIVENGRAIRTEGDESAFHSMGNHCSKGQASLQAAYHPDRLYHPMKRTNARGEDDPGWVRISWDEAMSTIAEKLQETRDRYGGESIFGMSGTSRIWGMFAYGALGQLVGSPNMCIPWQVCKGPRFFATALNSMMQASWMETVGRPKVYTSWGTGPELSNYDDSCRTVVDVAEKADTHIVVDPRMTNLGKEADIWLNLRPGTDGAMAMGWLNVLINNDLYDDLFAKKWTDAPFLVCNDVEPSGYEVYRFTSGKCQIKTRLLKESDLKEDGDPHKFMVWDNLNNRMTYFDADSGLWEGETWSKPTAGHEGMQEHLVPGVSQGWVPDPTPFDPAIDPA…	963
14822	10	RRRCMGKLTMTRRAFTKLAAATAAATAVVAPAGAALAESSTVTASKAGDTKRVRSCCRGCGKMECGVWVIVENGRAIRTEGDESAFQSMGNHCGKGQASLQAAYHPDRLYHPMKRTNARGEDDPGWQRITWDEAMSTIAEKLQETMDRYGGEAIFGMSGTSRIWGMFAYGALGQLVGSPNMCIPWQVCKGPRFFATAMNSMMQASWMETVGRPKVYTSWGTGPELSNYDDSCRTVVDVAEKADTHIVVDPRMTNLGKEADIWLNLRPGTDGAMAMGWLNILINNELYDDLFAKKWTNGPFLVCNDVEPSGYETYRFTRGKFQMKTRLLKESDLKEDGDPHRFMVWDNLNNRMTYFDAGTGLWEGETWEKPTAGHEGMQEHLVPGVSQGWVPDPTPFDPE…	967
14770	11	WKWEEDGMTVIRGTARSAPGCHNVCGILSYVKDGKLVKVEGDPEDPYNQGRLCSRCLCIPDYVYHEDRLLYPMKRKREDRGKDKFERITWDEAYDIIVENFKKVADEYGADKIACCQGTGRDIHQITRINASCGSPNEGVPYFAGNSCYLPRIASMACMLGDPCVMDCSQFLPERYDDPRYVVPEYCIIWGHQPFYANADGFYGHWITDLMKRGMKVAVVDPKLTWIAAKAGEDWLRVRPGGDGALAMAMLKVICDEKLYDQDFCDKWVYGLEAVCERVAGMDLDELCERAWVDKEDVQRVARRYAAAKPAAIQWGVALDQQTGGQQAAHAVTALWCITGNLDVPGGNVIGQACWGIEQPNWTGTWGYDELLTPEESAKRIGVERYPMFAVGFKNLSSN…	603
14816	11	KVPWKWEEDGMTVIRGTARSAPGCHNVCGILSYVKDGKLVKVEGDPEDPYNQGRLCSRCLCIPDYVYHKDRLLHPMKRAKEDRGKDKFVEISWDEAYDIIVEEFKKVADTYGPDKIAMCQGTGRDIHQVTRLNACMGSPNEGVPYFAGNSCYLPRIASMACMLGGSCVMDCSQFLPKRYDDPRYTVPEYCIVWGHQPFYSNADGFYGHWILDLMKRGMKVAVVDPQLTWLAARAGKDWLRVRPGGDGALAMAMLKVICDEKLYDKEFCDKWVYGLEAVCERVADMDLDELCERAWVDKEDVVRVARTYATSHPAAIQWGVALDQQTGGQQAAHAITAMWCITGNLDIPGGNVMADACWGIEQPNWVGTWGWDELMTPEEQAKRIGIERYPMFAVGFKNL…	611
14770	11	ASCGSPNEGVPYFAGNSCYLPRIASMACMLGDPCVMDCSQFLPERYDDPRYVVPEYCIIWGHQPFYANADGFYGHWITDLMKRGMKVAVVDPKLTWIAAKAGEDWLRVRPGGDGALAMAMLKVICDEKLYDQDFCDKWVYGLEAVCERVAGMDLDELCERAWVSKEDVQRVARRYAAAKPAAIQWGVALDQQTGGQQAAHAVTALWCITGNLDVPGGNVIGQACWGIEQPNWTGTWGYDELLTPEESAKRIGVERYPMFAVGFKNLSSNATIEAWQRGEVPIHAAYFATNNFLATMGAQAEQQLEWYKQIDFCVFQDLFMTPTMMALADVVLPATTYEERNGFGGLNPYRISCINKAIEPVGETKADNTIFLELGKRLTDALRPQNADIAWPWDSVEEM…	621
14770	11	INASCGSPNEGVPYFAGNSCYLPRIASMACMLGDPCVMDCSQFLPERYDDPRYVVPEYCIIWGHQPFYANADGFYGHWITDLMKRGMKVAVVDPKLTWIAAKAGEDWLRVRPGGDGALAMAMLKVICDEKLYDQDFCDKWVYGLEAVCERVAGMDLDELCERAWVSKEDVQRVARRYAAAKPAAIQWGVALDQQTGGQQAAHAVTALWCITGNLDVPGGNVIGQACWGIEQPNWTGTWGYDELLTPEESAKRIGVERYPMFAVGFKNLSSNATIEAWQRGEVPIHAAYFATNNFLATMGAQAEQQLEWYKQIDFCVFQDLFMTPTMMALADVVLPATTYEERNGFGGLNPYRISCINKAIEPVGETKADNTIFLELGKRLTDALRPQNADIAWPWDSVE…	624
14764	11	ISDTYGSDKIACCQGTGRDIHQITRLNASIGSPNEGVPYFAGNSCYLPRIASMACMIGDACVMDCSQFFPKRYDDPRYTVPEYCIIWGHQPFYANADGFYGHWIIDLMKRGMKVAVVDPNLTWIAARAGEDWLRVRPGGDGALAMAMLKVICDEGLYDQDFCDKWVYGLDAVCERVKEYDLDELAERCWVSKEDIVRVARTYATSKPAAIQWGVALDQQTGGQQAAHALVAMWTITGNLDVPGGNVIGRACWGIEQPNWTGTWGYDELLTEEEQKKRIGIERYPMFAVGFKNMSSNATIEQWQNGGHPIRAAYFATNNFLATMGAQAEKQLEWYKQLEFVVVEDLFMTPTMMALADVVLPASTYSERNGFGGLNPYRISSITKAIEPVGDTKPDNTIFL…	650
14768	11	WEEDGMTVIRGTARSAPGCHNVCGILSYIKDGKLVKVEGDPEDPYNQGRLCSRCLCIPDYVYHEDRLLYPMKRKREDRGKDKFERITWDEAYDIIVENFKKVADEYGADKIACCQGTGRDIHQITRVNATCGSPNEGVPYFAGNSCYLPRIASMACMLGDPCVMDCSQFLPKRYDDPRYVVPEYCIIWGHQPFYANADGFYGHWITDLMKRGMKVAVVDPKLTWIAAKAGEDWLRVRPGGDGALAMAMLKVICDEKLYDQDFCDKWVYGLEAVCERVAGMDLDELCERAWVSKEDVQRVARRYAAAKPAAIQWGVALDQQTGGQQAAHAVTALWCITGNLDIPGGNVIGQACWGIEQPNWTGTWGYDELLTEEEAAKRIGVERYPMFAVGFKNLSSNAT…	676
14768	11	KVPWKWEEDGMTVIRGTARSAPGCHNVCGILSYIKDGKLVKVEGDPEDPYNQGRLCSRCLCIPDYVYHEDRLLYPMKRKREDRGKDKFERITWDEAYDIIVENFKKVADEYGADKIACCQGTGRDIHQITRVNATCGSPNEGVPYFAGNSCYLPRIASMACMLGDPCVMDCSQFLPKRYDDPRYVVPEYCIIWGHQPFYANADGFYGHWITDLMKRGMKVAVVDPKLTWIAAKAGEDWLRVRPGGDGALAMAMLKVICDEKLYDQDFCDKWVYGLEAVCERVAGMDLDELCERAWVSKEDVQRVARRYAAAKPAAIQWGVALDQQTGGQQAAHAVTALWCITGNLDIPGGNVIGQACWGIEQPNWTGTWGYDELLTEEEAAKRIGVERYPMFAVGFKNL…	681
14816	11	WEEDGMTVIRGTARSAPGCHNVCGILSYVKDGKLVKVEGDPEDPYNQGRLCSRCLCIPDYVYHKDRLLHPMKRAKEDRGKDKFVEISWDEAYDIIVEEFKKVADTYGPDKIAMCQGTGRDIHQVTRLNACMGSPNEGVPYFAGNSCYLPRIASMACMLGGSCVMDCSQFLPKRYDDPRYTVPEYCIVWGHQPFYSNADGFYGHWILDLMKRGMKVAVVDPQLTWLAARAGKDWLRVRPGGDGALAMAMLKVICDEKLYDKEFCDKWVYGLEAVCERVADMDLDELCERAWVDKEDVVRVARTYATSHPAAIQWGVALDQQTGGQQAAHAITAMWCITGNLDIPGGNVMADACWGIEQPNWVGTWGWDELMTPEEQAKRIGIERYPMFAVGFKNLSSNAT…	690
14816	11	KVPWKWEEDGMTVIRGTARSAPGCHNVCGILSYVKDGKLVKVEGDPEDPYNQGRLCSRCLCIPDYVYHKDRLLHPMKRAKEDRGKDKFVEISWDEAYDIIVEEFKKVADTYGPDKIAMCQGTGRDIHQVTRLNACMGSPNEGVPYFAGNSCYLPRIASMACMLGGSCVMDCSQFLPKRYDDPRYTVPEYCIVWGHQPFYSNADGFYGHWILDLMKRGMKVAVVDPQLTWLAARAGKDWLRVRPGGDGALAMAMLKVICDEKLYDKEFCDKWVYGLEAVCERVADMDLDELCERAWVDKEDVVRVARTYATSHPAAIQWGVALDQQTGGQQAAHAITAMWCITGNLDIPGGNVMADACWGIEQPNWVGTWGWDELMTPEEQAKRIGIERYPMFAVGFKNL…	695
14770	11	WEEDGMTVIRGTARSAPGCHNVCGILSYVKDGKLVKVEGDPEDPYNQGRLCSRCLCIPDYVYHEDRLLYPMKRKREDRGKDKFERITWDEAYDIIVENFKKVADEYGADKIACCQGTGRDIHQITRINASCGSPNEGVPYFAGNSCYLPRIASMACMLGDPCVMDCSQFLPERYDDPRYVVPEYCIIWGHQPFYANADGFYGHWITDLMKRGMKVAVVDPKLTWIAAKAGEDWLRVRPGGDGALAMAMLKVICDEKLYDQDFCDKWVYGLEAVCERVAGMDLDELCERAWVSKEDVQRVARRYAAAKPAAIQWGVALDQQTGGQQAAHAVTALWCITGNLDVPGGNVIGQACWGIEQPNWTGTWGYDELLTPEESAKRIGVERYPMFAVGFKNLSSNAT…	728
14770	11	WEEDGMTVIRGTARSAPGCHNVCGILSYVKDGKLVKVEGDPEDPYNQGRLCSRCLCIPDYVYHEDRLLYPMKRKREDRGKDKFERITWDEAYDIIVENFKKVADEYGADKIACCQGTGRDIHQITRINASCGSPNEGVPYFAGNSCYLPRIASMACMLGDPCVMDCSQFLPERYDDPRYVVPEYCIIWGHQPFYANADGFYGHWITDLMKRGMKVAVVDPKLTWIAAKAGEDWLRVRPGGDGALAMAMLKVICDEKLYGLEAVCERVAGMDLDELCERAWVSKEDVQRVARRYAAAKPAAIQWGVALDQQTGGQQAAHAVMALWCITGNLDVPGGNVIGQACWGIEQPNWTGTWGYDELLTPEESAKRIGVERYPMFAVGFKNLSSNATIEAWQRGEVP…	739
14770	11	WKWEEDGMTVIRGTARSAPGCHNVCGILSYVKDGKLVKVEGDPEDPYNQGRLCSRCLCIPDYVYHEDRLLYPMKRKREDRGKDKFERITWDEAYDIIVENFKKVADEYGADKIACCQGTGRDIHQITRINASCGSPNEGVPYFAGNSCYLPRIASMACMLGDPCVMDCSQFLPERYDDPRYVVPEYCIIWGHQPFYANADGFYGHWITDLMKRGMKVAVVDPKLTWIAAKAGEDWLRVRPGGDGALAMAMLKVICDEKLYGLEAVCERVAGMDLDELCERAWVSKEDVQRVARRYAAAKPAAIQWGVALDQQTGGQQAAHAVMALWCITGNLDVPGGNVIGQACWGIEQPNWTGTWGYDELLTPEESAKRIGVERYPMFAVGFKNLSSNATIEAWQRGE…	742
14770	11	WKWEEDGMTVIRGTARSAPGCHNVCGILSYVKDGKLVKVEGDPEDPYNQGRLCSRCLCIPDYVYHEDRLLYPMKRKREDRGKDKFERITWDEAYGIIVENFKKVADEYGADKIACCQGTGRDIHQITRINASCGSPNEGVPYFAGNSCYLPRIASMACMLGDPCVMDCSQFLPERYDDPRYVVPEYCIIWGHQPFYANADGFYGHWITDLMKRGMKVAVVDPKLTWIAAKAGEDWLRVRPGGDGALAMAMLKVICDEKLYDQDFCDKWVYGLEAVCERVAGMDLDELCERAWVSKEDVQRVARRYAAAKPAAIQWGVALDQQAAHAVTALWCITGNLDVPGGNVIGQACWGIEQPNWTGTWGYGELLTPEESAKRIGVERYPMFAVGFKNLSSNATIEA…	747
14829	11	WEEDGMTVIRGTARSAPGCHNVCGILSYVKDGKLVKVEGDPEDPYNQGRLCSRCLCIPDYVYHEDRLLYPMKRAREDRGKDKFERITWDEAYDIIVENFKKVADEYGVDKIACCQGTGRDIHQITRINACCGSPNEGVPYFAGNSCYLPRIASMACMLGDPCVMDCSQFLPKRYDDPRYVVPEYCIIWGHQPFYSNADGFYGHWIVDLMKRGMKVAVVDPKLTWIAAKAGEDWLQVRPGGDGALAMAMLKVICDEKLYDQDFCDKWIYGLEAVCDRVAEMDLDELCEKAWVPKEDVQRVARRYATSKPAAIQWGVALDQQTGGQQAAHAVTALWCITGNLDVPGGNVIGRSCWGIEQPNWTGCWGYDELMTPEEAAKRIGVERYPMFAVGFKNLSSNAT…	747
14816	11	KVPWKWEEDGMTVIRGTARSAPGCHNVCGILSYVKDGKLVKVEGDPEDPYNQGRLCSRCLCIPDYVYHKDRLLHPMKRAKEDRGKDKFVEISWDEAYDIIVEEFKKVADTYGPDKIAMCQGTGRDIHQVTRLNACMGSPNEGVPYFAGNSCYLPRIASMACMLGGSCVMDCSQFLPKRYDDPRYTVPEYCIVWGHQPFYSNADGFYGHWILDLMKRGMKVAVVDPQLTWLAARAGKDWLRVRPGGDGALAMAMLKVICDEKLYDKDFCDKWVYGLEAVCERVADMDLDELCERAWVDKEDVVRVARTYATSHPAAIQWGVALDQQTGGQQAAHAITAMWCITGNLDIPGGNVMADACWGIEQPNWVGTWGWDELMTPEEQAKRIGIERYPMFAVGFKNL…	748
14808	11	WEEDGMTVIRGTARSAPGCHNVCGILSYVKDGKLVKVEGDPEDPYNQGRLCSRCLCIPDYVYHEDRLTKPMKRDRADRGKDKFVEISWDEAYDIIVREFKRVVDTYGADKIAMCQGTGRDIHQVTRLNACVGSPNEGVPYFAGNSCYLPRIASMACMLGGACVMDCSQFLPQRYDDPRYTVPEYCIVWGHQPFYSNADGFYGHWITDLMKRGMKVAVVDPQLTWLAARAGEDWLRVRPGGDGALAMAMLKVVCDEKLYDQDFCDKWVYGLEAVCERVAEMDLDDLCERAWVAKEDVQRVARTYAASKPAAIQWGVALDQQTGGQQAAHAITALWCITGNLDVPGGNVMGDACWGIEQPNWTGTWGWDELMTEEEQSKRIGVERYPMFAVGFKNLSSNAT…	748
14764|14765	11	WEEDGMTVIRSTARSAPGCHNVCGILSYVKDGKLVKVEGDPEDPYNQGRLCSRCLCIPDYVYHKDRLLHPMKRAREDRGKDKFVEISWDEAYDIIVKEFKRISDTYGSDKIACCQGTGRDIHQITRLNASIGSPNEGVPYFAGNSCYLPRIASMACMIGDACVMDCSQFFPKRYDDPRYTVPEYCIIWGHQPFYANADGFYGHWIIDLMKRGMKVAVVDPNLTWIAARAGEDWLRVRPGGDGALAMAMLKVICDEGLYDQDFCDKWVYGLDAVCERVKEYDLDELAERCWVSKEDIVRVARTYATSKPAAIQWGVALDQQTGGQQAAHALVAMWTITGNLDVPGGNVIGRACWGIEQPNWTGTWGYDELLTEEEQKKRIGIERYPMFAVGFKNMSSNAT…	749
14767|14768|14770|14772	11	WEEDGMTVIRGTARSAPGCHNVCGILSYIKDGKLVKVEGDPEDPYNQGRLCSRCLCIPDYVYHEDRLLYPMKRKREDRGKDKFERITWDEAYDIIVENFKKVADEYGADKIACCQGTGRDIHQITRVNATCGSPNEGVPYFAGNSCYLPRIASMACMLGDPCVMDCSQFLPKRYDDPRYVVPEYCIIWGHQPFYANADGFYGHWITDLMKRGMKVAVVDPKLTWIAAKAGEDWLRVRPGGDGALAMAMLKVICDEKLYDQDFCDKWVYGLEAVCERVAGMDLDELCERAWVSKEDVQRVARRYAAAKPAAIQWGVALDQQTGGQQAAHAVTALWCITGNLDVPGGNVIGQACWGIEQPNWTGTWGYDELLTEEEAAKRIGVERYPMFAVGFKNLSSNAT…	749
14816|14815|14818	11	WEEDGMTVIRGTARSAPGCHNVCGILSYVKDGKLVKVEGDPEDPYNQGRLCSRCLCIPDYVYHKDRLLHPMKRAKEDRGKDKFVEISWDEAYDIIVEEFKKVADTYGPDKIAMCQGTGRDIHQVTRLNACMGSPNEGVPYFAGNSCYLPRIASMACMLGGSCVMDCSQFLPKRYDDPRYTVPEYCIVWGHQPFYSNADGFYGHWILDLMKRGMKVAVVDPQLTWLAARAGKDWLRVRPGGDGALAMAMLKVICDEKLYDKDFCDKWVYGLEAVCERVADMDLDELCERAWVDKEDVVRVARTYATSHPAAIQWGVALDQQTGGQQAAHAITAMWCITGNLDIPGGNVMADACWGIEQPNWVGTWGWDELMTPEEQAKRIGIERYPMFAVGFKNLSSNAT…	749
14770|14772	11	WKWEEDGMTVIRGTARSAPGCHNVCGILSYVKDGKLVKVEGDPEDPYNQGRLCSRCLCIPDYVYHEDRLLYPMKRKREDRGKDKFERITWDEAYDIIVENFKKVADEYGADKIACCQGTGRDIHQITRINASCGSPNEGVPYFAGNSCYLPRIASMACMLGDPCVMDCSQFLPERYDDPRYVVPEYCIIWGHQPFYANADGFYGHWITDLMKRGMKVAVVDPKLTWIAAKAGEDWLRVRPGGDGALAMAMLKVICDEKLYDQDFCDKWVYGLEAVCERVAGMDLDELCERAWVSKEDVQRVARRYAAAKPAAIQWGVALDQQTGGQQAAHAVTALWCITGNLDVPGGNVIGQACWGIEQPNWTGTWGYDELLTPEESAKRIGVERYPMFAVGFKNLSSN…	752
14767|14768	11	KVPWKWEEDGMTVIRGTARSAPGCHNVCGILSYIKDGKLVKVEGDPEDPYNQGRLCSRCLCIPDYVYHEDRLLYPMKRKREDRGKDKFERITWDEAYDIIVENFKKVADEYGADKIACCQGTGRDIHQITRVNATCGSPNEGVPYFAGNSCYLPRIASMACMLGDPCVMDCSQFLPKRYDDPRYVVPEYCIIWGHQPFYANADGFYGHWITDLMKRGMKVAVVDPKLTWIAAKAGEDWLRVRPGGDGALAMAMLKVICDEKLYDQDFCDKWVYGLEAVCERVAGMDLDELCERAWVSKEDVQRVARRYAAAKPAAIQWGVALDQQTGGQQAAHAVTALWCITGNLDVPGGNVIGQACWGIEQPNWTGTWGYDELLTEEEAAKRIGVERYPMFAVGFKNL…	755
14808	11	KVPWTWEEDGMTVIRGTARSAPGCHNVCGILSYVKDGKLVKVEGDPEDPYNQGRLCSRCLCIPDYVYHEDRLTKPMKRDRADRGKDKFVEISWDEAYDIIVREFKRVVDTYGADKIAMCQGTGRDIHQVTRLNACVGSPNEGVPYFAGNSCYLPRIASMACMLGGACVMDCSQFLPQRYDDPRYTVPEYCIVWGHQPFYSNADGFYGHWITDLMKRGMKVAVVDPQLTWLAARAGEDWLRVRPGGDGALAMAMLKVVCDEKLYDQDFCDKWVYGLEAVCERVAEMDLDDLCERAWVAKEDVQRVARTYAASKPAAIQWGVALDQQTGGQQAAHAITALWCITGNLDVPGGNVMGDACWGIEQPNWTGTWGWDELMTEEEQSKRIGVERYPMFAVGFKNL…	756
14816|14815	11	KVPWKWEEDGMTVIRGTARSAPGCHNVCGILSYVKDGKLVKVEGDPEDPYNQGRLCSRCLCIPDYVYHKDRLLHPMKRAKEDRGKNKFVEISWDEAYDIIVEEFKKVADTYGPDKIAMCQGTGRDIHQVTRLNACMGSPNEGVPYFAGNSCYLPRIASMACMLGGSCVMDCSQFLPKRYDDPRYTVPEYCIVWGHQPFYSNADGFYGHWILDLMKRGMKVAVVDPQLTWLAARAGKDWLRVRPGGDGALAMAMLKVICDEKLYDKDFCDKWVYGLEAVCERVADMDLDELCERAWVDKEDVVRVARTYATSHPAAIQWGVALDQQTGGQQAAHAITAMWCITGNLDIPGGNVMADACWGIEQPNWVGTWGWDELMTPEEQAKRIGIERYPMFAVGFKNL…	756
14829	11	WTWEEDGMTVIRGTARSAPGCHNVCGILSYVKDGKLVKVEGDPEDPYNQGRLCSRCLCIPDYVYHEDRLLYPMKRAREDRGKDKFERITWDEAYDIIVENFKKVADEYGVDKIACCQGTGRDIHQITRINACCGSPNEGVPYFAGNSCYLPRIASMACMLGDPCVMDCSQFLPKRYDDPRYVVPEYCIIWGHQPFYSNADGFYGHWIVDLMKRGMKVAVVDPKLTWIAAKAGEDWLQVRPGGDGALAMAMLKVICDEKLYDQDFCDKWIYGLEAVCDRVAEMDLDELCEKAWVPKEDVQRVARRYATSKPAAIQWGVALDQQTGGQQAAHAVTALWCITGNLDVPGGNVIGRSCWGIEQPNWTGCWGYDELMTPEEAAKRIGVERYPMFAVGFKNLSSN…	758
tr|D6EA43|D6EA43_9ACTN Anaerobic dehydrogenases| typically selenocysteine-containing OS=Gordonibacter pamelaeae 7-10-1-b OX=657308 GN=GPA_24240 PE=4 SV=1	11	MADSAQAPVQEHWSETNGKKYRRGSRLPKKTDTRPPVPAAETPKVPWTWEEDGMTVIRGTARSAPGCHNVCGILSYVKDGKLVKVEGDPEDPYNQGRLCSRCLCIPNYVYHEDRLVKPMKRDRADRGKDKFVECSWDEAYDIIVREFKRVVDTYGADKIAMCQGTGRDIHQVTRLNACVGSPNEGVPYFAGNSCYLPRIASMACMLGGACVMDCSQFLPQRYDDPRYTVPKYCIVWGHQPFYSNADGFYGHWITDLMKRGMKVAVIDPQLTWLAARAGEDWLRVRPGGDGALAMAMLKVVCDEKLYDQEFCDKWVYGLEAVCERVAEMDLDDLCEKSWVAKEDVQRVARTYAASKPAAIQWGVALDQQTGGQQAAHAITALWCITGNLDVPGGNVMGDA…	800
tr|A0A6N6NV15|A0A6N6NV15_9ACTN Molybdopterin-dependent oxidoreductase OS=Ellagibacter isourolithinifaciens OX=2137581 GN=F8C90_00300 PE=4 SV=1	11	MADSTESTVQEHWGETNGKKYRRGSRLPKKTDTVPAAPAAETPKVPWKWEEDGMTVIRGTARSAPGCHNVCGILSYVKDGKLVKVEGDPEDPYNQGRLCSRCLCIPDYVYHKDRLLHPMKRAKEDRGKDKFVEISWDEAYDIIVEEFKKVADTYGPDKIAMCQGTGRDIHQVTRLNACMGSPNEGVPYFAGNSCYLPRIASMACMLGGSCVMDCSQFLPKRYDDPRYTVPEYCIVWGHQPFYSNADGFYGHWILDLMKRGMKVAVVDPQLTWLAARAGKDWLRVRPGGDGALAMAMLKVICDEKLYDKEFCDKWVYGLEAVCERVADMDLDELCERAWVDKEDVVRVARTYATSHPAAIQWGVALDQQTGGQQAAHAITAMWCITGNLDIPGGNVMADA…	801
tr|A0A423UHC8|A0A423UHC8_9ACTN Dehydrogenase OS=Gordonibacter urolithinfaciens OX=1335613 GN=DMP12_13225 PE=4 SV=1	11	MRSNEKEERMADSAQAPVQEHWSETNGKKYRRGSRLPKKTDTRPPVPAAETPKVPWTWEEDGMTVIRGTARSAPGCHNVCGILSYVKDGKLVKVEGDPEDPYNQGRLCSRCLCIPDYVYHEDRLTKPMKRDRADRGKDKFVEISWDEAYDIIVREFKRVVDTYGADKIAMCQGTGRDIHQVTRLNACVGSPNEGVPYFAGNSCYLPRIASMACMLGGACVMDCSQFLPQRYDDPRYTVPEYCIVWGHQPFYSNADGFYGHWITDLMKRGMKVAVVDPQLTWLAARAGEDWLRVRPGGDGALAMAMLKVVCDEKLYDQDFCDKWVYGLEAVCERVAEMDLDDLCERAWVAKEDVQRVARTYAASKPAAIQWGVALDQQTGGQQAAHAITALWCITGNLDV…	809
14816	12	EGVERIRTQCYFCHANCGVLAYVKDGDVIKIEGDPDYNNQGGLCCRGTSALLHVNHPARINHALKRAGEKGENKWEQIPYDQAIKEVAERLNQIKAESGAEAVASAGGTTRTDDWARRRFLNQFGTPNGFHNALLCWIPTFMAETVVAGWSPFETDLGAAKCLILWGMNPAASSLPSMHGYTDLQLAGMKIIYVDPRFSETACKADLWLPLRPGSDTALSLAMLNVIINEFLYDFDFVDQWCDGFEELREHMAPYTPEWAAPITWLDPEDIRKAARMYATTKPGCIQWGCSWDQFGPASATGSQARQLMRAITGNLEVPGGDGMPGPALNFITDEELELNELLPEEQKAKQIGSDKFKLTSWPGYTLISNNAKRTWGKTLPAEWFCEAHGPSVFKAILT…	603
14798	12	GDPDYSNHGGLCCRGTSALLHVNHPARINHALKRVGAKGEGKWEKIPYDQAIQEVADRLNQIKEESGAEAVASAGGTTRTDDWARRRFLNQFGTPNGFHNALLCWIPTFMAETCVAGWSPFETDLGSAKVVMLWGMNPGASSLGAMRGYTDLQKNGMKIICVDPRFSETASKADLWLPLRPGSDSALALALLRTIIWEGLYDFAFVRDWCQDFDALKEHVRDYTPEWAAPLTWLSPEQIRAAARMYATNTPGCIQWGCTWDQLGTASTTTSLTLALMRAVCGNLDVPGGDGMPGPALNYLTDEEMEANECLPEEQKAKQIGSDKFKLTSWPGYQLISDNARRTWGKTLPTEWFCEAHGPSVFKAIITGDPYQVRALIVNATNPINSYGDSKMTLQALKQ…	630
14816	12	VASAGGTTRTDDWARRRFLNQFGTPNGFHNALLCWIPTFMAETVVAGWSPFETDLGAAKCLILWGMNPAASSLPSMHGYTDLQLAGMKIIYVDPRFSETACKADLWLPLRPGSDTALSLAMLNVIINEFLYDFEFVDQWCDGFEELREHMAPYTPEWAAPITWLDPEDIRKAARMYATTKPGCIQWGCSWDQFGPASATGSQARQLMRAITGNLEVPGGDGMPGPALNFITDEELELNELLPEEQKAKQIGSDKFKLTSWPGYTLISNNAKRTWGKTLPAEWFCEAHGPSVFKAILTGEPYQIRALICNATNPVNSYGDSKMTLAALKKVEFLVTVDYWMTPAALFSDYVFPAAGALERPTIVTHYGATDSVMGGRRAIQPKFDRHTDMSFWRMLGLAC…	630
14798	12	GDPDYSNHGGLCCRGTSALLHVNHPARINHALKRVGAKGEGKWEKIPYDQAIQEVADRLNQIKEESGAEAVASAGGTTRTDDWARRRFLNQFGTPNGFHNALLCWIPTFMAETCVAGWSPFETDLGSAKVVMLWGMNPGASSLGAMRGYTDLQKNGMKIICVDPRFSETASKADLWLPLRPGSDSALALALLRTIIWEGLYDFAFVRDWCQDFDALKEHVRDYTPEWAAPLTWLSPEQIRAAARMYATNTPGCIQWGCTWDQLGTASTTTSLTLALMRAVCGNLDVPGGDGMPGPALNYLTDEEMEANECLPEEQKAKQIGSDKFKLTSWPGYQLISDNARRTWGKTLPTEWFCEAHGPSVFKAIITGDPYQVRALIVNATNPINSYGDSKMTLQALKQ…	632
14816	12	CHANCGVLAYVKDGDVIKIEGDPDYSNQGGLCCRGTSALLHVNHPARINHALKRAGEKGENKWEQIPYDQAIKEVAERLNQIKAESGAEAVASAGGTTRTDDWARRRFLNQFGTPNGFHNALLCWIPTFMAETVVAGWSPFETDLGAAKCLILWGMNPAASSLPSMHGYTDLQLAGMKIIYVDPRFSETACKADLWLPLRPGSDTALSLAMLNVIINEFLYDFDFVDKWCDGFEELREHMAPYTPEWAAPITWLDPEDIRKAARMYATTKPGCIQWGCSWDQFGPASATGSQARQLMRAITGNLEVPGGDGMPGPALNFITDEELELNELLPEEQKAKQIGSDKFKLTSWPGYTLISNNAKRTWGKTLPAEWFCEAHGPSVFKAILTGEPYQIRALICN…	641
14816	12	CHANCGVLAYVKDGDVIKIEGDPDYNNQGGLCCRGTSALLHVNHPARINHALKRAGEKGENKWEQIPYDQAIKEVAERLNQIKAESGAEAVASAGGTTRTDDWARRRFLNQFGTPNGFHNALLCWIPTFMAETVVAGWSPFETDLGAAKCLILWGMNPAASSLPSMHGYTDLQLAGMKIIYVDPRFSETACKADLWLPLRPGSDTALSLAMLNVIINEFLYDFEFVDQWCDGFEELREHMAPYTPEWAAPITWLDPEDIRKAARMYATTKPGCIQWGCSWDQFGPASATGSQARQLMRAITGNLEVPGGDGMPGPALNFITDEELELNELLPEEQKAKQIGSDKFKLTSWPGYTLISNNAKRTWGKTLPAEWFCEAHGPSVFKAILTGEPYQIRALICN…	642
14816	12	EGVERIRTQCYFCHANCGVLAYVKDGDVIKIEGDPDYSNQGGLCCRGTSALLHVNHPARINHALKRAGEKGENKWEQIPYDQAIKEVAERLNQIKAESGAEAVASAGGTTRTDDWARRRFLNQFGTPNGFHNALLCWIPTFMAETVVAGWSPFETDLGAAKCLILWGMNPAASSLPSMHGYTDLQLAGMKIIYVDPRFSETACKADLWLPLRPGSDTALSLAMLNVIINEFLYDFDFVDKWCDGFEELREHMAPYTPEWAAPITWLDPEDIRKAARMYATTKPGCIQWGCSWDQFGPASATGSQARQLMRAITGNLEVPGGDGMPGPALNFITDEELELNELLPEEQKAKQIGSDKFKLTSWPGYTLISNNAKRTWGKTLPAEWFCEAHGPSVFKAILT…	653
14816	12	EGVERIRTQCYFCHANCGVLAYVKDGDVIKIEGDPDYNNQGGLCCRGTSALLHVNHPARINHALKRAGEKGENKWEQIPYDQAIKEVAERLNQIKAESGAEAVASAGGTTRTDDWARRRFLNQFGTPNGFHNALLCWIPTFMAETVVAGWSPFETDLGAAKCLILWGMNPAASSLPSMHGYTDLQLAGMKIIYVDPRFSETACKADLWLPLRPGSDTALSLAMLNVIINEFLYDFEFVDQWCDGFEELREHMAPYTPEWAAPITWLDPEDIRKAARMYATTKPGCIQWGCSWDQFGPASATGSQARQLMRAITGNLEVPGGDGMPGPALNFITDEELELNELLPEEQKAKQIGSDKFKLTSWPGYTLISNNAKRTWGKTLPAEWFCEAHGPSVFKAILT…	655
15906	12	VLAYVKDGDVIKIKGDPDYSNKGGLCCRGTSALLHVNHPARVNHVLKRVGEKGEGKWEQIPYDQGIQEVADRLNQIKAESGAEAVASAGGTTRTDDFARRRFLNLFGTPNGFHNALLCWIPTFMTETCVCGWSPFETDLGAAKSLILWGMNPGASSLPSMRGYTDLQMQTGLKIIMVDPRYSETASKADLWLPLRPGSDSALALALLHTIIFEGLYDWEFVEQWCDGFEELQDRMIDYSPEWASTITWLDPEQIRAAARLYAMNKPGCIQWGCTWDQMGRASTTVAHALTLIRAICGNLDVPGGDGMPGPAINYLTDEEMELNERLPEEQKAKQIGSNKFKLTSWPGYQLISDNAKRTWGKTLPAEWFCEAHGPSVFKAILTGDPYQVRALIVNATNPV…	656
14829	12	CHANCGVLAYVKDGDVIKIEGDPNYTNQGGLCCRGTSALKHVNHPARVNHVLKRAGEKGEGKWIQMDYDEAIQEVADRLNQIKAESGAEAVASAGGTTRTDDWARRRWLNQFGTPNGFHNALLCWIPTFMAETCVSGWSPFETDLGGAKCLILWGMNPGASTLPGMHGYTDLQLAGMKVIVVDPRYSETASKADLWLPLRPGSDAALALAMLNAIMYGGMCDYDYIDAWCSGYDELMEHIAPYTPEWASEITWLEPDLIRKAAAMYAMNRPGCIQWGCTWDQIGRASTTGSHAIALLRAVTGNIEVPGGDGMPGPALNFLTDEEMEANETLPEEQKAKQISRFKLTSWPGYTLISNTAMRQWGKTLPTEWFCEAHGPSVFKAIITGDPYPVRALICNAT…	718
14794	12	CHANCGVLAYVKDGDVIKIKGDPDYSNKGGLCCRGTSALLHVNHPARVNHVLKRVGEKGEGKWEQIPYDQGIQEVADRLNQIKAESGAEAVASAGGTTRTDDFARRRFLNLFGTPNGFHNALLCWIPTFMTETCVCGWSPFETDLGAAKSLILWGMNPGASSLPSMRGYTDLQMQTGLKIIMVDPRYSETASKADLWLPLRPGSDSALALALLHTIIFEGLYDWEFVEQWCDGFEELQDRMIDYSPEWASTITWLDPEQIRAAARLYAMNKPGCIQWGCTWDQMGRASTTVAHALTLIRAICGNLDVPGGDGMPGPAINYLTDEEMELNERLPEEQKAKQIGSNKFKLTSWPGYQLISDNAKRTWGKTLPAEWFCEAHGPSVFKAILTGDPYQVRALIV…	719
14807|14808	12	CHANCGVLAYVKDGDVIKIEGDPDYSNQGGLCCRGTSALLHVNHPARINHALKRVGAKGEGKWEKIPYDQAIQEVADRLNQIKDESGAEAVASAGGTTRTDDWARRRFLNQFGTPNGFHNALLCWIPTFMAETCVAGWSPFETDLAGAKCLILWGMNPGASTLGGMNGYTDLQKNGLKIVVVDPRYSETASKADLWLPLRPGSDAALALAMLHTIIYEGLVNWEFVGEWCDGFEELQEHVAEYTPEWAAPITWLEPDQIRQAARLYAMNTPGCIQWGCTWDQIGRASTTGSHAIALMRAVCGNLDVPGGDGMPGPALNYLTDEEMELNECLPEEQKAKQIGSNKFKLTSWPGYQMISDNAKRTWGKTLPTEWFCEAHGPSVFKAIITGDPYQVRALIVN…	719
14804	12	CHANCGVLAYVKDGDVIKIEGDPDYSNQGGLCCRGTSALLHVNHPARINHALKRVGGKGEGNWEKIPYDQAIQEVADRLNQIKKESGAEAVASAGGTTRTDDWARRRFLNQFGTPNGFHNALLCWIPTFMAETCVAGWSPFETDLMGAKCLILWGMNPGASTLGGMNGYTDLQKAGLKIVVVDPRYSETASKADLWLPLRPGSDAALALAMLHTIIYEGLVDYDFVGEWCDGFDELQEHVAEYTPEWAAPITWLEPDKIREAARLYAMNTPGCIQWGCTWDQIGRASTTGSHAIALMRAICGNLDVPGGDGMPGPALNYLTDEEMELNEYLPEEQKGKQIGSNKFKLTSWPGYQLISDNAKRTWGKTLPTEWFCEAHGPSVFKAIITGDPYQVRALIVN…	719
14792	12	CHANCGVLAYVKDGDVIKIKGDPDYSSQGGLCCRGTSALLHVNHPARINHALKRVGEKGEGKWEQIPYDQAIQEVADRLNQIKAESGAEAIASAGGTTRTDDFARRRFLNLFGTPNGFHNALLCWIPTFMAETCVAGWSPFETDLGTARSLILWGFNPGASTLGGMHGYTDLQKQGLKIIVVDPRYSETASKADLWLPLRPGSDAALALALLHTVIYEGMADYEFIGQWCDGFDELMEHVAQYSPEWAAPITWLEPDQIRAAARMYAMNKPGCIQWGCTWDQIGRASTTGSHALALLRAVCGNLDVPGGDGMPGPALNFLTDEELELNERLPEEQKGKQIGSDRFKLTTWPGYQLISDNAKRTWGKTLPSEWFCEAHGPSVFKAILTGDPYQIRGLICN…	720
14370|14823|14822	12	CHANCGVLAYVKDGEVIKIEGDPNYSNQGGLCCRGNSALLHLNHPGRINHALKRVGKKGEGKWEKIPYDQAIAEVAERLNQIKEESGAEAVATAGGTTRTDDWARRRFMNQFGSPNGFHNALLCWIPTFMAETCVAGWSPFETDLGSAKVVMLWGMNPGASSLGAMRGYTDLQKAGMKIIVVDPRYSETASKADLWLPLRPGSDSALALAMLRTIIYEGLYDFAFVRDWCQDFDALKEHVRDYTPEWAAPLTWLTPDQIRTAARMYAGNKPGCIQWGCTWDQLGTASTTTSLTLALMRAICGNLDVPGGDGMPGPALNFLTDEEMEANECLPEEQKAKQIGSNKFKLTSWPGYTLISDNAKRTWGKTLPAEWFCEAHGPSVFKAIITGDPYQIRGLIVN…	720
14799|14798|14797	12	CHANCGVLAYVKDGEVIKIEGDPNYANQGGLCCRGNSALLHLNHPARINHALKRVGAKGEGKWEKIPYDQAIAEVAERLNQIKAESGAEVVATAGGTTRTDDWARRRFLNQFGSPNGFHNALLCWIPTFMAETCVAGWSPFETDLGSAKVVMLWGMNPGASSLGAMRGYTDLQKAGMKIICVDPRFSETASKADLWLPLRPGSDSALALAMLRTIIWEGLYDFAFVRDWCQDFDALREHVRDYTPEWAAPLTWLSPEQIRAAARMYATNTPGCIQWGCTWDQLGTASTTTSLTLALMRAVCGNLDVPGGDGMPGPALNYLTDEEMEANECLPEEQKAKQIGSDKFKLTSWPGYQLISENARRTWGKTLPTEWFCEAHGPSVFKAIITGDPYQVRALIVN…	720
14815|14816|14818|14814	12	CHANCGVLAYVKDGDVIKIEGDPDYNNQGGLCCRGTSALLHVNHPARINHALKRAGEKGENKWEQIPYDQAIKEVAERLNQIKAESGAEAVASAGGTTRTDDWARRRFLNQFGTPNGFHNALLCWIPTFMAETVVAGWSPFETDLGAAKCLILWGMNPAASSLPSMHGYTDLQLAGMKIIYVDPRFSETACKADLWLPLRPGSDTALSLAMLNVIINEFLYDFDFVDKWCDGFEELREHMAPYTPEWAAPITWLDPEDIRKAARMYATTKPGCIQWGCSWDQFGPASATGSQARQLMRAITGNLEVPGGDGMPGPALNFITDEELELNELLPEEQKAKQIGSDKFKLTSWPGYTLISNNAKRTWGKTLPAEWFCEAHGPSVFKAILTGEPYQIRALICN…	720
14795	12	CHANCGVLAYVKDGDVIKIKGDPDYSNKGGLCCRGTSALLHVNHPARINHVLKRVGEKGEGKWEKIPYDQGIKEVAERLNQIKAESGAEAVASAGGTTRTDDFARRRFLNLFGTPNGFHNALLCWIPTFMAETCVAGWSPFETDLGAARVLILWGMNPGASSLPSMNGYTDLQKNGMKIIMVDPRFSETASKADLWLPLRPGSDAALALAMLHTIIFEGLYDWKFVQEWCDGFEELQQHVIDYSPEWAAPITWLDPEQIRAAARMYAMNKPGCIQWGCTWDQIGRASTTGSHALALIRAICGNLDVPGGDGMPGPALNYLTDEEMELNERLPEEQKAKQIGSDKFKLTTWPGYQLISDNAKRTWGKTLPAEWFCEAHGPSVFKAILTGDPYQVRALIVN…	720
14798|14797	12	CHANCGVLAYVKDGEVIKIEGDPNYANQGGLCCRGNSALLHLNHPARINHALKRVGAKGEGKWEKIPYDQAIAEVAERLNQIKAESGAEAVATAGGTTRTDDWARRRFLNQFGSPNGFHNALLCWIPTFMAETCVAGWSPFETDLGSAKVVMLWGMNPGASSLGAMRGYTDLQKNGMKIICVDPRFSETASKADLWLPLRPGSDSALALALLRTIIWEGLYDFAFVRDWCQDFDALKEHVRDYTPEWAAPLTWLSPEQIRAAARMYATNTPGCIQWGCTWDQLGTASTTTSLTLALMRAVCGNLDVPGGDGMPGPALNYLTDEEMEANECLPEEQKAKQIGSDKFKLTSWPGYQLISDNARRTWGKTLPTEWFCEAHGPSVFKAIITGDPYQVRALIVN…	730
14794	12	CHANCGVLAYVKDGDVIKIKGDPDYSNKGGLCCRGTSALLHVNHPARVNHVLKRVGEKGEGKWEQIPYDQGIQEVADRLNQIKAESGAEAVASAGGTTRTDDFARRRFLNLFGTPNGFHNALLCWIPTFMTETCVCGWSPFETDLGAAKSLILWGMNPGASSLPSMRGYTDLQMQTGLKIIMVDPRYSETASKADLWLPLRPGSDSALALALLHTIIFEGLYDWEFVEQWCDGFEELQDRMIDYSPEWASTITWLDPEQIRAAARLYAMNKPGCIQWGCTWDQMGRASTTVAHALTLIRAICGNLDVPGGDGMPGPAINYLTDEEMELNERLPEEQKAKQIGSNKFKLTSWPGYQLISDNAKRTWGKTLPAEWFCEAHGPSVFKAILTGDPYQVRALIV…	731
14804	12	CHANCGVLAYVKDGDVIKIEGDPDYSNQGGLCCRGTSALLHVNHPARINHALKRVGGKGEGNWEKIPYDQAIQEVADRLNQIKKESGAEAVASAGGTTRTDDWARRRFLNQFGTPNGFHNALLCWIPTFMAETCVAGWSPFETDLMGAKCLILWGMNPGASTLGGMNGYTDLQKAGLKIVVVDPRYSETASKADLWLPLRPGSDAALALAMLHTIIYEGLVDYDFVGEWCDGFDELQEHVAEYTPEWAAPITWLEPDKIREAARLYAMNTPGCIQWGCTWDQIGRASTTGSHAIALMRAICGNLDVPGGDGMPGPALNYLTDEEMELNEYLPEEQKGKQIGSNKFKLTSWPGYQLISDNAKRTWGKTLPTEWFCEAHGPSVFKAIITGDPYQVRALIVN…	731
14815|14816|14814|14818	12	EGVERIRTQCYFCHANCGVLAYVKDGDVIKIEGDPDYSNQGGLCCRGTSALLHVNHPARINHALKRAGEKGENKWEQIPYDQAIKEVAERLNQIKAESGAEAVASAGGTTRTDDWARRRFLNQFGTPNGFHNALLCWIPTFMAETVVAGWSPFETDLGAARCLILWGMNPGASSLPSMHGYTDLQLAGMKIIYVDPRFSETACKADLWLPLRPGSDTALSLAMLNVIINEFLYDFDFVDKWCDGFEELREHMAPYTPEWAAPITWLDPEDIRKAARMYATTKPGCIQWGCSWDQFGPASATGSQARQLMRAITGNLEVPGGDGMPGPALNFVTDEELELNELLPEEQKAKQIGSDKFKLTSWPGYTLISNNAKRTWGKTLPAEWFCEAHGPSVFKAILT…	732
14807|14808|14797	12	DTVSTEVDIHQDGVTMVKSLCYFCHANCGVLAYVKDGDVIKIEGDPDYSNQGGLCCRGTSALLHVNHPARINHALKRVGAKGEGKWEKIPYDQAIQEVADRLNQIKDESGAEAVASAGGTTRTDDWARRRFLNQFGTPNGFHNALLCWIPTFMAETCVAGWSPFETDLAGAKCLILWGMNPGASTLGGMNGYTDLQKNGLKIVVVDPRYSETASKADLWLPLRPGSDAALALAMLHTIIYEGLVNWEFVGEWCDGFEELQEHVAEYTPEWAAPITWLEPDQIRQAARLYAMNTPGCIQWGCTWDQIGRASTTGSHAIALMRAVCGNLDVPGGDGMPGPALNYLTDEEMELNECLPEEQKAKQIGSNKFKLTSWPGYQMISDNAKRTWGKTLPTEWFCEA…	741
14792	12	QDGVTVVKSLCYFCHANCGVLAYVKDGDVIKIKGDPDYSSQGGLCCRGTSALLHVNHPARINHALKRVGEKGEGKWEQIPYDQAIQEVADRLNQIKAESGAEAIASAGGTTRTDDFARRRFLNLFGTPNGFHNALLCWIPTFMAETCVAGWSPFETDLGTARSLILWGFNPGASTLGGMHGYTDLQKQGLKIIVVDPRYSETASKADLWLPLRPGSDAALALALLHTVIYEGMADYEFIGQWCDGFDELMEHVAQYSPEWAAPITWLEPDQIRAAARMYAMNKPGCIQWGCTWDQIGRASTTGSHALALLRAVCGNLDVPGGDGMPGPALNFLTDEELELNERLPEEQKGKQIGSDRFKLTTWPGYQLISDNAKRTWGKTLPSEWFCEAHGPSVFKAIL…	743
tr|A0A6N6NTM3|A0A6N6NTM3_9ACTN Molybdopterin-dependent oxidoreductase OS=Ellagibacter isourolithinifaciens OX=2137581 GN=F8C90_01700 PE=4 SV=1	12	MADKVSIYDENGELAEGVERIRTQCYFCHANCGVLAYVKDGDVIKIEGDPDYNNQGGLCCRGTSALLHVNHPARINHALKRAGEKGENKWEQIPYDQAIKEVAERLNQIKAESGAEAVASAGGTTRTDDWARRRFLNQFGTPNGFHNALLCWIPTFMAETVVAGWSPFETDLGAAKCLILWGMNPAASSLPSMHGYTDLQLAGMKIIYVDPRFSETACKADLWLPLRPGSDTALSLAMLNVIINEFLYDFEFVDQWCDGFEELREHMAPYTPEWAAPITWLDPEDIRKAARMYATTKPGCIQWGCSWDQFGPASATGSQARQLMRAITGNLEVPGGDGMPGPALNFITDEELELNELLPEEQKAKQIGSDKFKLTSWPGYTLISNNAKRTWGKTLPAEW…	956
tr|A0A423UJG7|A0A423UJG7_9ACTN Dehydrogenase OS=Gordonibacter urolithinfaciens OX=1335613 GN=DMP12_08565 PE=4 SV=1|tr|D6E9E4|D6E9E4_9ACTN Anaerobic dehydrogenases| typically selenocysteine-containing OS=Gordonibacter pamelaeae 7-10-1-b OX=657308 GN=GPA_19560 PE=4 SV=1	12	MEISKTSTGLKGLVSPDTVSTEVDIHQDGVTMVKSLCYFCHANCGVLAYVKDGDVIKIEGDPDYSNQGGLCCRGTSALLHVNHPARINHALKRVGAKGEGKWEKIPYDQAIQEVADRLNQIKDESGAEAVASAGGTTRTDDWARRRFLNQFGTPNGFHNALLCWIPTFMAETCVAGWSPFETDLAGAKCLILWGMNPGASTLGGMNGYTDLQKNGLKIVVVDPRYSETASKADLWLPLRPGSDAALALAMLHTIIYEGLVNWEFVGEWCDGFEELQEHVAEYTPEWAAPITWLEPDQIRQAARLYAMNTPGCIQWGCTWDQIGRASTTGSHAIALMRAVCGNLDVPGGDGMPGPALNYLTDEEMELNECLPEEQKAKQIGSNKFKLTSWPGYQMISDNA…	965
tr|A0A369LG74|A0A369LG74_9ACTN Dehydrogenase OS=Paraeggerthella hongkongensis OX=230658 GN=C1879_06990 PE=4 SV=1	12	MTEISKTSSGLKGLVCPDTESTEVDIHQEGVTMVKSLCYFCHANCGVLAYVKDGDVIKIEGDPDYSNQGGLCCRGTSALLHVNHPARINHALKRVGGKGEGNWEKIPYDQAIQEVADRLNQIKKESGAEAVASAGGTTRTDDWARRRFLNQFGTPNGFHNALLCWIPTFMAETCVAGWSPFETDLMGAKCLILWGMNPGASTLGGMNGYTDLQKAGLKIVVVDPRYSETASKADLWLPLRPGSDAALALAMLHTIIYEGLVDYDFVGEWCDGFDELQEHVAEYTPEWAAPITWLEPDKIREAARLYAMNTPGCIQWGCTWDQIGRASTTGSHAIALIRAICGNLDVPGGDGMPGPALNYLTDEEMELNECLPEEQKGKQIGSNKFKLTSWPGYQLISDN…	968
14770	13	WRYEDGDYTVTRTCPWSPPGCHPVGCGLKLYVNEDGRLEHVEGDENHPVTQGRLCPRCITLKDYVYSPARILTPMKRDRSQRGNADAWEECSWDEAFAIIKENYERIVDQYGPESIIGMSGTGREGGTMSLYPTMVFGTPNYCYMQSGYACYTPRLAAAAYITGSTYSEWDYAGALPDRWDDERYTLTEVLVMWGKAPLESNPDGFFGHAVVDAMRRGTRLIQIDPRVNWLSARADIFIQLRAGTDTALAMAMLDIIIKEDLYDHEFVEYWCYGFEQLAERVATMPPEKAAEICQVPVEKIYAAARMYAKAKPAAIMWGLAVDQKTDGMQNSQCIIALQAITGNFDRPGGQLVPGADAGHNELGFGYKECIPDELFQKMIGMDQYPAYCNMILNSQVDL…	604
14798	13	TRTSPWSPPGCHPVGCGLKLYVDDGGRLVRVEGDENNPVTQGRLCPRCLALKDYIYNPARLLHTMKRDPKERGNADAWEQITWDEAFDIIKDEYDRITAAYGRESIVVFAGTGREGGTFAPYGTMCFGTPNFCYTQSGYACYTPRLAAIAYIAGTTYPEWDYAGALPGRWEDERYELTECLVVWGKAPLESNPDGFFGHAVIDAMRRGTRLIVIDPRVNWLATRADIHLQLRAGTDTALGMAWLNVIINEDLYDHDFVEYWCYGFDQLAERVQEMPPEKAAEICGVPVEDICAAARMYAQAKPAAIQWGLAADQKTDGMQNGQVTVDLMAITGNLDVPGGQILPGAGAGHNESGFGFEKGVGDELQKKMIGLEQYPAYCMIILNAHADLMLHALETGDP…	623
14798	13	VTRTSPWSPPGCHPVGCGLKLYVDDGGRLVRVEGDENNPVTQGRLCPRCLALKDYIYNPARLLHTMKRDPKERGNADAWEQITWDEAFDIIKDEYDRITAAYGRESIVVFAGTGREGGTFAPYGTMCFGTPNFCYTQSGYACYTPRLAAIAYIAGTTYPEWDYAGALPGRWEDERYELTECLVVWGKAPLESNPDGFFGHAVIDAMRRGTRLIVIDPRVNWLATRADIHLQLRAGTDTALGMAWLNVIINEDLYDHDFVEYWCYGFDQLAERVQEMPPEKAAEICGVPVEDICAAARMYAQAKPAAIQWGLAADQKTDGMQNGQVTVDLMAITGNLDVPGGQILPGAGAGHNESGFGFEKGVGDELQKKMIGLEQYPAYCMIILNAHADLMLHALETGD…	632
14768	13	WRYEDGDYTVTRTCPWSPPGCHPVGCGLKLYVNEDGRLEHVEGDENHPVTQGRLCPRCITLKDYVYSPARILTPMKRDRAERGNADAWEECSWDEAFAIIKENYERIVDQYGPESIIGMSGTGREGGTMSLYPTMVFGTPNYCYMQSGYACYTPRLAAAAYITGSTYSEWDYAGALPGRWDDERYTLTEVLVMWGKAPLESNPDGFFGHAVVDAMRRGTRLIQIDPRVNWLSARADIFIQLRAGTDTALAMAMLDIIIKEDLYDHEFVEYWCYGFEQLAERVATMPPEKAAEICQVPVEKIYAAARMYAKAKPAAIMWGLAVDQKTDGMQNSQCIIALQAITGNFDRPGGQLVPGADAGHNELGFGYKECIPDELFQKMIGMDQYPAYCNMILNSQVDL…	673
14769	13	WRYEDGDYTVTRTCPWSPPGCHPVGCGLKLYVNEDGRLEHVEGDENHPVTQGRLCPRCITLKDYVYSPARILTPMKRDRAERGNADAWEECSWDEAFAIIKENYERIVDQYGPESIIGMSGTGREGGTMSLYPTMVFGTPNYCYMQSGYACYTPRLAAAAYITGSTYSEWDYAGALPGRWDDERYTLTEVLVMWGKAPLESNPDGFFGHAVVDAMRRGTRLIQIDPRVNWLSARADIFIQLRAGTDTALAMAMLDIIIKEDLYDHEFVEYWCYGFEQLAERVATMPPEKAAEICQVPVEKIYAAARMYAKAKPAAIMWGLAVDQKTDGMQNSQCIIALQAITGNFDRPGGQLVPGADAGHNELGFGYKECIPDELFQKMIGMDQYPAYCNMILNSQVDL…	680
14769	13	KPWRYEDGDYTVTRTCPWSPPGCHPVGCGLKLYVNEDGRLEHVEGDENHPVTQGRLCPRCITLKDYVYSPARILTPMKRDRAERGNADAWEECSWDEAFAIIKENYERIVDQYGPESIIGMSGTGREGGTMSLYPTMVFGTPNYCYMQSGYACYTPRLAAAAYITGSTYSEWDYAGALPGRWDDERYTLTEVLVMWGKAPLESNPDGFFGHAVVDAMRRGTRLIQIDPRVNWLSARADIFIQLRAGTDTALAMAMLDIIIKEDLYDHEFVEYWCYGFEQLAERVATMPPEKAAEICQVPVEKIYAAARMYAKAKPAAIMWGLAVDQKTDGMQNSQCIIALQAITGNFDRPGGQLVPGADAGHNELGFGYKECIPDELFQKMIGMDQYPAYCNMILNSQV…	686
14770	13	WRYEDGDYTVTRTCPWSPPGCHPVGCGLKLYVNEDGRLEHVEGDENHPVTQGRLCPRCITLKDYVYSPARILTPMKRDRSQRGNADAWEECSWDEAFAIIKENYERIVDQYGPESIIGMSGTGREGGTMSLYPTMVFGTPNYCYMQSGYACYTPRLAAAAYITGSTYSEWDYAGALPDRWDDERYTLTEVLVMWGKAPLESNPDGFFGHAVVDAMRRGTRLIQIDPRVNWLSARADIFIQLRAGTDTALAMAMLDIIIKEDLYDHEFVEYWCYGFEQLAERVATMPPEKAAEICQVPVEKIYAAARMYAKAKPAAIMWGLAVDQKTDGMQNSQCIIALQAITGNFDRPGGQLVPGADAGHNELGFGYKECIPDELFQKMIGMDQYPAYCNMILNSQVDL…	693
14770	13	KPWRYEDGDYTVTRTCPWSPPGCHPVGCGLKLYVNEDGRLEHVEGDENHPVTQGRLCPRCITLKDYVYSPARILTPMKRDRSQRGNADAWEECSWDEAFAIIKENYERIVDQYGPESIIGMSGTGREGGTMSLYPTMVFGTPNYCYMQSGYACYTPRLAAAAYITGSTYSEWDYAGALPDRWDDERYTLTEVLVMWGKAPLESNPDGFFGHAVVDAMRRGTRLIQIDPRVNWLSARADIFIQLRAGTDTALAMAMLDIIIKEDLYDHEFVEYWCYGFEQLAERVATMPPEKAAEICQVPVEKIYAAARMYAKAKPAAIMWGLAVDQKTDGMQNSQCIIALQAITGNFDRPGGQLVPGADAGHNELGFGYKECIPDELFQKMIGMDQYPAYCNMILNSQV…	695
14816	13	WRYEDDNMTVTRTCPWSPPGCHPVGCGLKLYVDENGKLVHVEGDENHPVTQGRLCPRCITLKDYVYSPARIVKPMKRDRADRGKEDAWVECSWDEAFAIVKENYERICEQYGPESIIGMSGTGREGGTMSLYPTMVFGTPNYCYMQSGYACYTPRLAAAAYITGTTYSEWDYSGALPGRWDDERYELTEVIVMWGKAPLESNPDGFFGHAVVDAMRRGTRLIQIDPRINWLSARADIHLQLRAGTDTALAMAMLDVIIKEDLYDHDFVEYWCYGFNELAERVATMPAEKAAEICQVPVEKIYAAARMYAKAKPAAIMWGLAVDQKTDGMQNSQCIIALQAITGNLDRPGGQLMPGSDSGHNELGFGYKECIPDEVFQKMIGLDQYPAYCNMILNSQVDL…	696
14816	13	KPWRYEDDNMTVTRTCPWSPPGCHPVGCGLKLYVDENGKLVHVEGDENHPVTQGRLCPRCITLKDYVYSPARIVKPMKRDRADRGKEDAWVECSWDEAFAIVKENYERICEQYGPESIIGMSGTGREGGTMSLYPTMVFGTPNYCYMQSGYACYTPRLAAAAYITGTTYSEWDYSGALPGRWDDERYELTEVIVMWGKAPLESNPDGFFGHAVVDAMRRGTRLIQIDPRINWLSARADIHLQLRAGTDTALAMAMLDVIIKEDLYDHDFVEYWCYGFNELAERVATMPAEKAAEICQVPVEKIYAAARMYAKAKPAAIMWGLAVDQKTDGMQNSQCIIALQAITGNLDRPGGQLMPGSDSGHNELGFGYKECIPDEVFQKMIGLDQYPAYCNMILNSQV…	698
14807	13	WRYEEDGLTVTRTSPWSPPGCHPVGCGLKLYVDDGGRLVRVEGDENNPVTQGRLCPRCIALKDYIYNPARLLHPMKRDPKERGNADAWEQITWDEAFDIIKNEYDRITAAYGRESIVVFAGTGREGGTFAPYGTMCFGTPNFCYTQSGYACYTPRLAAIAYIAGTTYPEWDYAGALPGRWEDERYELTECLVVWGKAPLESNPDGFFGHAVIDAMRRGTRLIVIDPRVNWLATRADIHLQLRAGTDTALGMAWLNVIINEDLYDHDFVEYWCYGFDQLAERVQDMQPEKAAEICGVPVEDICAAARMYAQAKPAAIQWGLAADQKTDGMQNGQVTVDLMAITGNLDVPGGQILPGAGAGHNESGFGFEKGVGEELQKKMIGLEQYPAYCMIILNAHADL…	717
14807	13	KPWRYEEDGLTVTRTSPWSPPGCHPVGCGLKLYVDDGGRLVRVEGDENNPVTQGRLCPRCIALKDYIYNPARLLHPMKRDPKERGNADAWEQITWDEAFDIIKNEYDRITAAYGRESIVVFAGTGREGGTFAPYGTMCFGTPNFCYTQSGYACYTPRLAAIAYIAGTTYPEWDYAGALPGRWEDERYELTECLVVWGKAPLESNPDGFFGHAVIDAMRRGTRLIVIDPRVNWLATRADIHLQLRAGTDTALGMAWLNVIINEDLYDHDFVEYWCYGFDQLAERVQDMQPEKAAEICGVPVEDICAAARMYAQAKPAAIQWGLAADQKTDGMQNGQVTVDLMAITGNLDVPGGQILPGAGAGHNESGFGFEKGVGEELQKKMIGLEQYPAYCMIILNAHA…	721
14816|14815|14817	13	WRYEEDGLTVTRTSPWSPPGCHPVGCGLKLYVDENGKLVHVEGDENHPVTQGRLCPRCITLKDYVYSPARIVKPMKRDRADRGKEDAWVECSWDEAFAIVKENYERICEQYGPESIIGMSGTGREGGTMSLYPTMVFGTPNYCYMQSGYACYTPRLAAAAYITGTTYSEWDYSGALPGRWDDERYELTEVIVMWGKAPLESNPDGFFGHAVVDAMRRGTRLIQIDPRINWLSARADIHLQLRAGTDTALAMAMLDVIIKEDLYDHDFVEYWCYGFNELAERVATMPAEKAAEICQVPVEKIYAAARMYAKAKPAAIMWGLAVDQKTDGMQNSQCIIALQAITGNLDRPGGQLMPGSDSGHNELGFGYKECIPDEVFQKMIGLDQYPAYCNMILNSQVDL…	743
14816	13	KPWRYEEDGLTVTRTSPWSPPGCHPVGCGLKLYVDENGKLVHVEGDENHPVTQGRLCPRCITLKDYVYSPARIVKPMKRDRADRGKEDAWVECSWDEAFAIVKENYERICEQYGPESIIGMSGTGREGGTMSLYPTMVFGTPNYCYMQSGYACYTPRLAAAAYITGTTYSEWDYSGALPGRWDDERYELTEVIVMWGKAPLESNPDGFFGHAVVDAMRRGTRLIQIDPRINWLSARADIHLQLRAGTDTALAMAMLDVIIKEDLYDHDFVEYWCYGFNELAERVATMPAEKAAEICQVPVEKIYAAARMYAKAKPAAIMWGLAVDQKTDGMQNSQCIIALQAITGNLDRPGGQLMPGSDSGHNELGFGYKECIPDEVFQKMIGLDQYPAYCNMILNSQV…	745
14816	13	KPWRYEEDGLTVTRTSPWSPPGCHPVGCGLKLYVNDEGKLVKVEGDENNPVTQGRLCPRCIALKDYIYNPARLLHPMKRDPKNRGNADAWEQISWDEAFDIIKKEYDRITGQYGRESIVVFAGTGREGGTFAPYGTMCFGTPNFCYSQSGYACYTPRLAAIAYIGGTTYPEWDYAGALPGRWDDPRYDLTEVLVVWGKAPLESNPDGFFGHAVVDAMRRGTRFIVIDPRVTWLAARADIHLQLRAGTDTALGMAMLNIIINEDLYDHDFVEYWCYGFEQLAERVQDMPPEKAAEICQVPVEDIYRAARMYATAKPGAIQWGLAADQKTNGMQQGQVTVDLMAITGNLDVPGGQILPGTGAGHNESGFGFEKGVGEDLQKKMIGLEEYPAYCMIILNAHA…	746
14770	13	KPWRYEDGDYTVTRTCPWSPPGCHPVGCGLKLYVNEDGRLEHVEGDENHPVTQGRLCPRCITLKDYVYSPARILTPMKRDRSQRGNADAWEECSWDEAFAIIKENYERIVDQYGPESIIGMSGTGREGGTMSLYPTMVFGTPNYCYMQSGYACYTPRLAAAAYITGSTYSEWDYAGALPDRWDDERYTLTEVLVMWGKAPLESNPDGFFGHAVVDAMRRGTRLIQIDPRVNWLSARADIFIQLRAGTDTALAMAMLDIIIKEDLYDHEFVEYWCYGFEQLAERVATMPPEKAAEICQVPVEKIYAAARMYAKAKPAAIMWGLAVDQKTDGMQNSQCIIALQAITGNFDRPGGQLVPGADAGHNELGFGYKECIPDELFQKMIGMDQYPAYCNMILNSQV…	746
14795|14767	13	KPWRYEDGDMTVTRTCPWSPPGCHPVGCGLKLYVNDEGRLVHVEGDENHPVTQGRLCPRCIALKDYVYSPARILTPMKRDRADRGKEDAWVECSWDEAFAIVKENYDRIVEQYGPESIIGMSGTGREGGTMSLYPTMVFGTPNYCYMQSGYACYTPRLAAAAYITGSTYSEWDYAGALPDRWDDERYTLTEVLVMWGKAPLESNPDGFFGHAVVDAMRRGTRLIQIDPRINWLSARADIHLQLRAGTDTALAMAMLDIIIKEDLYDHQFVEYWCYGFEQLAERVATMPAEKAAEICQVPVEKIYEAARMYAKAKPAAIMWGLAVDQKTDGMQNSQCIIALQAITGNFDRPGGQLVPGADAGHNELGFGYKECIPDELFKKMIGMDQYPAYCNMILNSQV…	746
14808	13	KPWRYEEDGLTVTRTCPWSPPGCHPVGCGLKLYVNDEGRLVKVEGDENHPVTQGRLCPRCIALKDYVYHPARILVPLKRDRADRGKADAWEECSWDEAFGIVKENYERICAEYGPESIIGMSGTGREGGTMSLYPTMVFGTPNYCYMQSGYACYTPRLAAAAYITGTTYAEWDYSGALPGRWDDERYELTECLVIWGKAPLESNPDGFFGHAVVDAMRRGMRIIQIDPRVNWLSARADILLQLRSGTDTALAMAMLNIIIEEDLYDHDFVEYWCYGFDQLAERVRTMPPEKAAEICQVPVEKIYAAARMYATAKPAAILWGLAVDQKTDGMQNSQCIISLQAITGNLDRPGGQLLPGSDAGHNELGFGYKECIPDELFQKMIGMAEYPAYCNMILNSQV…	746
14795	13	WRYEDGDMTVTRTCPWSPPGCHPVGCGLKLYVNDEGRLVHVEGDENHPVTQGRLCPRCIALKDYVYSPARILTPMKRDRADRGKEDAWVECSWDEAFAIVKENYDRIVEQYGPESIIGMSGTGREGGTMSLYPTMVFGTPNYCYMQSGYACYTPRLAAAAYITGSTYSEWDYAGALPDRWDDERYTLTEVLVMWGKAPLESNPDGFFGHAVVDAMRRGTRLIQIDPRINWLSARADIHLQLRAGTDTALAMAMLDIIIKEDLYDHQFVEYWCYGFEQLAERVATMPAEKAAEICQVPVEKIYEAARMYAKAKPAAIMWGLAVDQKTDGMQNSQCIIALQAITGNFDRPGGQLVPGADAGHNELGFGYKECIPDELFKKMIGMDQYPAYCNMILNSQVDL…	748
14767|14769	13	WRYEEDGLTVTRTSPWSPPGCHPVGCGLKLYVDENGKLVRVEGDENNPVTQGRLCPRCITLRDYVYNPARLLHPMKRDPKDRGNADAWEQISWEEAFDIIKKEYDRITDKYGRESIVVFAGTGREGGTFAPYGTMCFGTPNFCYTQSGYACYTPRLAAIAYIGGTTYPEWDYAGALPGRWDDPRYDLTEVLVVWGKAPLESNPDGFFGHAVVDAMRRGTRLIVIDPRVTWLAARADIHLQLRAGTDTALGMAMCDIIIKEDLYDHDFVEYWCYGFEQLAERVATMPAEKAAEICGVPVELIYEAARMYATAKPAAIQWGLAADQKTNGMQHGQITVDLMAITGNLDVPGGQILPGTGAGHNESGFGFEKGVGSELQAEMIGLDKYPAYCMIILNAHADL…	748
14770|14767	13	WRYEDGDYTVTRTCPWSPPGCHPVGCGLKLYVNEDGRLEHVEGDENHPVTQGRLCPRCITLKDYVYSPARILTPMKRDRSQRGNADAWEECSWDEAFAIIKENYERIVDQYGPESIIGMSGTGREGGTMSLYPTMVFGTPNYCYMQSGYACYTPRLAAAAYITGSTYSEWDYAGALPDRWDDERYTLTEVLVMWGKAPLESNPDGFFGHAVVDAMRRGTRLIQIDPRVNWLSARADIFIQLRAGTDTALAMAMLDIIIKEDLYDHEFVEYWCYGFEQLAERVATMPPEKAAEICQVPVEKIYAAARMYAKAKPAAIMWGLAVDQKTDGMQNSQCIIALQAITGNFDRPGGQLVPGADAGHNELGFGYKECIPDELFQKMIGMDQYPAYCNMILNSQVDL…	759
14816	13	WRYEEDGLTVTRTSPWSPPGCHPVGCGLKLYVNDEGKLVKVEGDENNPVTQGRLCPRCIALKDYIYNPARLLHPMKRDPKNRGNADAWEQISWDEAFDIIKKEYDRITGQYGRESIVVFAGTGREGGTFAPYGTMCFGTPNFCYSQSGYACYTPRLAAIAYIGGTTYPEWDYAGALPGRWDDPRYDLTEVLVVWGKAPLESNPDGFFGHAVVDAMRRGTRFIVIDPRVTWLAARADIHLQLRAGTDTALGMAMLNIIINEDLYDHDFVEYWCYGFEQLAERVQDMPPEKAAEICQVPVEDIYRAARMYATAKPGAIQWGLAADQKTNGMQQGQVTVDLMAITGNLDVPGGQILPGTGAGHNESGFGFEKGVGEDLQKKMIGLEEYPAYCMIILNAHADL…	761
14770	13	IENFKNDLGKPWRYEEDGYTVTRACAWSAPGCHPVGCGVKLYVNKDGILEKVEGDENQPITQGRLCMRCLTLTDFTYHPDRVIYPMKRAKEDRGKDKWERITWDEAYDIIEENIQGLKEKYGPESIVVFGGTGREGGPMCGPYGAAMIGTPNACYTQSGYACYTPRLAAAAYITGSTYSEWDYAGALPDRWDDERYTLTEVLVMWGKAPLESNPDGFFGHAVVDAMRRGTRLIQIDPRVNWLSARADIFIQLRAGTDTALAMAMLEIIIKEDLYDHEFVEYWCYGFEQLAERVATMPPEKAAEICQVPVEKIYAAARMYAKAKPAAIMWGLAVDQKTDGMQNSQCIIALQAITGNLDRPGGQLLPGSDAGHNELGFGYKECIPDELFQKMIGMDQYPAY…	770
tr|A0A423UJS5|A0A423UJS5_9ACTN Dehydrogenase OS=Gordonibacter urolithinfaciens OX=1335613 GN=DMP12_07940 PE=4 SV=1|tr|D6EBQ4|D6EBQ4_9ACTN Anaerobic dehydrogenases| typically selenocysteine-containing OS=Gordonibacter pamelaeae 7-10-1-b OX=657308 GN=GPA_34310 PE=4 SV=1	13	MSEDEFYQRAEAVKLDTLSDVNDIGKPWRYEEDGLTVTRTSPWSPPGCHPVGCGLKLYVDDGGRLVRVEGDENNPVTQGRLCPRCLALKDYIYNPARLLHPMKRDPKERGNADAWERITWDEAFDIIKDEYDRITAAYGRESIVVFAGTGREGGTFAPYGTMCFGTPNFCYTQSGYACYTPRLAAIAYIAGTTYPEWDYAGALPGRWEDERYELTECLVVWGKAPLESNPDGFFGHAVIDAMRRGTRLIVIDPRVNWLATRADIHLQLRAGTDTALGMAWLNVIINEDLYDHDFVEYWCYGFDQLAERVQEMPPEKAAEICGVPVEDICAAARMYAQAKPAAIQWGLAADQKTDGMQNGQVTVDLMAITGNLDVPGGQILPGAGAGHNESGFGFEKGVG…	788
tr|A0A423UJT7|A0A423UJT7_9ACTN Dehydrogenase OS=Gordonibacter urolithinfaciens OX=1335613 GN=DMP12_08015 PE=4 SV=1|tr|D6EBR6|D6EBR6_9ACTN Anaerobic dehydrogenases| typically selenocysteine-containing OS=Gordonibacter pamelaeae 7-10-1-b OX=657308 GN=GPA_34480 PE=4 SV=1	13	MREEDYKAAEAVRLETLADVNDLGKPWRYEEDGLTVTRTCPWSPPGCHPVGCGLKLYVNDEGRLVKVEGDENHPVTQGRLCPRCIALKDYVYNPARILVPLKRDRADRGKADAWEECSWDEAFGIVKENYERICAEYGPESIIGMSGTGREGGTMSLYPTMVFGTPNYCYMQSGYACYTPRLAAAAYITGTTYAEWDYSGALPGRWDDERYELTECLVIWGKAPLESNPDGFFGHAVVDAMRRGMRIIQIDPRVNWLSARADILLQLRSGTDTALAMAMLDIIIEEDLYDHDFVEYWCYGFDQLAERVRTMPPEKAAEICQVPVEKIYAAARMYATAKPAAILWGLAVDQKTDGMQNSQCIISLQAITGNLDRPGGQLLPGSDAGHNELGFGYKECIPD…	788
14770	14	WEEDGYTVIRSNARSGPGCHDNCGVLMYVKDGVLEKIEGDPENPYNQGRLCPRCLAFKEMLYHPDRLRHPLKRDRKDRGKNAFTQISWDEAYEIIEREMKKVIDTYGPEAIWVTQGTGRDINGYGPLMAQYFGTPNYGTGFLSGQACYAPRIFSTALKAGGLYICDYSQFFPDRYDNPEWERPEYILVWGNNPVVANSDGTLGHWIVECMKRGSKLMVMDPTLTWLAGKAEYWFQVRPGTDCALALAMCNVIIQNDLQDQHFIDYWCYGYDEFKENVAKYTPEFAAETCGVDADLIVEAACALGRAKNACLQWGVAMDHTSEGFITGMACFDLMALTGNFEKPGTMVAANPVWDMSVTWMPRDRVWVECSEPVKDQGRTMNFDYPALKAMAAISPDMLL…	634
14797	14	RWEEDGCTVLRTNARTGPGCHDNCGVLLYVRDGVLEKIEGDPANPYNQGRLCPRCLAVKEMLYHEDRLRYPMKRAKEDRGKNAFERISWEEAYDIIEREMKAVIEKFGNEAIWVTQGTGRDINGYGPLMAQYLGTPNYGTGFLSGQACYAPRIFSTALKSGGLFVCDYSQFFPDRYDDPRWEAPEYILVWGNNPVVANSDGTLGHWVVESMKRGSKLIVMDPTLTWLAGKADVWFQLRPGTDAALALALCDQIIKDDLYDHEFVSCWCYGFDEFAEHVRQYPVSFAAETCGVPEDLIVEAARKIGRAKSCCLQWGVAMDHTSEGFITGMACFDLMALTGNFENPGGMLAADPAFGMSVTWSPRGSVWDECSEPIPHPERKNHGGYKALEAMNGISPDAL…	635
14770	14	EWTWEEDGYTVIRSNARSGPGCHDNCGVLMYVKDGVLEKIEGDPENPYNQGRLCPRCLAFKEMLYHPDRLRHPLKRDRKDRGKNAFTQISWDEAYEIIEREMKKVIDTYGPEAIWVTQGTGRDINGYGPLMAQYFGTPNYGTGFLSGQACYAPRIFSTALKAGGLYICDYSQFFPDRYDNPEWERPEYILVWGNNPVVANSDGTLGHWIVECMKRGSKLMVMDPTLTWLAGKAEYWFQVRPGTDCALALAMCNVIIQNDLQDQHFIDYWCYGYDEFKENVAKYTPEFAAETCGVDADLIVEAACALGRAKNACLQWGVAMDHTSEGFITGMACFDLMALTGNFEKPGTMVAANPVWDMSVTWMPRDRVWVECSEPVKDQGRTMNFDYPALKAMAAISPD…	637
14798	14	RWEEDGCTVLRTNARTGPGCHDNCGVLMYVRDGVLEKIEGDPENPYNQGRLCPRCLAFKEMLYHEDRLKYPMKRAKEDRGKNAFERITWDEAYDIIEREMKAVIEKFGNEAIWVTQGTGRDINGYGPLMAQYLGTPNYGTGFLSGIACYGPRIFSTALKSGGLFVCDYSQFFPDRYDDPRWEAPEYILVWGNNPVVANSDGTLGHWVVESMKRGSKLIVMDPTLTWLAGKADVWFQLRPGTDAALALALCDQIIKDDLYDHEFVSCWCYGFDEFAEHVRQYPVSFAAETCGVPEDLIVEAARKIGRAKSCCLQWGVAMDHTSEGFITGMACFDLMALTGNFEKPGTMVAANPVWDMSVTWMPREKVWEGCSEPVKDQGRTMNFKYPALKAMAAISPDML…	661
14770	14	EMLYHPDRLRHPLKRDRKDRGKNAFTQISWDEAYEIIEREMKKVIDTYGPEAIWVTQGTGRDINGYGPLMAQYFGTPNYGTGFLSGQACYAPRIFSTALKAGGLYICDYSQFFPDRYDNPEWERPEYILVWGNNPVVANSDGTLGHWIVECMKRGSKLMVMDPTLTWLAGKAEYWFQVRPGTDCALALAMCNVIIQNDLQDQHFIDYWCYGYDEFKENVAKYTPEFAAETCGVDADLIVEAACALGRAKNACLQWGVAMDHTSEGFITGMACFDLMALTGNFEKPGTMVAANPVWDMSVTWMPRDRVWAECSEPVKDQGRTMNFDYPALKAMAAISPDMLLKAMETGEPYPIKAMFMMQNNAIACMGAQPQRILPALQNTDFNVVVDLFMTPTALACAD…	675
14770	14	VKEMLYHPDRLRHPLKRDRKDRGKNAFTQISWDEAYEIIEREMKKVIDTYGPEAIWVTQGTGRDINGYGPLMAQYFGTPNYGTGFLSGQACYAPRIFSTALKAGGLYICDYSQFFPDRYDNPEWERPEYILVWGNNPVVANSDGTLGHWIVECMKRGSKLMVMDPTLTWLAGKAEYWFQVRPGTDCALALAMCNVIIQNDLQDQHFIDYWCYGYDEFKENVAKYTPEFAAETCGVDADLIVEAACALGRAKNACLQWGVAMDHTSEGFITGMACFDLMALTGNFEKPGTMVAANPVWDMSVTWMPRDRVWAECSEPVKDQGRTMNFDYPALKAMAAISPDMLLKAMETGEPYPIKAMFMMQNNAIACMGAQPQRILPALQNTDFNVVVDLFMTPTALAC…	677
14797	14	RTNARTGPGCHDNCGVLMYVRDGVLEKIEGDPENPYNQGRLCPRCLAFKEMLYHEDRLKYPMKRAKEDRGKNAFERITWDEAYDIIEREMKAVIEKFGNEAIWVTQGTGRDINGYGPLMAQYLGTPNYGTGFLSGQACYAPRIFSTALKAGGLFVCDYAQFFPDRYDDPRWEAPEYILVWGNNPVVANSDGTLGHWVVESMKRGSKLMVMDPKLTWVAGKANVWFQVRPGTDAALALALCNVIIEEGLEDKEFVSCWCYGFDEFAEHVKKYTPAFAAETCGVPEDLIVEAARKIGRAKSCCLQWGVAMDHTSEGFITGMACFDLMALTGNFENPGGMLAADPAFGMSVTWSPRGSVWDECSEPIPHPERKNHGGYKALEAMNGISPDALLEAMETGEPY…	724
14770|14768	14	WEEDGYTVIRSNARSGPGCHDNCGVLMYVKDGVLEKIEGDPENPYNQGRLCPRCLAFKEMLYHPDRLRHPLKRDRKDRGKNAFTQISWDEAYEIIEREMKKVIDTYGPEAIWVTQGTGRDINGYGPLMAQYFGTPNYGTGFLSGQACYAPRIFSTALKAGGLYICDYSQFFPDRYDNPEWERPEYILVWGNNPVVANSDGTLGHWIVECMKRGSKLMVMDPTLTWLAGKAEYWFQVRPGTDCALALVMCNVIIQNDLQDQHFIDYWCYGYDEFKENVAKYTPEFAAETCGVDADLIVEAACALGRAKNACLQWGVAMDHTSEGFITGMACFDLMALTGNFEKPGTMVAANPVWDMSVTWMPRDRVWVECSEPVKDQGRTMNFDYPALKAMAAISPDMLL…	730
14807|14808	14	RWEEDGCTVLRTNARTGPGCHDNCGVLLYVRDGVLEKIEGDPENPYNQGRLCPRCLAVKEMLYHEDRLRYPMKRAKEDRGKNAFERISWEEAYDIIEREMKAVIEKYGNEAIWVTQGTGRDINGYGPLMAQYLGTPNYGTGFLSGIACYGPRIFSTALKSGGLFVCDYSQFFPDRYDDPRWEAPEYILVWGNNPVVANSDGTLGHWVVESMKRGSKLIVMDPTLTWLAGKADVWFQLRPGTDAALALALCDQIIKDDLYDHEFVSCWCYGFDEFAEHVRQYPVSFAAETCGVPEDLIVEAARKIGRAKSCCLQWGVAMDHTSEGFITGMACFDLMALTGNFENPGGMLAADPAFGMSVTWSPRGSVWDECSEPIPHPERKNHGGYKALEAMNGISPDAL…	731
14770|14767	14	WEEDGYTVIRSNARSGPGCHDNCGVLMYVKDGVLEKIEGDPENPYNQGRLCPRCLAFKEMLYHPDRLRHPLKRDRKDRGKNAFTQISWDEAYEIIEREMKKVIDTYGPEAIWVTQGTGRDINGYGPLMAQYFGTPNYGTGFLSGQACYAPRIFSTALKAGGLYICDYSQFFPDRYDNPEWERPEYILVWGNNPVVANSDGTLGHWIVECMKRGSKLMVMDPTLTWLAGKAEYWFQVRPGTDCALALAMCNVIIQNDLQDQHFIDYWCYGYDEFKENVAKYTPEFAAETCGVDADLIVEAACALGRAKNACLQWGVAMDHTSEGFITGMACFDLMALTGNFEKPGTMVAANPVWDMSVTWMPRDRVWVECSEPVKDQGRTMNFDYPALKAMAAISPDMLL…	733
14816|14815	14	WEEDGYTVIRSNARSGPGCHDNCGILMYVKDGVLEKIEGDPENPYNQGRLCPRCLAFKEMLYHKDRLRYPMKRAKEDRGKDTFERITWDEAYDIIEREMKAVIEKYGPESIWVTQGTGRDINGYGKLMALCLGTPNYGTGFLSGQACYAPRMFSTSLKAGGLFICDYSQFFADRYDNPAWEPPGCILVWGNNPVVANSDGTLGHWVVECMKRGSKLIVVDPKLTWLAGKADVWLQVRPGTDTALVLALCNIIIENDLQDKEFIDLWCYGYNEFAENVKKYPASFAAKTCGVDEDLVVEAALEIGYAKSACLQWGVAMDHTSEGFITGMACFDLMALTGNFEKPGSMVAANPVWDMSVTWLPREWVWDGCHKPLEHPELTMNDNYPALNAIAAISPDMLL…	733
14808	14	QWEEDGCTVLRTNARTGPGCHDNCGVLMYVRDGVLEKIEGDPENPYNQGRLCPRCLAFKEMLYHEDRLKYPLKRAKEDRGKNAFTRISWNEAYDIIEREMKAVIDEYGNEAIWVTQGTGRDINGYGPLMAQYLGTPNYGTGFLSGIACYGPRIFSTALKSGGLFVCDYSQFFPDRYDDPRWEAPEYILVWGNNPVVANSDGTLGHWVVESMKRGSKLIVMDPTLTWLAGKADVWFQLRPGTDAALALALCDQIIKDDLYDHEFVSCWCYGFDEFAEHVSQYPVSFAAETCGVPEDLIVEAARKIGRAKSCCLQWGVAMDHTSEGFITGMACFDLMALTGNFENPGGMLAADPAFGMSVTWSPRGSVWDECSEPIPHPERKNHGGYKALEAMNGISPDAL…	734
14770|14769|14768	14	WEEDGYEVIRSSARSGPGCHDNCGVLLYVKDGKLEKIEGDPENPYNQGRLCPRCLAFKEMLYHPDRLLYPMKRAREDRGKDAFERITWDEATEIILREMGKVIDTYGAESIWVTQGTGRDINGYGPLMARYLGTPNYGTGFLSGIACYAPRRFSTALKSGGLFIADYSQYMPDRYDDPRWVHPEYILIWGNNPVVANSDGTLGHWVVECMKRGSKLITIDPKLTWLAGESEVFLQLRPGTDTALAMALCNHIIANDLQDQEFCDNWCYGYNEFAEHLKPYTPEWAAEICGVDVDLIKEAAVKIGEAENCCLQWGVAMDHTSEGFVTGMAAYDLMALTGNFENPGGMVNAPFAFDVNIPWSAGDDWELCTRDLPNEDKKICGDWPANKAMHAISPDDLLV…	734
14816	14	WTWEEDGYTVIRSNARSGPGCHDNCGILMYVKDGVLEKIEGDPENPYNQGRLCPRCLAFKEMLYHKDRLRYPMKRAKEDRGKNTFERITWDEAYDIIEREMKAVIEKYGPESIWVTQGTGRDINGYGKLMALCLGTPNYGTGFLSGQACYAPRMFSTSLKAGGLFICDYSQFFADRYDNPAWEPPGCILVWGNNPVVANSDGTLGHWVVECMKRGSKLIVVDPKLTWLAGKADVWLQVRPGTDTALVLALCNIIIENDLQDKEFIDLWCYGYNEFAENVKKYPASFAAKTCGVDEDLIVEAALEIGHAKSACLQWGVAMDHTSEGFITGMACFDLMALTGNFEKPGSMVAANPVWDMSVTWLPREWVWDGCHKPLEHPELTMNDKYPALNAIAAISPDM…	735
14792	14	RKWTWEEDEYTVIRTHARTGPGCHDNCGVLMYVKDGVLEKIEGDPENPYNEGRLCPRCLAFKEMLYHEDRLKYPMKRAREDRGKNTFERCSWEEAYDIIEREMKKVIETYGAKSIWVTQGTGRDINGYGPLLANYFGTPNYGTGFLSGQACYAPRLFSTALKSGSIFIADYSQFSADRYDDPRWEAPEYILVWGNNPVVANSDGSLGYWVVESMKRGSKLIVMDPVLTWLAGKAEIWFQLRPGTDTALALALCHQIAEEGLEDREFVDLWCYGYDEFKEHLKKYTPAWAAEVCGVDEDLIIEAARKIGNARACALQWGVALDHTSEGFVAGMACYDLMAMTGNFEKPGTMIAGTFPYGMSVSWQPKESVWRGCTPPVNQDETMNDDYPALKAMAAISPD…	735
14816|14815|14776|14814|14773|14322	14	EWTWEEDGYTVIRSNARSGPGCHDNCGILMYVKDGVLEKIEGDPENPYNQGRLCPRCLAFKEMLYHKDRLRYPMKRAKEDRGKNTFERITWDEAYDIIEREMKAVIEKYGPESIWVTQGTGRDINGYGKLMALCLGTPNYGTGFLSGQACYAPRMFSTSLKAGGLFICDYSQFFADRYDNPAWEPPGCILVWGNNPVVANSDGTLGHWVVECMKRGSKLIVVDPKLTWLAGKADVWLQVRPGTDTALVLALCNIIIENDLQDKEFIDLWCYGYNEFAENVKKYPASFAAKTCGVDEDLVVEAALEIGHAKSACLQWGVAMDHTSEGFITGMACFDLMALTGNFEKPGSMVAANPVWDMSVTWLPREWVWDGCHKPLEHPELTMNDKYPALNAIAAISPD…	736
14770|14768|14767	14	EWTWEEDGYTVIRSNARSGPGCHDNCGVLMYVKDGVLEKIEGDPENPYNQGRLCPRCLAFKEMLYHPDRLRHPLKRDRKDRGKNAFTQISWDEAYEIIEREMKKVIDTYGPEAIWVTQGTGRDINGYGPLMAQYFGTPNYGTGFLSGQACYAPRIFSTALKAGGLYICDYSQFFPDRYDNPEWERPEYILVWGNNPVVANSDGTLGHWIVECMKRGSKLMVMDPALTWLAGKAEYWFQVRPGTDCALALAMCNVIIQNDLQDQHFIDYWCYGYDEFKENVAKYTPEFAAETCGVDADLIVEAACALGRAKNACLQWGVAMDHTSEGFITGMACFDLMALTGNFEKPGTMVAANPVWDMSVTWMPRDRVWAECSEPVKDQGRTMNFDYPALKAMAAISPD…	736
14770|14769|14768	14	WKWEEDGYEVIRSSARSGPGCHDNCGVLLYVKDGKLEKIEGDPENPYNQGRLCPRCLAFKEMLYHPDRLLYPMKRAREDRGKDAFERITWDEATEIILREMGKVIDTYGAESIWVTQGTGRDINGYGPLMARYLGTPNYGTGFLSGIACYAPRRFSTALKSGGLFIADYSQYMPDRYDDPRWVHPEYILIWGNNPVVANSDGTLGHWVVECMKRGSKLITIDPKLTWLAGESEVFLQLRPGTDTALAMALCNHIIANDLQDQEFCDNWCYGYNEFAEHLKPYTPEWAAEICGVDVDLIKEAAVKIGEAENCCLQWGVAMDHTSEGFVTGMAAYDLMALTGNFENPGGMVNAPFAFDVNIPWSAGDDWELCTRDLPNEDKKICGDWPANKAMHAISPDDL…	736
14816	14	RKWTWEEDGYTVIRSNARSGPGCHDNCGILMYVKDGVLEKIEGDPENPYNQGRLCPRCLAFKEMLYHKDRLRYPMKRAKEDRGKNTFERITWDEAYDIIEREMKAVIEKYGPESIWVTQGTGRDINGYGKLMALCLGTPNYGTGFLSGQACYAPRMFSTSLKAGGLFICDYSQFFADRYDNPAWEPPGCILVWGNNPVVANSDGTLGHWVVECMKRGSKLIVVDPKLTWLAGKADVWLQVRPGTDTALVLALCNIIIENDLQDKEFIDLWCYGYNEFAENVKKYPASFAAKTCGVDEDLIVEAALEIGHAKSACLQWGVAMDHTSEGFITGMACFDLMALTGNFEKPGSMVAANPVWDMSVTWLPREWVWDGCHKPLEHPELTMNDKYPALNAIAAISP…	737
14808	14	RKWTWEEDGCTVIRSNARSGPGCHDNCGVLMYVRDGVLEKIEGDPENPYNQGRLCPRCLAFKEMLYHEDRLKYPMKRAKEDRGKNAFERITWDEAYDIIEREMKAVIEQYGNEAIWVTQGTGRDINGYGPLMAQYLGTPNYGTGFLSGQACYAPRIFSTALKAGGLFVCDYAQFFPDRYDDPRWEAPEYILVWGNNPVVANSDGTLGHWIVESMKRGSKLMVMDPKLTWVAGKADVWFQVRPGTDAALALALCNVIIEEGLEDKEFVSCWCYGFDEFAEHVKKYTPAFAAETCGVPEDLIVEAARKIGRAKSCCLQWGVAMDHTSEGFITGMACFDLMALTGNFEKPGTMVAANPVWDMSVTWMPREKVWEGCSEPVKDQGRTMNFKYPALKAMAAISP…	737
14808	14	VARTQDDLTGRVCQWEEDGCTVLRTNARTGPGCHDNCGVLMYVRDGVLEKIEGDPENPYNQGRLCPRCLAFKEMLYHEDRLKYPLKRAKEDRGKNAFTRITWDEAYDIIEREMKAVIDKYGNEAIWVTQGTGRDINGYGPLMAQYLGTPNYGTGFLSGIACYGPRIFSTALKSGGLFVCDYSQFFPDRYDDPRWEAPEYILVWGNNPVVANSDGTLGHWVVESMKRGSKLIVMDPTLTWLAGKADVWFQLRPGTDAALALALCDQIIKDDLYDHEFVSCWCYGFDEFAEHVSQYPVSFAAETCGVPEDLIVEAARKIGRAKSCCLQWGVAMDHTSEGFITGMACFDLMALTGNFEKPGTMVAANPVWDMSVTWMPREKVWEGCSEPVKDQGRTMNFKYP…	747
14792	14	MSEEKTHELPKPVSQDDPTGRKWTWEEDEYTVIRTHARTGPGCHDNCGVLMYVKDGVLEKIEGDPENPYNEGRLCPRCLAFKEMLYHEDRLKYPMKRAREDRGKNTFERCSWEEAYDIIEREMKKVIETYGAKSIWVTQGTGRDINGYGPLLANYFGTPNYGTGFLSGQACYAPRLFSTALKSGSIFIADYSQFSADRYDDPRWEAPEYILVWGNNPVVANSDGSLGYWVVESMKRGSKLIVMDPVLTWLAGKAEIWFQLRPGTDTALALALCHQIAEEGLEDREFVDLWCYGYDEFKEHLKKYTPAWAAEVCGVDEDLIIEAARKIGNARACALQWGVALDHTSEGFVAGMACYDLMAMTGNFEKPGTMIAGTFPYGMSVSWQPKESVWRGCTPPVNQ…	755
tr|A0A423UJR6|A0A423UJR6_9ACTN Dehydrogenase OS=Gordonibacter urolithinfaciens OX=1335613 GN=DMP12_08625 PE=4 SV=1	14	MLTGGNPAQGVPTPPTQDDPSGRKWTWEEDGCTVIRSNARSGPGCHDNCGVLMYVRDGVLEKIEGDPENPYNQGRLCPRCLAFKEMLYHEDRLKYPMKRAKEDRGKNAFERITWDEAYDIIEREMKAVIEQYGNEAIWVTQGTGRDINGYGPLMAQYLGTPNYGTGFLSGQACYAPRIFSTALKAGGLFVCDYAQFFPDRYDDPRWEAPEYILVWGNNPVVANSDGTLGHWIVESMKRGSKLMVMDPKLTWVAGKADVWFQVRPGTDAALALALCNVIIEEGLEDKEFVSCWCYGFDEFAEHVKKYTPAFAAETCGVPEDLIVEAARKIGRAKSCCLQWGVAMDHTSEGFITGMACFDLMALTGNFEKPGTMVAANPVWDMSVTWMPREKVWEGCSEPV…	761
tr|A0A6N6NLV0|A0A6N6NLV0_9ACTN Molybdopterin-dependent oxidoreductase OS=Ellagibacter isourolithinifaciens OX=2137581 GN=F8C90_05575 PE=4 SV=1	14	MEANRGEFKTNWKEAQLMGPTQDDPTGREWTWEEDGYTVIRSNARSGPGCHDNCGILMYVKDGVLEKIEGDPENPYNQGRLCPRCLAFKEMLYHKDRLRYPMKRAKEDRGKNTFERITWDEAYDIIEREMKAVIEKYGPESIWVTQGTGRDINGYGKLMALCLGTPNYGTGFLSGQACYAPRMFSTSLKAGGLFICDYSQFFADRYDNPAWEPPGCILVWGNNPVVANSDGTLGHWVVECMKRGSKLIVIDPKLTWLAGKADVWLQVRPGTDTALVLALCNIIIENDLQDKEFIDLWCYGYNEFAENVKKYPASFAAKTCGVDEDLVVEAALEIGHAKSACLQWGVAMDHTSEGFITGMACFDLMALTGNFEKPGSMVAANPVWDMSVTWLPREWVWDG…	766
tr|A0A423UI12|A0A423UI12_9ACTN Dehydrogenase OS=Gordonibacter urolithinfaciens OX=1335613 GN=DMP12_11980 PE=4 SV=1	14	MSEKLEKQGPQGAAAPEGDVPVARTQDDPTGRVCQWEEDGCTVLRTNARTGPGCHDNCGVLMYVRDGVLEKIEGDPENPYNQGRLCPRCLAFKEMLYHEDRLKYPLKRAKEDRGKNAFERISWDEAYDIIEREMKAVIDEYGNEAIWVTQGTGRDINGYGPLMAQYLGTPNYGTGFLSGIACYGPRIFSTALKSGGLFVCDYSQFFPDRYDDPRWEAPEYILVWGNNPMVANSDGTLGHWVVESMKRGSKLIVMDPTLTWLAGKADVWFQLRPGTDAALALALCDQIIKDDLYDHEFVSCWCYGFDEFAEHVSQYPVSFAAETCGVPEDLIVEAARKIGRAKSCCLQWGVAMDHTSEGFITGMACFDLMALTGNFENPGGMLAADPAFGMSVTWSPRGS…	770
14352	15	KTTLLTQADLEEDGSPYKYMVWDQASESLKWFNASADRRLADPEWDPVTDEECNMWEGEKPWKRYDGDGPQDEWSRRNFEGTEADTVKSEFSQGFVPNLDDFESIDPAVYGEFEVTFKDGSTHTAIPVWQKFAERCDEYAPEIAEGITGVPAADIEKAALVYATRVDERWGNGGIMYQLGVEHHGNGVQNCRAIEILTAITGNTDTPGGQRGSTKLDMNYMGNFGLAPYDPNADRSCDGTKRLGADTHPLLNWWGMWANSNSIAEAGATGKPYPLKGAMCGAGDFMSMANSTLMWDCLKQLDFFFDIDLWHHPTSELADIILPARHWLEVPLPRQSQGASGALGACVPVVEPLAESQYDPTIAEMLYQRAGIQWGWDAENPYPTMEEQLDYVVREVAPS…	661
14798	15	TLSRRTFLKTSAVAAAAVGLSAGAESALAAAPYTAVDSAGEVKRIRTCCRGCGKMECGVWVTVENGRAVKIEGDESAPHTMGSCCNKSVSSLQACYHPDRLRYPMKRTNPKGEDPGWVRIGWDEALDAIVEGIQQVKDKYGGEALFTMGGTGRIWCMSPYAGYGPWFMTPNTSVAWQVCKGPRHFASALTSEYNHSWSATVERPPVFTIWASTPEGSNYDEAGRSVIDEAMQADTFISVDPRTTNLGKESDIHLALKGGTDTALALAMCHVIIENDLVDWKFVKRWTNACFLVVDDKEPSGPPVPHIFHGPTMVKTKLLTQADLQEDGSPWKYMVWDKASNSLKWFNASADQAKANPDYDPAADPECGIWEGEKPYPRYDGTGNADNWSERTFAGQWGE…	691
14798	15	MSSLTLSRRTFLKTSAVAAAAVGLSAGAESALAAAPYTAVDSAGEVKRIRTCCRGCGKMECGVWVTVENGRAVKIEGDESAPHTMGSCCNKSVSSLQACYHPDRLRYPMKRTNPKGEDPGWVRIGWDEALDAIVEGIQQVKDKYGGEALFTMGGTGRIWCMSPYAGYGPWFMTPNTSVAWQVCKGPRHFASALTSEYNHSWSATVERPPVFTIWASTPEGSNYDEAGRSVIDEAMQADTFISVDPRTTNLGKESDIHLALKGGTDTALALAMCHVIIENDLVDWKFVKRWTNACFLVVDDKEPSGPPVPHIFHGPTMVKTKLLTQADLQEDGSPWKYMVWDKASNSLKWFNASADQAKANPDYDPAADPECGIWEGEKPYPRYDGTGNADNWSERTFAG…	697
14801	15	HVIIENDLVDWKFVKRWTNACFLVVDDKEPSGPPVPHIFHGPTMVKTKLLTQADLQEGGSPWKYMVWDKASNSLKWFNASADQAKANPDYDPALDPECGIWEGETPYPRYDGSGNADNWSERTFAGQWGEANVREGHAQCWMPELQDFEAIDPATEGSFEVTFADGTKHTAVPVWQKFAERCAEYAPDKSAEITGVPAEKVTEAALVYGTRKDPRWGNGGIMYQLAVEHHGNSIMNCRAIELLTAITGNTDGPGGQRGATKLDVNYMGNFSDQSYSKTIDSPLNHPEIMEKQLGRDKHPLFEWWALWANANSIWEAGVTGEPYPVKGAVCQSGDFMNMGNTTKAWDTLAQLDFMFDIDLWHHPTSEMADVILPCTHWLEIACPRQSQGSGGALGACVPC…	711
14797	15	TLSRRTFLKTSAVAAAAVGLSAGAESALAAAPYTAVDSAGEVKRIRTCCRGCGKMECGVWVTVENGRAVKIEGDESAPHTMGSCCNKSVSSLQACYHPDRLRYPMKRTNPKGEDPGWVRIGWDEALDAIVEGIQQVKDKYGGEALFTMGGTGRIWCMSPYAGYGPWFMTPNTSVAWQVCKGPRHFASALTSEYNHSWSATVERPPVFTIWASTPEGSNYDEAGRSVIDEAMQADTFISVDPRTTNLGKESDIHLALKGGTDTALALAMCHVIIENDLVDWKFVKRWTNACFLVVDDKEPSGPPVPHIFHGPTMVKTKLLTQADLQEDGSPWKYMVWDKASNSLKWFNASADQAKANPDYDPAADPECGIWEGEKPYPRYDGTGNADNWSERTFAGQWGE…	751
14797	15	MSSLTLSRRTFLKTSAVAAAAVGLSAGAESALAAAPYTAVDSAGEVKRIRTCCRGCGKMECGVWVTVENGRAVKIEGDESAPHTMGSCCNKSVSSLQACYHPDRLRYPMKRTNPKGEDPGWVRIGWDEALDAIVEGIQQVKDKYGGEALFTMGGTGRIWCMSPYAGYGPWFMTPNTSVAWQVCKGPRHFASALTSEYNHSWSATVERPPVFTIWASTPEGSNYDEAGRSVIDEAMQADTFISVDPRTTNLGKESDIHLALKGGTDTALALAMCHVIIENDLVDWKFVKRWTNACFLVVDDKEPSGPPVPHIFHGPTMVKTKLLTQADLQEDGSPWKYMVWDKASNSLKWFNASADQAKANPDYDPAADPECGIWEGEKPYPRYDGTGNADNWSERTFAG…	757
14822	15	NTAVAWQVCKGPRHFSSALTSEYNHSWSASVERPPVYTIWASTPEVSNYDEAGRSVTDEVFQADTFISVDPRTTALGKEADIHLALRAGTDTALALAMCDVVIKHDLVDWKFVRRWTNAPFLVVDDKEPSGPEIPHIFHGPNMIKTKLLTQADLQEDGSPYKYMVWDNASGSLKWFNATGQRAAADPTYDPAVDPECNCWEGEQPWKRYDGTGHKDSWSRRNFKGMEGQANLREGQSQAWLPDEDDFESIDPAVYGEFEVTFKDGSKHTAIPVWQKFVDRCDEYAPEKAAKICELDPALIEKAALAYATRKDPRWGNGGILYQLAIEHHGNSIMNCRAIELLTCITGNTDGPGGQRGATKIDVNYMGNFSDQSYNANIDSQLKHPEIMAKQLGRDEHPL…	798
14822	15	PNTAVAWQVCKGPRHFSSALTSEYNHSWSASVERPPVYTIWASTPEVSNYDEAGRSVTDEVFQADTFISVDPRTTALGKEADIHLALRAGTDTALALAMCDVVIKHDLVDWKFVRRWTNAPFLVVDDKEPSGPEIPHIFHGPNMIKTKLLTQADLQEDGSPYKYMVWDNASGSLKWFNATGQRAAADPTYDPAVDPECNCWEGEQPWKRYDGTGHKDSWSRRNFKGMEGQANLREGQSQAWLPDEDDFESIDPAVYGEFEVTFKDGSKHTAIPVWQKFVDRCDEYAPEKAAKICELDPALIEKAALAYATRKDPRWGNGGILYQLAIEHHGNSIMNCRAIELLTCITGNTDGPGGQRGATKIDVNYMGNFSDQSYNANIDSQLKHPEIMAKQLGRDEHP…	799
14798	15	PDRLRYPMKRTNPKGEDPGWVRIGWDEALDAIVEGIQQVKDKYGGEALFTMGGTGRIWCMSPYAGYGPWFMTPNTSVAWQVCKGPRHFASALTSEYNHSWSATVERPPVFTIWASTPEGSNYDEAGRSVIDEAMQADTFISVDPRTTNLGKESDIHLALKGGTDTALALAMCHVIIENDLVDWKFVKRWTNACFLVVDDKEPSGPPVPHIFHGPTMVKTKLLTQADLQEDGSPWKYMVWDKASNSLKWFNASADQAKANPDYDPAADPECGIWEGEKPYPRYDGTGNADNWSERTFAGQWGEANVREGHAQCWMPELQDFEAIDPATEGSFEVTFADGSKHTAVPVWQKFAERCAEYAPDKSAEITGVPAEKVTEAALVYGTRKDPRWGNGGIMYQLAV…	883
14824	15	NVSRRTFVKLSATTAAVAAIGATAGSALADEPYTAANSTGQVQRIRTCCRGCGKMECGVWVTVENGRAVKIEGDESAPHSMGSCCAKSVSSIQACYHPDRLRYPMKRTQPKGEDPGWQRISWEEALDTIVKGIENVKAKYGGESLFTMGGTGRIWCMSPYAGYGSWFMTPNTAVAWQVCKGPRHFSSALTSEYNHSWSASVERPSVYTIWASTPEVSNYDEAGRSVTDEVFQADTFISVDPRTTALGKEADIHLALRAGTDTALALAMCDVVIKHDLVDWKFVRRWTNAPFLVVDDKEPSGPEIPHIFHGPNMIKTKLLTQADLQEDGSPYKYMVWDNASGSLKWFNATGQRAAADPTYDPAADPECNCWEGEQPWKRYDGTGHKDTWSRRNFKGMEGQ…	920
14824	15	MAKLNVSRRTFVKLSATTAAVAAIGATAGSALADEPYTAANSTGQVQRIRTCCRGCGKMECGVWVTVENGRAVKIEGDESAPHSMGSCCAKSVSSIQACYHPDRLRYPMKRTQPKGEDPGWQRISWEEALDTIVKGIENVKAKYGGESLFTMGGTGRIWCMSPYAGYGSWFMTPNTAVAWQVCKGPRHFSSALTSEYNHSWSASVERPSVYTIWASTPEVSNYDEAGRSVTDEVFQADTFISVDPRTTALGKEADIHLALRAGTDTALALAMCDVVIKHDLVDWKFVRRWTNAPFLVVDDKEPSGPEIPHIFHGPNMIKTKLLTQADLQEDGSPYKYMVWDNASGSLKWFNATGQRAAADPTYDPAADPECNCWEGEQPWKRYDGTGHKDTWSRRNFKG…	922
14822	15	TAADSAGQVRRIRTCCRGCGKMECGVWVTVENGRAVKIEGDESAPHSMGSCCAKSVSSIQACYHPDRLRYPMKRTQPKGEDPGWQRINWEEALDTIVKGIENVKAKYGGESLFTMGGTGRIWCMSPYAGYGSWFMTPNTAVAWQVCKGPRHFSSALTSEYNHSWSASVERPPVYTIWASTPEVSNYDEAGRSVTDEVFQADTFISVDPRTTALGKEADIHLALRAGTDTALALAMCDVVIKHDLVDWKFVRRWTNAPFLVVDDKEPSGPEIPHIFHGPNMIKTKLLTQADLQEDGSPYKYMVWDNASGSLKWFNATGQRAAADPTYDPAVDPECNCWEGEQPWKRYDGTGHKDSWSRRNFKGMEGQANLREGQSQAWLPDEDDFESIDPALLGSFEVTF…	935
14822	15	EEPYTAADSAGQVRRIRTCCRGCGKMECGVWVTVENGRAVKIEGDESAPHSMGSCCAKSVSSIQACYHPDRLRYPMKRTQPKGEDPGWQRINWEEALDTIVKGIENVKAKYGGESLFTMGGTGRIWCMSPYAGYGSWFMTPNTAVAWQVCKGPRHFSSALTSEYNHSWSASVERPPVYTIWASTPEVSNYDEAGRSVTDEVFQADTFISVDPRTTALGKEADIHLALRAGTDTALALAMCDVVIKHDLVDWKFVRRWTNAPFLVVDDKEPSGPEIPHIFHGPNMIKTKLLTQADLQEDGSPYKYMVWDNASGSLKWFNATGQRAAADPTYDPAVDPECNCWEGEQPWKRYDGTGHKDSWSRRNFKGMEGQANLREGQSQAWLPDEDDFESIDPALLGSF…	939
14824|17256	15	NVSRRTFVKLSATTAAVAAIGATAGSALADEPYTAANSTGQVRRIRTCCRGCGKMECGVWVTVENGRAVKIEGDESAPHSMGSCCAKSVSSIQACYHPDRLRYPMKRTQPKGEDPGWQRISWEEALDTIVKGIENVKAKYGGESLFTMGGTGRIWCMSPYAGYGSWFMTPNTAVAWQVCKGPRHFASALTSEYNHSWSASVERPPVYTIWASTPEVSNYDEAGRSVTDEVFQADTFISVDPRTTALGKEADIHLALRAGTDTALALAMCDVIIKHDLVDWKFVRRWTNAPFLVVDDKTPSGPEIPHIFHGANMIKTKLLTQADLQEDGSPYKYMVWDNASGSLKWFNATGQRASADPTYDPAADPECNCWEGEQPWKRYDGAGHKDTWSRRTFKGMEGQ…	967
14822	15	NVSRRTFVKMTAATAAVAAIGATAGSALAEEPYTAADSAGQVRRIRTCCRGCGKMECGVWVTVENGRAVKIEGDESAPHSMGSCCAKSVSSIQACYHPDRLRYPMKRTQPKGEDPGWQRISWEEALDTIVKGIENVKAKYGGESLFTMGGTGRIWCMSPYAGYGSWFMTPNTAVAWQVCKGPRHFSSALTSEYNHSWSASVERPPVYTIWASTPEVSNYDEAGRSVTDEVFQADTFISVDPRTTALGKEADIHLALRAGTDTALALAMCDVVIKHDLVDWKFVRRWTNAPFLVVDDKEPSGPEIPHIFHGPNMIKTKLLTQADLQEDGSPYKYMVWDNASGSLKWFNATGQRAAADPTYDPAVDPECNCWEGEQPWKRYDGTGHKDSWSRRNFKGMEGQ…	968
14824	15	MAKLNVSRRTFVKLSATTAAVAAIGATAGSALADEPYTAANSTGQVRRIRTCCRGCGKMECGVWVTVENGRAVKIEGDESAPHSMGSCCAKSVSSIQACYHPDRLRYPMKRTQPKGEDPGWQRISWEEALDTIVKGIENVKAKYGGESLFTMGGTGRIWCMSPYAGYGSWFMTPNTAVAWQVCKGPRHFASALTSEYNHSWSASVERPPVYTIWASTPEVSNYDEAGRSVTDEVFQADTFISVDPRTTALGKEADIHLALRAGTDTALALAMCDVIIKHDLVDWKFVRRWTNAPFLVVDDKTPSGPEIPHIFHGANMIKTKLLTQADLQEDGSPYKYMVWDNASGSLKWFNATGQRASADPTYDPAADPECNCWEGEQPWKRYDGAGHKDTWSRRTFKG…	971
14822	15	MAKLNVSRRTFVKMTAATAAVAAIGATAGSALAEEPYTAADSAGQVRRIRTCCRGCGKMECGVWVTVENGRAVKIEGDESAPHSMGSCCAKSVSSIQACYHPDRLRYPMKRTQPKGEDPGWQRISWEEALDTIVKGIENVKAKYGGESLFTMGGTGRIWCMSPYAGYGSWFMTPNTAVAWQVCKGPRHFSSALTSEYNHSWSASVERPPVYTIWASTPEVSNYDEAGRSVTDEVFQADTFISVDPRTTALGKEADIHLALRAGTDTALALAMCDVVIKHDLVDWKFVRRWTNAPFLVVDDKEPSGPEIPHIFHGPNMIKTKLLTQADLQEDGSPYKYMVWDNASGSLKWFNATGQRAAADPTYDPAVDPECNCWEGEQPWKRYDGTGHKDSWSRRNFKG…	972
14352|14353|14351	15	SVSRRSFLKIAAATGVIAGLGMTAGSALAETDYTVLDSTDTTRKVRTVCRGCGKMECGVWVTVENGRAVKIEGDESAGHTLGSCCNKSVSSMQACYHPDRLRYPMKRTNPKGEDPGWVRISWDEAIDTIYDGIEAVRAKYGSEALFDMAGTGRMYCNQGTFGAWFHSPNSFGAYQVCKGPRHFASALTSDWNMSWSATVDRPPVFTIWASGPECSNYDESGRSVVDEALNAPTFISVDPRTTNLGKESDIHLALKGGTDVPLALAMCDVVIKNDLVDWQFVKRWTNACFLVVEDKEPNGPELPHIWHGPTNVKTTLLTQADLEEDGSPYKYMVWDQATESLKWFNASADRRLADPEWDPVTDEECNIWEGEKPWKRYDGDGPQDEWSRRNFEGTEADTV…	973
14352|14353|14351	15	GNMQESVSRRSFLKIAAATGVIAGLGMTAGSALAETDYTVLDSTDTTRKVRTVCRGCGKMECGVWVTVENGRAVKIEGDESAGHTLGSCCNKSVSSMQACYHPDRLRYPMKRTNPKGEDPGWVRISWDEAIDTIYDGIEAVRAKYGSEALFDMAGTGRMYCNQGTFGAWFHSPNSFGAYQVCKGPRHFASALTSDWNMSWSATVDRPPVFTIWASGPECSNYDESGRSVVDEALNAPTFISVDPRTTNLGKESDIHLALKGGTDVPLALAMCDVVIKNDLVDWQFVKRWTNACFLVVEDKEPNGPELPHIWHGPTNVKTTLLTQADLEEDGSPYKYMVWDQATESLKWFNASADRRLADPEWDPVTDEECNIWEGEKPWKRYDGDGPQDEWSRRNFEGT…	978
14798|14797|14799	15	NLSRRSFLKTAAVTAVAANLVLNAESALAETSHTAADGVGEVKRIRSCCRGCGKMECGVWVTVANGRAVKIEGDETAPHTMGSCCNKSVASLQACYHPDRLYHPMKRTNPKGEDPGWVRISWDEALDIIVAGVQQVKDKYGGQSLFTMGGTGRIWSMSPYNGYDSWFMTPNNVVAWQVCKGPRHFASALTSEFNHSWSATVERPPVFTIWASTPEGSNYDEAGRSVVDEAMQAQTFISVDPRTTNLGKEADIHLALKGGTDAALALAMCHVIIENDLVDWKFVKRWTNACFLVVDDKEPSGPPIPHTYNATTMVKTKLLTQADLQEDGSPWKYMVWDKASNSLKWFNASADQAKANPDYDPATDPECGIWEGEKPYKRYDGSGFEEHWSKENFPGQWGE…	980
14798|14797	15	TLSRRTFLKTSAVAAAAVGLSAGAESALAAAPYTAVDSAGEVKRIRTCCRGCGKMECGVWVTVENGRAVKIEGDESAPHTMGSCCNKSVSSLQACYHPDRLRYPMKRTNPKGEDPGWVRIGWDEALDAIVEGIQQVKDKYGGEALFTMGGTGRIWCMSPYAGYGPWFMTPNTSVAWQVCKGPRHFASALTSEYNHSWSATVERPPVFTIWASTPEGSNYDEAGRSVIDEAMQADTFISVDPRTTNLGKESDIHLALKGGTDTALALAMCHVIIENDLVDWKFVKRWTNACFLVVDDKEPSGPPVPHIFHGPTMVKTKLLTQADLQEDGSPWKYMVWDKASNSLKWFNASADQAKANPDYDPAADPECGIWEGEKPYPRYDGTGNADNWSERTFAGQWGE…	980
14797	15	SLTLSRRTFLKTSAVAAAAVGLSAGAESALAAAPYTAVDSAGEVKRIRTCCRGCGKMGCGVWVTVENGRAVKIEGDESAPHTMGSCCNKSVSSLQACYHPDRLRYPMKRTNPKGEDPGWVRIGWDEALDAIVEGIQQVKDKYGGEALFTMGGTGRIWCMSPYAGYGPWFMTPNTSVAWQVCKGPRHFASALTSEYNHSWSATVERPPVFTIWASTPEGSNYDEAGRSVIDEAMQADTFISVDPRTTNLGKESDIHLALKGGTDTALALAMCHVIIENDLVDWKFVKRWTNACFLVVDDKEPSGPPVPHIFHGPTMVKTKLLTQADLQEDGSPWKYMVWDKASNSLKWFNASADQAKANPDYDPAADPEGGIWEGEKPYPRYDGTGNADNWSERTFAGQW…	982
14798|14797|14799	15	MGSLNLSRRSFLKTAAVTAVAANLVLNAESALAETSHTAADGVGEVKRIRSCCRGCGKMECGVWVTVANGRAVKIEGDETAPHTMGSCCNKSVASLQACYHPDRLYHPMKRTNPKGEDPGWVRISWDEALDIIVAGVQQVKDKYGGQSLFTMGGTGRIWSMSPYNGYDSWFMTPNNVVAWQVCKGPRHFASALTSEFNHSWSATVERPPVFTIWASTPEGSNYDEAGRSVVDEAMQAQTFISVDPRTTNLGKEADIHLALKGGTDAALALAMCHVIIENDLVDWKFVKRWTNACFLVVDDKEPSGPPIPHTYNATTMVKTKLLTQADLQEDGSPWKYMVWDKASNSLKWFNASADQAKANPDYDPATDPECGIWEGEKPYKRYDGSGFEEHWSKENFPG…	984
14798	15	MSSLTLSRRTFLKTSAVAAAAVGLSAGAESALAAAPYTAVDSAGEVKRIRTCCRGCGKMECGVWVTVENGRAVKIEGDESAPHTMGSCCNKSVSSLQACYHPDRLRYPMKRTNPKGEDPGWVRIGWDEALDAIVEGIQQVKDKYGGEALFTMGGTGRIWCMSPYAGYGPWFMTPNTSVAWQVCKGPRHFASALTSEYNHSWSATVERPPVFTIWASTPEGSNYDEAGRSVIDEAMQADTFISVDPRTTNLGKESDIHLALKGGTDTALALAMCHVIIENDLVDWKFVKRWTNACFLVVDDKEPSGPPVPHIFHGPTMVKTKLLTQADLQEDGSPWKYMVWDKASNSLKWFNASADQAKANPDYDPAADPECGIWEGEKPYPRYDGTGNADNWSERTFAG…	984
14798	15	EKMSSLTLSRRTFLKTSAVAAAAVGLSAGAESALAAAPYTAVDSAGEVKRIRTCCRGCGKMECGVWVTVENGRAVKIEGDESAPHTMGSCCNKSVSSLQACYHPDRLRYPMKRTNPKGEDPGWVRIGWDEALDAIVEGIQQVKDKYGGEALFTMGGTGRIWCMSPYAGYGPWFMTPNTSVAWQVCKGPRHFASALTSEYNHSWSATVERPPVFTIWASTPEGSNYDEAGRSVIDEAMQADTFISVDPRTTNLGKESDIHLALKGGTDTALALAMCHVIIENDLVDWKFVKRWTNACFLVVDDKEPSGPPVPHIFHGPTMVKTKLLTQADLQEDGSPWKYMVWDKASNSLKWFNASADQAKANPDYDPAADPECGIWEGEKPYPRYDGTGNADNWSERTF…	986
14764	16	GKELQMTLADQPYVTEEDGVMKVRTCAWSPPGDHPVGCGLILHVKDNKLIKVEGDPENPVTNGRVCPRCLALDEIVYSEERLQSPMVRDRSERGKNTWKKISWDEAYDILEDKIHEIWDKYGAESIFTLTGTGRESTLYAPVYGPAICNTPNGASTYAFSGEACYGPRATITNYLLGAGVPEIDWAQYWEDRYDHPGYEVPKYIIVWGKDPLYSSPDGFFGHSIIDLMKRGSKIITIDPRLTWLGAHAEYHLQLRPGTDAAVGMGLLRVIIKEGLYDKEFVDKWCYGFEELAEAVEEWTPEKVQEVSWVDPEQLVGAARAFATNAPSTATWGVALDQSKASTQAAQCFLALCSICGYIDVPGGVTITKPTSFIGKWRYDMMDVLDPEMAAKHIVDPDGK…	605
14816	16	EEDGVLKVRTCAWSPPGDHPVGCGMFIHVKDGKIVKVEGDPSHPITQGRLCPRCIALDEVVYHKDRLLSPMKRAREDRGKDAWEKISWDEAYDLLEEKIRGFQENYGAECIFTLTGTGRESTLYAPVYGPAIMNTPNGASTYPFSGEACYGPRATIVNYLLGAGVPEIDSAQFFPDRYDDPRWVCPKYIMVWGKDPLYSSPDGFFGHSIIDIMKRGAKIITVDPRLTWLGAHSEYHLQLRPGTDAAVGMGFLNVIISEDLYDHDFVEKWCYGFEELSEAVKPWTPEKVQEVSWVDPEQLVGAARAFATNAPSTATWGVALDQSKQSTQAAQCFMAICAICGYIDVPGGITITKPTSFIGQWRYDMSDTLTEGMAEKHIVDPTGKYRMFNTGAAMGGVQG…	622
14816	16	EDGVLKVRTCAWSPPGDHPVGCGMFIHVKDGKIVKVEGDPSHPITQGRLCPRCIALDEVVYHKDRLLSPMKRSREDRGKDAWEKISWDEAYDLLEEKIRGFQENYGAECIFTLTGTGRESTLYAPVYGPAIMNTPNGASTYPFSGEACYGPRATIVNYLLGAGVPEIDSAQFFPDRYDDPRWVCPKYIMVWGKDPLYSSPDGFFGHSIIDIMKRGAKIITVDPRLTWLGAHSEYHLQLRPGTDAAVGMGFLNVIISEDLYDHDFVEKWCYGFEELSEAVKPWTPEKVQEVSWVDPEQLVGAARAFATNAPSTATWGVALDQSKQSTQAAQCFMAICAICGYIDVPGGITITKPTSFIGQWRYDMSDTLTEGMAEKHIVDPTGKYRMFNTGAAMGGVQGD…	624
14816	16	EEDGVLKVRTCAWSPPGDHPVGCGMFIHVKDGKIVKVEGDPSHPITQGRLCPRCIALDEVVYHKDRLLSPMKRSREDRGKDAWEKISWDEAYDLLEEKIRGFQENYGAECIFTLTGTGRESTLYAPVYGPAIMNTPNGASTYPFSGEACYGPRATIVNYLLGAGVPEIDSAQFFPDRYDDPRWVCPKYIMVWGKDPLYSSPDGFFGHSIIDIMKRGAKIITVDPRLTWLGAHSEYHLQLRPGTDAAVGMGFLNVIISEDLYDHDFVEKWCYGFEELSEAVKPWTPEKVQEVSWVDPEQLVGAARAFATNAPSTATWGVALDQSKQSTQAAQCFMAICAICGYIDVPGGITITKPTSFIGQWRYDMSDTLTEGMAEKHIVDPTGKYRMFNTGAAMGGVQG…	625
14795	16	VRTCAWSPPGDHPVGCGMFITVKDNKIVKVEGDPDHPITHGRLCPRCIALDEVVYHKDRLMSPMVRAREDRGKNAWKKISWDEAYDLLEKKIREIQDTYGAEAIFTLTGTGRESTLYAPVYGPAIMNTPNGASTYAFSGEACYGPRATITNYLLGAGVPEIDSAQYLPGGYDDPQFEVPKYILVWGKDPLYSNPDGFFGHSIIDLMKRGSKIITIDPRLTWLGSRAEFHLQLRPGTDAAVGMGLLNVIISEGLYDHDFVEKWCYGFDELAEAVKEWTPERVQEVSWVDAEALVGAARAFATSAPSTATWGVALDQSKASTQGAQCFLALVAICGYLDVPGGVTITKPTSFIGQWRYDMSDTLTDGMAEKHIVDPTGKYRLFNTGAAMGGVQGDTLLNWL…	632
14795	16	DGVLKVRTCAWSPPGDHPVGCGMFITVKDNKIVKVEGDPDHPITHGRLCPRCIALDEVVYHKDRLMSPMVRAREDRGKNAWKKISWDEAYDLLEKKIREIQDTYGAEAIFTLTGTGRESTLYAPVYGPAIMNTPNGASTYAFSGEACYGPRATITNYLLGAGVPEIDSAQYLPGGYDDPQFEVPKYILVWGKDPLYSNPDGFFGHSIIDLMKRGSKIITIDPRLTWLGSRAEFHLQLRPGTDAAVGMGLLNVIISEGLYDHDFVEKWCYGFDELAEAVKEWTPERVQEVSWVDAEALVGAARAFATSAPSTATWGVALDQSKASTQGAQCFLALVAICGYLDVPGGVTITKPTSFIGQWRYDMSDTLTDGMAEKHIVDPTGKYRLFNTGAAMGGVQGDT…	639
14816	16	EEDGVLKVRTCAWSPPGDHPVGCGMFIHVKDGKIVKVEGDPSHPITQGRLCPRCIALDEVVYHKDRLLSPMKRAREDRGKDAWEKISWDEAYDLLEEKIRGFQENYGAECIFTLTGTGRESTLYAPVYGPAIMNTPNGASTYPFSGEACYGPRATIVNYLLGAGVPEIDSAQFFPDRYDDPRWVCPKYIMVWGKDPLYSSPDGFFGHSIIDIMKRGAKIITVDPRLTWLGAHSEYHLQLRPGTDAAVGMGFLNVIISEDLYDHDFVEKWCYGFEELSEAVKPWTPEKVQEVSWVDPEQLVGAARAFATNAPSTATWGVALDQSKQSTQAAQCFMAICAICGYIDVPGGITITKPTSFIGQWRYDMSDTLTEGMAEKHIVDPTGKYRMFNTGAAMGGVQG…	640
14816	16	EDGVLKVRTCAWSPPGDHPVGCGMFIHVKDGKIVKVEGDPSHPITQGRLCPRCIALDEVVYHKDRLLSPMKRAREDRGKDAWEKISWDEAYDLLEEKIRGFQENYGAECIFTLTGTGRESTLYAPVYGPAIMNTPNGASTYPFSGEACYGPRATIVNYLLGAGVPEIDSAQFFPDRYDDPRWVCPKYIMVWGKDPLYSSPDGFFGHSIIDIMKRGAKIITVDPRLTWLGAHSEYHLQLRPGTDAAVGMGFLNVIISEDLYDHDFVEKWCYGFEELSEAVKPWTPEKVQEVSWVDPEQLVGAARAFATNAPSTATWGVALDQSKQSTQAAQCFMAICAICGYIDVPGGITITKPTSFIGQWRYDMSDTLTEGMAEKHIVDPTGKYRMFNTGAAMGGVQGD…	641
14816	16	EDGVLKVRTCAWSPPGDHPVGCGMFIHVKDGKIVKVEGDPSHPITQGRLCPRCIALDEVVYHKDRLLSPMKRAREDRGKDAWEKISWDEAYDLLEEKIRGFQENYGAECIFTLTGTGRESTLYAPVYGPAIMNTPNGASTYPFSGEACYGPRATIVNYLLGAGVPEIDSAQFFPDRYDDPRWVCPKYIMVWGKDPLYSSPDGFFGHSIIDIMKRGAKIITVDPRLTWLGAHSEYHLQLRPGTDAAVGMGFLNVIISEDLYDHDFVEKWCYGFEELSEAVKPWTPEKVQEVSWVDPEQLVGAARAFATNAPSTATWGVALDQSKQSTQAAQCFMAICAICGYIDVPGGITITKPTSFIGQWRYDMSDTLTEGMAEKHIVDPTGKYRMFNTGAAMGGVQGD…	653
14816	16	EEDGVLKVRTCAWSPPGDHPVGCGMFIHVKDGKIVKVEGDPSHPITQGRLCPRCIALDEVVYHKDRLLSPMKRAREDRGKDAWEKISWDEAYDLLEEKIRGFQENYGAECIFTLTGTGRESTLYAPVYGPAIMNTPNGASTYPFSGEACYGPRATIVNYLLGAGVPEIDSAQFFPDRYDDPRWVCPKYIMVWGKDPLYSSPDGFFGHSIIDIMKRGAKIITVDPRLTWLGAHSEYHLQLRPGTDAAVGMGFLNVIISEDLYDHDFVEKWCYGFEELSEAVKPWTPEKVQEVSWVDPEQLVGAARAFATNAPSTATWGVALDQSKQSTQAAQCFMAICAICGYIDVPGGITITKPTSFIGQWRYDMSDTLTEGMAEKHIVDPTGKYRMFNTGAAMGGVQG…	654
14796	16	VRTCAWSPPGDHPVGCGMFITVKDNKIVKVEGDPDHPITHGRLCPRCIALDEVVYHKDRLLSPMKRDRADRGKDTWEKISWDEAYDLLEKKIREMQDSYGAESIFTLTGTGRESTLYAPVYGPAIMNTPNGASTYAFSGEACYGPRATITNYLLGAGVPEIDSAQFLPGGYDDPRYEVPKYILVWGKDPLYSNPDGFFGHSIIDLMKRGSKIITIDPRLTWLGSRAEYHLQLRPGTDAAVGMGLLNVIISEGLYDHDFVEKWCYGFDELTEACRPWTPERVQEVTWVDADVLVGAARAFATNAPSTATWGVALDQSKASTQGAQCFLALVAICGYLDVPGGVTITKPTSFIGQWRYDMSDTLTPGMAEKHIVDPTGKYRLFNTCAAMGGVQGDTLLNWL…	744
14795	16	VRTCAWSPPGDHPVGCGMFITVKDNKIVKVEGDPDHPITHGRLCPRCIALDEVVYHKDRLMSPMVRAREDRGKNAWKKISWDEAYDLLEKKIREIQDTYGAEAIFTLTGTGRESTLYAPVYGPAIMNTPNGASTYAFSGEACYGPRATITNYLLGAGVPEIDSAQYLPGGYDDPQFEVPKYILVWGKDPLYSNPDGFFGHSIIDLMKRGSKIITIDPRLTWLGSRAEFHLQLRPGTDAAVGMGLLNVIISEGLYDHDFVEKWCYGFDELAEAVKEWTPERVQEVSWVDAEALVGAARAFATSAPSTATWGVALDQSKASTQGAQCFLALVAICGYLDVPGGVTITKPTSFIGQWRYDMSDTLTDGMAEKHIVDPTGKYRLFNTGAAMGGVQGDTLLNWL…	744
14816	16	EEDGVLKVRTCAWSPPGDHPVGCGMFIHVKDGKIVKVEGDPSHPITQGRLCPRCIALDEVVYHKDRLLSPMKRAREDRGKDAWEKISWDEAYDLLEEKIRGFQENYGAECIFTLTGTGRESTLYAPVYGPAIMNTPNGASTYPFSGEACYGPRATIVNYLLGAGVPEIDSAQFFPDRYDDPRWVCPKYIMVWGKDPLYSSPDGFFGHSIIDIMKRGAKIITVDPRLTWLGAHSEYHLQLRPGTDAAVGMGFLNVIISEDLYDHDFVEKWCYGFEELSEAVKPWTPEKVQEVSWVDPEQLVGAARAFATNAPSTATWGVALDQSKQSTQAAQCFMAICAICGYIDVPGGITITKPTSFIGQWRYDMSDTLTEGMAEKHIVDPTGKYRMFNTGAAMGGVQG…	744
14764|14765	16	EEDGVMKVRTCAWSPPGDHPVGCGLILHVKDNKLIKVEGDPENPVTNGRVCPRCLALDEIVYSEERLQSPMVRDRSERGKNTWKKISWDEAYDILEDKIHEIWDKYGAESIFTLTGTGRESTLYAPVYGPAICNTPNGASTYAFSGEACYGPRATITNYLLGAGVPEIDWAQYWEDRYDHPGYEVPKYIIVWGKDPLYSSPDGFFGHSIIDLMKRGSKIITIDPRLTWLGAHAEYHLQLRPGTDAAVGMGLLRVIIKEGLYDKEFVDKWCYGFEELAEAVEEWTPEKVQEVAWVDPEQLVGAARAFATNAPSTATWGVALDQSKASTQAAQCFLALCSICGYIDVPGGVTITKPTSFIGKWRYDMMDVLDPEMAAKHIVDPDGKYALFNAGAAMGGVQG…	745
14816|14815|14818	16	EEDGVLKVRTCAWSPPGDHPVGCGMFIHVKDGKIVKVEGDPSHPITQGRLCPRCIALDEVVYHKDRLLSPMKRAREDRGKDAWEKISWDEAYDLLEEKIRGFQENYGAECIFTLTGTGRESTLYAPVYGPAIMNTPNGASTYPFSGEACYGPRATIVNYLLGAGVPEIDSAQFFPDRYDDPRWVCPKYIMVWGKDPLYSSPDGFFGHSIIDIMKRGAKIITVDPRLTWLGAHSEYHLQLRPGTDAAVGMGFLNVIISEDLYDHDFVEKWCYGFEELSEAVKPWTPEKVEEVSWVDPEQLVEAARAFATNAPSTATWGVALDQSKQSTQAAQCFMAICAICGYIDVPGGITITKPTSFIGQWRYDMSDTLTEGMAEKHIVDPTGKYRMFNTGAAMGGVQG…	745
14792	16	EEDGVYKVRTCAWSPPGDHPVGCGMFLHVKDGKLVKVEGDPDHPITHGRLCPRCIALDEVVYSEERLRHPMIRAKEDRGRDAWRQVSWDEAYDYIETKVRQIWEDYGAETIFTLTGTGRESTLYAPVYGPAVLNTCNGGSTYAFSGESCYGPRATITNYLLGAGYPEMDWAQYFPDRYDDPRYEVPKYILIWGKDPLYSNPDGFFGHCVIDLMKRGSRLIVVDPRVTWLATRADYHLALRPGTDAAVGLAMLNVIIGEDLYDHEFVEKWCYGFDELAEYVKGFTPEWAEPITWVDADIIREASRAFANNAPSTALWGVALDQSKNSVQAGQAFLGIIAICGYFDVPGGITLQQPTSFIGKWRYEMGSTISEEMAEKHIVDPDGKYKLFNLGAAMGGVQG…	747
14764|14765	16	EDGVMKVRTCAWSPPGDHPVGCGLILHVKDNKLIKVEGDPENPVTNGRVCPRCLALDEIVYSEERLQSPMVRDRSERGKNTWKKISWDEAYDILEDKIHEIWDKYGAESIFTLTGTGRESTLYAPVYGPAICNTPNGASTYAFSGEACYGPRATITNYLLGAGVPEIDWAQYWEDRYDHPGYEVPKYIIVWGKDPLYSSPDGFFGHSIIDLMKRGSKIITIDPRLTWLGAHAEYHLQLRPGTDAAVGMGLLRVIIKEGLYDKEFVDKWCYGFEELAEAVEEWTPEKVQEVAWVDPEQLVGAARAFATNAPSTATWGVALDQSKASTQAAQCFLALCSICGYIDVPGGVTITKPTSFIGKWRYDMMDVLDPEMAAKHIVDPDGKYALFNAGAAMGGVQGD…	748
14816	16	EDGVLKVRTCAWSPPGDHPVGCGMFIHVKDGKIVKVEGDPSHPITQGRLCPRCIALDEVVYHKDRLLSPMKRAREDRGKDAWEKISWDEAYDLLEEKIRGFQENYGAECIFTLTGTGRESTLYAPVYGPAIMNTPNGASTYPFSGEACYGPRATIVNYLLGAGVPEIDSAQFFPDRYDDPRWVCPKYIMVWGKDPLYSSPDGFFGHSIIDIMKRGAKIITVDPRLTWLGAHSEYHLQLRPGTDAAVGMGFLNVIISEDLYDHDFVEKWCYGFEELSEAVKPWTPEKVEEVSWVDPEQLVGAARAFATNAPSTATWGVALDQSKQSTQAAQCFMAICAICGYIDVPGGITITKPTSFIGQWRYDMSDTLTEGMAEKHIVDPTGKYRMFNTGAAMGGVQGD…	750
14796	16	DGVLKVRTCAWSPPGDHPVGCGMFITVKDNKIVKVEGDPDHPITHGRLCPRCIALDEVVYHKDRLLSPMKRDRADRGKDTWEKISWDEAYDLLEKKIREMQDSYGAESIFTLTGTGRESTLYAPVYGPAIMNTPNGASTYAFSGEACYGPRATITNYLLGAGVPEIDSAQFLPGGYDDPRYEVPKYILVWGKDPLYSNPDGFFGHSIIDLMKRGSKIITIDPRLTWLGSRAEYHLQLRPGTDAAVGMGLLNVIISEGLYDHDFVEKWCYGFDELTEACRPWTPERVQEVTWVDADVLVGAARAFATNAPSTATWGVALDQSKASTQGAQCFLALVAICGYLDVPGGVTITKPTSFIGQWRYDMSDTLTPGMAEKHIVDPTGKYRLFNTCAAMGGVQGDT…	751
14816	16	EDGVLKVRTCAWSPPGDHPVGCGMFIHVKDGKIVKVEGDPSHPITQGRLCPRCIALDEVVYHKDRLLSPMKRAREDRGKDAWEKISWDEAYDLLEEKIRGFQENYGAECIFTLTGTGRESTLYAPVYGPAIMNTPNGASTYPFSGEACYGPRATIVNYLLGAGVPEIDSAQFFPDRYDDPRWVCPKYIMVWGKDPLYSSPDGFFGHSIIDIMKRGAKIITVDPRLTWLGAHSEYHLQLRPGTDAAVGMGFLNVIISEDLYDHDFVEKWCYGFEELSEAVKPWTPEKVQEVSWVDPEQLVGAARAFATNAPSTATWGVALDQSKQSTQAAQCFMAICAICGYIDVPGGITITKPTSFIGQWRYDMSDTLTEGMAEKHIVDPTGKYRMFNTGAAMGGVQGD…	751
14795	16	DGVLKVRTCAWSPPGDHPVGCGMFITVKDNKIVKVEGDPDHPITHGRLCPRCIALDEVVYHKDRLMSPMVRAREDRGKNAWKKISWDEAYDLLEKKIREIQDTYGAEAIFTLTGTGRESTLYAPVYGPAIMNTPNGASTYAFSGEACYGPRATITNYLLGAGVPEIDSAQYLPGGYDDPQFEVPKYILVWGKDPLYSNPDGFFGHSIIDLMKRGSKIITIDPRLTWLGSRAEFHLQLRPGTDAAVGMGLLNVIISEGLYDHDFVEKWCYGFDELAEAVKEWTPERVQEVSWVDAEALVGAARAFATSAPSTATWGVALDQSKASTQGAQCFLALVAICGYLDVPGGVTITKPTSFIGQWRYDMSDTLTDGMAEKHIVDPTGKYRLFNTGAAMGGVQGDT…	752
14816|14818|14815|14814	16	EDGVLKVRTCAWSPPGDHPVGCGMFIHVKDGKIVKVEGDPSHPITQGRLCPRCIALDEVVYHKDRLLSPMKRAREDRGKDAWEKISWDEAYDLLEEKIRGFQENYGAECIFTLTGTGRESTLYAPVYGPAIMNTPNGASTYPFSGEACYGPRATIVNYLLGAGVPEIDSAQFFPDRYDDPRWVCPKYIMVWGKDPLYSSPDGFFGHSIIDIMKRGAKIITVDPRLTWLGAHSEYHLQLRPGTDAAVGMGFLNVIISEDLYDHDFVEKWCYGFEELSEAVKPWTPEKVEEVSWVDPEQLVGAARAFATNAPSTATWGVALDQSKQSTQAAQCFMAICAICGYIDVPGGITITKPTSFIGQWRYDMSDTLTEGMAEKHIVDPTGKYRMFNTGAAMGGVQGD…	752
14792	16	DYVVEEDGVYKVRTCAWSPPGDHPVGCGMFLHVKDGKLVKVEGDPDHPITHGRLCPRCIALDEVVYSEERLRHPMIRAKEDRGRDAWRQVSWDEAYDYIETKVRQIWEDYGAETIFTLTGTGRESTLYAPVYGPAVLNTCNGGSTYAFSGESCYGPRATITNYLLGAGYPEMDWAQYFPDRYDDPRYEVPKYILIWGKDPLYSNPDGFFGHCVIDLMKRGSRLIVVDPRVTWLATRADYHLALRPGTDAAVGLAMLNVIIGEDLYDHEFVEKWCYGFDELAEYVKGFTPEWAEPITWVDADIIREASRAFANNAPSTALWGVALDQSKNSVQAGQAFLGIIAICGYFDVPGGITLQQPTSFIGKWRYEMGSTISEEMAEKHIVDPDGKYKLFNLGAAMG…	753
tr|A0A6N6NNQ2|A0A6N6NNQ2_9ACTN Molybdopterin-dependent oxidoreductase OS=Ellagibacter isourolithinifaciens OX=2137581 GN=F8C90_01555 PE=4 SV=1	16	MGETCASCKPFITEEDGVLKVRTCAWSPPGDHPVGCGMFIHVKDGKIVKVEGDPSHPITQGRLCPRCIALDEVVYHKDRLLSPMKRAREDRGKDAWEKISWDEAYDLLEEKIRGFQENYGAECIFTLTGTGRESTLYAPVYGPAIMNTPNGASTYPFSGEACYGPRATIVNYLLGAGVPEIDSAQFFPDRYDDPRWVCPKYIMVWGKDPLYSSPDGFFGHSIIDIMKRGAKIITVDPRLTWLGAHSEYHLQLRPGTDAAVGMGFLNVIISEDLYDHDFVEKWCYGFEELSEAVKPWTPEKVQEVSWVDPEQLVGAARAFATNAPSTATWGVALDQSKQSTQAAQCFMAICAICGYIDVPGGITITKPTSFIGQWRYDMSDTLTEGMAEKHIVDPTGKYR…	766
14770	17	DDAEYCVPELMILWGKMPLASNPDGFFGHAVIDLMKRGAKLVTIDPRVNWLATRSELQLRLRNGTDAALAMAMCNIIISEDLYDHDFVERWTYGFDEFKERVAYMTPEDAARICEVPVEDIYTVARMYANAHPASIAWGLAFDQNTNGMQAGQCVLAMICMCGNLDVPGGNIVADLSMPEDITGDAASGQSEHNTDTRAFITEGWYQMTDEERAKCVGMDMYPLYCNQITGAQADCMLDVLETEEPYPIRMAWIANTNLIAPTNSAEPTRWHKALLRSIDFAFGTDCFITPTIQAVCDVFLPLSTVAEHDGVNRTHYGAASITTGCGNKAITVGEAKSDLEIYCMLAKRMAEMFPDDPKARFAYEKYPDYHDYLEKNRLEGRHVFNEVRELVKFKRKVY…	616
14767	17	EFKNDLGKPWKFQDGDFTVIRSSVWSPPGCHPVGCGIKLYVDKDGRLDHVEGDENDPITQGRLCPRCVALKDYIYNPSRVIYPQKRAKEERGNADAWERCSWDEALDIIMDNWRRLTDEYGRETMAIFVGTGRDGMLSQDFQLSIFRTPNLAYTQSGYACYQPRMMSSQMVLGALYPELDYAGGLEGGYDDPEYCVPELMILWGKMPLASNPDGFFGHAVIDLMKRGAKLVTIDPRVNWLATRSELQLRLRNGTDAALAMAMCNIIIKEDLYDHDFVERWTYGFDEFAERVAYMTPEDAARICEVPVEDIYTVARMYANAHPASIAWGLAFDQNTNGMQAGQCVLAMICMCGNLDVPGGNIVADLSMPEDITGDAASGQSEHNTDTRAFITEGWYQMTD…	619
14767	17	MEFKNDLGKPWKFQDGDFTVIRSSVWSPPGCHPVGCGIKLYVDKDGRLDHVEGDENDPITQGRLCPRCVALKDYIYNPSRVIYPQKRAKEERGNADAWERCSWDEALDIIMDNWRRLTDEYGRETMAIFVGTGRDGMLSQDFQLSIFRTPNLAYTQSGYACYQPRMMSSQMVLGALYPELDYAGGLEGGYDDPEYCVPELMILWGKMPLASNPDGFFGHAVIDLMKRGAKLVTIDPRVNWLATRSELQLRLRNGTDAALAMAMCNIIIKEDLYDHDFVERWTYGFDEFAERVAYMTPEDAARICEVPVEDIYTVARMYANAHPASIAWGLAFDQNTNGMQAGQCVLAMICMCGNLDVPGGNIVADLSMPEDITGDAASGQSEHNTDTRAFITEGWYQMT…	620
14770	17	MEFKNDLGKPWKFQDGDFTVIRSSVWSPPGCHPVGCGIKLYVDKDGRLDHVEGDENDPITQGRLCPRCVALKDYIYNPSRVIYPQKRAKEERGNADAWERCSWDEALDIIMDNWRRLTDEYGRETMAIFVGTGRDGMLSQDFQLSIFRTPNLAYTQSGYACYQPRMMASQMVLGALYPELDYAGGLEGGYDDPELMILWGKMPLASNPDGFFGHAVIDLMKRGAKLVTIDPRVNWLATRSELQLRLRNGTDAALAMAMCNIIISEDLYDHDFVERWTYGFDEFKERVAYMTPEDAARICEVPVEDIYTVARMYANAHPASIAWGLAFDQNTNGMQAGQCVLAMICMCGNLDVPGGNIVADLSMPEDITGDAASGQSEHNTDTRAFITEGWYQMTDEERA…	621
14770	17	MEFKNDLGKPWKFQDGDFTVIRSSVWSPPGCHPVGCGIKLYVDKDGRLDHVEGDENDPITQGRLCPRCVALKDYIYNPSRVIYPQKRAKEERGNADAWERCSWDEALDIIMDNWRRLTDEYGRETMAIFVGTGRDGMLSQDFQLSIFRTPNLAYTQSGYACYQPRMMASQMVLGALYPELDYAGGLEGGYDDPEYCVPELMILWGKMPLASNPDGFFGHAVIDLMKRGAKLVTIDPRVNWLATRSELQLRLRNGTDAALAMAMCNIIISEDLYDHDFVERWTYGFDEFKERVAYMTPEDAARICEVPVEDIYTVARMYANAHPASIAWGLAFDQNTNGMQAGQCVLAMICMCGNLDVPGGNIVADLSMPEDITGDAASGQSEHNTDTRAFITEGWYQMT…	631
14816	17	MEFKNDLGKPWKFQDGDFTVYRSSVWSPPGCHPVGCGIKIYVDKDGRMDHIEGDENDPITHGRLCPRCLALKDYVYNPSRVIYPMKRDKAERGNADAWERCSWDEALDLIMDNWKDLTEKYGRKTMAIFVGTGRDGMLSQDFQLSIFRTPNLAYTQSGYACYQPRMMSSQMVLGALYPELDYAGGLEGGYDDPEYQVPELMVLWGKMPLASNPDGFFGHAVIDLMKRGAKLVTIDPRVNWLATRSVVQLRLRNGTDAALAMAMCNILIKEDLYDHDFIERWCYGFDEFAERVAYMTPEKAAEICEVPVDDIYRVARMYAAAKPASIAWGLAFDQNTNGMQAGQCVLAMICMTGNLDVPGGNIVADLSMPEDLTGDAAAGQSAHNTDTRSFITEGWYQMT…	631
14770	17	YDDAEYCVPELMILWGKMPLASNPDGFFGHAVIDLMKRGAKLVTIDPRVNWLATRSELQLRLRNGTDAALAMAMCNIIISEDLYDHDFVERWTYGFDEFKERVAYMTPEDAARICEVPVEDIYTVARMYANAHPASIAWGLAFDQNTNGMQAGQCVLAMICMCGNLDVPGGNIVADLSMPEDITGDAASGQSEHNTDTRAFITEGWYQMTDEERAKCVGMDMYPLYCNQITGAQADCMLDVLETEEPYPIRMAWIANTNLIAPTNSAEPTRWHKALLRSIDFAFGTDCFITPTIQAVCDVFLPLSTVAEHDGVNRTHYGAASITTGCGNKAITVGEAKSDLEIYCMLAKRMAEMFPDDPKARFAYEKYPDYHDYLEKNRLEGRHVFNEVRELVKFKRKV…	634
14816	17	IMEFKNDLGKPWKFQDGDFTVYRSSVWSPPGCHPVGCGIKIYVDKDGRMDHIEGDENDPITHGRLCPRCLALKDYVYNPSRVIYPMKRDKAERGNADAWERCSWDEALDLIMDNWKDLTEKYGRKTMAIFVGTGRDGMLSQDFQLSIFRTPNLAYTQSGYACYQPRMMSSQMVLGALYPELDYAGGLEGGYDDPEYQVPELMVLWGKMPLASNPDGFFGHAVIDLMKRGAKLVTIDPRVNWLATRSVVQLRLRNGTDAALAMAMCNILIKEDLYDHDFIERWCYGFDEFAERVAYMTPEKAAEICEVPVDDIYRVARMYAAAKPASIAWGLAFDQNTNGMQAGQCVLAMICMTGNLDVPGGNIVADLSMPEDLTGDAAAGQSAHNTDTRSFITEGWYQM…	643
14770	17	EFKNDLGKPWKFQDGDFTVIRSSVWSPPGCHPVGCGIKLYVDKDGRLDHVEGDENDPITQGRLCPRCVALKDYIYNPSRVIYPQKRAKEERGNADAWERCSWDEALDIIMDNWRRLTDEYGRETMAIFVGTGRDGMLSQDFQLSIFRTPNLAYTQSGYACYQPRMMASQMVLGALYPELDYAGGLEGGYDDPEYCVPELMILWGKMPLASNPDGFFGHAVIDLMKRGAKLVTIDPRVNWLATRSELQLRLRNGTDAALAMAMCNIIISEDLYDHDFVERWTYGFDEFKERVAYMTPEDAARICEVPVEDIYTVARMYANAHPASIAWGLAFDQNTNGMQAGQCVLAMICMCGNLDVPGGNIVADLSMPEDITGDAASGQSEHNTDTRAFITEGWYQMTD…	645
14770	17	EFKNDLGKPWKFQDGDFTVIRSSVWSPPGCHPVGCGIKLYVDKDGRLDHVEGDENDPITQGRLCPRCVALKDYIYNPSRVIYPQKRAKEERGNADAWERCSWDEALDIIMDNWRRLTDEYGRETMAIFVGTGRDGMLSQDFQLSIFRTPNLAYTQSGYACYQPRMMASQMVLGALYPELDYAGGLEGGYDDPEYCVPELMILWGKMPLASNPDGFFGHAVIDLMKRGAKLVTIDPRVNWLATRSELQLRLRNGTDAALAMAMCNIIISEDLYDHDFVERWTYGFDEFKERVAYMTPEDAARICEVPVEDIYTVARMYANAHPASIAWGLAFDQNTNGMQAGQCVLAMICMCGNLDVPGGNIVADLSMPEDITGDAASGQSEHNTDTRAFITEGWYQMTD…	747
14770	17	MEFKNDLGKPWKFQDGDFTVIRSSVWSPPGCHPVGCGIKLYVDKDGRLDHVEGDENDPITQGRLCPRCVALKDYIYNPSRVIYPQKRAKEERGNADAWERCSWDEALDIIMDNWRRLTDEYGRETMAIFVGTGRDGMLSQDFQLSIFRTPNLAYTQSGYACYQPRMMASQMVLGALYPELDYAGGLEGGYDDPEYCVPELMILWGKMPLASNPDGFFGHAVIDLMKRGAKLVTIDPRVNWLATRSELQLRLRNGTDAALAMAMCNIIISEDLYDHDFVERWTYGFDEFKERVAYMTPEDAARICEVPVEDIYTVARMYANAHPASIAWGLAFDQNTNGMQAGQCVLAMICMCGNLDVPGGNIVADLSMPEDITGDAASGQSEHNTDTRAFITEGWYQMT…	748
14808	17	MEFENDLGKPWKYQDGDFTVVRSSVWSPPGCHPVGCGIKIYVDKDGRLDHVEGDENDPITHGRLCPRCLALKDYVYNPSRVVYPMRRAKEERGNGEAWERCTWDEALDLIMDNWKRLTEQYGRETMAIFVGTGRDGMLSQDFQLSIFRTPNLAYTQSGYACYQPRMMSSQMVLGALYPELDYAGGLEGGYDDPQYQVPELMVLWGKMPLASNPDGFFGHAVIDLMKRGAKLVTIDPRVNWLATRSVVQLRLRNGTDAALAMALCNIIISEDLYDHDFVERWCYGFDEFAERVAYMKPEDAAEICEIPVEDIYRVARLYAAAKPAAIAWGLAFDQNTNGMQAGHCVLGMICMTGNLDVPGGNIVADLSMPEDITGSAAEGQSAYNTDTRAFITEGWYQMT…	806
14767|14768|14770	17	MEFKNDLGKPWKFQDGDFTVIRSSVWSPPGCHPVGCGIKLYVDKDGRLDHVEGDENDPITQGRLCPRCVALKDYIYNPSRVIYPQKRAKEERGNADAWERCSWDEALDIIMDNWRRLTDEYGRETMAIFVGTGRDGMLSQDFQLSIFRTPNLAYTQSGYACYQPRMMSSQMVLGALYPELDYAGGLEGGYDDPEYCVPELMVLWGKMPLASNPDGFFGHAVIDLMKRGAKLVTIDPRVNWLATRSELQLRLRNGTDAALAMAMCNIIIKEDLYDHDFVERWTYGFDEFAERVAYMTPEDAARICEVPVEDIYTVARMYANAHPASIAWGLAFDQNTNGMQAGQCVLAMICMCGNLDVPGGNIVADLSMPEDITGDAASGQSEHNTDTRAFITEGWYQMT…	806
14816|14815|14817	17	MEFKNDLGKPWKFQDGDFTVYRSSVWSPPGCHPVGCGIKIYVDKDGRMDHVEGDENDPITHGRLCPRCLALKDYVYNPSRVIYPMKRDKAERGNADAWERCSWDEALDLIMDNWKDLTEKYGRKTMAIFVGTGRDGMLSQDFQLSIFRTPNLAYTQSGYACYQPRMMSSQMVLGALYPELDYAGGLEGGYDDPEYQVPELMVLWGKMPLASNPDGFFGHAVIDLMKRGAKLVTIDPRVNWLATRSVVQLRLRNGTDAALAMAMCNILIKEDLYDHDFIERWCYGFDEFAERVAYMTPEKAAEICEVPVDDIYRVARMYAAAKPASIAWGLAFDQNTNGMQAGQCVLAMICMTGNLDVPGGNIVADLSMPEDLTGDAAAGQSEHNTDTRSFITEGWYQMT…	806
14765|14764	17	EFENDLGKPWKYQEGDFTVVRSSVWSPPGCHPVGCGIKVYVDKNGKLDHIEGDENDPITQGRLCPRCLAMKDYVYNPHREVYPMKRPHDKIGDADAWERCSWDEALDLIMDKWDEITGKYGRKTMAIHVGTGRDGMLSQDFQLSIFRTPNLAYTQSGYACYQPRMMASQMVLGALYPELDYAGGLEGGYDDPQYQVPELMVIWGKAPLESNPDGFFGHSIIDLMKRGARLFSVDPRVNWLNSRSELQLRVRNGTDAALAMACCNIIINEGLYDADFVEKWTYGFDEFKERVSVMTPEKAAEICEVPVEDIYTFAREYAKAKPASIAWGLAFDQNTNGMQAGHCVLAMIAMCGNLDVPGGNIIADLSMPEDLTAEAAAGQAGNDTDTRSFITEGWYQMTD…	807
14768	17	EFENDLGKPWKFQDGDFTVVRSSVWSPPGCHPVGCGIKVYVDKEGRLDHIEGDENDPITKGRLCPRCIAMKDYVYNPHRVVYPMKRDHDKLGQADAWERISWDEAIDLIMTKWAEITAKYGRKTMAIHVGTGRDGMLSQDFQLSIFRTPNLAYTQSGYACYQPRMMSSQMVLGALYPELDYAGGLPGGYDDPEYQVPELMVVWGKAPLESNPDGFFGHAIIDLMKRGARLISIDPRINWLSTRSELQLRVRNGTDAALAMAVCDIIIKEDLYDHDFVERWTYGFDEFAERVANMTPEKAAEICEVPVEDIYAFARAYAAAKPAAIAWGLAFDQNTNGMQAGHCVLAMIAMCGNLDVPGGNIIADLSMPEDLTGDAAAGQSENNTDTRAFITEGWYQMTD…	807
14795	17	EFKNDLGKPWKFQDGDFTVVRSSVWSPPGCHPVGCGIKIYVDKDGKLDHIEGDENDPVTHGRLCPRCIAMKDYVYNPARVVYPMKRDHDKIGQADAWERCTWDEALDLIMSNWKRLTEKYGRKTMMIHVGTGRDGMLSQDFQLSIFRTPNLAYTQSGYACYQPRNMSSQMILGALYPEIDYAGGLPGGYDDPQFVNPELIVMWGKAPLESNPDGFFGHAVIDLMKRGARLFSIDPRINWLSTRSELQLRPRNGTDAALAMAFCNIIINEDLYDHDFVDRWVYGFDEFKERVSAMAPEKAAEICEVPVEDIYTLAREYAKAKPASIAWGLAFDQNTNGMQAGHCMLAMVAITGNLDVPGGNIIADLSQPEDMTAEAAAGQAGNDTDTRAFITEGWYQMTE…	811
14795	17	MEFKNDLGKPWKFQDGDFTVVRSSVWSPPGCHPVGCGIKIYVDKDGKLDHIEGDENDPVTHGRLCPRCIAMKDYVYNPARVVYPMKRDHDKIGQADAWERCTWDEALDLIMSNWKRLTEKYGRKTMMIHVGTGRDGMLSQDFQLSIFRTPNLAYTQSGYACYQPRNMSSQMILGALYPEIDYAGGLPGGYDDPQFVNPELIVMWGKAPLESNPDGFFGHAVIDLMKRGARLFSIDPRINWLSTRSELQLRPRNGTDAALAMAFCNIIINEDLYDHDFVDRWVYGFDEFKERVSAMAPEKAAEICEVPVEDIYTLAREYAKAKPASIAWGLAFDQNTNGMQAGHCMLAMVAITGNLDVPGGNIIADLSQPEDMTAEAAAGQAGNDTDTRAFITEGWYQMT…	812
14765|14764	17	MEFENDLGKPWKYQEGDFTVVRSSVWSPPGCHPVGCGIKVYVDKNGKLDHIEGDENDPITQGRLCPRCLAMKDYVYNPHREVYPMKRPHDKIGDADAWERCSWDEALDLIMDKWDEITGKYGRKTMAIHVGTGRDGMLSQDFQLSIFRTPNLAYTQSGYACYQPRMMASQMVLGALYPELDYAGGLEGGYDDPQYQVPELMVIWGKAPLESNPDGFFGHSIIDLMKRGARLFSVDPRVNWLNSRSELQLRVRNGTDAALAMACCNIIINEGLYDADFVEKWTYGFDEFKERVSVMTPEKAAEICEVPVEDIYTFAREYAKAKPASIAWGLAFDQNTNGMQAGHCVLAMIAMCGNLDVPGGNIIADLSMPEDLTAEAAAGQAGNDTDTRSFITEGWYQMT…	812
14768	17	MEFENDLGKPWKFQDGDFTVVRSSVWSPPGCHPVGCGIKVYVDKEGRLDHIEGDENDPITKGRLCPRCIAMKDYVYNPHRVVYPMKRDHDKLGQADAWERISWDEAIDLIMTKWAEITAKYGRKTMAIHVGTGRDGMLSQDFQLSIFRTPNLAYTQSGYACYQPRMMSSQMVLGALYPELDYAGGLPGGYDDPEYQVPELMVVWGKAPLESNPDGFFGHAIIDLMKRGARLISIDPRINWLSTRSELQLRVRNGTDAALAMAVCDIIIKEDLYDHDFVERWTYGFDEFAERVANMTPEKAAEICEVPVEDIYAFARAYAAAKPAAIAWGLAFDQNTNGMQAGHCVLAMIAMCGNLDVPGGNIIADLSMPEDLTGDAAAGQSENNTDTRAFITEGWYQMT…	812
14808	17	EFENDLGKPWKYQDGDFTVVRSSVWSPPGCHPVGCGIKIYVDKDGRLDHVEGDENDPITHGRLCPRCLALKDYVYNPSRVVYPMRRAKEERGNGEAWERCTWDEALDLIMDNWKRLTEQYGRETMAIFVGTGRDGMLSQDFQLSIFRTPNLAYTQSGYACYQPRMMSSQMVLGALYPELDYAGGLEGGYDDPQYQVPELMVLWGKMPLASNPDGFFGHAVIDLMKRGAKLVTIDPRVNWLATRSVVQLRLRNGTDAALAMALCNIIISEDLYDHDFVERWCYGFDEFAERVAYMKPEDAAEICEIPVEDIYRVARLYAAAKPAAIAWGLAFDQNTNGMQAGHCVLGMICMTGNLDVPGGNIVADLSMPEDITGSAAEGQSAYNTDTRAFITEGWYQMTD…	822
14770|14767|14768	17	EFKNDLGKPWKFQDGDFTVIRSSVWSPPGCHPVGCGIKLYVDKDGRLDHVEGDENDPITQGRLCPRCVALKDYIYNPSRVIYPQKRAKEERGNADAWERCSWDEALDIIMDNWRRLTDEYGRETMAIFVGTGRDGMLSQDFQLSIFRTPNLAYTQSGYACYQPRMMASQMVLGALYPELDYAGGLEGGYDDPEYCVPELMILWGKMPLASNPDGFFGHAVIDLMKRGAKLVTIDPRVNWLATRSELQLRLRNGTDAALAMAMCNIIISEDLYDHDFVERWTYGFDEFKERVAYMTPEDAARICEVPVEDIYTVARMYANAHPASIAWGLAFDQNTNGMQAGQCVLAMICMCGNLDVPGGNIVADLSMPEDITGDAASGQSEHNTDTRAFITEGWYQMTD…	822
14816|14817|14815	17	IMEFKNDLGKPWKFQDGDFTVYRSSVWSPPGCHPVGCGIKIYVDKDGRMDHIEGDENDPITHGRLCPRCLALKDYVYNPSRVIYPMKRDKAERGNADAWERCSWDEALDLIMDNWKDLTEKYGRKTMAIFVGTGRDGMLSQDFQLSIFRTPNLAYTQSGYACYQPRMMSSQMVLGALYPELDYAGGLEGGYDDPEYQVPELMVLWGKMPLASNPDGFFGHAVIDLMKRGAKLVTIDPRVNWLATRSVVQLRLRNGTDAALAMAMCNILIKEDLYDHDFIERWCYGFDEFAERVAYMTPEKAAEICEVPVDDIYRVARMYAAAKPASIAWGLAFDQNTNGMQAGQCVLAMICMTGNLDVPGGNIVADLSMPEDLTGDAAAGQSEHNTDTRSFITEGWYQM…	824
14808	18	CHVRCGVLVTKVNGRITNIEGDPDCPHNKGYTCSRLDKQRYLEGFVYNPNRLKKPLKRVGERGGGQWEEISWDQAFDEIAEKLAELRDEYGPETLAFTEGTARTWSWLHYKFTNLFGSPNTGGNGTICYSSDMWLEPCTYGGFCSDKSDWVNADLVVLWGRNTIASEPLLWDWVNTNRKERGAKLMVIDPRFSEVAQQADLFLQIRPGTDAALALGWINVIIEEDLYDHEFVDEWCVGFDQLRERAKDYPPEKVAEITWIPADKIRESARMYATTKPACLPWGQKGGDASGINASSAIRGKAILRAITGNIDKKGGDQLAPPSRFPPAFYEHYALSQEQRDKMIGNDRFPGLTFRGWDVISQAYPSFYPYSNAPLLFRAMRDGDPYPVKALIVQADNPV…	693
14796|14795	18	CHVRCGVLVTKKNGRIIDIKGDPDCPHNKGYVCQRLDKQRYLEGFVYNPNRLKRPLKRAGERGGGKWEEISWDQAFDEIAAKLLELRDQYGPETLAFTEGTARTWTWLHYKFTNLFGSPNTGGVGTICYSSDMWLEPCTYGGFCSDKSDWVGADLVVLWGRNTIASEPLLWHWVDTNRKERGAKLMVIDPRCSEVAQQADLWLQLRPGTDAALALGMINVIIEEDLYDHEFVDEWCYGFDQLKERAAEYPVDKVSEITWVPEEKIRQAARMYATTPAACLPWGQKGGDASGINATSTIRAKAILRAITGHIDRKGGELIAPPSRFPPSFYEHYALPQEQRDKMIGNDRFPGLTYKGWDIISQAYPSFYPYANAPLLFRAMRDGDPYPVKALIVQADNPV…	693
14816	18	CHLNCGVLCTKENGRVVKIEGDPDNPHNEGYVCSRLEHDRWKDFEYNPNRLKRPLKRVGERGSGQWEEITWDQAFDEMAERLADLRDKYGAETLCFLEGTYRTQSNLHYKFTNLFGTPNTGGNGTICYSSDMWLEPCTYGGFCSDKSDWKRADLVVLWGRNPAASELLNWQWTLRNMQERGAKLIVIDPRFCEVAQKADLFLQIRPGTDAALALGMINVIIEEDLYNHEFVEEWCYGFDQLKERAAEYPVEKVAEITWIPADKIRQAARMYATTKPACLPWGEKGGDGCGLNASSAIQGKAILRAITGNIDKVGGDQLTMPGDRGNTEDMNFSHDALSQEQRDKMVGNDMYPGLTFKGWDIISKAYPRFYPYSNAPTMFRQMISGDPYPIKACIVQADN…	695
14795	18	EVKRASCFLCHLNCGVLCTKENGRVVKIEGEPDNPHNEGYVCSRLDQDRWIDFEYNPNRLKKPLKRVGERGSGQWEEITWDQAFDEIAAKLAELRDQYGAETLCFLEGTYRTESHLHYKFTNLFGSPNTGGNGTICYSSDMWLEPCTYGGFCSDKSDWKRANLIVLWGRNPAASELLNWKWVTDNMEQRGAKLIFIDPRYCEGAQKADLFLQIRPGTDAALALAMINVIIEEDLYDHEFVEEWCYGFDQLKERAAEWSPERAEEITWVPADKIRQAARMYATIKPACMPWGEKGGDGHGVNATNTIRAKAILRSITGNIDKIGGDQLTMPGDRGNTEDMNFNHNDLPQEQRDKMIGNERFPGLTFKGWDIISKAYPRFYPYSNAPLLFEAMITGKPYPV…	704
14815|14816	18	EVKRASCFLCHLNCGVLCTKENGRVVKIEGDPDNPHNEGYVCSRLEHDRWKDFEYNPNRLKRPLKRVGERGSGQWEEITWDQAFDEMAERLADLRDKYGAETLCFLEGTYRTQSNLHYKFTNLFGTPNTGGNGTICYSSDMWLEPCTYGGFCSDKSDWKRADLVVLWGRNPAASELLNWQWTLRNMQERGAKLIVIDPRFCEVAQKADLFLQIRPGTDAALALGMINVIIEEDLYDHEFVEEWCYGFDQLKERAAEYPVEKVAEITWIPADKIRQAARMYATTKPACLPWGEKGGDGCGLNASSAIQGKAILRAITGNIDKVGGDQLTMPGDRGNTEDMNFSHDALSQEQRDKMVGNDMYPGLTFKGWDIISKAYPRFYPYSNAPTMFRQMISGDPYPI…	704
14808|14807	18	ETTREVKRASCFLCHLNCGVLCTKENGRIVKIEGDPDNPHNEGYVCARLEQDRWKDFEYNPNRLKKPLKRAGERGEGKWEEISWDQAFDEMAQRLAALRDEYGAETLCFLEGTYRTQSNLHYKFTNLFGSPNTGGNGTICYSSDMWLEPCTYGGFCSDKSDWKRADLVVLWGRNPAASELLNWQWTLKNMKERGAKLIVIDPRYCEVAQHADLFLQIRPGTDAALALGMINVIIEEDLYDHEFVDAWCHGFDELKVRAAEYPVDKVAEITWIPADKIRQAARMYATTKPACLPWGEKGGDGCGINATSAIRAKAILRSITGNIDKVGGDQLTMPGDRGNTEDMNFSHDALPQEQRDKMVGNDVYPGLTFKGWDIISEAYPRFYPYSNAPLLFRQMVSGD…	704
14795|14796	18	DKIEVLRAGCYFCHVRCGVLVTKKNGRIIDIKGDPDCPHNKGYVCQRLDKQRYLDGFVYNPNRLKRPLKRAGERGGGKWEEISWDQAFDEIAAKLIELRDEYGAETLAFTEGTARTWTWLHYKFTNLFGSPNTGGVGTICYSSDMWLEPCTYGGFCSDKSDWVGADLVVLWGRNTIASEPLLWHWVDTNRKERGAKLMVIDPRCSEVAQQADLWLQLRPGTDAALALGMINVIIEEDLYDHEFVDEWCYGFDQLKERAAEYPVDKVSEITWVPEDKIRQAARMYATTPAACLPWGQKGGDASGLNATSTIRAKAILRAITGHIDRKGGELIAPPSRFPPSFYEHYALPQEQRDKMIGNDRFPGLTYKGWDIISQAYPSFYPYACAPLLFRAMRDGDPYP…	705
14816	18	EVKRASCFLCHLNCGVLCTKENGRVVKIEGDPDNPHNEGYVCSRLEHDRWKDFEYNPNRLKRPLKRVGERGSGQWEEITWDQAFDEMAERLADLRDKYGAETLCFLEGTYRTQSNLHYKFTNLFGTPNTGGNGTICYSSDMWLEPCTYGGFCSDKSDWKRADLVVLWGRNPAASELLNWQWTLRNMQERGAKLIVIDPRFCEVAQKADLFLQIRPGTDAALALGMINVIIEEDLYNHEFVEEWCYGFDQLKERAAEYPVEKVAEITWIPADKIRQAARMYATTKPACLPWGEKGGDGCGLNASSAIQGKAILRAITGNIDKVGGDQLTMPGDRGNTEDMNFSHDALSQEQRDKMVGNDMYPGLTFKGWDIISKAYPRFYPYSNAPTMFRQMISGDPYPI…	706
14808	18	EDKVEVLRAGCFFCHVRCGVLVTKVNGRITNIEGDPDCPHNKGYTCSRLDKQRYLEGFVYNPNRLKKPLKRVGERGGGQWEEISWDQAFDEIAEKLAELRDEYGPETLAFTEGTARTWSWLHYKFTNLFGSPNTGGNGTICYSSDMWLEPCTYGGFCSDKSDWVNADLVVLWGRNTIASEPLLWDWVNTNRKERGAKLMVIDPRFSEVAQQADLFLQIRPGTDAALALGWINVIIEEDLYDHEFVDEWCVGFDQLRERAKDYPPEKVAEITWIPADKIRESARMYATTKPACLPWGQKGGDASGINASSAIRGKAILRAITGNIDKKGGDQLAPPSRFPPAFYEHYALSQEQRDKMIGNDRFPGLTFRGWDVISQAYPSFYPYSNAPLLFRAMRDGDPY…	706
14794	18	DNIEVLRAGCFFCHVRCGVLVTKKNGRIVDIKGDPDCPHNKGFVCSRLDKKRYLDGFVYNPNRLKRPLKRAGERGGGKWEEITWDQAFDEIAEKLSDLRDKYGAETLAFTEGTARTWSWLHYKFTNLFGSPNTGGNGTICYSSDMWLEPCTYGGFCSDKSDWVGADLVVLWGRNTIASEPLLWHWVDTNMKERGAKLLVIDPRFSEVAQKADLFLQIRPGTDAALALGMINVIIEEDLYDHEFVDEWCIGFDELKERAAEYPPEKVSEITWIPADKIRQAARMYATAPSACLPWGQKGGDASGINASSAIQAKAILRAITGNLDKKGGDLLAPPSRFPPAFYEHYALPQEQRDKMIGNDRFPGLTFKGWDIISQAYPSFYPYSNAPLLFRAMRDGNPYP…	707
14815|14816	18	EVAREVKRASCFLCHLNCGVLCTKENGRVVKIEGDPDNPHNEGYVCPRLEHDRWKDFEYNPNRLKRPLKRVGERGSGQWEEITWDQAFDEMAERLADLRDKYGAETLCFLEGTYRTQSNLHYKFTNLFGTPNTGGNGTICYSSDMWLEPCTYGGFCSDKSDWKRADLVVLWGRNPAASELLNWQWTLRNMQERGAKLIVIDPRFCEVAQKADLFLQIRPGTDAALALGMINVIIEEDLYDHEFVEEWCYGFDQLKERAAEYPVEKVAEITWIPADKIRQAARMYATTKPACLPWGEKGGDGCGLNASSAIQGKAILRAITGNIDKVGGDQLTMPGDRGNTEDMNFSHDALSQEQRDKMVGNDMYPGLTFKGWDIISKAYPRFYPYSNAPTMFRQMISGD…	708
14808	18	CHLNCGVLCTKENGRIVKIEGDPDNPHNEGYVCARLEQDRWKDFEYNPNRLKKPLKRAGERGEGKWEEISWDQAFDEMAQRLAALRDEYGAETLCFLEGTYRTQSNLHYKFTNLFGSPNTGGNGTICYSSDMWLEPCTYGGFCSDKSDWKRADLVVLWGRNPAASELLNWQWTLKNMKERGAKLIVIDPRYCEVAQHADLFLQIRPGTDAALALGMINVIIEEDLYDHEFVDAWCHGFDELKVRAAEYPVDKVAEITWIPADKIRQAARMYATTKPACLPWGEKGGDGCGINATSAIRAKAILRSITGNIDKVGGDQLTMPGDRGNTEDMNFSHDALPQEQRDKMVGNDVYPGLTFKGWDIISEAYPRFYPYSNAPLLFRQMVSGDPYPIKACIVQADN…	720
14794	18	CHVRCGVLVTKKNGRIVDIKGDPDCPHNKGFVCSRLDKKRYLDGFVYNPNRLKRPLKRAGERGGGKWEEITWDQAFDEIAEKLSDLRDKYGAETLAFTEGTARTWSWLHYKFTNLFGSPNTGGNGTICYSSDMWLEPCTYGGFCSDKSDWVGADLVVLWGRNTIASEPLLWHWVDTNMKERGAKLMVIDPRFSEVAQKADLFLQIRPGTDAALALGMINVIIEEDLYDHEFVDEWCIGFDELKERAAEYPPEKVSEITWIPADKIRQAARMYATATSACLPWGQKGGDASGINASSAIQAKAILRAITGNLDKKGGDLLAPPSRFPPAFYEHYALPQEQRDKMIGNDRFPGLTFKGWDIISQAYPSFYPYSNAPLLFRAMRDGDPYPVKALIVQADNPV…	722
14770	18	CHVRCGVLVTKVNGRITDIKGDPDCPHNHGFTCSRLDKQRYLEGFVYNPNRLKKPLKRIGERGSGQWEEISWDQAFDEIAEKLADLRDKYGAETLAFTEGTARTWSWLHYKFTNLFGTPNTGGNGTICYSSDMWLEPCTYGGFCSDKADWVNADVVVMWGRNTIASEPLLWDWVQKNREKNGAKILCIDPRFSEVAQQADLFLQLRPGTDAALALGMINVIIEEDLYDHEFVDEWCIGFEELKERAAEYPVDKVAEITWVPEEKIRAAARMYATAESASMPWGQKGGDASGINASSTIQAKAILRAITGNLDKKGGDQLAPPSRFPPAFFEHYALPQEQRDKMVGNDVFPGLTFKGWDIISQAYPSFYPYSNAPLMFRQMISGDPYPIKALIVQADNPV…	724
14816|14815	18	CHLNCGVLCTKENGRVVKIEGDPDNPHNEGYVCSRLEHDRWKDFEYNPNRLKRPLKRVGERGSGQWEEITWDQAFDEMAERLADLRDKYGAETLCFLEGTYRTQSNLHYKFTNLFGTPNTGGNGTICYSSDMWLEPCTYGGFCSDKSDWKRADLVVLWGRNPAASELLNWQWTLRNMQERGAKLIVIDPRFCEVAQKADLFLQIRPGTDAALALGMINVIIEEDLYDHEFVEEWCYGFDQLKERAAEYPVEKVAEITWIPADKIRQAARMYATTKPACLPWGEKGGDGCGLNASSAIQGKAILRAITGNIDKVGGDQLTMPGDRGNTEDMNFSHDALSQEQRDKMVGNDMYPGLTFKGWDIISKAYPRFYPYSNAPTMFRQMISGDPYPIKACIVQADN…	724
14770|14767|14768	18	CHVRCGVLVTKVNGRITDIKGDPDCPHNHGFTCSRLDKQRYLEGFVYNPNRLKKPLKRIGERGSGQWEEISWDQAFDEIAEKLADLRDKYGAETLAFTEGTARTWSWLHYKFTNLFGTPNTGGNGTICYSSDMWLEPCTYGGFCSDKADWVNADVVVMWGRNTIASEPLLWDWVQKNREKNGAKILCIDPRFSEVAQQADLFLQLRPGTDAALALGMINVIIEEDLYDHEFVDEWCIGFEELKERAAEYPVDKVAEITWVPEEKIRAAARMYATAESASMPWGQKGGDASGINASSTIQAKAILRAITGNLDKKGGDQLAPPSRFPPAFFEHYALPQEQRDKMVGNDVFPGLTFKGWDIISQAYPSFYPYSNAPLMFRQMISGDPYPIKALIVQADNPV…	725
14816	18	CHLNCGVLCTKENGRVVKIEGDPDNPHNEGYVCSRLEHDRWKDFEYNPNRLKRPLKRVGERGSGQWEEITWDQAFDEMAERLADLRDKYGAETLCFLEGTYRTQSNLHYKFTNLFGTPNTGGNGTICYSSDMWLEPCTYGGFCSDKSDWKRADLVVLWGRNPAASELLNWQWTLRNMQERGAKLIVIDPRFCEVAQKADLFLQIRPGTDAALALGMINVIIEEDLYNHEFVEEWCYGFDQLKERAAEYPVEKVAEITWIPADKIRQAARMYATTKPACLPWGEKGGDGCGLNASSAIQGKAILRAITGNIDKVGGDQLTMPGDRGNTEDMNFSHDALSQEQRDKMVGNDMYPGLTFKGWDIISKAYPRFYPYSNAPTMFRQMISGDPYPIKACIVQADN…	726
14795	18	CHLNCGVLCTKENGRVVKIEGEPDNPHNEGYVCSRLDQDRWIDFEYNPNRLKKPLKRVGERGSGQWEEITWDQAFDEIAAKLAELRDQYGAETLCFLEGTYRTESHLHYKFTNLFGSPNTGGNGTICYSSDMWLEPCTYGGFCSDKSDWKRANLIVLWGRNPAASELLNWKWVTDNMEQRGAKLIFIDPRYCEGAQKADLFLQIRPGTDAALALAMINVIIEEDLYDHEFVEEWCYGFDQLKERAAEWSPERAEEITWVPADKIRQAARMYATIKPACMPWGEKGGDGHGVNATNTIRAKAILRSITGNIDKIGGDQLTMPGDRGNTEDMNFNHNDLPQEQRDKMIGNERFPGLTFKGWDIISKAYPRFYPYSNAPLLFEAMITGKPYPVRACIVQADN…	728
14792	18	EDKVEVLRAGCFFCHVRCGVLVTKVNGRITDIKGDPDCPHNKGFTCSRLDKQRYLEGFVYNPNRLKKPMKRVGERGSGQWEEIEWDQAFDEIAAKLSELRDKYGAETLAFTEGTARTWSWLHYKFTNLFGTPNTGGNGTICYSSDMWLEPCTYGGFCSDKADWVNADVVVMWGRNTIASEPLLWDWVQKNREKRGAKILCIDPRFSEVAQQADLFLQLRPGTDAALALGMINVIIEEDLYDHEFVDEWCIGFEELKARAAEYPVEKVSEITWVPAEKIRAAARMYATAEAASMPWGQKGGDASGINASSTIQAKAILRAITGNLDKKGGDQLAPPSRFPPAFFEHYALPQEQRDKMVGNDRFPGLTFKGWDIISQAYPSFYPYSNAPLMFRQMISGDPY…	738
tr|A0A423ULF6|A0A423ULF6_9ACTN Molybdopterin-dependent oxidoreductase OS=Gordonibacter urolithinfaciens OX=1335613 GN=DMP12_05875 PE=4 SV=1	18	MAEDKVEVLRAGCFFCHVRCGVLVTKVNGRITNIEGDPDCPHNKGYTCSRLDKQRYLEGFVYNPNRLKKPLKRVGERGGGQWEEISWDQAFDEIAEKLAELRDEYGPETLAFTEGTARTWSWLHYKFTNLFGSPNTGGNGTICYSSDMWLEPCTYGGFCSDKSDWVNAGLVVLWGRNTIASEPLLWDWVNTNRKERGAKLMVIDPRFSEVAQQADLFLQIRPGTDAALALGWINVIIEEDLYDHEFVDEWCVGFDELRERAKDYPPEKVAEITWIPADKIRESARMYATTKPACLPWGQKGGDASGINASSAIRGKAILRAITGNIDKKGGDQLAPPSRFPPAFYEHYALSQEQRDKMIGNDRFPGLTFKGWDVISQAYPSFYPYSNAPLLFRAMRDGD…	742
14792	18	HEKEEDCTAEDKVEVLRAGCFFCHVRCGVLVTKVNGRITDIKGDPDCPHNKGFTCSRLDKQRYLEGFVYNPNRLKKPMKRVGERGSGQWEEIEWDQAFDEIAAKLSELRDKYGAETLAFTEGTARTWSWLHYKFTNLFGTPNTGGNGTICYSSDMWLEPCTYGGFCSDKADWVNADVVVMWGRNTIASEPLLWDWVQKNREKRGAKILCIDPRFSEVAQQADLFLQLRPGTDAALALGMINVIIEEDLYDHEFVDEWCIGFEELKARAAEYPVEKVSEITWVPAEKIRAAARMYATAEAASMPWGQKGGDASGINASSTIQAKAILRAITGNLDKKGGDQLAPPSRFPPAFFEHYALPQEQRDKMVGNDRFPGLTFKGWDIISQAYPSFYPYSNAPLMF…	747
14808	18	EDKVEVLRAGCFFCHVRCGVLVTKVNGRITNIEGDPDCPHNKGYTCSRLDKQRYLEGFVYNPNRLKKPLKRVGERGGGQWEEISWDQAFDEIAEKLAELRDEYGPETLAFTEGTARTWSWLHYKFTNLFGSPNTGGNGTICYSSDMWLEPCTYGGFCSDKSDWVNADLVVLWGRNTIASEPLLWDWVNTNRKERGAKLMVIDPRFSEVAQQADLFLQIRPGTDAALALGWINVIIEEDLYDHEFVDEWCVGFDELRERAKDYPPEKVAEITWIPADKIRESARMYATTKPACLPWGQKGGDASGINASSAIRGKAILRAITGNIDKKGGDQLAPPSRFPPAFYEHYALSQEQRDKMIGNDRFPGLTFKGWDVISQAYPSFYPYSNAPLLFRAMRDGDPY…	772
tr|A0A6N6NQC8|A0A6N6NQC8_9ACTN Molybdopterin-dependent oxidoreductase OS=Ellagibacter isourolithinifaciens OX=2137581 GN=F8C90_03020 PE=4 SV=1	18	MKSPVTSMNHYAKVTAFPQFSGNHLLDVIHSFPLQPMIAASPSHREAISRCGEASVAKTAPRKREEKDMAEVEREVKRASCFLCHLNCGVLCTKENGRVVKIEGDPDNPHNEGYVCSRLEHDRWKDFEYNPNRLKRPLKRVGERGSGQWEEITWDQAFDEMAGRLADLRDKYGAETLCFLEGTYRTQSNLHYKFTNLFGTPNTGGNGTICYSSDMWLEPCTYGGFCSDKSDWMRADLVVLWGRNPAASELLNWQWTLRNMQERGAKLIVIDPRFCEVAQKADLFLQIRPGTDAALALGMINVIIEEDLYDHEFVEEWCYGFDQLKERAAEYPVEKVAEITWIPAGKIRQAARMYATTKPACLPWGEKGGDGCGLNASSAIQGKAILRAITGNIDKVGGD…	811
14770|14767	19	QWQDGDYTVTRTTTWSGPGCHDGCGVLYYTDKDGKLVKVEGDPDNPFNQGTLCMRCLEMPEYVNNPTRLGHPMKRVGERGENKWEEISWDEALDIIEEKVRAIWKDYGPEAIVAHVGTGRNNNDHIPYMTYSAFGSPNFSMGYLAGDSCFCPRSASMASMNGDFFIADMSQQFEKRYDEENTEWRCPEVIVNWGCNAVVSNSDNFYGHWIVDCMQRGAKMITVDPALTWLAARSEVWLRVRPGTDAALAMAMIHVIAEEDLYDHDFVEKWCYGFDELVERCKEWTPEKAGEVCWIEPEKIVEAARLYANAKPATIQWGLKVDQTTNATATANAINALWSITGNVDVPGGNIIIRNAYQQNLSYGYSYRDLTPEVQAKRLGSEFPLMSRAGYSSSAHADS…	625
14770|14767	19	MSENYYESHKGEWQWQDGDYTVTRTTTWSGPGCHDGCGVLYYTDKDGKLVKVEGDPDNPFNQGTLCMRCLEMPEYVNNPTRLGHPMKRVGERGENKWEEISWDEALDIIEEKVRAIWKDYGPEAIVAHVGTGRNNNDHIPYMTYSAFGSPNFSMGYLAGDSCFCPRSASMASMNGDFFIADMSQQFEKRYDEENTEWRCPEVIVNWGCNAVVSNSDNFYGHWIVDCMQRGAKMITVDPALTWLAARSEVWLRVRPGTDAALAMAMIHVIAEEDLYDHDFVEKWCYGFDELVERCKEWTPEKAGEVCWIEPEKIVEAARLYANAKPATIQWGLKVDQTTNATATANAINALWSITGNVDVPGGNIIIRNAYQQNLSYGYSYRDLTPEVQAKRLGSEFPLM…	638
14768	19	VTWQDGEYTVTRTTTWSGPGCHDGCGVLYYTKNGKLEKVEGDPYNPFNGGTLCMRCLEMPEFVNHPQRVTSPLKRVGERGENKWEEISYDEAYDIIEEKVREIWRDYAPESISCMMGTGRNACWQVPYLCYSAFGSPNFCLGFLSGESCFQPRSAAMASMNGDFLIADMSQQFESRYDEENTEWRVPEVIMIWGNNPVRSNSDNFYGGWVVDCMQRGSKLITIDPSLTWLASRSEHWLRLRPGTDGALALGMLHVIIEEDLYDHDFVEKWTYGFDELRERCKDWTPKKVSEICWIPEEEIVAAARMYAQAKPATIQWGLPIDQAVWGIPSAMAINALWTITGNVDIPGGNIIIRNAFDQNVSYNYGFNNLAPEVQAKRIGAEYPLMAKAGFSSTAHSDS…	685
14767	19	ITWQDGDYTVTRTTTWSGPGCHDGCGVLYYTKNGKLEKVEGDPYNPFNGGTLCMRCLEMPEFVNHPQRVSSPLKRVGERGENKWEEITYDEAYDIIEEKVREIWRDYAPESISCMMGTGRNACWQVPYLCYSAFGSPNFCLGFLSGESCFQPRSAAMASMNGDFLIADMSQQFESRYDEENTEWRVPEVIMIWGNNPVRSNSDNFYGGWVVDCMQRGSKLITIDPSLTWLASRSEYWLRLRPGTDGALALGMLHVIIEEDLYDHDFVEKWTYGFDELAERCKDWTPKKVSEICWIPEEDIVAAARMYAQAKPATIQWGLPIDQAVWGIPSAMAINALWTITGNVDIPGGNIIIRNAFDQNVSYNYGFNNLAPEVQAKRIGAEYPLMAKAGFSSTAHSDS…	693
14770|14772	19	ITWQDGDYTVTRTTTWSGPGCHDGCGVLYYTKNGKLEKVEGDPYNPFNGGTLCMRCLEMPEFVNHPQRVSSPLKRVGERGENKWEEITYDEAYDIIEEKVREIWRDYAPESISCMMGTGRNACWQVPYLCYSAFGSPNFCLGFLSGESCFQPRSAAMASMNGDFLIADMSQQFESRYDEENTEWRVPEVIVIWGNNPVRSNSDNFYGGWVVDCMQRGSKLITIDPSLTWLASRSEYWLRLRPGTDGALALGMLHVIIEEDLYDHDFVEKWTYGFDELAERCKDWTPKKVSEICWIPEEDIVAAARMYAQAKPATIQWGLPIDQAVWGIPSAMAINALWTITGNVDIPGGNIIIRNAFDQNVSYNYGFNNLAPEVQAKRIGAEYPLMAKAGFSSTAHSDS…	702
14767	19	MPSKYYEDHKDDITWQDGDYTVTRTTTWSGPGCHDGCGVLYYTKNGKLEKVEGDPYNPFNGGTLCMRCLEMPEFVNHPQRVSSPLKRVGERGENKWEEITYDEAYDIIEEKVREIWRDYAPESISCMMGTGRNACWQVPYLCYSAFGSPNFCLGFLSGESCFQPRSAAMASMNGDFLIADMSQQFESRYDEENTEWRVPEVIMIWGNNPVRSNSDNFYGGWVVDCMQRGSKLITIDPSLTWLASRSEYWLRLRPGTDGALALGMLHVIIEEDLYDHDFVEKWTYGFDELAERCKDWTPKKVSEICWIPEEDIVAAARMYAQAKPATIQWGLPIDQAVWGIPSAMAINALWTITGNVDIPGGNIIIRNAFDQNVSYNYGFNNLAPEVQAKRIGAEYPLMA…	705
14772	19	MPSKYYEDHKDDVTWQDGEYTVTRTTTWSGPGCHDGCGVLYYTKNGKLEKVEGDPYNPFNGGTLCMRCLEMPEFVNHPQRVSSPLKRVGERGENKWEEITYDEAYDIIEEKVREIWRDYAPESISCMMGTGRNACWQVPYLCYSAFGSPNFCLGFLSGESCFQPRSAAMASMNGDFLIADMSQQFESRYDEENTEWRVPEVIMIWGNNPVRSNSDNFYGGWVVDCMQRGSKLITIDPSLTWLASRSEYWLRLRPGTDGALALGMLHVIIEEDLYDHDFVEKWTYGFDELRERCKDWTPKKVSEICWIPEEDIVAAARMYAQAKPATIQWGLPIDQAVWGIPSAMAINALWTITGNVDIPGGNIIIRNAFDQNVSYNYGFNNLAPEVQAKRIGAEYPLMA…	713
14770	19	MPSKYYEDHKDDITWQDGDYTVTRTTTWSGPGCHDGCGVLYYTKNGKLEKVEGDPYNPFNGGTLCMRCLEMPEFVNHPQRVSSPLKRVGERGENKWEEITYDEAYDIIEEKVREIWRDYAPESISCMMGTGRNACWQVPYLCYSAFGSPNFCLGFLSGESCFQPRSAAMASMNGDFLIADMSQQFESRYDEENTEWRVPEVIVIWGNNPVRSNSDNFYGGWVVDCMQRGSKLITIDPSLTWLASRSEYWLRLRPGTDGALALGMLHVIIEEDLYDHDFVEKWTYGFDELAERCKDWTPKKVSEICWIPEEDIVAAARMYAQAKPATIQWGLPIDQAVWGIPSAMAINALWTITGNVDIPGGNIIIRNAFDQNVSYNYGFNNLAPEVQAKRIGAEYPLMA…	714
14770	19	MSENYYESHKGEWQWQDGDYTVTRTTTWSGPGCHDGCGVLYYTDKDGKLVKVEGDPDNPFNQGTLCMRCLEMPEFVNNPTRLGHPMKRVGERGENKWEEISWDEALDIIEEKVRAIWKDYGPEAIVAHVGTGRNNNDHIPYMTYSAFGSPNFSMGYLAGDSCFCPRSASMASMNGDFFIADMSQQFEKRYDEENTEWRCPEVIVNWGCNAVVSNSDNFYGHWIVDCMQRGAKMITVDPALTWLAARSEVWLRVRPGTDAALAMAMIHVIAEEDLYDHDFVEKWCYGFDELVERCKEWTPEKAGEVCWIEPEKIVEAARLYANAKPATIQWGLKVDQTTNATATANAINALWSITGNVDVPGGNIIIRNAYQQNLSYGYSYRDLTPEVQAKRLGSEFPLM…	717
14807	19	VLYYTKDGKLEKVEGDPDNPFNQGALCMRCLEMPEFVNNPTRLGHPMKRAGERGENKWERVSWEEALDLIEEKVRAIWKDYGPESIVCHIGTGRNNCDQIPYLCYAAFGSPNFSMGYLAGDSCFCPRSASMASQNGDFMIADCSQQFEKRYDESTGWRCPEVIVNWGCNAVVSNSDNFFGGWIVDCMQRGSKMITIDPSLTWLASRSAYWLRVRPGTDAALAMAMLNVIISEDLYDHDFVAKWCYGFDELAERVRDWTPERAAEVCWVEAEDIVGAARLYAQADPAAIQWGLKLDQTTNATATACAVNSLWAITGNVDNPGGNIIIRNAFDQNLSYGYGYHLLPPEVQAKRLGAEFPLMSRAGYSSSAHADSVLKAIETGEPYPIRMVWMTSTNPIANM…	733
14807|14808	19	QWQDGEYTVTRTTAWSGPGCHDGCGVLYYTKDGKLEKVEGDPDNPFNQGALCMRCLEMPEFVNNPTRLGHPMKRAGERGENKWERVSWEEALDLIEEKVRAIWKDYGPESIVCHIGTGRNNCDQIPYLCYAAFGSPNFSMGYLAGDSCFCPRSASMASQNGDFMIADCSQQFEKRYDESTGWRCPEVIVNWGCNAVVSNSDNFFGGWIVDCMQRGSKMITIDPSLTWLASRSAYWLRVRPGTDAALAMAMLNVIISEDLYDHDFVAKWCYGFDELAERVRDWTPERAAEVCWVEAEDIVGAARLYAQADPAAIQWGLKLDQTTNATATACAVNSLWAITGNVDNPGGNIIIRNAFDQNLSYGYGYHLLPPEVQAKRLGAEFPLMSRAGYSSSAHADSVL…	758
14772	19	QWQDGDYTVTRTTTWSGPGCHDGCGVLYYTDKDGKLVKVEGDPDNPFNQGTLCMRCLEMPEYVNNPTRLGHPMKRVGERGENKWEEISWDEALDIIEEKVRAIWKDYGPESIVAHVGTGRNNNDHIPYMTYSAFGSPNFSMGYLAGDSCFCPRSASMASMNGDFFIADMSQQFESRYDEENTEWRCPEVIVNWGCNAVVSNSDNFYGHWIVDCMQRGAKMITVDPALTWLAARSEVWLRVRPGTDAALAMAMIHVIAKENLYDHDFVEKWCYGFDELVERCQEWTPEKAGEVCWVEPEKIVAAARMYAQAKPATIQWGLKVDQTTNATATANAINALWSITGNVDIPGGNIIIRNAYQQNLSYGYSYRDLTPEVQAKRLGSEFPLMSRAGYSSSAHADS…	760
14815|14816	19	HRGQFQWEDGDYTVTRTTVWSGPGCHDGCGVLYYTKDGKLEKVEGDPDCAYNQGTLCMRCLEMPEVVNNPRRPSKPLKRAGERGEDKWDEITWDEAYDIIEAKVREIWRDYAPESIACMIGTGRANCWQIPYMCYSAFGSPNFCLGFLSGESCFQPRSAAMASMSGDFFIADCSQQFESRYDEENTEWRCPELIINWGCNAVESNSDNFYGGWIVDCMQRGSKMITVDPSLTWLASRSEIWLRLRPGTDGALAMAMLNVMIEEDIYDHDFVERWCYGFDELAERVKEWTPARAAEICWVDEEDIVAAARMYAGAKNAAMQWGLPIDQAVMGIPTAQALNALWALTGNIDNPGGNIIIRNAFDQNVSYNYGYNNLPAEVQAKRIGAEYPLMSKAGFSSTA…	763
14807|14808	19	YEAHKGEVEWRDGDYTVTRTTVWSGPGCHDGCGVLYYTKDGKLEKVEGDPDCPFNQGTLCMRCLEMPEAVNHPDRPTGPLKRAGERGENKWESVTWDEAYDIIEEKVRAIWKDYGAESIACMIGTGRNNCWQIPYLCYAAFGSPNFCLGFLSGESCFQPRSAAMASMNGDFLIADMSQQFESRYDTENTEWVPPEMIVVWGCNPIASNSDNFYGGWVVDCMQRGSRLITVDPSLTWLAARSDYWLRLRPGTDGALALAMLNVIISEDLYDREFVEKWCYGFDELAERVKEWTPERAEAVCWVPKDTIIGAARAYAKAKPATIHWGLPIDQAVVGIPTAQAINALWAVTGNTDVPGGNIIIRNAFEQNVSYNYGYQTLPAEVQAKRIGAEYPLMSKAGFS…	764
14815|14816	19	DYYKKHWDEVEWQDGDYTVTRTTAWSAPGCHDGCGVLYYTKDGKLEKVEGDPKNPFNRGSLCMRCVMMPEVVNNSERLKKPLKRVGERGENKWEEISIDEALDIIEEKVRAIWRDYGPESIAVHIGTGRDNNDVIPRMAYCAFGTPNFSMGYLAGDSCFCPRSASMASTNGDFMIADMSQQFENRYDEENTEWRCPEVIVNWGCNAVVSNSDNFFGHWIVDCMQRGAKMITIDPGLTWLAARSDYWLRVRPGTDCALAMAMIHVIAEEGLEDKDFVSKWCYGFDELVERCEPWTPERAAEVCWVDADKIREAARMYANANNAAIQWGLKVDQTTNATATANAINALWAITGNVDVPGGNIIIRNAFSQNLSYGYGWHSLPPEVQAKRLGSEFPLMSRAG…	769
14808|14807	19	MLNDYYESHRGEWQWQDGEYTVTRTTAWSGPGCHDGCGVLYYTKDGKLEKVEGDPDNPFNQGALCMRCLEMPEFVNNPTRLGHPMKRAGERGENKWERVSWEEALDLIEEKVRAIWKDYGPESIVCHIGTGRNNCDQIPYLCYAAFGSPNFSMGYLAGDSCFCPRSASMASQNGDFMIADCSQQFEKRYDESTGWRCPEVIVNWGCNAVVSNSDNFFGGWIVDCMQRGSKMITIDPSLTWLASRSAYWLRVRPGTDAALAMAMLNVIISEDLYDHDFVAKWCYGFDELAERVRDWTPERAAEVCWVEAQDIVGAARLYAEADPAAIQWGLKLDQTTNATATACAVNSLWAITGNVDNPGGNIIIRNAFDQNLSYGYGYHLLPPEVQAKRLGAEFPLMSR…	771
14807|14808	19	MDQANSYYEAHKGEVEWRDGDYTVTRTTVWSGPGCHDGCGVLYYTKDGKLEKVEGDPDCPFNQGTLCMRCLEMPEAVNHPDRPTGPLKRAGERGENKWESVTWDEAYDIIEEKVRAIWKDYGAESIACMIGTGRNNCWQIPYLCYAAFGSPNFCLGFLSGESCFQPRSAAMASMNGDFLIADMSQQFESRYDTENTEWVPPEMIVVWGCNPIASNSDNFYGGWVVDCMQRGSRLITVDPSLTWLAARSDYWLRLRPGTDGALALAMLNVIISEDLYDREFVEKWCYGFDELAERVKEWTPERAEAVCWVPKDTIIGAARAYAKAKPATIHWGLPIDQAVVGIPTAQAINALWAVTGNTDVPGGNIIIRNAFEQNVSYNYGYQTLPAEVQAKRIGAEYPL…	771
tr|A0A423UMH9|A0A423UMH9_9ACTN Dehydrogenase OS=Gordonibacter urolithinfaciens OX=1335613 GN=DMP12_04135 PE=4 SV=1|tr|D6EAD1|D6EAD1_9ACTN Anaerobic dehydrogenases| typically selenocysteine-containing OS=Gordonibacter pamelaeae 7-10-1-b OX=657308 GN=GPA_25800 PE=4 SV=1	19	MDQANSYYEAHKGEVEWRDGDYTVTRTTVWSGPGCHDGCGVLYYTKDGKLEKVEGDPDCPFNQGTLCMRCLEMPEAVNHPDRPTGPLKRAGERGENKWEPVTWDEAYDIIEEKVRAIWKDYGAESIACMIGTGRNNCWQIPYLCYAAFGSPNFCLGFLSGESCFQPRSAAMASMNGDFLIADMSQQFESRYDTENTEWVPPEMIVVWGCNPIASNSDNFYGGWVVDCMQRGSRLITVDPSLTWLAARSDYWLRLRPGTDGALALAMLNVIISEDLYDREFVEKWCYGFDELAERVKEWTPERAEAVCWVPKDTIIGAARAYAKAKPATVHWGLPIDQAVVGIPTAQAINALWAVTGNTDVPGGNIIIRNAFEQNVSYNYGYQTLPAEVQAKRIGAEYPL…	772
14772|14768	19	MSENYYESHKGEWQWQDGDYTVTRTTTWSGPGCHDGCGVLYYTDKDGKLVKVEGDPDNPFNQGTLCMRCLEMPEYVNNPTRLGHPMKRVGERGENKWEEISWDEALDIIEEKVRAIWKDYGPESIVAHVGTGRNNNDHIPYMTYSAFGSPNFSMGYLAGDSCFCPRSASMASMNGDFFIADMSQQFESRYDEENTEWRCPEVIVNWGCNAVVSNSDNFYGHWIVDCMQRGAKMITVDPALTWLAARSEVWLRVRPGTDAALAMAMIHVIAKENLYDHDFVEKWCYGFDELVERCQEWTPEKAGEVCWVEPEKIVAAARMYAQAKPATIQWGLKVDQTTNATATANAINALWSITGNVDIPGGNIIIRNAYQQNLSYGYSYRDLTPEVQAKRLGSEFPLM…	773
tr|A0A423UMF9|A0A423UMF9_9ACTN Dehydrogenase OS=Gordonibacter urolithinfaciens OX=1335613 GN=DMP12_04125 PE=4 SV=1|tr|D6EAD2|D6EAD2_9ACTN Anaerobic dehydrogenases| typically selenocysteine-containing OS=Gordonibacter pamelaeae 7-10-1-b OX=657308 GN=GPA_25810 PE=4 SV=1	19	MSNDYYESHRGEWQWQDGEYTVTRTTAWSGPGCHDGCGVLYYTKDGKLEKVEGDPDNPFNQGALCMRCLEMPEFVNNPTRLGHPMKRAGERGENRWERVSWEEALDLIEEKVRAIWKDYGPESIVCHIGTGRNNCDQIPYLCYAAFGSPNFSMGYLAGDSCFCPRSASMASQNGDFMIADCSQQFEKRYDESTGWRCPEVIVNWGCNAVVSNSDNFFGGWIVDCMQRGSKMITIDPSLTWLASRSAYWLRVRPGTDAALAMAMLNVIISEDLYDHDFVAKWCYGFDELAERVRDWTPERAAEVCWVEAEDIVGAARLYAQADPAAIQWGLKLDQTTNATATACAVNSLWAITGNVDNPGGNIIIRNAFDQNLSYGYGYHLLPPEVQAKRLGAEFPLMSR…	788
tr|A0A6N6NPG1|A0A6N6NPG1_9ACTN Molybdopterin-dependent oxidoreductase OS=Ellagibacter isourolithinifaciens OX=2137581 GN=F8C90_09990 PE=4 SV=1	19	MTTDYYKKHWDEVEWQDGDYTVTRTTAWSAPGCHDGCGVLYYTKDGKLEKVEGDPKNPFNRGSLCMRCVMMPEVVNNPERLKKPLKRVGERGENKWEEISIDEALDIIEEKVRAIWRDYGPESIAVHIGTGRDNNDVIPRMAYCAFGTPNFSMGYLAGDSCFCPRSASMASTNGDFMIADMSQQFENRYDEKSTEWRCPEVIVNWGCNAVVSNSDNFFGHWIVDCMQRGAKMITIDPGLTWLAARSDYWLRVRPGTDCALAMAMIHVIAEEGLEDKDFVSKWCYGFDELVERCEPWTPERAAEVCWVDADKIREAARMYANANNAAIQWGLKVDQTTNATATANAINALWTITGNVDVPGGNIIIRNAFSQNLSYGYGWHSLSPEVQAKRLGSEFPLMS…	790
tr|A0A6N6NLG8|A0A6N6NLG8_9ACTN Molybdopterin-dependent oxidoreductase OS=Ellagibacter isourolithinifaciens OX=2137581 GN=F8C90_10000 PE=4 SV=1	19	MAEKDYFAEHRGQFQWEDGDYTVTRTTVWSGPGCHDGCGVLYYTKDGKLEKVEGDPDCAYNQGTLCMRCLEMPEVVNNPRRPSKPLKRAGERGEDKWDEITWDEAYDIIEAKVREIWRDYAPESIACMIGTGRANCWQIPYMCYSAFGSPNFCLGFLSGESCFQPRSAAMASMSGDFFIADCSQQFESRYDEENTEWRCPELIINWGCNAVESNSDNFYGGWIVDCMQRGSKMITVDPSLTWLASRSEIWLRLRPGTDGALAMAMLNVMIKEDIYDHDFVEKWCYGFDELAERVKEWTPARAAEICWVDEADIVAAARMYAGAKNAAMQWGLPIDQAVMGIPTAQALNALWALTGNIDNPGGNIVIRNAFDQNVSYNYGYNNLPAEVQAKRIGAEYPLM…	790
14816	20	FGTPNSVYGQAGWSCYGPRMTNTAFMMGGGYPEIDYAMKFEDRYDDPRFVAPEVILLWGKEPLRSNPDGMYGHAIIEMMRRFGTKIICVDPRVTWLGTRAEEILQVRPGTDTALAMAFIYVLAHDDLVDHDFIDKWTYGYDQLVERVQEMPPSRAAEICGVPEDQIWRAARLYGNAKPSSVAWGLATDESTNGAQLGMCLVSLMTITGFLDAPGGTTLGMGDDQGNVVRDGGAIDSHEKVEDETESTLSLALKNGIMSEETWYTKRIGVDKYPCVGQVMWTVHPDEFLKALETEKPYKMHMAGFVSSNPVGTAISAEPQRWWKALKKLDFNFACDLFMNPTTQSCCDVFLPVASTIEHDGMVVTHYGLNSSFYGAQNKCVQVGECLSDVEIMMMVGKKT…	635
14816	20	VFGTPNSVYGQAGWSCYGPRMTNTAFMMGGGYPEIDYAMKFEDRYDDPRFVAPEVILLWGKEPLRSNPDGMYGHAIIEMMRRFGTKIICVDPRVTWLGTRAEEILQVRPGTDTALAMAFIYVLAHDDLVDHDFIDKWTYGYDQLVERVQEMPPSRAAEICGVPEDQIWRAARLYGNAKPSSVAWGLATDESTNGAQLGMCLVSLMTITGFLDAPGGTTLGMGDDQGNVVRDGGAIDSHEKVEDETESTLSLALKNGIMSEETWYTKRIGVDKYPCVGQVMWTVHPDEFLKALETEKPYKMHMAGFVSSNPVGTAISAEPQRWWKALKKLDFNFACDLFMNPTTQSCCDVFLPVASTIEHDGMVVTHYGLNSSFYGAQNKCVQVGECLSDVEIMMMVGKK…	645
14816	20	QEGQETIFRTCAWSPPGCHPVGCGLQVHVKDGKVTKIEGDPEHPITKGSLCPRCLALKEYIYHPDRIIHPMKREKQYRGQADKWVQCSWDEATDLVANAANEITEKYGAETIAVFGGTGREGNNWYPQWANLVFGTPNSVYGQAGWSCYGPRMTNTAFMMGGGYPEIDYAMKFEDRYDDPRFVAPEVILLWGKEPLRSNPDGMYGHAIIEMMRRFGTKIICVDPRVTWLGTRAEEILQVRPGTDTALAMAFIYVLAHDDLVDHDFIDKWTYGYDQLVERVQEMPPSRAAEICGVPEDQIWRAARLYGNAKPSSVAWGLATDESTNGAQLGMCLVSLMTITGFLDAPGGTTLGMGDDQGNVVRDGGAIDSHEKVEDETESTLSLALKNGIMSEETWYTKR…	661
14816	20	TEWKRQEGQETIFRTCAWSPPGCHPVGCGLQVHVKDGKVTKIEGDPEHPITKGSLCPRCLALKEYIYHPDRIIHPMKREKQYRGQADKWVQCSWDEATDLVANAANEITEKYGAETIAVFGGTGREGNNWYPQWANLVFGTPNSVYGQAGWSCYGPRMTNTAFMMGGGYPEIDYAMKFEDRYDDPRFVAPEVILLWGKEPLRSNPDGMYGHAIIEMMRRFGTKIICVDPRVTWLGTRAEEILQVRPGTDTALAMAFIYVLAHDDLVDHDFIDKWTYGYDQLVERVQEMPPSRAAEICGVPEDQIWRAARLYGNAKPSSVAWGLATDESTNGAQLGMCLVSLMTITGFLDAPGGTTLGMGDDQGNVVRDGGAIDSHEKVEDETESTLSLALKNGIMSEET…	666
14816	20	PEHPITKGSLCPRCLALKEYIYHPDRIIHPMKREKQYRGQADKWVQCSWDEATDLVANAANEITEKYGAETIAVFGGTGREGNNWYPQWANLVFGTPNSVYGQAGWSCYGPRMTNTAFMMGGGYPEIDYAMKFEDRYDDPRFVAPEVILLWGKEPLRSNPDGMYGHAIIEMMRRFGTKIICVDPRVTWLGTRAEEILQVRPGTDTALAMAFIYVLAHDDLVDHDFIDKWTYGYDQLVERVQEMPPSRAAEICGVPEDQIWRAARLYGNAKPSSVAWGLATDESTNGAQLGMCLVSLMTITGFLDAPGGTTLGMGDDQGNVVRDGGAIDSHEKVEDETESTLSLALKNGIMSEETWYTKRIGVDKYPCVGQVMWTVHPDEFLKALETEKPYKMHMAGFVS…	728
14816	20	PEHPITKGSLCPRCLALKEYIYHPDRIIHPMKREKQYRGQADKWVQCSWDEATDLVANAANEITEKYGAETIAVFGGTGREGNNWYPQWANLVFGTPNSVYGQAGWSCYGPRMTNTAFMMGGGYPEIDYAMKFEDRYDDPRFVAPEVILLWGKEPLRSNPDGMYGHAIIEMMRRFGTKIICVDPRVTWLGTRAEEILQVRPGTDTALAMAFIYVLAHDDLVDHDFIDKWTYGYDQLVERVQEMPPSRAAEICGVPEDQIWRAARLYGNAKPSSVAWGLATDESTNGAQLGMCLVSLMTITGFLDAPGGTTLGMGDDQGNVVRDGGAIDSHEKVEDETESTLSLALKNGIMSEETWYTKRIGVDKYPCVGQVMWTVHPDEFLKALETEKPYKMHMAGFVS…	737
14818	20	QEGQETIFRTCAWSPPGCHPVGCGLQVHVKDGKVTKIEGDPEHPITKGSLCPRCLALKEYIYHPDRIIHPMKREKQYRGQADKWVQCSWDEATDLVANAANEITEKYGAETIAVFGGTGREGNNWYPQWANLVFGTPNSVYGQAGWSCYGPRMTNTAFMMGGGYPEIDYAMKFEDRYDDPRFVAPEVILLWGKEPLRSNPDGMYGHAIIEMMRRFGTKIICVDPRVTWLGTRAEEILQVRPGTDTALAMAFIYVLAHDDLVDHDFIDKWTYGYDQLVERVQEMPPSRAAEICGVPEDQIWRAARLYGNAKPSSVAWGLATDESTNGAQLGMCLVSLMTITGFLDAPGGTTLGMGDDQGNVVRDGGAIDSHEKVEDETESTLSLALKNGIMSEETWYTKR…	738
14818	20	TEWKRQEGQETIFRTCAWSPPGCHPVGCGLQVHVKDGKVTKIEGDPEHPITKGSLCPRCLALKEYIYHPDRIIHPMKREKQYRGQADKWVQCSWDEATDLVANAANEITEKYGAETIAVFGGTGREGNNWYPQWANLVFGTPNSVYGQAGWSCYGPRMTNTAFMMGGGYPEIDYAMKFEDRYDDPRFVAPEVILLWGKEPLRSNPDGMYGHAIIEMMRRFGTKIICVDPRVTWLGTRAEEILQVRPGTDTALAMAFIYVLAHDDLVDHDFIDKWTYGYDQLVERVQEMPPSRAAEICGVPEDQIWRAARLYGNAKPSSVAWGLATDESTNGAQLGMCLVSLMTITGFLDAPGGTTLGMGDDQGNVVRDGGAIDSHEKVEDETESTLSLALKNGIMSEET…	741
14808	20	WKREEGEETIFRTCAWSPPGCHPVGCGLQVHVKDGVVVEVEGDPEHPITKGALCPRCLALTEYVYHEDRIVHPMKRAREDRGLDKWESCSWEEATDLVANAAREIIEQYGAETICVFGGTGREANYWYTQWANLVFGTPNAVYAQAGWSCYGPRISNTAFMLGGGYPEIDYAQKFADRYEHEGWVAPEVVVCWGKEPLRSNPDGMYGHALIEMMRQFGTKVICVDPRIHWLGSRSEIVLQVNPGTDTAMAMAWIYVMDKEGLVDREWIDAWTYGYDELVERCQTMPPSKAAEICGVPEDLIWKAARMYGSARPSALAWGLAVDENPNGTQLGQCLIALMTITGFIDAPGGTTLGMGDDGGNRVHDGGGIDASQRIEDENDSTLMLALKNGIMTQEMWDT…	759
14770	20	QENEETIFRTCAWSPPGCHPTGCGLQVHVKDGRVTKIEGDPDHPITKGSLCPRCLALTEYIYHPDRIIYPMRRAKEDRGQDKWERCSWDEATDLVANAAKEITAKYGAETIAVFGGTGREANNWYPQWANLVFGTPNSVYAQAGWSCYGPRMTNTAFMMGGGYPEIDYAAKFPDRYDDPRFVPPEVILLWGKEPLRSNPDGLYGHAIIEMMRMFGTKIICVDPRVTWLGTRAEEILQVLPGTDTALAMAFIYVLAHDDLVDHDFIEKWTYGYDELVERVQEMPPSRAAEICGVPEEQIWRAARMYGNAKPSSVAWGLATDESTNGAQLGMCLVALMAITGFLDAPGGTTLGMGDDQGNVVREGGSISADDKVDDATDSTLELALKHGIMTPETWFTKRI…	761
14770	20	WKRQENEETIFRTCAWSPPGCHPTGCGLQVHVKDGRVTKIEGDPDHPITKGSLCPRCLALTEYIYHPDRIIYPMRRAKEDRGQDKWERCSWDEATDLVANAAKEITAKYGAETIAVFGGTGREANNWYPQWANLVFGTPNSVYAQAGWSCYGPRMTNTAFMMGGGYPEIDYAAKFPDRYDDPRFVPPEVILLWGKEPLRSNPDGLYGHAIIEMMRMFGTKIICVDPRVTWLGTRAEEILQVLPGTDTALAMAFIYVLAHDDLVDHDFIEKWTYGYDELVERVQEMPPSRAAEICGVPEEQIWRAARMYGNAKPSSVAWGLATDESTNGAQLGMCLVALMAITGFLDAPGGTTLGMGDDQGNVVREGGSISADDKVDDATDSTLELALKHGIMTPETWFT…	763
14808	20	TEWKREEGEETIFRTCAWSPPGCHPVGCGLQVHVKDGVVVEVEGDPEHPITKGALCPRCLALTEYVYHEDRIVHPMKRAREDRGLDKWESCSWEEATDLVADAAREIIEQYGAETICVFGGTGREANYWYTQWANLVFGTPNAVYAQAGWSCYGPRISNTAFMLGGGYPEIDYAQKFADRYEHEGWVAPEVVVCWGKEPLRSNPDGMYGHALIEMMRQFGTKVICVDPRIHWLGSRSEIVLQVNPGTDTAMAMAWIYVMDKEGLVDREWIDAWTYGYDELVERCQTMPPSKAAEICGVPEDLIWKAARMYGSARPSALAWGLAVDENPNGTQLGQCLIALMTITGFIDAPGGTTLGMGDDGGNRVHDGGGIDASQRIEDENDSTLMLALKNGIMTQEMW…	764
14764|14765	20	TEWKRQVGDETIFRTCAWSPPGCHPVGCGLQVHVKDGKVTKVEGDPEHPITRGSLCPRCLALKEYIYNPDRIIHPMKRAREDRGKDKWVECSWDEATDIIADHAKEITEKYGAETICVFGGTGREANNWYPQWANLVFGTPNSVYAQAGWSCYGPRMTATAFMIGGGYPEIDYAQKFHDRYDNPNFVPPEVVVLWGKEPLRSNPDGLYGHAIIEMMRQFGTKIICIDPRITWLGTRAEEVIQLRPGTDTAMAMAWLYVLTTEDLVDHEFIEKWTFGYEDLCERVKEMPPSRAAEICGVPEEQIWRAARLYGNAKPSSLAWGLAVDENTNGPQLGMCLIALMTITGFIDAPGGTTLGMGDDQGNVVRDGGAIDAADKVDDATDSTLMLALKHGIMTQETW…	767
14816|14815	20	QEGQETIFRTCAWSPPGCHPVGCGLQVHVKDGKVTKIEGDPEHPITKGSLCPRCLALKEYIYHPDRIIHPMKREKQYRGQADKWVQCSWDEATDLVANAANEITEKYGAETIAVFGGTGREGNNWYPQWANLVFGTPNSVYGQAGWSCYGPRMTNTAFMMGGGYPEIDYAMKFEDRYDDPRFVAPEVILLWGKEPLRSNPDGMYGHAIIEMMRRFGTKIICVDPRVTWLGTRAEEILQVRPGTDTALAMAFIYVLAHDDLVDHDFIDKWTYGYDQLVERVQEMPPSRAAEICGVPEDQIWRAARLYGNAKPSSVAWGLATDESTNGAQLGMCLVSLMTITGFLDAPGGTTLGMGDDQGNVVRDGGAIDSHEKVEDETESTLSLALKNGIMSEETWYTKR…	768
14807|14808	20	HMTEWKRQEGEETIFRTCAWSPPGCHPVGCGLQVHVKDGKVTKVEGDPEHPITKGSLCTRCLALPEYIYHPDRITHPLKRAREDRGKDKWEQCTWDEATDLIADNAKRITEQYGAEAICVFGGTGREGNNWYPQWANLVFGTPNSVYAQAGWSCYGPRMTNTAFMIGGGYPEIDYAQKFEDRYEHEGWVAPECILIWGKEPLRSNPDGLYGHAVIEMVRQFGTKLICVDPRVTWLGTRSEEVLQLRPGTDTALAMAFIYVMAHDDLVDHDFIDKWCYGYEQLVERVQDMPPAKAAEICGVPEEQIWRAARLYGNAKPSSVAWGLAVDENPNGTQLGQCLIALMAITGFIDAPGGTTLGMGDDQGNVVRDGGSISADEKVDDATDSTLELAFKNGIMTEE…	768
14817	20	QEGEETIFRTCAWSPPGCHPVGCGLQVHVKDGVITKVEGDPEHPITKGALCPRCLALTEYIYHPDRIIHPMKREKQYRGQADKWEQCSWDEATDLVANAALEITEKYGAETIAVFGGTGREGNNWYPQWANLVFGTPNSVYGQAGWSCYGPRMTNTAFMIGGGYPEIDYAMKFDDRYDDPRFVAPEVILLWGKEPLRSNPDGMYGHAVIEMMRQFGTKIICVDPRVTWLGTRAEEILQVRPGTDTALAMAFIYVLAHDDLVDHDFIEKWTYGYDQLVERCQEMPPSRAAEICGVPEEQIWRAARLYGKAKPSSVAWGLATDESTNGAQLGMCLVALMTITGFLDAPGGTTLGMGDDQGNVVRDGGAIGADEKVEDETASTLSLALTHGIMSEETWYTKR…	777
14764|14765	20	KMTEWKRQVGDETIFRTCAWSPPGCHPVGCGLQVHVKDGKVTKVEGDPEHPITRGSLCPRCLALKEYIYNPDRIIHPMKRAREDRGKDKWVECSWDEATDIIADHAKEITEKYGAETICVFGGTGREANNWYPQWANLVFGTPNSVYAQAGWSCYGPRMTATAFMIGGGYPEIDYAQKFHDRYDNPNFVPPEVVVLWGKEPLRSNPDGLYGHAIIEMMRQFGTKIICIDPRITWLGTRAEEVIQLRPGTDTAMAMAWLYVLTTEDLVDHEFIEKWTFGYEDLCERVKEMPPSRAAEICGVPEEQIWRAARLYGNAKPSSLAWGLAVDENTNGPQLGMCLIALMTITGFIDAPGGTTLGMGDDQGNVVRDGGAIDAADKVDDATDSTLMLALKHGIMTQE…	778
14816|14815	20	TEWKRQEGQETIFRTCAWSPPGCHPVGCGLQVHVKDGKVTKIEGDPEHPITKGSLCPRCLALKEYIYHPDRIIHPMKREKQYRGQADKWVQCSWDEATDLVANAANEITEKYGAETIAVFGGTGREGNNWYPQWANLVFGTPNSVYGQAGWSCYGPRMTNTAFMMGGGYPEIDYAMKFEDRYDDPRFVAPEVILLWGKEPLRSNPDGMYGHAIIEMMRRFGTKIICVDPRVTWLGTRAEEILQVRPGTDTALAMAFIYVLAHDDLVDHDFIDKWTYGYDQLVERVQEMPPSRAAEICGVPEDQIWRAARLYGNAKPSSVAWGLATDESTNGAQLGMCLVSLMTITGFLDAPGGTTLGMGDDQGNVVRDGGAIDSHEKVEDETESTLSLALKNGIMSEET…	782
14808|14807	20	QEGEETIFRTCAWSPPGCHPVGCGLQVHVKDGKVVKVEGDPEHPITKGSLCTRCLALPEYIYHPDRITHPLKRAREDRGKDKWEQCTWDEATDLIAQNAKEITEKYGAEAICVFGGTGREGNNWYPQWANLVFGTPNSVYAQAGWSCYGPRMTNTAFMIGGGYPEIDYAQKFEDRYEHEGWVAPECILIWGKEPLRSNPDGLYGHAVIEMVRQFGTKLICVDPRVTWLGTRSEEVLQLRPGTDTALAMAFIYVMAHDDLVDHDFIDKWCYGYEQLVERVQDMPPAKAAEICGVPEEQIWRAARLYGNAKPSSVAWGLAVDENPNGTQLGQCLIALMAITGFIDAPGGTTLGMGDDQGNVVRDGGSISADEKVDDATDSTLELAFKNGIMTEETWGRRIG…	796
tr|A0A6N6NMA1|A0A6N6NMA1_9ACTN Molybdopterin-dependent oxidoreductase OS=Ellagibacter isourolithinifaciens OX=2137581 GN=F8C90_08700 PE=4 SV=1	20	MTEWKRQEGQETIFRTCAWSPPGCHPVGCGLQVHVKDGKVTKIEGDPEHPITKGSLCPRCLALKEYIYHPDRIIHPMKREKQYRGQADKWVQCSWDEATDLVANAANEITEKYGAETIAVFGGTGREGNNWYPQWANLVFGTPNSVYGQAGWSCYGPRMTNTAFMMGGGYPEIDYAMKFEDRYDDPRFVAPEVILLWGKEPLRSNPDGMYGHAIIEMMRRFGTKIICVDPRVTWLGTRAEEILQVRPGTDTALAMAFIYVLAHDDLVDHDFIDKWTYGYDQLVERVQEMPPSRAAEICGVPEDQIWRAARLYGNAKPSSVAWGLATDESTNGAQLGMCLVSLMTITGFLDAPGGTTLGMGDDQGNVVRDGGAIDSHEKVEDETESTLSLALKNGIMSEE…	811
tr|A0A423UH34|A0A423UH34_9ACTN Dehydrogenase OS=Gordonibacter urolithinfaciens OX=1335613 GN=DMP12_13565 PE=4 SV=1	20	MDSGRKSVRRPELPTIARGEEETVTERKREEGEETIFRTCAWSPPGCHPVGCGLQVHVKDGVVVEVEGDPEHPITKGALCPRCLALTEYVYHEDRIVHPMKRAREDRGLDKWESCSWEEATDLVADAAREIIEQYGAETICVFGGTGREANYWYTQWANLVFGTPNAVYAQAGWSCYGPRISNTAFMLGGGYPEIDYAQKFADRYEHEGWVAPEVVVCWGKEPLRSNPDGMYGHALIEMMRQFGTKVICVDPRIHWLGSRSEIVLQVNPGTDTAMAMAWIYVMDKEGLVDREWIDAWTYGYDELVERCQTMPPSKAAEICGVPEDLIWKAARMYGSARPSALAWGLAVDENPNGTQLGQCLIALMTITGFIDAPGGTTLGMGDDGGNRVHDGGGIDASQ…	831
14816	21	WQWEEDGMICTRSAAWSAPGCHDGCGVIVYTDKETGKFIKVEGDEENPYYQGRLCMRCLDVAEAIYHPDRLLHPMKRDPKFRGKADKWERITWEEAYDMIDEKFTKIRDEHGGKAIIFASGTGRVTPPINARLGYALGSIQYSYFHSGNACYVPRVAAANTIQGCYTCPDFSMQFPDRYDNPEWVAPKNIFVWGNNPLIANADGNLGHWVVDCMKRGSKLIVVDPRLTWLAAKADLWLQIRPGTDSMLALSMGKYIMENGLYDHEFVEKWCYGFEEYEKACEPYNLDWASEVTWLDKEDIIAAAKYMSEKPTAVQWGLAIDMNLQCVTASQALCNLWCITGQIDIPGGMITVHDPYNTEVWLPPDPREVFTPEQEKERIGSNYEMITNSGMVQCQADSM…	630
14816	21	QWEEDGMICTRSAAWSAPGCHDGCGVIVYTDKETGKFIKVEGDEENPYYQGRLCMRCLDVAEAIYHPDRLLHPMKRDPKFRGKADKWERITWEEAYDMIDEKFTKIRDEHGGKAIIFASGTGRVTPPINARLGYALGSIQYSYFHSGNACYVPRVAAANTIQGCYTCPDFSMQFPDRYDNPEWVAPKNIFVWGNNPLIANADGNLGHWVVDCMKRGSKLIVVDPRLTWLAAKADLWLQIRPGTDSMLALSMGKYIMENGLYDHEFVEKWCYGFEEYEKACEPYNLDWASEVTWLDKEDIIAAAKYMSEKPTAVQWGLAIDMNLQCVTASQALCNLWCITGQIDIPGGMITVHDPYNTEVWLPPDPREVFTPEQEKERIGSNYEMITNSGMVQCQADSMI…	632
14770	21	QWEEDGMVCTRSAAWSAPGCHDGCGVVIYTDKETGKFIKVEGDEENPYYQGRLCSRCLDVAEAVYNPDRLLYPMKRDSKKRGDANAWERITWEEAYDMIFEKFNAIREEYGGKSVIFASGTGRVTPPINARLGYAFGSIQYSYFLSGNACYVPRVAASNTIIGCYTCPDFSMQFPDRYDNPEWVAPKNIFVWGNNPLVANADGNLGHWVVDCMKRGSKLIVVDPRLTWLASKADLWLQIRPGTDSMLALAMGKYIIEHDLYDHDFVDRWCYGFDEYAEACKPYDLAWASDVTWLAEEDIVAAAKYMAEKPTAVQWGLALDMNLQCITASQAVCNLWSITGQIDIPGGMITVHDPYNTEVWLPPDPKEVFTPAEEKERIGSTYQMITNSGMVQCQADSMI…	640
14770	21	WQWEEDGMVCTRSAAWSAPGCHDGCGVVIYTDKETGKFIKVEGDEENPYYQGRLCSRCLDVAEAVYNPDRLLYPMKRDSKKRGDANAWERITWEEAYDMIFEKFNAIREEYGGKSVIFASGTGRVTPPINARLGYAFGSIQYSYFLSGNACYVPRVAASNTIIGCYTCPDFSMQFPDRYDNPEWVAPKNIFVWGNNPLVANADGNLGHWVVDCMKRGSKLIVVDPRLTWLASKADLWLQIRPGTDSMLALAMGKYIIEHDLYDHDFVDRWCYGFDEYAEACKPYDLAWASDVTWLAEEDIVAAAKYMAEKPTAVQWGLALDMNLQCITASQAVCNLWSITGQIDIPGGMITVHDPYNTEVWLPPDPKEVFTPAEEKERIGSTYQMITNSGMVQCQADSM…	641
14816	21	RGKADKWERITWEEAYDMIDEKFTKIRDEYGGKAIIFASGTGRVTPPINARLGYALGSIQYSYFHSGNACYVPRVAAANTIQGCYTCPDFSMQFPDRYDNPEWVAPKNIFVWGNNPLIANADGNLGHWVVDCMKRGSKLIVVDPRLTWLAAKADLWLQIRPGTDSMLALSMGKYIMENGLYDHEFVEKWCYGFEEYEKACKPYNLDWASEVTWLDKEDIIAAAKYMSEKPTAVQWGLAIDMNLQCVTASQALCNLWCITGQIDIPGGMITVHDPYNTEVWLPPDPREVFTPEQEKERIGSNYEMITNSGMVQCQADSMIDQLVTGRPFKIRAAWIQSTNPLACCAQDPEPRVEKGLRNCEFVVGVDCFMTPTLMANCDVVLPLCFYPEREGLRSVWYYI…	659
14770	21	TWEEAYDMIFEKFNAIREEYGGKSVIFASGTGRVTPPINARLGYAFGSIQYSYFLSGNACYVPRVAASNTIIGCYTCPDFSMQFPDRYDNPEWVAPKNIFVWGNNPLVANADGNLGHWVVDCMKRGSKLIVVDPRLTWLASKADLWLQIRPGTDSMLALAMGKYIIEHDLYDHDFVDRWCYGFDEYAEACKPYDLAWASDVTWLAEEDIVAAAKYMAEKPTAVQWGLALDMNLQCITASQAVCNLWSITGQIDIPGGMITVHDPYNTEVWLPPDPKEVFTPAEEKERIGSTYQMITNSGMVQCQADSMIDQLVTGRPFKIHGAWLQSTNPLACCGQEPKNRIEVGLNNCDFVVGVDCFMTPTLMACCDVVLPLCFYPEREGLRSVWYYIQNTNKACDPI…	671
14816	21	YYQGRLCMRCLDVAEAIYHPDRLLHPMKRDPKFRGKADKWERITWEEAYDMIDEKFTKIRDEYGGKAIIFASGTGRVTPPINARLGYALGSIQYSYFHSGNACYVPRVAAANTIQGCYTCPDFSMQFPDRYDNPEWVAPKNIFVWGNNPLIANADGNLGHWVVDCMKRGSKLIVVDPRLTWLAAKADLWLQIRPGTDSMLALSMGKYIMENGLYDHEFVEKWCYGFEEYEKACEPYNLDWASEVTWLDKEDIIAAAKYMSEKPTAVQWGLAIDMNLQCVTASQALCNLWCITGQIDIPGGMITVHDPYNTEVWLPPDPREVFTPEQEKERIGSNYEMITNSGMVQCQADSMIDQLVTGRPFKIRAAWIQSTNPLACCAQDPEPRVEKGLRNCEFVVGVD…	690
14816	21	DEENPYYQGRLCMRCLDVAEAIYHPDRLLHPMKRDPKFRGKADKWERITWEEAYDMIDEKFTKIRDEYGGKAIIFASGTGRVTPPINARLGYALGSIQYSYFHSGNACYVPRVAAANTIQGCYTCPDFSMQFPDRYDNPEWVAPKNIFVWGNNPLIANADGNLGHWVVDCMKRGSKLIVVDPRLTWLAAKADLWLQIRPGTDSMLALSMGKYIMENGLYDHEFVEKWCYGFEEYEKACEPYNLDWASEVTWLDKEDIIAAAKYMSEKPTAVQWGLAIDMNLQCVTASQALCNLWCITGQIDIPGGMITVHDPYNTEVWLPPDPREVFTPEQEKERIGSNYEMITNSGMVQCQADSMIDQLVTGRPFKIRAAWIQSTNPLACCAQDPEPRVEKGLRNCEF…	697
14764	21	KFIKVEGDEENPYYNGRLCMRCLDVQEMLYHPDRLLHPMKRDPKYRGQADKWERITWEEAYDIIDKKFTAIRDEYGGKSIIFASGTGRVTPPINARLGYALGSIQYSYFHSGNACYVPRVAAANTIQGCYTVPDFSMQFPDRYDNPEWVAPKNIFVWGNNPLISNADGNIGHWIVDCMKRGSKLVVVDPRATWLATKADLWLQLRPGTDSMLALAMGKYIMEHDLYDHDFVEKWCYGFDEYREACAPYDLDTAAETTWLSKEDIIRAAEMMAEQPTAVQWGLALDMNLQCITASQAVCNLWCITGQIDIPGGMITVHDPYNTEVWLPPDPKEVFTPQQEQERIGSNYQMITNSGMVQCQADSMIDQLVTGRPYKIRGAWIQSTNPLACCAQDPESRVEK…	702
14764	21	KFIKVEGDEENPYYNGRLCMRCLDVQEMLYHPDRLLHPMKRDPKYRGQADKWERITWEEAYDIIDKKFTAIRDEYGGKSIIFASGTGRVTPPINARLGYALGSIQYSYFHSGNACYVPRVAAANTIQGCYTVPDFSMQFPDRYDNPEWVAPKNIFVWGNNPLISNADGNIGHWIVDCMKRGSKLVVVDPRATWLATKADLWLQLRPGTDSMLALAMGKYIMEHDLYDHDFVEKWCYGFDEYREACAPYDLDTAAETTWLSKEDIIRAAEMMAEQPTAVQWGLALDMNLQCITASQAVCNLWCITGQIDIPGGMITVHDPYNTEVWLPPDPKEVFTPQQEQERIGSNYQMITNSGMVQCQADSMIDQLVTGRPYKIRGAWIQSTNPLACCAQDPESRVEK…	704
14770	21	QWEEDGMVCTRSAAWSAPGCHDGCGVVIYTDKETGKFIKVEGDEENPYYQGRLCSRCLDVAEAVYNPDRLLYPMKRDPKKRGDANAWERITWEEAYDMIFEKFNAIREEYGGKSVIFASGTGRVTPPINARLGYAFGSIQYSYFLSGNACYVPRVAASNTIIGCYTCPDFSMQFPDRYDNPEWVAPKNIFVWGNNPLVANADGNLGHWVVDCMKRGSKLIVVDPRLTWLASKADLWLQIRPGTDSMLALAMGKYIIEHDLYDHDFVDRWCYGFDEYAEACKPYDLAWASDVTWLAEEDIVAAAKYMAEKPTAVQWGLALDMNLQCITASQAVCNLWSITGQIDIPGGMITVHDPYNTEVWLPPDPKEVFTPAEEKERIGSTYQMITNSGMVQCQADSMI…	711
14816	21	QWEEDGMICTRSAAWSAPGCHDGCGVIVYTDKETGKFIKVEGDEENPYYQGRLCMRCLDVAEAIYHPDRLLHPMKRDPKFRGKADKWERITWEEAYDMIDEKFTKIRDEYGGKAIIFASGTGRVTPPINARLGYALGSIQYSYFHSGNACYVPRVAAANTIQGCYTCPDFSMQFPDRYDNPEWVAPKNIFVWGNNPLIANADGNLGHWVVDCMKRGSKLIVVDPRLTWLAAKADLWLQIRPGTDSMLALSMGKYIMENGLYDHEFVEKWCYGFEEYEKACEPYNLDWASEVTWLDKEDIIAAAKYMSEKPTAVQWGLAIDMNLQCVTASQALCNLWCITGQIDIPGGMITVHDPYNTEVWLPPDPREVFTPEQEKERIGSNYEMITNSGMVQCQADSMI…	730
14815|14351|14816|14818	21	WQWEEDGMICTRSAAWSAPGCHDGCGVIVYTDKETGKFIKVEGDEENPYYQGRLCMRCLDVAEAIYHPDRLLHPMKRDPKFRGKADKWERITWEEAYDMIDEKFTKIRDEYGGKAIIFASGTGRVTPPINARLGYALGSIQYSYFHSGNACYVPRVAAANTIQGCYTCPDFSMQFPDRYDNPEWVAPKNIFVWGNNPLIANADGNLGHWVVDCMKRGSKLIVVDPRLTWLAAKADLWLQIRPGTDSMLALSMGKYIMENDLYDHEFVEKWCYGFEEYEKACEPYDLDWASEVTWLDKEDIIAAAKYMSEKPTAVQWGLAIDMNLQCVTASQALCNLWCITGQIDIPGGMITVHDPYNTEVWLPPDPREVFTPEQEKERIGSNYEMITNSGMVQCQADSM…	738
14764	21	WQWEEDGMICTRSAAWSAPGCHDGCGVIVYTDKETGKFIKVEGDEENPYYNGRLCMRCLDVQEMLYHPDRLLHPMKRDPKYRGQADKWERITWEEAYDLIDKKFTAIRDEYGGKSIIFASGTGRVTPPINARLGYALGSIQYSYFHSGNACYVPRVAAANTIQGCYTVPDFSMQFPDRYDNPEWVAPKNIFVWGNNPLVSNADGNIGHWIVDCMKRGSKLVVVDPRATWLATKADLWLQLRPGTDSMLALAMGKYIMEHDLYDHDFVEKWCYGFDEYREACAPYDLDTAAETTWLSKEDIIRAAEMMAEQPTAVQWGLALDMNLQCITASQAVCNLWCITGQVDIPGGMITVHDPYNTEVWLPPDPKEVFTPQQELERIGSNYQMITNSGMVQCQADSM…	738
14764	21	QWEEDGMICTRSAAWSAPGCHDGCGVIVYTDKETGKFIKVEGDEENPYYNGRLCMRCLDVQEMLYHPDRLLHPMKRDPKYRGQADKWERITWEEAYDLIDKKFTAIRDEYGGKSIIFASGTGRVTPPINARLGYALGSIQYSYFHSGNACYVPRVAAANTIQGCYTVPDFSMQFPDRYDNPEWVAPKNIFVWGNNPLVSNADGNIGHWIVDCMKRGSKLVVVDPRATWLATKADLWLQLRPGTDSMLALAMGKYIMEHDLYDHDFVEKWCYGFDEYREACAPYDLDTAAETTWLSKEDIIRAAEMMAEQPTAVQWGLALDMNLQCITASQAVCNLWCITGQVDIPGGMITVHDPYNTEVWLPPDPKEVFTPQQELERIGSNYQMITNSGMVQCQADSMI…	739
14816	21	QWEEDGMICTRSAAWSAPGCHDGCGVIVYTDKETGKFIKVEGDEENPYYQGRLCMRCLDVAEAIYHPDRLLHPMKRDPKFRGKADKWERITWEEAYDMIDEKFTKIRDEYGGKAIIFASGTGRVTPPINARLGYALGSIQYSYFHSGNACYVPRVAAANTIQGCYTCPDFSMQFPDRYDNPEWVAPKNIFVWGNNPLIANADGNLGHWVVDCMKRGSKLIVVDPRLTWLAAKADLWLQIRPGTDSMLALSMGKYIMENGLYDHEFVEKWCYGFEEYEKACEPYNLDWASEVTWLDKEDIIAAAKYMSEKPTAVQWGLAIDMNLQCVTASQALCNLWCITGQIDIPGGMITVHDPYNTEVWLPPDPREVFTPEQEKERIGSNYEMITNSGMVQCQADSMI…	739
14816	21	WQWEEDGMICTRSAAWSAPGCHDGCGVIVYTDKETGKFIKVEGDEENPYYQGRLCMRCLDVAEAIYHPDRLLHPMKRDPKFRGKADKWERITWEEAYDMIDEKFTKIRDEYGGKAIIFASGTGRVTPPINARLGYALGSIQYSYFHSGNACYVPRVAAANTIQGCYTCPDFSMQFPDRYDNPEWVAPKNIFVWGNNPLIANADGNLGHWVVDCMKRGSKLIVVDPRLTWLAAKADLWLQIRPGTDSMLALSMGKYIMENGLYDHEFVEKWCYGFEEYEKACEPYNLDWASEVTWLDKEDIIAAAKYMSEKPTAVQWGLAIDMNLQCVTASQALCNLWCITGQIDIPGGMITVHDPYNTEVWLPPDPREVFTPEQEKERIGSNYEMITNSGMVQCQADSM…	751
14770	21	WQWEEDGMVCTRSAAWSAPGCHDGCGVVIYTDKETGKFIKVEGDEENPYYQGRLCSRCLDVAEAVYNPDRLLYPMKRDPKKRGDANAWERITWEEAYDMIFEKFNAIREEYGGKSVIFASGTGRVTPPINARLGYAFGSIQYSYFLSGNACYVPRVAASNTIIGCYTCPDFSMQFPDRYDNPEWVAPKNIFVWGNNPLVANADGNLGHWVVDCMKRGSKLIVVDPRLTWLASKADLWLQIRPGTDSMLALAMGKYIIEHDLYDHDFVDRWCYGFDEYAEACKPYDLAWASDVTWLAEEDIVAAAKYMAEKPTAVQWGLALDMNLQCITASQAVCNLWSITGQIDIPGGMITVHDPYNTEVWLPPDPKEVFTPAEEKERIGSTYQMITNSGMVQCQADSM…	762
tr|A0A6N6NPL0|A0A6N6NPL0_9ACTN Molybdopterin-dependent oxidoreductase OS=Ellagibacter isourolithinifaciens OX=2137581 GN=F8C90_00245 PE=4 SV=1	21	MYTGGDVPWQWEEDGMICTRSAAWSAPGCHDGCGVIVYTDKETGKFIKVEGDEENPYYQGRLCMRCLDVAEAIYHPDRLLHPMKRDPKFRGKADKWERITWEEAYDMIDEKFTKIRDEYGGKAIIFASGTGRVTPPINARLGYALGSIQYSYFHSGNACYVPRVAAANTIQGCYTCPDFSMQFPDRYDNPEWVAPKNIFVWGNNPLIANADGNLGHWVVDCMKRGSKLIVVDPRLTWLAAKADLWLQIRPGTDSMLALSMGKYIMENGLYDHEFVEKWCYGFEEYEKACEPYNLDWASEVTWLDKEDIIAAAKYMSEKPTAVQWGLAIDMNLQCVTASQALCNLWCITGQIDIPGGMITVHDPYNTEVWLPPDPREVFTPEQEKERIGSNYEMITNSGM…	776
14766	22	NELNKDLYKTDWRWFEDGYEVTRTSVWTGPGCHNGCGVLAYAKDGKLERVEGDPNFAYNQGRLCLRCLNMVEQIYNHDRMKWPLLLDGEKGSNKWKRVTWDEALDFIEEAFQDCCRIIRDEFGGIGPEGVVALSGTGRNAMWQGAMVLRTAFGSPNMSFGFLSADSCYQPRMTANLLQEGDCWILDNAQLHPDRYNNAEWVKPEVVIVWANQPLASNPDGFMGHWLIDLMRMGTKFVVVDPALTWLASKADIWLQIRPGTDCALALGMLNVIINEDLYDHDWTEKWTYGFESLVERVQEYPTDKVAEICWVEEQDIIDAARMYAQAKPAGIQWGLAIDMQISAMEASNAIDDMVAICGNLDVPGGNVLVRYAYNSSKKYGAGLEFISPEMLDRRIGTTQ…	611
14766	22	MINELNKDLYKTDWRWFEDGYEVTRTSVWTGPGCHNGCGVLAYAKDGKLERVEGDPNFAYNQGRLCLRCLNMVEQIYNHDRMKWPLLLDGEKGSNKWKRVTWDEALDFIEEAFQDCCRIIRDEFGGIGPEGVVALSGTGRNAMWQGAMVLRTAFGSPNMSFGFLSADSCYQPRMTANLLQEGDCWILDNAQLHPDRYNNAEWVKPEVVIVWANQPLASNPDGFMGHWLIDLMRMGTKFVVVDPALTWLASKADIWLQIRPGTDCALALGMLNVIINEDLYDHDWTEKWTYGFESLVERVQEYPTDKVAEICWVEEQDIIDAARMYAQAKPAGIQWGLAIDMQISAMEASNAIDDMVAICGNLDVPGGNVLVRYAYNSSKKYGAGLEFISPEMLDRRIGT…	620
14807	22	NEYNHDLYKTDWRWYEDGYEVTRTSVWTGPGCHNGCGVLTYVKDGKLEKIEGDPNFGYNQGRLCLRCLNMVENIYNNDRLKWPLLRDGEKGENKWKRITWEEAFDWLEDTYKTICKTIHDEYNGIGPEGIVALSGTGRNAMWHGAMCLRAVFGSPNMSFGFLSADSCYQPRMTANLMKDGDCWILDASQLHPDRYDNPEWKQPEVVIVWGNEPLASNPDGFVGHWLIDLMRMGTKFIVMDPALTWLASKADIWIQVRPGTDCALAMGMLRVIVDEDLYDHDFVDNWCYGFDELVERLQDYPTDKVAEICWIPEQQIYDAARMFAAAKPGAIQWGLAIDMQIAAMEASFAISDITALCGNLDVPGGNVLVRYAYNSSKKYGCGLEFISQEMLDRRIGTDQ…	690
14807	22	MINEYNHDLYKTDWRWYEDGYEVTRTSVWTGPGCHNGCGVLTYVKDGKLEKIEGDPNFGYNQGRLCLRCLNMVENIYNNDRLKWPLLRDGEKGENKWKRITWEEAFDWLEDTYKTICKTIHDEYNGIGPEGIVALSGTGRNAMWHGAMCLRAVFGSPNMSFGFLSADSCYQPRMTANLMKDGDCWILDASQLHPDRYDNPEWKQPEVVIVWGNEPLASNPDGFVGHWLIDLMRMGTKFIVMDPALTWLASKADIWIQVRPGTDCALAMGMLRVIVDEDLYDHDFVDNWCYGFDELVERLQDYPTDKVAEICWIPEQQIYDAARMFAAAKPGAIQWGLAIDMQIAAMEASFAISDITALCGNLDVPGGNVLVRYAYNSSKKYGCGLEFISQEMLDRRIGT…	692
14767	22	NELNKDLYKTDWRWFEDGYEVTRTSVWTGPGCHNGCGVLAYAKDGKLERVEGDPNFAYNQGRLCLRCLNMVEQIYNHDRMKWPLLLDGEKGSNKWKRVTWDEALDFIEEAFQDCCRIIRDEFGGIGPEGVVALSGTGRNAMWQGAMVLRTAFGSPNMSFGFLSADSCYQPRMTANLLQEGDCWILDNAQLHPDRYNNAEWVKPEVVIVWANQPLASNPDGFMGHWLIDLMRMGTKFVVVDPALTWLASKADIWLQIRPGTDCALALGMLNVIINEDLYDHDWTEKWAYGFESLVERVQEYPTDKVAEICWVEEQDIIDAARMYAQAKPAGIQWGLAIDMQISAMEASNAIDDMVAICGNLDVPGGNVLVRYAYNSSKKYGAGLEFISPEMLDRRIGTTQ…	710
14767	22	MINELNKDLYKTDWRWFEDGYEVTRTSVWTGPGCHNGCGVLAYAKDGKLERVEGDPNFAYNQGRLCLRCLNMVEQIYNHDRMKWPLLLDGEKGSNKWKRVTWDEALDFIEEAFQDCCRIIRDEFGGIGPEGVVALSGTGRNAMWQGAMVLRTAFGSPNMSFGFLSADSCYQPRMTANLLQEGDCWILDNAQLHPDRYNNAEWVKPEVVIVWANQPLASNPDGFMGHWLIDLMRMGTKFVVVDPALTWLASKADIWLQIRPGTDCALALGMLNVIINEDLYDHDWTEKWAYGFESLVERVQEYPTDKVAEICWVEEQDIIDAARMYAQAKPAGIQWGLAIDMQISAMEASNAIDDMVAICGNLDVPGGNVLVRYAYNSSKKYGAGLEFISPEMLDRRIGT…	712
14808	22	PNFGYNQGRLCLRCLNMVENIYNNDRLKWPLLRDGEKGENKWKRITWEEAFDWLEDTYKKICKTIHDDYNGIGPEGIVALSGTGRNAMWHGAMCLRAVFGSPNMSFGFLSADSCYQPRMTANLMKDGDCWILDASQLHPDRYDNPEWKQPEVVIVWGNEPLASNPDGFVGHWLIDLMRMGTKFIVMDPALTWLASKADIWIQVRPGTDCALAMGMLRVIVDEDLYDHDFVDNWCYGFDELVERLQDYPTDKVAEICWIPEQQIYDAARMFAAAKPGAIQWGLAIDMQIAAMEASFAISDITALCGNLDVPGGNVLVRYAYNSSKKYGCGLEFISQEMLDRRIGTDQSPIHKAGYTPFIPPDLLLEAMETGVPYPPQMMWVHGTNPIANMGGDAPRIYRA…	722
14808	22	PNFGYNQGRLCLRCLNMVENIYNNDRLKWPLLRDGEKGENKWKRITWEEAFDWLEDTYKKICKTIHDDYNGIGPEGIVALSGTGRNAMWHGAMCLRAVFGSPNMSFGFLSADSCYQPRMTANLMKDGDCWILDASQLHPDRYDNPEWKQPEVVIVWGNEPLASNPDGFVGHWLIDLMRMGTKFIVMDPALTWLASKADIWIQVRPGTDCALAMGMLRVIVDEDLYDHDFVDNWCYGFDELVERLQDYPTDKVAEICWIPEQQIYDAARMFAAAKPGAIQWGLAIDMQIAAMEASFAISDITALCGNLDVPGGNVLVRYAYNSSKKYGCGLEFISQEMLDRRIGTDQSPIHKAGYTPFIPPDLLLEAMETGVPYPPQMMWVHGTNPIANMGGDAPRIYRA…	733
14322	22	MINEVNKDLYKTDWRWYEDGYEVTRTSVWTGPGCHNGCGVLTYVKDGKLERVEGDPNFAYNQGRLCLRCINMVEQIYNHDRLKWPLLLDGEKGSNQWKRATWDEALDFIEDAFADCCKIIKEEFGGIGPEGVVALSGTGRNAMWQGAMILRTAFGSPNMSFGFLSADSCYQPRMTANLLQEGDCWILDNAQLHPDRYNNEEWVKPEVVIVWANQPLASNPDGFVGHWLIDLMRMGTKFIVVDPALTWLASKAEIWLQIRPGTDCALALGFLNVIINEDLYDHEWTETWTYGFDSLVERIKEYPTDKVAEICWVDEQDIIDAARMYANAKPAGVQWGLAIDMQISAMEASNAIDDMVAICGNLDVPGGNVLVRYAYNSSKKYGAGLEFISEEMLDRRIGT…	738
14815|14816	22	NEVNKDLYKTDWRWYEDGYEVTRTSVWTGPGCHNGCGVLTYVKDGKLERVEGDPNFAYNQGRLCLRCINMVEQIYNHDRLKWPLLLDGEKGSNQWKRATWDEALDFIEDAFADCCKIIKEEFGGIGPEGVVALSGTGRNAMWQGAMVLRTAFGSPNMSFGFLSADSCYQPRMTANLLQEGDCWILDNAQLHPDRYNNEEWVKPEVVIVWANQPLASNPDGFVGHWLIDLMRMGTKFIVVDPALTWLASKAEIWLQIRPGTDCALALGFLNVIINEDLYDHEWTETWTYGFDSLVERIKEYPTEKVAEICWVDEQDIIDAARMYANAKPAGVQWGLAIDMQISAMEASNAIDDMVAICGNLDVPGGNVLVRYAYNSSKKYGAGLEFISEEMLDRRIGTSQ…	761
14322	22	DWRWYEDGYEVTRTSVWTGPGCHNGCGVLTYVKDGKLERVEGDPNFAYNQGRLCLRCINMVEQIYNHDRLKWPLLLDGEKGSNQWKRATWDEALDFIEDAFADCCKIIKEEFGGIGPEGVVALSGTGRNAMWQGAMILRTAFGSPNMSFGFLSADSCYQPRMTANLLQEGDCWILDNAQLHPDRYNNEEWVKPEVVIVWANQPLASNPDGFVGHWLIDLMRMGTKFIVVDPALTWLASKAEIWLQIRPGTDCALALGFLNVIINEDLYDHEWTETWTYGFDSLVERIKEYPTDKVAEICWVDEQDIIDAARMYANAKPAGVQWGLAIDMQISAMEASNAIDDMVAICGNLDVPGGNVLVRYAYNSSKKYGAGLEFISEEMLDRRIGTSQSPIHKAGYTP…	774
14808|14807	22	NEYNHDLYKTDWRWYEDGYEVTRTSVWTGPGCHNGCGVLTYVKDGKLEKIEGDPNFGYNQGRLCLRCLNMVENIYNNDRLKWPLLRDGEKGENKWKRITWEEAFDWLEDTYKKICKTIHDDYNGIGPEGIVALSGTGRNAMWHGAMCLRAVFGSPNMSFGFLSADSCYQPRMTANLMKDGDCWILDASQLHPDRYDNPEWKQPEVVIVWGNEPLASNPDGFVGHWLIDLMRMGTKFIVMDPALTWLASKADIWIQVRPGTDCALAMGMLRVIVDEDLYDHDFVDNWCYGFDELVERLQDYPTDKVAEICWIPEQQIYDAARMFAAAKPGAIQWGLAIDMQIAAMEASFAISDITALCGNLDVPGGNVLVRYAYNSSKKYGCGLEFISQEMLDRRIGTDQ…	775
14768|14767	22	MINELNKDLYKTDWRWFEDGYEVTRTSVWTGPGCHNGCGVLAYAKDGKLERVEGDPNFAYNQGRLCLRCLNMVEQIYNHDRMKWPLLLDGEKGSNKWKRVTWDEALDFIEEAFQDCCRIIRDEFGGIGPEGVVALSGTGRNAMWQGAMVLRTAFGSPNMSFGFLSADSCYQPRMTANLLQEGDCWILDNAQLHPDRYNNAEWVKPEVVIVWANQPLASNPDGFMGHWLIDLMRMGTKFVVVDPALTWLASKADIWLQIRPGTDCALALGMLNVIINEDLYDHDWTEKWTYGFESLVERVQEYPTDKVAEICWVEEQDIIDAARMYAQAKPAGIQWGLAIDMQISAMEASNAIDDMVAICGNLDVPGGNVLVRYAYNSSKKYGAGLEFISPEMLDRRIGT…	786
14815|14816|14773|14321	22	MINEVNKDLYKTDWRWYEDGYEVTRTSVWTGPGCHNGCGVLTYVKDGKLERVEGDPNFAYNQGRLCLRCINMVEQIYNHDRLKWPLLLDGEKGSNQWKRATWDEALDFIEDAFADCCKIIKEEFGGIGPEGVVALSGTGRNAMWQGAMVLRTAFGSPNMSFGFLSADSCYQPRMTANLLQEGDCWILDNAQLHPDRYNNEEWVKPEVVIVWANQPLASNPDGFVGHWLIDLMRMGTKFIVVDPALTWLASKAEIWLQIRPGTDCALALGFLNVIINEDLYDHEWTETWTYGFDSLVERIKEYPTEKVAEICWVDEQDIIDAARMYANAKPAGVQWGLAIDMQISAMEASNAIDDMVAICGNLDVPGGNVLVRYAYNSSKKYGAGLEFISEEMLDRRIGT…	786
14794	22	MINEYNHDLYKTDWRWYEDGYEVTRTSVWTGPGCHNGCGVLTYVKDGKLEKIEGDPNFGYNQGRLCLRCLNMVENIYNNDRLKWPLLRDGEKGENKWKRITWDEAFDWIEETYKKVCDTIKNEYGGIGPEGIVALSGTGRNAMWHGAMCLRAVFGSPNMSFGFLSADSCYQPRMTANLMKDGDCWILDAAQLHPDRYDNPEWKRPEVVIVWGNEPLASNGDGFVGHWLVDLMRMGTKLIVIDPALTWLASKADIWLRVRPGTDCALAMGMLKVIVEEDLYDHDFVDNWCYGFEQLAERLQDYPTDKVAEICWVPEQQIIDAARMFAAAKPGAIQWGLAIDMQIAAMEASFAISDITALCGNLDVPGGNVLVRYAYNSSKKYGCGLEFISQEMLDRRIGT…	788
14804|tr|A0A369L500|A0A369L500_9ACTN Dehydrogenase OS=Paraeggerthella hongkongensis OX=230658 GN=C1879_12085 PE=4 SV=1	22	MINEYNHDLYKTDWRWFENGYEVTRTSVWTGPGCHNGCGVLTYVKDGKLEKIEGDPNFGYNQGRLCLRCLDMVEAIYNNDRLKWPLLRDGEKGENKWKRITWEEAFDWLEDTYKKICKTIHDDYNGIGPEGIVALSGTGRNAMWHGAMCLRAVFGSPNMSFGFLSADSCYQPRMTANLMKDGDCWILDASQLHPDRYDNPDWKQPEVVIVWGNEPLASNPDGFVGHWLIDLMRMGTKFIVVDPALTWLASKADIWLQVRPGTDCALAMGMLRVIVDEDLYDHEFVENWCYGFDDLVERLQDYPTDKCAEICWIDEQDLIDAARMFAAASPGAIQWGLAIDMQISAMEASFAISDITALCGNLDVPGGNVLVRYAYNSSKKYGCGLEFISQEMLDRRIGT…	788
14807|14808|tr|A0A423UJ90|A0A423UJ90_9ACTN Dehydrogenase OS=Gordonibacter urolithinfaciens OX=1335613 GN=DMP12_09230 PE=4 SV=1|Dodh	22	MINEYNHDLYKTDWRWYEDGYEVTRTSVWTGPGCHNGCGVLTYVKDGKLEKIEGDPNFGYNQGRLCLRCLNMVENIYNNDRLKWPLLRDGEKGENKWKRITWEEAFDWLEDTYKTICKTIHDEYNGIGPEGIVALSGTGRNAMWHGAMCLRAVFGSPNMSFGFLSADSCYQPRMTANLMKDGDCWILDASQLHPDRYDNPEWKQPEVVIVWGNEPLASNPDGFVGHWLIDLMRMGTKFIVMDPALTWLASKADIWIQVRPGTDCALAMGMLRVIVDEDLYDHDFVDNWCYGFDELVERLQDYPTDKVAEICWIPEQQIYDAARMFAAAKPGAIQWGLAIDMQIAAMEASFAISDITALCGNLDVPGGNVLVRYAYNSSKKYGCGLEFISQEMLDRRIGT…	788
14770	23	LFGTPNGFHNALLCWIPTFMVETAINGWSPFETDLGASKCVILWGFNPGASSMPGMHGYTDLQRANGLKLIVVDPRYSETAAHADLWLPLRPGSDTALSMAMINVIMNEFIYDMDFVDQWCEGFDELRDYIEPYTPEWAAPLTWLDPELIRQAARMYATNRPGNIQWGCTWDQLGRTAGAGMHARSILRAICGNLDCPGGDGMPGPAAYVTDEELEANDRLPVEMRAKQIGSDKYKMTSWPGYERLSQISKDKWGKAFTAEWMCEAHGPSVFKAILTGDPYQVRALFVSGSNPLSSYGDAKMTFEACKQVEFLVVLEYFMTPTALMADFVLPVAGAMERPMVHTNYGVTDSIVCSERAIWPMYERKTDYNIWKDLGLACGQTEEDWPWPELEDAYFHVL…	629
14770	23	GTLRTDDWARRRFLNLFGTPNGFHNALLCWIPTFMVETAINGWSPFETDLGASKCVILWGFNPGASSMPGMHGYTDLQRANGLKLIVVDPRYSETAAHADLWLPLRPGSDTALSMAMINVIMNEFIYDMDFVDQWCEGFDELRDYIEPYTPEWAAPLTWLDPELIRQAARMYATNRPGNIQWGCTWDQLGRTAGAGMHARSILRAICGNLDCPGGDGMPGPAAYVTDEELEANDRLPVEMRAKQIGSDKYKMTSWPGYERLSQISKDKWGKAFTAEWMCEAHGPSVFKAILTGDPYQVRALFVSGSNPLSSYGDAKMTFEACKQVEFLVVLEYFMTPTALMADFVLPVAGAMERPMVHTNYGVTDSIVCSERAIWPMYERKTDYNIWKDLGLACGQTEE…	644
14770	23	AVAAAAGTLRTDDWARRRFLNLFGTPNGFHNALLCWIPTFMVETAINGWSPFETDLGASKCVILWGFNPGASSMPGMHGYTDLQRANGLKLIVVDPRYSETAAHADLWLPLRPGSDTALSMAMINVIMNEFIYDMDFVDQWCEGFDELRDYIEPYTPEWAAPLTWLDPELIRQAARMYATNRPGNIQWGCTWDQLGRTAGAGMHARSILRAICGNLDCPGGDGMPGPAAYVTDEELEANDRLPVEMRAKQIGSDKYKMTSWPGYERLSQISKDKWGKAFTAEWMCEAHGPSVFKAILTGDPYQVRALFVSGSNPLSSYGDAKMTFEACKQVEFLVVLEYFMTPTALMADFVLPVAGAMERPMVHTNYGVTDSIVCSERAIWPMYERKTDYNIWKDLGLA…	650
14770	23	CHQNCGVLAYVKDGKLIYAEGDPDHPTNAGGLCTRGNQAYTFVDNPSRINYPMKRAGEKGENKWERVSWDQALTEIAAKINQIKEESGAEAVAAAAGTLRTDDWARRRFLNLFGTPNGFHNALLCWIPTFMVETAINGWSPFETDLGASKCVILWGFNPGASSMPGMHGYTDLQRANGLKLIVVDPRYSETAAHADLWLPLRPGSDTALSMAMINVIMNEFIYDMDFVDQWCEGFDELRDYIEPYTPEWAAPLTWLDPELIRQAARMYATNRPGNIQWGCTWDQLGRTAGAGMHARSILRAICGNLDCPGGDGMPGPAAYVTDEELEANDRLPVEMRAKQIGSDKYKMTSWPGYERLSQISKDKWGKAFTAEWMCEAHGPSVFKAILTGDPYQVRALFV…	659
14770	23	CGVLAYVKDGKLIYAEGDPDHPTNAGGLCTRGNQAYTFVDNPSRINYPMKRAGEKGENKWERVSWDQALTEIAAKINQIKEESGAEAVAAAAGTLRTDDWARRRFLNLFGTPNGFHNALLCWIPTFMVETAINGWSPFETDLGASKCVILWGFNPGASSMPGMHGYTDLQRANGLKLIVVDPRYSETAAHADLWLPLRPGSDTALSMAMINVIMNEFIYDMDFVDQWCEGFDELRDYIEPYTPEWAAPLTWLDPELIRQAARMYATNRPGNIQWGCTWDQLGRTAGAGMHARSILRAICGNLDCPGGDGMPGPAAYVTDEELEANDRLPVEMRAKQIGSDKYKMTSWPGYERLSQISKDKWGKAFTAEWMCEAHGPSVFKAILTGDPYQVRALFVSGSN…	669
14770	23	QNCGVLAYVKDGKLIYAEGDPDHPTNAGGLCTRGNQAYTFVDNPSRINYPMKRAGEKGENKWERVSWDQALTEIAAKINQIKEESGAEAVAAAAGTLRTDDWARRRFLNLFGTPNGFHNALLCWIPTFMVETAINGWSPFETDLGASKCVILWGFNPGASSMPGMHGYTDLQRANGLKLIVVDPRYSETAAHADLWLPLRPGSDTALSMAMINVIMNEFIYDMDFVDQWCEGFDELRDYIEPYTPEWAAPLTWLDPELIRQAARMYATNRPGNIQWGCTWDQLGRTAGAGMHARSILRAICGNLDCPGGDGMPGPAAYVTDEELEANDRLPVEMRAKQIGSDKYKMTSWPGYERLSQISKDKWGKAFTAEWMCEAHGPSVFKAILTGDPYQVRALFVSG…	671
14770	23	CHQNCGVLAYVKDGKLIYAEGDPDHPTNAGGLCTRGNQAYTFVDNPSRINYPMKRAGEKGENKWERVSWDQALTEIAAKINQIKEESGAEAVAAAAGTLRTDDWARRRFLNLFGTPNGFHNALLCWIPTFMVETAINGWSPFETDLGASKCVILWGFNPGASSMPGMHGYTDLQRANGLKLIVVDPRYSETAAHADLWLPLRPGSDTALSMAMINVIMNEFIYDMDFVDQWCEGFDELRDYIEPYTPEWAAPLTWLDPELIRQAARMYATNRPGNIQWGCTWDQLGRTAGAGMHARSILRAICGNLDCPGGDGMPGPAAYVTDEELEANDRLPVEMRAKQIGSDKYKMTSWPGYERLSQISKDKWGKAFTAEWMCEAHGPSVFKAILTGDPYQVRALFV…	673
14770	23	RDYSSTKWLDEIHAEGVEVKKSCCYFCHQNCGVLAYVKDGKLIYAEGDPDHPTNAGGLCTRGNQAYTFVDNPSRINYPMKRAGEKGENKWERVSWDQALTEIAAKINQIKEESGAEAVAAAAGTLRTDDWARRRFLNLFGTPNGFHNALLCWIPTFMVETAINGWSPFETDLGASKCVILWGFNPGASSMPGMHGYTDLQRANGLKLIVVDPRYSETAAHADLWLPLRPGSDTALSMAMINVIMNEFIYDMDFVDQWCEGFDELRDYIEPYTPEWAAPLTWLDPELIRQAARMYATNRPGNIQWGCTWDQLGRTAGAGMHARSILRAICGNLDCPGGDGMPGPAAYVTDEELEANDRLPVEMRAKQIGSDKYKMTSWPGYERLSQISKDKWGKAFTAEW…	685
14770	23	RDYSSTKWLDEIHAEGVEVKKSCCYFCHQNCGVLAYVKDGKLIYAEGDPDHPTNAGGLCTRGNQAYTFVDNPSRINYPMKRAGEKGENKWERVSWDQALTEIAAKINQIKEESGAEAVAAAAGTLRTDDWARRRFLNLFGTPNGFHNALLCWIPTFMVETAINGWSPFETDLGASKCVILWGFNPGASSMPGMHGYTDLQRANGLKLIVVDPRYSETAAHADLWLPLRPGSDTALSMAMINVIMNEFIYDMDFVDQWCEGFDELRDYIEPYTPEWAAPLTWLDPELIRQAARMYATNRPGNIQWGCTWDQLGRTAGAGMHARSILRAICGNLDCPGGDGMPGPAAYVTDEELEANDRLPVEMRAKQIGSDKYKMTSWPGYERLSQISKDKWGKAFTAEW…	699
14766	23	DGKLIYAEGDPDHPTNAGGLCTRGNQAYTFVDNPSRINYPMKRAGEKGENKWERVSWDQALTEIAAKLNQIKEESGAEAVAAAAGTLRTDDWARRRFLNMFGTPNGFHNALLCWIPTFMVETAINGWSPFETDLGASKCVILWGFNPGASSMPGMHGYTDLQKATGMKLIVVDPRYSETAAHADLWLPLRPGSDTALSMAMINVIMNEFIYDMDFVDQWCEGFDELRDYIEPYTPEWAAPLTWLDPELIRQAARMYATNRPGNIQWGCTWDQLGRTAGAGMHARSILRAICGNLDCPGGDGMPGPAAYVTDEELEANDRLPVEMRAKQIGSDKYKMTSWPGYERLSQISKDKWGKAFTAEWMCEAHGPSVFKAILTGDPYQVRALFVSGSNPLSSYGDA…	707
14767|14768|14770|14766|14772	23	CHQNCGVLAYVKDGKLIYAEGDPDHPTNAGGLCTRGNQAYTFVDNPSRINYPMKRAGEKGENKWERVSWDQALTEIAAKLNQIKEESGAEAVAAAAGTLRTDDWARRRFLNMFGTPNGFHNALLCWIPTFMVETAINGWSPFETDLGASKCVILWGFNPGASSMPGMHGYTDLQKATGMKLIVVDPRYSETAAHADLWLPLRPGSDTALSMAMINVIMNEFIYDMDFVDQWCEGFDELRDYIEPYTPEWAAPLTWLDPELIRQAARMYATNRPGNIQWGCTWDQLGRTAGAGMHARSILRAICGNLDCPGGDGMPGPAAYVTDEELEANDRLPVEMRAKQIGADKYKMTSWPGYERLSQISKDKWGKAFTAEWMCEAHGPSVFKAILTGDPYQVRALFV…	719
14764	23	CHQNCGVLAYVKDGKLIYAEGDPDHPTNAGGLCTRGNQAMTFVDNPSRINYPMKRAGKKGENKWERVSWDQALTEIAAKLNQIKEESGPEAVAAAAGTLRTDDWARRRFLNFFGTPNGFHNALLCWIPTFMIETAISGWSPFETDLGTSKCVVLWGMNPGASSMPGAHGYFDLQKANGMKLIVVDPRYTETAAHADLWLPLRPGSDAALSLAMLNVILNEFLYDFDFVENWCTDIDELRDHMEPYTPEWAAPLTWLDPEQIREAARMYATNRPGNMQWADTWDQLGRSASAGTQARAIMRAICGNLDVPGGDGMPGPAAYVTDEELERNDVLPDEVKSKQIGSDKYKLTTFPGYERLAEISRRKWGKAFTAEWMCEAHGPSVFKAIITGDPYQVRALFC…	720
14766	23	VLAYVKDGKLIYAEGDPDHPTNAGGLCTRGNQAYTFVDNPSRINYPMKRAGEKGENKWERVSWDQALTEIAAKLNQIKEESGAEAVAAAAGTLRTDDWARRRFLNMFGTPNGFHNALLCWIPTFMVETAINGWSPFETDLGASKCVILWGFNPGASSMPGMHGYTDLQKATGMKLIVVDPRYSETAAHADLWLPLRPGSDTALSMAMINVIMNEFIYDMDFVDQWCEGFDELRDYIEPYTPEWAAPLTWLDPELIRQAARMYATNRPGNIQWGCTWDQLGRTAGAGMHARSILRAICGNLDCPGGDGMPGPAAYVTDEELEANDRLPVEMRAKQIGSDKYKMTSWPGYERLSQISKDKWGKAFTAEWMCEAHGPSVFKAILTGDPYQVRALFVSGSNPL…	725
14770	23	CHQNCGVLAYVKDGKLIYAEGDPDHPTNAGGLCTRGNQAYTFVDNPSRINYPMKRAGEKGENKWERVSWDQALTEIAAKINQIKEESGAEAVAAAAGTLRTDDWARRRFLNLFGTPNGFHNALLCWIPTFMVETAINGWSPFETDLGASKCVILWGFNPGASSMPGMHGYTDLQRANGLKLIVVDPRYSETAAHADLWLPLRPGSDTALSMAMINVIMNEFIYDMDFVDQWCEGFDELRDYIEPYTPEWAAPLTWLDPELIRQAARMYATNRPGNIQWGCTWDQLGRTAGAGMHARSILRAICGNLDCPGGDGMPGPAAYVTDEELEANDRLPVEMRAKQIGSDKYKMTSWPGYERLSQISKDKWGKAFTAEWMCEAHGPSVFKAILTGDPYQVRALFV…	744
14764	23	CHQNCGVLAYVKDGKLIYAEGDPDHPTNAGGLCTRGNQAMTFVDNPSRINYPMKRAGKKGENKWERVSWDQALTEIAAKLNQIKEESGPEAVAAAAGTLRTDDWARRRFLNFFGTPNGFHNALLCWIPTFMIETAISGWSPFETDLGTSKCVVLWGMNPGASSMPGAHGYFDLQKANGMKLIVVDPRYTETAAHADLWLPLRPGSDAALSLAMLNVILNEFLYDFDFVENWCTDIDELRDHMEPYTPEWAAPLTWLDPEQIREAARMYATNRPGNMQWADTWDQLGRSASAGTQARAIMRAICGNLDVPGGDGMPGPAAYVTDEELERNDVLPDEVKSKQIGSDKYKLTTFPGYERLAEISRRKWGKAFTAEWMCEAHGPSVFKAIITGDPYQVRALFC…	746
14768|14767|14772|14770|14766	23	RDYSSTKWLDEIHAEGVEVKKSCCYFCHQNCGVLAYVKDGKLIYAEGDPDHPTNAGGLCTRGNQAYTFVDNPSRINYPMKRAGEKGENKWERVSWDQALTEIAAKLNQIKEESGAEAVAAAAGTLRTDDWARRRFLNMFGTPNGFHNALLCWIPTFMVETAINGWSPFETDLGASKCVILWGFNPGASSMPGMHGYTDLQKATGMKLIVVDPRYSETAAHADLWLPLRPGSDTALSMAMINVIMNEFIYDMDFVDQWCEGFDELRDYIEPYTPEWAAPLTWLDPELIRQAARMYATNRPGNIQWGCTWDQLGRTAGAGMHARSILRAICGNLDCPGGDGMPGPAAYVTDEELEANDRLPVEMRAKQIGSDKYKMTSWPGYERLSQISKDKWGKAFTAEW…	759
14770	23	RDYSSTKWLDEIHAEGVEVKKSCCYFCHQNCGVLAYVKDGKLIYAEGDPDHPTNAGGLCTRGNQAYTFVDNPSRINYPMKRAGEKGENKWERVSWDQALTEIAAKINQIKEESGAEAVAAAAGTLRTDDWARRRFLNLFGTPNGFHNALLCWIPTFMVETAINGWSPFETDLGASKCVILWGFNPGASSMPGMHGYTDLQRANGLKLIVVDPRYSETAAHADLWLPLRPGSDTALSMAMINVIMNEFIYDMDFVDQWCEGFDELRDYIEPYTPEWAAPLTWLDPELIRQAARMYATNRPGNIQWGCTWDQLGRTAGAGMHARSILRAICGNLDCPGGDGMPGPAAYVTDEELEANDRLPVEMRAKQIGSDKYKMTSWPGYERLSQISKDKWGKAFTAEW…	766
14822	24	KTRLLKESDLKEDGSQFRMMCWDTIENRLTYFDAQTQEWEGETWSMERSLVKGKEAQQNNLFPGVAQGWVPDQTGFGTDDGFERVIDPALEGTYEVTLKDGTKHQVKPVWEHFKARAAEYTPKVAEKITHVPAADIERAARTYATRLRPETGYGNGGIGYMLAIEHGCNAIQNSRALDALVGITGNWDTPAGNRGGTTSFLTPQMVNFAGNVTMGGGTPPDEETLAKLAGADEFPLLNWWQYWADANAVYEQIQTGDPYPIVTGIAQSGDFMNMANSLYNWESFKHLDFFVTVDFWHTPLSDRSDLLLPCAHWIEANATRPSQGSSGGLGLNVQCVERPGEVKYDLDFDIELYKAMGVPFSDDPDNPWPTEEQYCDWYVRATGMTWKEFAAEFQEHGWW…	641
14822	24	MQPSNGPIGAKFQAGTFVTKTRLLKESDLKEDGSQFRMMCWDTIENRLTYFDAQTQEWEGETWSMERSLVKGKEAQQNNLFPGVAQGWVPDQTGFGTDDGFERVIDPALEGTYEVTLKDGTKHQVKPVWEHFKARAAEYTPKVAEKITHVPAADIERAARTYATRLRPETGYGNGGIGYMLAIEHGCNAIQNSRALDALVGITGNWDTPAGNRGGTTSFLTPQMVNFAGNVTMGGGTPPDEETLAKLAGADEFPLLNWWQYWADANAVYEQIQTGDPYPIVTGIAQSGDFMNMANSLYNWESFKHLDFFVTVDFWHTPLSDRSDLLLPCAHWIEANATRPSQGSSGGLGLNVQCVERPGEVKYDLDFDIELYKAMGVPFSDDPDNPWPTEEQYCDWYVR…	662
14352|14351	24	SAGEGETKRIRTCCRGCGKMECGVWVTVEKGRAVKVEGDTSAFQSAGNCCAKSQSSIQAAYHPDRVLYPLKRTNPKDAEDPGWVRISWDEAYQTMAERFQEIIDQYGGPSIMMMSGTSRCWCMASYGAFRSLFQSPNSVHPYQVCKGPRHFATLMQSAYAFSWQATVDQPDVMVRWGGSTELSNYDDSCRMTVDTAMNAQTLITVDPRLTNLGKESGIWQPLYPQTDGALALSWMNVIIENGLYDELFVKKWTDAPFLVVEDMEPTPGPMGAKFQAGFFQTMTRLLKESDLVEGGSPSRMMCWDTIGNRLTYFDCDTMEWEGETWEMKFEGDPAQQDNLFPGVSQGFVPNATGFSRADGFETEIDPALEGAYEVVLADGSKHTVKPVWEHFRARCAEYA…	912
14798	24	VKRIRTCCRGCGKMECGVWVTVEDGRAVKVEGDTSCFTSGGNCCSKSQSSIQAAYHPDRVLYPLKRTNPKDADDPGWARISWDEAYATMGEKYNEIIAKYGGPSIMMMSGTSRCWCMGAYGTFPALFQSPNRVTPYQVCKGPRHFGTLMQSAYAFSWQATVDQPEVMVRWGSGTELSNYDDSCRMTVDTAMHAQKFITVDPRLTNLGKESDIWQPLYPQTDGALALSWMHVIIEKNLFDELFVKKWTDAPFLVVEDMEPSPGPMGAKFRAGFFQTMTRLLTESDLKPDGSPSKLMCWDTLANRLTYFDAETMLWEGETWSMEQGMVRGKEAQQNNLFPGVAQGWVPDQTGFTEEDGFAVAIDPALTGSYKVTLADGSVHEVKPVWEHFKARCAEYAPDK…	919
14353|14352	24	LSRRSFVGMAAVAAATAGLAGTFGNAALAKAEESAGEGETKRVRTCCRGCGKMECGVWVTVEKGRAVKVEGDTSAFQSAGNCCAKSQSSIQAAYHPDRVLYPLKRTNPKDAEDPGWVRISWDEAYQTMAERFQEIIDQYGGPSIMMMSGTSRCWCMASYGAFRSLFQSPNSVHPYQVCKGPRHFATLMQSAYAFSWQATVDQPDVMVRWGGSTELSNYDDSCRMTVDTAMNAQTFITVDPRLTNLGKESGIWQPLYPQTDGALALSWMNVIIENGLYDELFVKKWTDAPFLVVEDMEPTPGPMGAKFQAGFFQTMTRLLKESDLVEGGSPSRMMCWDTIGNRLTYFDCDTMEWEGETWEMKFEGGPAQQENLFPGVSQGFLPNATGFSRSDGFETEIDP…	945
14352|14353	24	LSRRSFVGMAAVAAATAGLAGTFGNAALAKAEESAGEGETKRVRTCCRGCGKMECGVWVTVEKGRAVKVEGDTSAFQSAGNCCAKSQSSIQAAYHPDRVLYPLKRTNPKDAEDPGWVRISWDEAYQTMAERFQEIIDQYGGPSIMMMSGTSRCWCMASYGAFRSLFQSPNSVHPYQVCKGPRHFATLMQSAYAFSWQATVDQPDVMVRWGGSTELSNYDDSCRMTVDTAMNAQTFITVDPRLTNLGKESGIWQPLYPQTDGALALSWMNVIIENGLYDELFVKKWTDAPFLVVEDMEPTPGPMGAKFQAGFFQTMTRLLKESDLVEGGSPSRMMCWDTIGNRLTYFDCDTMEWEGETWEMKFEGGPAQQENLFPGVSQGFLPNATGFSRSDGFETEIDP…	951
14822	24	TLTRRSFAKLSAITAVAAGITSAAPVGLAQAESASDSTNVKRIRTCCRGCGKMECGVWVTVENGRAVKVEGDTSCFTSGGNSCAKSQASIQAAYHPDRVLYPLKRTNPKDADDPGWQRITWDEAYATMATKFQEVMDRFGGPSIMMMSGTSRCWCMASYGVFRLLFGSPNSVHPYQVCKGPRHFATLLQGAYAFSWQATTDQPEVMVRWGGSTELSNYDDSCRMTVDTAMHSQAFITVDPRQTNLGKESDIWQPLYPQTDAALALSWIDVIIREKLYDELFVKKWTDAPFLVCEDMQPSNGPIGAKFQAGTFVTKTRLLKESDLKEDGSQFRMMCWDTIENRLTYFDAQTQEWEGETWSMERSLVKGKEAQQNNLFPGVAQGWVPDQTGFGTDDGFERV…	955
14813	24	TLSRRSFSKLALATAATAGLSGVASASALAESDVSASSADIKRIRTTCRGCGKMECGVWVTVENGRAVRVEGDTSCFTSGGNCCAKSQASIQAAYHPDRVLYPLKRTNPKDADDPGWQRITWDEAYATMAEKYQEVIDKYGGPSIFMMSGTSRCWCMASYGVFRLLFQSPNSVHPYQVCKGPRHFATLMQGAYAFSWQATVDQPKVMVRWGAGTELSNYDDSCRMTVDSAMHADTFITVDPRLTNLGKESHIWQALYPQTDAALALSWMNVIIENDLYDELFVKKWTDAPFLVCEDMEPSDGPIGAKFQAGTFVTKTRLLKESDLQEGGSQFRMMCWDTLESRLTYFDAQTMQWEGETWAMSMKGKEAQQENLFPGVAQGFVPDQTGFGVEDGFAKPID…	955
14797	24	LSRRTFMKLSAATAIATGLSAGTAVAFAEADAGTQGSDIKRIRTCCRGCGKMECGVWVTVENGRAVKVEGDTSCFTSGGNCCAKSQSSIQAAYHPDRVLYPLKRTNPKDADDPGWVRISWDEAYATMAEKYGEIMDKFGGEAIMMMSGTSRCWCMGAYGVFPLLFRSPNRVTPYQVCKGPRHFATLMNSAYAFSWQATVDQPEVMVRWGGSTEMSNYDDSCRQTVDMAMYADKFITVDPRLTNLGKESDIWQPLYPQTDGALALSWMHVIIEKDLWDHQFVQKWTDAPFLVVEDMEPTPGPFGAKFQAGVFQTQTRLLKESDLVADGSPLKMMCWDKIGNRLTYFDTETMLWEGETWSMETGLVRGKEAQQKHLFPGVAQGWVPDQTGFGIEDGFAVAI…	957
14798	24	LSRRTFMKLSAATAIATGLSAGTAVAFAEADAGTQGSDIKRIRTCCRGCGKMECGVWVTVENGRAVKVEGDTSCFTSGGNCCAKSQSSIQAAYHPDRVLYPLKRTNPKDADDPGWVRISWDEAYATMAEKYGEIMDKFGGEAIMMMSGTSRCWCMGAYGTFPALFQSPNRVTPYQVCKGPRHFGTLMQSAYAFSWQATVDQPEVMVRWGSGTELSNYDDSCRMTVDTAMHAQKFITVDPRLTNLGKESDIWQPLYPQTDGALALSWMHVIIEKNLFDELFVKKWTDAPFLVVEDMEPSPGPMGAKFRAGFFQTMTRLLTESDLKPDGSPSKLMCWDTLANRLTYFDAETMLWEGETWSMEQGMVRGKEAQQNNLFPGVAQGWVPDQTGFTEEDGFAVAI…	957
14809	24	DEVKRRSTMGRGFLSRRSFVKLSAATMAVAGLSSGGGSALAETGAPQSSDIKRIRTCCRGCGKMECGVWVTVENGRAVKVEGDTSAFQSGGNCCAKSQSSIQAAYHPDRVLYPLKRTNPKNADDPGWVRISWDEAYATMAEKFQEIMDKRGGPSLFMMSGTSRCWCMGSYGVFRQLFGSPNSVHPYQVCKGPRHFATLMQSAYAFSWQATVDQPKVMVRWGGTTELSNYDDSCRMTVDTAMHADSFITVDPRQTNLGKESDIWQPLYPQTDAALALSWMDVIIENGLYDEPFVKKWTDAPFLVCEDMEPSDGPVGAKFQAGTFVTKTRLLKESDLVEGGSQWRMMCWDSIENRLTYYDAQSCAWEGETWSMETAMRGSEARQENLFPGVAQGWVPDQTG…	958
14813	24	MGKITLSRRSFSKLALATAATAGLSGVASASALAESDVSASSADIKRIRTTCRGCGKMECGVWVTVENGRAVRVEGDTSCFTSGGNCCAKSQASIQAAYHPDRVLYPLKRTNPKDADDPGWQRITWDEAYATMAEKYQEVIDKYGGPSIFMMSGTSRCWCMASYGVFRLLFQSPNSVHPYQVCKGPRHFATLMQGAYAFSWQATVDQPKVMVRWGAGTELSNYDDSCRMTVDSAMHADTFITVDPRLTNLGKESHIWQALYPQTDAALALSWMNVIIENDLYDELFVKKWTDAPFLVCEDMEPSDGPIGAKFQAGTFVTKTRLLKESDLQEGGSQFRMMCWDTLESRLTYFDAQTMQWEGETWAMSMKGKEAQQENLFPGVAQGFVPDQTGFGVEDGFA…	959
14809	24	MGRGFLSRRSFVKLSAATMAVAGLSSGGGSALAETGAPQSSDIKRIRTCCRGCGKMECGVWVTVENGRAVKVEGDTSAFQSGGNCCAKSQSSIQAAYHPDRVLYPLKRTNPKNADDPGWVRISWDEAYATMAEKFQEIMDKRGGPSLFMMSGTSRCWCMGSYGVFRQLFGSPNSVHPYQVCKGPRHFATLMQSAYAFSWQATVDQPKVMVRWGGTTELSNYDDSCRMTVDTAMHADSFITVDPRQTNLGKESDIWQPLYPQTDAALALSWMDVIIENGLYDEPFVKKWTDAPFLVCEDMEPSDGPVGAKFQAGTFVTKTRLLKESDLVEGGSQWRMMCWDSIENRLTYYDAQSCAWEGETWSMETAMRGSEARQENLFPGVAQGWVPDQTGFGVQDGFE…	959
14822	24	MGRRTLTRRSFAKLSAITAVAAGITSAAPVGLAQAESASDSTNVKRIRTCCRGCGKMECGVWVTVENGRAVKVEGDTSCFTSGGNSCAKSQASIQAAYHPDRVLYPLKRTNPKDADDPGWQRITWDEAYATMATKFQEVMDRFGGPSIMMMSGTSRCWCMASYGVFRLLFGSPNSVHPYQVCKGPRHFATLLQGAYAFSWQATTDQPEVMVRWGGSTELSNYDDSCRMTVDTAMHSQAFITVDPRQTNLGKESDIWQPLYPQTDAALALSWIDVIIREKLYDELFVKKWTDAPFLVCEDMQPSNGPIGAKFQAGTFVTKTRLLKESDLKEDGSQFRMMCWDTIENRLTYFDAQTQEWEGETWSMERSLVKGKEAQQNNLFPGVAQGWVPDQTGFGTDDG…	961
14797	24	MKTRALSRRTFMKLSAATAIATGLSAGTAVAFAEADAGTQGSDIKRIRTCCRGCGKMECGVWVTVENGRAVKVEGDTSCFTSGGNCCAKSQSSIQAAYHPDRVLYPLKRTNPKDADDPGWVRISWDEAYATMAEKYGEIMDKFGGEAIMMMSGTSRCWCMGAYGVFPLLFRSPNRVTPYQVCKGPRHFATLMNSAYAFSWQATVDQPEVMVRWGGSTEMSNYDDSCRQTVDMAMYADKFITVDPRLTNLGKESDIWQPLYPQTDGALALSWMHVIIEKDLWDHQFVQKWTDAPFLVVEDMEPTPGPFGAKFQAGVFQTQTRLLKESDLVADGSPLKMMCWDKIGNRLTYFDTETMLWEGETWSMETGLVRGKEAQQKHLFPGVAQGWVPDQTGFGIEDG…	962
14798	24	MKTRALSRRTFMKLSAATAIATGLSAGTAVAFAEADAGTQGSDIKRIRTCCRGCGKMECGVWVTVENGRAVKVEGDTSCFTSGGNCCAKSQSSIQAAYHPDRVLYPLKRTNPKDADDPGWVRISWDEAYATMAEKYGEIMDKFGGEAIMMMSGTSRCWCMGAYGTFPALFQSPNRVTPYQVCKGPRHFGTLMQSAYAFSWQATVDQPEVMVRWGSGTELSNYDDSCRMTVDTAMHAQKFITVDPRLTNLGKESDIWQPLYPQTDGALALSWMHVIIEKNLFDELFVKKWTDAPFLVVEDMEPSPGPMGAKFRAGFFQTMTRLLTESDLKPDGSPSKLMCWDTLANRLTYFDAETMLWEGETWSMEQGMVRGKEAQQNNLFPGVAQGWVPDQTGFTEEDG…	962
14798	24	MTRRILSRRSFAKLSAATALAGATLTNAPAAFADTEPVPSPEKDVKRIRTCCRGCGKMECGVWVTVEDGRAVKVEGDTSCFTSGGNCCSKSQSSIQAAYHPDRVLYPLKRTNPKDADDPGWARISWDEAYATMGEKYNEIIAKYGGPSIMMMSGTSRCWCMGAYGTFPALFQSPNRVTPYQVCKGPRHFGTLMQSAYAFSWQATVDQPEVMVRWGSGTELSNYDDSCRMTVDTAMHAQKFITVDPRLTNLGKESDIWQPLYPQTDGALALSWMHVIIEKNLFDELFVKKWTDAPFLVVEDMEPSPGPMGAKFRAGFFQTMTRLLTESDLKPDGSPSKLMCWDTLANRLTYFDAETMLWEGETWSMEQGMVRGKEAQQNNLFPGVAQGWVPDQTGFTEED…	963
14770	25	MSEKYKTVEHERPFKYEEGDLNVTRGCAWTGPGCHMGCGVIMYTDQEGKFVKCEGDPEDPWTDGRLCMRCLDAPEVTNHEKRLLYPMKRDPKDRGKDKWERISWDEAYDLITEKFMDMKEKYGAESVVFAQGTGRDIAAYITRLAWSFGSPNYTGFLSGQACYLPRIAGMAATTGAPWIPDCAQQFPERYDHPDYEVPEVMFIWGNYPLKSNLEGFYGHWVIDLMKRGMKIVTVDPKVTWLATKSDLHLRVRPGTDAALALSMMDVIIKEDLYDHEFVDKWCYGFDELKARAAEFPPEKVAEITWVPADKIVAAARMLGKAKNSTLQWGVAVDMTREAMPAGQDILALWEITGNMERPGGMIVAPEILSVAGGWGRELLGPEQEKKRIGIQDYPLYNFG…	610
14770	25	MSEKYKTVEHERPFKYEEGDLNVTRGCAWTGPGCHMGCGVIMYTDQEGKFVKCEGDPEDPWTDGRLCMRCLDAPEVTNHEKRLLYPMKRDPKDRGKDKWERISWDEAYDLITEKFMDMKEKYGAESVVFAQGTGRDIAAYITRLAWSFGSPNYTGFLSGQACYLPRIAGMAATTGAPWIPDCAQQFPERYDHPDYEVPEVMFIWGNYPLKSNLEGFYGHWVIDLMKRGMKIVTVDPKVTWLATKSDLHLRVRPGTDAALALSMMDVIIKEDLYDHEFVDKWCYGFDELKARAAEFPPEKVAEITWVPADKIVAAARMLGKAKNSTLQWGVAVDMTREAMPAGQAILALWEITGNMERPGGMIVAPEILSVAGGWGRELLGPEQEKKRIGIQDYPLYNFG…	666
14794	25	GRLCMRCLDVPEVTNHKDRLLYPMKRDPKDRGKDKWERITWDEAYDLITEKFMDMKEKYGAESVVFAQGTGRDIAAYITRLCWSFGSPSYTGFLSGQACYLPRIAGMAATTGAPWIPDAAQQFPERYDHPDYEVPEVMFIWGNYPLKSNIEGFYGHWVIDLMKRGMKIVTVDPKVTWLATKSELHLRVRPGTDAALALGMINIIIIKEDLYDHDFVDRWCYGFDELAERAAEFPVERVSEITWVPEDKIIAAARMLGNAKNSTLQWGVAVDMTREAMPAGQAILALWEITGNMERPGGMIVAPEILSVAGGWGREVLGPIQEDKRIGIHDYPLYNFGFAVSQPDETVKTIETGEPYEIHGAWLQTTNPLACMGADPQRLYKALNKLDFIVVVDLFKTPT…	676
14794	25	GRLCMRCLDVPEVTNHKDRLLYPMKRDPKDRGKDKWERITWDEAYDLITEKFMDMKEKYGAESVVFAQGTGRDIAAYITRLCWSFGSPSYTGFLSGQACYLPRIAGMAATTGAPWIPDAAQQFPERYDHPDYEVPEVMFIWGNYPLKSNIEGFYGHWVIDLMKRGMKIVTVDPKVTWLATKSELHLRVRPGTDAALALGMINIIIIKEDLYDHDFVDRWCYGFDELAERAAEFPVERVSEITWVPEDKIIAAARMLGNAKNSTLQWGVAVDMTREAMPAGQAILALWEITGNMERPGGMIVAPEILSVAGGWGREVLGPIQEDKRIGIHDYPLYNFGFAVSQPDETVKTIETGEPYEIHGAWLQTTNPLACMGADPQRLYKALNKLDFIVVVDLFKTPT…	678
14768	25	MSEKYKTVEHERPFKYEEGDLNVTRGCAWTGPGCHMGCGVIMYTDQEGKFVKCEGDPEDPWTEGRLCMRCLDAPEVTNHEKRLLYPMKRDPKDRGKDKWERISWDEAYDLITEKFMDMKEKYGAESVVFAQGTGRDIAAYITRLAWSFGSPNYTGFLSGQACYLPRIAGMAATTGAPWIPDCAQQFPERYDHPDYEVPEVMFIWGNYPLKSNLEGFYGHWVIDLMKRGMKIVTVDPKVTWLATKSDLHLRVRPGTDAALALSMMDVIIKEDLYDHEFVDKWCYGFDELKARAAEFPPEKVAEITWVPADKIVAAARMLGKAKNSTLQWGVAVDMTREAMPAGQAILALWEITGNMERPGGMIVAPEILSVAGGWGRELLGPEQEKKRIGIQDYPLYNFG…	715
14768	25	SEKYKTVEHERPFKYEEGDLNVTRGCAWTGPGCHMGCGVIMYTDQEGKFVKCEGDPEDPWTEGRLCMRCLDAPEVTNHEKRLLYPMKRDPKDRGKDKWERISWDEAYDLITEKFMDMKEKYGAESVVFAQGTGRDIAAYITRLAWSFGSPNYTGFLSGQACYLPRIAGMAATTGAPWIPDCAQQFPERYDHPDYEVPEVMFIWGNYPLKSNLEGFYGHWVIDLMKRGMKIVTVDPKVTWLATKSDLHLRVRPGTDAALALSMMDVIIKEDLYDHEFVDKWCYGFDELKARAAEFPPEKVAEITWVPADKIVAAARMLGKAKNSTLQWGVAVDMTREAMPAGQAILALWEITGNMERPGGMIVAPEILSVAGGWGRELLGPEQEKKRIGIQDYPLYNFGF…	717
14796	25	HERPFKYDEGGLHVTRGAAWTGPGCHLGCGVMMYTDDDGNFVKCEGDPEDPWTGGRLCMRCLDVPEVTNHKDRLLYPMKRARGDRGKDKWERISWDEAYDLITEQFMGMKEKYGAESVVFAQGTGRDIAAYITRLAWSFGSPNYTGFLSGQACYLPRIAGMAATTGAPWIPDAAQQFPERYDHPDYEVPEVMFIWGNYPLKSNIEGFYGHWVIDLMKRGMKIVTVDPKVTWLATKSELHLRVRPGTDAALALGMINIIVKEDLYDHDFVDRWCYGFDELAERAAEFPVERVSQITWVPEEKIVAAARMLGNAKNSTLQWGVAVDMTREAMPAGQAILALWEITGNMERPGGMIVAPEILSVAGGWGREILGPVQEDKRIGIHDYPLYNFGFAVSQPDET…	731
14807|14808	25	EYRTVQHDKPFQYEEGGYQVTRGCAWTGPGCHLGCGVIMYQDADGKLAKCEGDPEDPWTNGRLCMRCLDVPEVTHHKERLQYPMKRAREDRGLDKWERISWDEAYDLITDEFMAMKEKYGAESVIFAQGTGRDIAAYITRLSWSFGSPNYTGLLSGQACYLPRIAGMAATTGAPWIPDAAQQFPERYDHPDYEVPEVMFVWGNYPLKSNIEGFYGHWVIDLMKRGMKLVTVDPKVTWLASKSELHLRVRPGTDAALALGMMKVIIEEDLYDHEFVDNWCYGFDELAERAKEFDVKRVSEITWVPEEKIIAAARMLGNAKNSTLQWGVAVDMTREAMPAGQAILALWEITGNMERPGGMIVAPEILSVAGGWGREILGPEQEAKRIGIKDYPLYNFGFAV…	735
14829	25	SEKYRTIEHEKPFKYDEGDYHVTRGCAWTGPGCHMGCGVIMYTDQEGNFVKCEGDPEDPWTNGRLCMRCLDAPEVTNHKDRLLYPMKRAREDRGKDKWERITWDEAYDLITEKFMDIKEKYGAESVVFAQGTGRDIAAYITRLAWSFGSPNYTGFLSGQACYLPRIAGMAATTGAPWIPDCAQQFPERYDHPDYEVPEVMFIWGNYPLKSNLEGFYGHWVIDLMKRGMKIVTVDPKVTWLATKSELHLRVRPGTDAALALGMINIIINEDLYDHDFVSRWCYGFDELKERAAEFPVEKVSEITWVPEDKIIAAARMLGKAKNSTLQWGVAVDMTREAMPAGQAILALWEITGNMERPGGMVVAPEILSVAGGWGRDLLGPEQEVKRIGIKDYPLYNFGF…	737
14807|14808	25	MAEEYRTVQHDKPFQYEEGGYQVTRGCAWTGPGCHLGCGVIMYQDADGKLAKCEGDPEDPWTNGRLCMRCLDVPEVTHHKERLQYPMKRAREDRGLDKWERISWDEAYDLITDEFMAMKEKYGAESVIFAQGTGRDIAAYITRLSWSFGSPNYTGLLSGQACYLPRIAGMAATTGAPWIPDAAQQFPERYDHPDYEVPEVMFVWGNYPLKSNIEGFYGHWVIDLMKRGMKLVTVDPKVTWLASKSELHLRVRPGTDAALALGMMKVIIEEDLYDHEFVDNWCYGFDELAERAKEFDVKRVSEITWVPEEKIIAAARMLGNAKNSTLQWGVAVDMTREAMPAGQAILALWEITGNMERPGGMIVAPEILSVAGGWGREILGPEQEAKRIGIKDYPLYNFG…	740
14792	25	VDMGEQYRTIDHEKPFKYKEGDLNVTRGCAWTGPGCHMGCGVVMYTDDDGNFVKCEGDLEDPWTNGRLRMRCLDAPEATNHKERLLYPMKRDPKDRGKDVWERITWDEAYDFITEKFMDMKEKYGAESVVFAQGTGRDIAAYITRLCWSFGSPNYTGFLSGQACYLPRIANMAATTGAPWIPDCAQQFPERYDHPDYEVPEVMFIWGNYPLKSNLEGFYGHWVIDLMKRGMKIVTVDPKVTWLASKSELHLRVRPGTDAALALGMMKIIIEEDLYDHEFVDKWCYGFKELAERAAEFDTKRVSEITWVPEEKIVAAARMLGNAKNSTLQWGVAVDMTREAMPAGQAILALWEITGNMERPGGMIVAPEILSVAGGWGREHLGPVQEEKRIGIKDYPLYN…	740
14770	25	YKTVEHERPFKYEEGDLNVTRGCAWTGPGCHMGCGVIMYTDQEGKFVKCEGDPEDPWTDGRLCMRCLDAPEVTNHEKRLLYPMKRDPKDRGKDKWERISWDEAYDLITEKFMDMKEKYGAESVVFAQGTGRDIAAYITRLAWSFGSPNYTGFLSGQACYLPRIAGMAATTGAPWIPDCAQQFPERYDHPDYEVPEVMFIWGNYPLKSNLEGFYGHWVIDLMKRGMKIVTVDPKVTWLATKSDLHLRVRPGTDAALALSMMDVIIKEDLYDHEFVDKWCYGFDELKARAAEFPPEKVAEITWVPADKIVAAARMLGKAKNSTLQWGVAVDMTREAMPAGQAILALWEITGNMERPGGMIVAPEILSVAGGWGRELLGPEQEKKRIGIQDYPLYNFGFAVS…	740
14770|14768	25	SEKYKTVEHERPFKYEEGDLNVTRGCAWTGPGCHMGCGVIMYTDQEGKFVKCEGDPEDPWTEGRLCMRCLDAPEVTNHEKRLLYPMKRDPKDRGKDKWERISWDEAYDLITEKFMDMKEKYGAESVVFAQGTGRDIAAYITRLAWSFGSPNYTGFLSGQACYLPRIAGMAATTGAPWIPDCAQQFPERYDHPDYEVPEVMFIWGNYPLKSNLEGFYGHWVIDLMKRGMKIVTVDPKVTWLATKSDLHLRVRPGTDAALALSMMDVIIKEDLYDHEFVDKWCYGFDELKARAAEFPPEKVAEITWVPADKIVAAARMLGKAKNSTLQWGVAVDMTREAMPAGQAILALWEITGNMERPGGMIVAPEILSVAGGWGRELLGPEQEKKRIGIQDYPLYNFGF…	743
tr|D6EBG3|D6EBG3_9ACTN Anaerobic dehydrogenases| typically selenocysteine-containing OS=Gordonibacter pamelaeae 7-10-1-b OX=657308 GN=GPA_32550 PE=4 SV=1|tr|A0A423UKF1|A0A423UKF1_9ACTN Dehydrogenase OS=Gordonibacter urolithinfaciens OX=1335613 GN=DMP12_07775 PE=4 SV=1	25	MAEEYRTVQHDKPFQYEEGGYQVTRGCAWTGPGCHLGCGVIMYQDADGKLAKCEGDPEDPWTNGRLCMRCLDVPEVTHHKERLQYPMKRAREDRGLDKWERISWDEAYDLITDEFMAMKEKYGAESVIFAQGTGRDIAAYITRLSWSFGSPNYTGLLSGQACYLPRIAGMAATTGAPWIPDAAQQFPERYDHPDYEVPEVMFVWGNYPLKSNIEGFYGHWVIDLMKRGMKLVTVDPKVTWLASKSELHLRVRPGTDAALALGMMKVIIEEDLYDHEFVDNWCYGFDELAERAKEFDVKRVSEITWVPEEKIIAAARMLGNAKNSTLQWGVAVDMTREAMPAGQAILALWEITGNMERPGGMIVAPEILSVAGGWGREILGPEQEAKRIGIKDYPLYNFG…	744
14770	25	MSEKYKTVEHERPFKYEEGDLNVTRGCAWTGPGCHMGCGVIMYTDQEGKFVKCEGDPEDPWTEGRLCMRCLDAPEVTNHEKRLLYPMKRDPKDRGKDKWERISWDEAYDLITEKFMDMKEKYGAESVVFAQGTGRDIAAYITRLAWSFGSPNYTGFLSGQACYLPRIAGMAATTGAPWIPDCAQQFPERYDHPDYEVPEVMFIWGNYPLKSNLEGFYGHWVIDLMKRGMKIVTVDPKVTWLATKSDLHLRVRPGTDAALALSMMDVIIKEDLYDHEFVDKWCYGFDELKARAAEFPPEKVAEITWVPADKIVAAARMLGKAKNSTLQWGVAVDMTREAMPAGQAILALWEITGNMERPGGMIVAPEILSVAGGWGRELLGPEQEKKRIGIQDYPLYNFG…	744
14829	25	MSEKYRTIEHEKPFKYDEGDYHVTRGCAWTGPGCHMGCGVIMYTDQEGNFVKCEGDPEDPWTNGRLCMRCLDAPEVTNHKDRLLYPMKRAREDRGKDKWERITWDEAYDLITEKFMDIKEKYGAESVVFAQGTGRDIAAYITRLAWSFGSPNYTGFLSGQACYLPRIAGMAATTGAPWIPDCAQQFPERYDHPDYEVPEVMFIWGNYPLKSNLEGFYGHWVIDLMKRGMKIVTVDPKVTWLATKSELHLRVRPGTDAALALGMINIIINEDLYDHDFVSRWCYGFDELKERAAEFPVEKVSEITWVPEDKIIAAARMLGKAKNSTLQWGVAVDMTREAMPAGQAILALWEITGNMERPGGMVVAPEILSVAGGWGRDLLGPEQEVKRIGIKDYPLYNFG…	744
14796	26	MNYPLRRVGERGSGQWERVSWDEALDEIAGRLKALADKHGPGTLASMIGGPHTSFWPLHRFMTLFGSPNNMGIGQICWNPRIWMDVVTFGWTVEADITSETGCVFIWGTNPAESDNSVFWRSLMAIGRSDTPLVVVDPRLTRTARIADLWIAPKPGTDCALALGMINVIIAEDLWDHDFVDEWCHGFDELAEHVRAYTPERVAEICDVPKDDIVRAARLFAGPAPSALVSGRGIDQVGRSVAPTHRAICCLRAITGNVDRPGSCVLAEGSDFVPEVDLELTLEHADELSARCLNTPYTPLQCYEGYEHVAKLTERLGRKLPARYLTSAHPDLVLHAMETGEPYPVRALIVEATNPLLTYADTHRVFSALMGLDLIVVLDYYITSTASIADFVLPSAGAV…	646
[truncated: 479 more rows]

## Sheet: Representative_seq
id	seq
[truncated: 145 more rows]

## Sheet: LuxR_regulator
id	seq
[truncated: 102 more rows]

## Sheet: MSA_LuxR
id	seq
[truncated: 101 more rows]

## Sheet: MSA_Catechol_dh
id	seq
[truncated: 116 more rows]
