# Supplementary material for: Metatranscriptomics-guided discovery and characterization of a polyphenol-metabolizing gut microbial enzyme
Source: Cell Host Microbe. Author manuscript; Available in PMC 2024 Nov 23. (PMC11585353; doi:10.1016/j.chom.2024.10.002)
Supplement: 3 — Table S2: MGX-MTX quantification results for SSN, related to Figure 2 [file NIHMS2033475-supplement-3.xlsx]

## Sheet: SSN MTX
Metatranscriptomics Sample ID / cluster # (Unit: RPKM)	1	2 (El Hcdh)	3	4	5 (Dadh)	6	7	8	9 (Gp Hcdh)	10	11	12	13	14	15	16	17	18	19	20	21	22 (Dodh)	23	24	25	26	27 (Cldh)	28	29	30	31	32	33	34	35	36	37 (Cadh)	38	39	40	41	42	43	44	45	46	47	48	49
SRR6038183	0	0	0	0	0	0	0	0	1.48776	0	0	0	0	0	0	0	0	0	0.326781	0	0	0	0	0	0	0	0	0	0	0	0	0	0	0	0	0	0	0	0	0	0	0	0	0	0	0	0	0	0
SRR6038184	0	0	0	0.22659	0	0	0	0	3.00286	0	0	0.023293	0	0	0	0.0586886	0	0	0	0.388025	0	1.16953	0	0	0	0.11846	0	0	0	0	0	0	0	0	0	0	0	0	0	0.515652	0	0	0	0	0	0	0	0	0
SRR6038185	0	0	0	0	0	0	0.0287175	0	0.343754	0	0	0	0	0	0	0	0	0	0	0	0	0.244609	0	0	0	0	0	0	0	0	0	0	0	0	0	0	0	0	0	0.100496	0	0	0	0	0	0	0	0	0
SRR6038186	0	0	0	0	0	0	0	0	0.141508	0	0	0	0	0	0	0	0	0	0	0	0	0	0	0	0	0	0	0	0	0	0	0	0	0	0	0	0	0	0	0	0	0	0	0	0	0	0	0	0
SRR6038187	6.14783	0	0	0	0	0	0	0	0	0	0	0	0	0	0	0	0	0	0	0	0	0	0	0	0	0	0	0	0	0	0	0	0	0	0	0	0	0	0	0	0	0	0	0	0	0	0	0	0
SRR6038188	0	0	0	0	0	0	0	0	16.1161	0	0	0	0	0	0	0	0	0	0	0	0	0	0	0	0	0	2.83731	0	0	0	0	0	0	0	0	0	0	0	0	0	2.66412	0	0	0	0	0	0	1.34165	0
SRR6038189	0	0	0	0.388019	0	0	0	0	0.499241	0	0	0	0	0	0	0	0	0	0	0	0	0	0	0	0	0	0	0	0	0	0	0	0	0	0	0	0	0	0	0	0	0	0	0	0	0	0	0	0
SRR6038190	0	0	0	0.205309	0	0	0	0	0.308185	0	0	0	0	0	0	0	0	0	0	0	0	0	0	0	0	0	0	0	0	0	0	0	0	0	0	0	0	0	0	0.0353956	0	0	0	0	0	0	0	0.176334	0
SRR6038191	0	7.82845	0	0	0	0	0	0	21.9018	0	0	0	0	0	0	0	0	0	0	0	0	0	0	0	0	0	0	0	0	0	0	0	0	0	0	0	0	0	0	0	0	0	0	0	0	0	0	0	0
SRR6038192	0	0	0	0	0.0602903	0	0	0	6.79955	0	0	0.254156	0	0	0	0	0	0	0.0389056	0	0	0.233433	0	0	0	0	0	0	0	0	0	0	0	0	0	0	0	0	0	0	0	0	0	0	0	0	0	0	0
SRR6038193	0	0	0	1.27763	0	0	0	0	0	0	0	0	0	0	0	0	0	0	0	0	0	0	0	0	0	0	0	0	0	0	0	0	0	0	0	0	0	0	0	0	0	0	0	0	0	0	0	0	0
SRR6038194	0	1.00404	0.106044	0.117803	0	0	0.0348213	0.0376483	15.9906	0	0	0.0605494	0	0	0	0	0	0.180118	0.037075	0	0	0.0741499	0	0.0607382	0	0	0	0	0	0	0	0.11502	0.280315	0	0	0	0.122752	0	0	0	0	0	0	0	0	0	0	0.531183	0
SRR6038195	0	0	0	0	0	0	0	0	1.17295	0	0	0	0	0	0	0	0	0	0	0	0	0.478186	0	0	0	0	0	0	0	0	0	0	0	0	0	0	0	0	0	0	0	0	0	0	0	0	0	0	0
SRR6038196	0	0	0	1.11656	0	0	0	0	2.15491	0	0	0	0	0	0	0	0	0	0	0	0	0	0	0	0	0	0	0	0	0	0	0	0	0	0	0	0	0	0	0	0	0	0	0	0	0	0	0	0
SRR6038197	0	0.33861	0	0.551716	0	0	1.91039	0	19.6733	0	0	0.202555	0.165368	0.342471	0	0	0	0	0	1.51038	0	5.06027	0.374259	0	0.0175148	0	0	0	0	0.017214	0.300172	0	0	0	0	0	0.0821283	0	0	0	0	0	0	0	0	0	0	0.473855	0
SRR6038198	0	0	0	0	0	0	0	0	0	0	0	0	0	0	0	0	0	0	0	0	0	0	0	0	0	0	0	0	0	0	0	0	0	0	0	0	0	0	0	0	0	0	0	0	0	0	0	0.106003	0
SRR6038199	0	0	0	0	0	0.0337077	0	0.309538	11.7942	0	0.257037	0	0	0	0	0	0	0	0	0	0	2.22086	0.537563	0	0	0	0	0	0	0	0.13949	0	0	0	0	0	0.0720892	0	0	0	0	0	0	0	0	0	0.0826855	0	0
SRR6038200	0	0.471413	0.69592	0.0515392	0	0.286988	0	0	12.8457	0.0157072	0	0.499538	0.194646	0	0	0	0	0	0	0.0360239	0	1.48301	0	0	0	0	0	0	0	0	0	0	0.622929	0	0	0	0	0.0151375	0	0.0076161	0	0	0	0	0	0.162688	0	0.00948551	0
SRR6038201	0	0	0	0.44467	0	0	0	0	5.80932	0	0	0	0	0	0.192139	0	0	0	0	0	0	2.23915	0	0	0	0	0	0	0	0	0	0	0	0	0	0	0	0	0	0	0	0	0	0	0	0	0	0.220336	0
SRR6038202	0	0	0	0.588798	0	0	0	0	1.0606	0	0	0	0	0	0	0	0	0	0	0	0	0	0	0	0	0	0.731023	0	0	0	0	0	0	0	0	0	0	0	0	0	0	0	0	0	0	0	0	0	0
SRR6038203	0.151669	0	0.0129873	0.0288549	0	0.0421768	0.0511752	0	1.61497	0	0	0	0	0.0188068	0	0	0	0	0.0363249	0	0	0.653848	0.130789	0	0	0	0.179124	0	0	0	0.0775719	0	0	0	0	0	0	0	0	0	0	0.0150971	0	0	0	0	0.0517301	0.037174	0
SRR6038204	0	0	0	0	0	0	0	0	2.6833	0	0	0.119103	0	0.302062	0	0	0	0	0	0.283439	0	0	0	0	0	0	0	0	0	0	0	0	0	0	0	0	0	0	0	0	0	0	0	0	0	0	0	0.0746329	0
SRR6038205	0	2.03608	0	0	0	0	0	0	7.96629	0	0	0	0	0	0	0	0	0	0	0	0	0	0	0	0	0	0	0	0	0	0	0	0	0	0	0	0	0	0	0	0	0	0	0	0	0	0	0	0
SRR6038206	0	0	0	0	0	0	0	0	0.0839842	0	0	0	0	0	0	0	0	0	0	0	0	0.493034	0	0	0	0	0	0	0	0	0	0	0	0	0	0	0	0	0	0	0	0	0	0	0	0	0	0	0
SRR6038207	0	0	0	0	0	0	0	0	0	0	0	0	0	0	0	0	0	0	0	0	0	0	0	0	0	0	0	0	0	0	0	0	0	0	0	0	0	0	0	0	0	0	0	0	0	0	0	0	0
SRR6038208	0	0	0.0551352	0.530825	0	0	0.144837	0	11.2954	0	0	0	0	0	0	0	0	0	0	0	0	0	0	0	0	0	0	0	0	0	0.164659	0	0	0	0	0	0	0	0	0.0211189	0	0	0	0	0	0	0.19521	0	0
SRR6038210	0	0	0	0	0	0	0	0	1.02829	0	0	0	0	0	0	0	0	0	0	0	0	0	0	0	0	0	0	0	0	0	0	0	0	0	0	0	0	0	0	0	0	0	0	0	0	0	0	0	0
SRR6038211	0	0	0	0	0	0	0	0	1.91018	0	0	0	0	0	0	0	0	0	0	0	0	3.73793	0	0	0	0	0	0	0	0	0.0246369	0	0	0	0	0	0	0	0	0	0	0	0	0	0	0	0	0	0
SRR6038212	0	0	0	0.0190366	0	0	0	0	0.208192	0	0	0	0	0	0	0	0	0	0	0	0	0	0	0	0	0	0	0	0	0	0	0	0	0	0	0	0	0	0	0	0	0	0	0	0	0	0	0	0
SRR6038213	0	0.0279303	0.45355	0	0	0	0	0	3.24132	0	0	0	0	0	0	0	0	0	0	0	0	0.930276	0	0	0	0	0	0	0	0	0	0	0.461802	0	0	0	0.770018	0	0	0	0	0	0	0	0	0	0	0	0
SRR6038214	0.393826	0	0	0	0	0	0	0	0.0378721	0	0	0	0	0	0	0.0381193	0	0	0	0	0	0	0	0	0	0	0	0	0	0	0	0	0	0	0	0	0	0	0	0	0	0	0	0	0	0	0	0	0
SRR6038215	0	0	0	0	0	0	0	0	0.28031	0	0	0.358331	0	0	0	0	0	0	0	0	0	0	0	0	0	0	0	0	0	0	0	0	0	0	0	0	0	0	0	0	0	0	0	0	0	0	0	0.729751	0
SRR6038216	0	0	0	0	0	0	0	0	0.0666358	0	0	0	0	0	0	0	0	0	0	0	0	0	0	0	0	0	0	0	0	0	0.0696155	0	0	0	0	0	0	0	0	0	0	0	0	0	0	0	0	0.400334	0
SRR6038217	0	0	0	0.071634	0	0	0	0	3.68669	0	0	0	0	0	0	0	0	0	0	0	0	0.180358	0.0463844	0	0	0	0	0	0	0	0	0	0	0	0	0	0	0	0	0	0	0	0	0.0479493	0	0	0	0.461434	0
SRR6038218	0.089118	0	0	0	0	0	0	0	1.15981	0	0	0	0	0	0	0	0	0	0	0	0	0.078261	0	0	0	0	0.115775	0	0	0	0	0	0	0	0	0	0	0	0	0	0	0	0	0	0	0	0	0	0
SRR6038219	0	0	0	0	0	0	0	0	2.24895	0	0	0	0	0	0	0	0	0	0	0	0	0	0	0	0	0	0	0	0	0	0	0	0	0	0	0	0	0	0	0	0.15331	0	0	0	0	0	0	0.225187	0
SRR6038220	0	0	0	0	0	0	0	0	0.113756	0	0	0	0	0	0	0	0	0	0	0	0	0.0202367	0.0208179	0	0	0	0	0	0	0	0	0	0	0	0	0	0	0	0	0	0	0	0	0	0	0	0	0	0
SRR6038221	0	2.51444	0	0	0	0	0	0	14.5901	0	0	0	0	0	0	0	0	0	0	0	0	0	0	0	0	0	0	0	0	0	0	0	0	0	0	0	0	0	0	0	0	0	0	0	0	0	0	0	0
SRR6038222	0	0	0	0	0	0	0	0	0.736336	0	0	0	0	0	0	0	0	0	0	0	0	0	0	0	0	0	0	0	0	0	0	0	0	0	0	0	0.69573	0	0	0	0	0	0	0	0	0	0	0	0
SRR6038223	0	0	0.0194521	0	0	0	0	0	0.101945	0	0	0	0	0	0	0	0	0	0	0	0	0.0181355	0	0	0	0	0	0	0	0	0	0	0.0380885	0	0	0	0	0	0	0	0	0	0	0	0	0	0	0	0
SRR6038224	0.364713	0	0	0.264202	0	0	0.867728	0	0.528785	0	0	0	0	0	0	0	0	0	0	0	0	0	0	0	0	0	0	0	0	0	0	0	0	0	0	0	0	0	0	0	0	0	0	0	0	0	0	0	0
SRR6038225	2.68557	0	0	0	0	0	0.112629	0	3.92199	0	0	0.195846	0	0	0	0	0	0	0	0	0	0.839427	0	0	0	0	0	0	0	0	0.320107	0	0	0	0	0	0	0.0979228	0	0	0	0.0996788	0	0	0	0.0553901	0.170775	0.184082	0
SRR6038226	0	0	0	0	0	0	0	0	0.0322046	0	0	0	0	0	0	0	0	0	0	0	0	0	0	0	0	0	0	0	0	0	0	0	0	0	0	0	0	0	0	0	0	0	0	0	0	0	0	0	0
SRR6038227	0	0	0	0	0	0	0	0	0.527999	0	0	0	0	0	0	0	0	0	0	0	0	0	0	0	0	0	0	0	0	0	0.275804	0	0	0	0	0	0	0	0	0	0	0	0	0	0	0	0	0	0
SRR6038228	0	0	0	0	0	0	0	0	14.5304	0	0	0	0	0	0	0	0	0	0	0	0	0	0	0	0	0	0	0	0	0	0	0	0	0	0	0	0	0	0	0	0	0	0	0	0	0	0	0	0
SRR6038229	0	0	0	0	0	0	0	0	0.882946	0	0	0	0	0	0	0	0	0	0	0	0	0.107987	0	0	0	0	0	0	0	0	0	0	0	0	0	0	0	0	0	0	0	0	0	0	0	0	0	0	0
SRR6038230	3.66385	0	0.0742165	0	0	0	0.243703	0	5.30393	0	0.306317	0.084753	0	0.214945	0	0	0	0	0.10379	0	0	2.0758	0	0	0	0	0.307084	0	0	0	0.498699	0	0	0	0	0	0	0	0	0	0	0	0	0	0	0	0	0	0
SRR6038232	0	0.129137	0	0.0388258	0.113614	0	0	0	9.24165	0	0	0.239473	0	0	0	0	0	0	0	0.379928	0	0	0	0	0	0	0	0	0	0	0	0	0	0	0	0	0.2832	0	0	0.120485	0	0	0	0	0	0	0	1.55061	0
SRR6038233	0	0	0	0	0	0	0	0	2.21535	0	0	0	0	0	0	0	0	0	0	0	0	0	0	0	0	0	0	0	0	0	0	0	0	0	0	0	0.152694	0	0	0	0	0	0	0	0	0	0	0	0
SRR6038234	0	0	0	0.891124	0	0	0	0	6.93145	0	0	0	0.305951	0	0	0	0	0	0	0	0	0	0	0	0	0	0	0	0	0	0	0	0.085675	0	0	0	0	0	0	0	0	0	0	0	0	0	0	0	0
SRR6038235	0	0.0714485	0	0	0	0	0	0	2.08212	0	0.0354715	0.0294432	0	0	0	0	0	0	0	0.210205	0	0.829304	0	0	0	0	0	0	0	0	0.115499	0	0	0	0	0	0	0	0	0	0	0	0	0	0	0	0	0.166048	0
SRR6038236	0	0	0	0	0	0	0	0	0	0	0	0	0	0	0	0	0	0	0	0	0.438421	0	0	0	0	0	0	0	0	0	0	0	0	0	0	0	0	0	0	0	0	0	0	0	0	0	0	0	0
SRR6038238	0	0.0193895	0.0839624	0	0	0	0	0	0.360025	0	0	0	0.0293549	0	0.0261966	0	0	0	0	0	0	0.352258	0	0	0	0	0	0	0	0.030557	0.0626873	0	0	0	0	0	0	0	0	0	0	0	0	0	0	0	0	0	0
SRR6038239	0.0288955	0.0251413	0	0	0	0	0	0	4.18198	0	0	0	0	0	0.288726	0	0	0	0	0	0	0	0	0	0	0	0	0	0	0	0	0	0	0	0	0	0.0315058	0	0	0	0	0	0	0	0	0	0	0	0
SRR6038240	0.0554175	0.289304	0	0	0	0.0282531	0	0	55.5089	0	0	0.119219	0	0	0	0	0	0	0	0.673825	0.037064	3.79596	0	0	0	0	0	0	0	0	0	0	0	0.155679	0	0	0	0	0	0	0	0	0	0	0	0	0	0.859115	0
SRR6038241	0	0	0	0	0	0	0	0	7.47688	0	0	0	0	0	0	0	0	0	0	0	0	0	0	0	0	0	0	0	0	0	1.49432	0	0	0	0	0	0	0	0	0	0	0	0	0	0	0	0	0	0
SRR6038242	0	0	0	0.108039	0	0	0	0	0.486527	0	0	0	0	0	0	0	0	0	0	0	0	0	0	0	0	0	0	0	0	0	0.145224	0	0	0	0	0	0	0	0.0271466	0	0	0	0	0	0	0	0	0	0
SRR6038243	0.00538453	0.257672	0	0.0450737	0	0	0	0	1.04389	0	0	0.0231674	0	0	0	0	0	0	0	0	0	0.0851139	0	0	0	0.0220915	0	0	0	0	0	0	0	0	0	0	0.0293547	0	0.00566276	0.0058281	0	0	0	0	0.00745219	0.0131047	0.00673391	0	0
SRR6038244	0	0	0	0	0	0	0	0	3.23361	0	0	0	0	0	0	0	0	0	0	0	0	0	0	0	0	0	0	0	0	0	0	0	0	0	0	0	0	0	0	0	0	0	0	0	0	0	0	0	0
SRR6038245	0.860323	0	0	0	0	0	0	0	1.71593	0	0.991	0	0	0	0	0	0	0	0.0419729	0	0	0.377756	0	0	0	0	0	0	0	0	0	0	0	0	0	0	0	0	0	0	0.39479	0	0	0	0	0	0	0	0
SRR6038246	0.122916	0	0	0	0	0	0.0760352	0	24.6983	0	0	0.132215	0	0	0	0	0	1.88785	0	0	0	0.930998	0	0	0	0	0	0.0855142	0	0	1.12373	0	0	0	0	0	0	0	0	0	0	0	0	0	0	0	0.0384299	0	0
SRR6038247	0	0	0	0	0	0	0	0	5.44326	0	0	0	0	0	0	0	0	0	0	0	0	2.49988	0	0	0	0	0	0	0	0	0	0	0	0	0	0	0	0	0	0	0	0	0	0	0	0	0	0	0
SRR6038248	0	0	0	0	0	0	1.0316	0	0	0	0	0	1.2082	0	0	0	0	0	0	0	0	0	0	0	0.116333	0	0	2.32041	0	0	0	0	0	0	0	0	0	0	0	0	0	0	0	0	0	0	0	0	0
SRR6038249	0	0	0	0.103588	0.202082	0	0	0.0662106	0.93296	0	0	0.319458	0	0	0	0	0	0.633532	0	0	0	0.652023	0	0	0	0	0	0	0	0	0	0	0	0	0	0	1.40322	0	0	0	0	0	0	0	0	0	0	0	0
SRR6038250	0	0	0	0	0	0	0	0	3.74563	0	0.655517	0.331199	0.0579418	0	0	0	0	0	0.173825	0.21112	0	0.0869127	0.253325	0	0	0	0	0	0	0.0603146	0	0	0	0	0	0	0	0	0	0	0	0	0	0	0	0	0	0.148241	0
SRR6038251	0	0	0	0.81337	0	0	1.18026	0	19.9314	0	0.366298	0.798122	0	0	0	0	0	0	0	1.94458	0	0.186171	0	0	0	0	0	0	0	0	0	0	0	0	0	0	0	0	0	0	0	0	0	0	0	0	0	0	0
SRR6038252	0	0	0	0	0	0	0	0	2.93335	0	0	0	0	0	0	0	0	0	0	0	0	0	0	0	0	0	0	0	0	0	0	0	0	0	0	0	0	0	0	0	0	0	0	0	0	0	0	0	0
SRR6038253	0	0	0	0	0	0	0.0392721	0	2.99151	0	0	0.0341444	0	0	0	0	0	0.548478	0	0	0	0	0.0215074	0	0	0	0	0	0	0	0.0223234	0	0	0	0	0	0	0	0	0	0	0	0	0	0	0	0	0.064187	0
SRR6038254	0	0	0	0	0	0	0	0	0.202911	0	0	0	0	0	0	0	0	0.900216	0	0	0	0	0	0	0	0	0	0	0	0	0.141323	0	0	0	0	0	0	0	0	0	0	0	0	0	0	0	0	0	0
SRR6038255	0	0	0	0	0	0	0	0	0	0	0	0	0	0	0	0	0	4.03297	0	0	0	0	0	0	0	0	0	0	0	0	1.03411	0	0	0	0	0	0	0	0	0	0	0	0	0	0	0	0	0	0
SRR6038256	0	0	0	0	0	0	0	0	1.90211	0	0.41259	0	0	0	0	0	0	0	0	0	0	0.419397	0	0	0	0	0	0	0	0	0.167929	0	0	0	0	0	0	0	0	0	0	0	0	0	0	0	0	0	0
SRR6038257	0	0	0.182765	0	0	0	0	0	16.8493	0	0	0.104356	0	0	0	0	0	0	0	0	0	0	0	0	0	0.0663397	0	0	0	0	0	0	0	0	0	0	0	0	0	0	0	0	0	0	0.134272	0	0	0	0
SRR6038258	0.00809941	0	0	0.864448	0.0248	0.0330341	0	0	15.5168	0	0	0.130682	0	0	0	0	0	0	0	0	0	0.0853521	0	0	0	0	0	0	0	0	0	0	0.0717031	0	0.0115483	0	0.00883108	0	0.0340717	0	0	0	0	0	0	0	0	0.0655105	0
SRR6038259	0.0580809	0	0	0	0	0	0	0	5.86458	0	0	0	0	0	0	0	0	0	0	0	0	0	0	0	0	0	0	0	0	0	0	0	0	0	0	0	0	0	0	0	0	0	0	0	0	0	0	0	0
SRR6038260	0.0184741	0	0	0.115985	0.0188556	0.0188371	0.297127	0.0988461	3.50692	0	0	0	0	0	0	0	0	0	0	0.425611	0.049423	0	0	0	0	0	0	0.0771158	0.020731	0	0	0.201324	0	0	0	0	0.020143	0	0	0.019996	0	0	0	0	0	0	0	0.0249041	0
SRR6038261	0	0	0	0	0	0	0	0	0.134101	0	0	0	0	0	0	0	0	0	0	0	0	0.131207	0	0	0	0	0	0	0	0	0	0	0	0	0	0	0	0	0	0	0	0	0	0	0	0	0	0	0
SRR6038262	0	0	0	0	0	0	0	0	0	0	0	1.98971	0	0	0	0	0	0	0	0	0	0	0	0	0	0	0	0	0	0	0	0	0	0	0	0	0	0	0	0	0	0	0	0	0	0	0	0	0
SRR6038263	0	0.0250542	0.0271231	0	0	0	0	0	0	0	0	0	0	0	0	0	0	0	0	0	0	0	0	0	0	0	0	0	0	0	0	0	0	0	0	0	0	0	0	0	0	0	0	0	0	0	0	0	0
SRR6038264	0	0	0.204907	0	0	0	0	0	8.57711	0	0	0	0	0	0	0	0	0	0	0	0	0	0	0	0	0	0	0	0	0	0	0	0	0	0	0	0	0	0	0	0	0	0	0	0	0	0	0	0
SRR6038265	0	0	0	0	0	0	0	0	0.329518	0	0	0	0	0	0	0	0	0	0	0	0	0	0	0	0	0	0	0	0	0	0	0	0	0	0	0	0	0	0	0	0	0	0	0	0	0	0	0	0
SRR6038266	0	0	0	0.871297	0	0	0	0	7.75724	0	0	0.119957	0	0	0.00873975	0	0	0.152251	0	0.666096	0	0.577811	0	0	0	0	0	0	0	0	0	0	0	0	0	0	0	0	0	0	0	0	0	0	0	0	0	0	0
SRR6038267	0	0	0	0	0	0	0	0.247078	11.9678	0	0	0	0	0	0	0	0	0	0	0	0	0	1.97114	0	0	0	0	0	0	0	0	0	0	0	0	0	0	0	0	0	0	0	0	0	0	0	0	0	0
SRR6038268	1.46531	0	0	0.0958285	0	0	1.81286	0	9.18562	0	0	1.37914	0.120637	0	0	0	0	0	0	0.937725	0	3.13656	0	0.0494085	0	0	0	0.0637144	0	0.87904	0	0	0	0	0	0	0	0	0	0	0	0	0	0.0641443	0	0.445777	0.515396	0	0
SRR6038270	0	0.0336724	0	0	0	0	0	0	3.8035	0	0	0	0	0	0	0	0	0.198132	0	0	0	0.203915	0	0	0	0	0	0	0	0	0	0	0	0	0	0	0	0	0	0	0	0	0	0	0	0	0	0	0
SRR6038271	0	0	0	0	0	0	0	0	0.807834	0	0	0	0	0	0	0	0	0	0	0	0	0	0	0	0	0	0	0	0	0	0	0	0	0	0	0	0	0	0	0	0	0	0	0	0	0	0	0	0
SRR6038272	0	0.409482	0	0.211051	0	0	0	0	6.66798	0	0	0	0	0	0	0	0	0.544991	0	0	0	0	0	0	0	0	0	0	0	0	0	0	0	0	0	0	0	0	0	0	0	0	0	0	0	0	0	0	0
SRR6038273	0	0	0	0	0	0	0	0	0.558008	0	0	0	0	0	0	0	0	0	0	0	0	0	0	0	0	0	0	0	0	0	0.214774	0	0	0	0	0	0	0	0	0	0	0	0	0	0	0	0	0	0
SRR6038274	0.598517	1.48787	0	0	0	0	0	0	69.2975	0	0	3.95473	0	3.03224	0	0	0	0	0	0	0	0.675773	0	0	0	1.05239	0	0	0	0.703446	1.20259	0	0	0	0.121911	0	0	0	0	0	0	0	0	0.239545	0	0.312139	0	0.230523	0
SRR6038275	0.864897	0	0	0	0	0	0	0	2.49517	0	0	0	0	0	0	0	0	0	0	0	0	0.325512	0	0.133318	0	0	0	0	0	0	0	0	0	0	0	0	0	0	0	0	0	0	0	0	0	0	0	0	0
SRR6038276	0	0	0	0.517421	0	0	0	0	13.2315	0	0	0.132975	0	0	0	0	0	0	0	0.474675	0	0.732795	0	0	0	0	0	0	0	0	0	0	0	0	0	0	0	0	0	0	0	0	0	0	0	0	0	0	0
SRR6038277	0	0	0	0	0	0	0	0	0.500983	0	0	0	0	0	0	0	0	0	0	0	0	0	0	0	0	0	0	0	0	0	0	0	0	0	0	0	0	0	0	0	0	0	0	0	0	0	0	0	0
SRR6038278	0	0	0	0	0	0	0	0	0.122191	0	0	0	0	0	0	0	0	0	0	0	0	0	0	0	0	0	0	0	0	0	0	0	0	0	0	0	0	0	0	0	0	0	0	0	0	0	0	0	0
SRR6038279	0	0	0	0	0	0	0	0	11.2965	0	0.485963	0	0	0	0	0	0	0	0	0.179989	0	0.617475	0.349365	0	0	0	0	0	0	0	0	0	0	0	0	0	0	0	0	0	0	0	0	0	0	0	0	0	0
SRR6038280	0.417264	0	0	0	2.4701	0	0	0	0	0	0	0	0	0	0	0	0	0	0	0	0	0	0	0	0	0	0	0	0	0	0.939014	0	0	0	0	0	0	0	0	0	0	0	0	0	0	0	0	0	0
SRR6038281	0	0	0	0	0	0	0	0.0794102	0.0266417	0	0	0	0	0	0	0	0	0	0.104268	0	0	0	0	0	0	0	0	0	0	0	0	0	0	0	0	0	0	0	0	0	0	0	0	0	0	0	0	0	0
SRR6038282	0	0	0	0.147265	0	0	0	0	0.265268	0	0	0	0	0.0767868	0	0	0	0	0.0370779	0	0	0.148312	0	0	0	0	0	0	0	0	0	0	0	0	0	0	0	0	0	0	0	0	0	0	0	0	0	0	0
SRR6038283	0	0	0	0	0	1.48503	0	0	1.79028	0	0	0	0	0	0	0	0	0.567326	0	0	0	0	0	0	0	0	0	0	0	0	0	0	0	0	0	0	0	0	0	0	0	0	0	0	0	0	0	0	0
SRR6038284	0	0	0	0	0	0	0	0	0	0	0	0	0	0	0	0	0	0	0	1.92935	0	0	0	0	0	0	0	0	0	0	0	0	0	0	0	0	0	0	0	0	0	0	0	0	0	0	0	0	0
SRR6038286	0	0	0	0	0	0	0	0	0.16177	0	0	0	0	0	0	0	0	0	0	0	0	0.211041	0	0	0	0	0	0	0	0	0	0	0	0	0	0	0	0	0	0	0	0	0	0	0	0	0	0	0
SRR6038287	0.0391247	0	0	0	0	0.159573	0	1.25602	6.11015	0	0	0	0	0	0	0	0	0	0	0	0	0	0	0	0	0	0	0	0.0439042	0	0	0	0.346366	0	0	0	0.127977	0	0	0	0	0	0	0	0	0	0	0	0
SRR6038288	0	0	0	0	0	0	0	0	0	0	0	0	0	0	0	0	0	0	0	0.182031	0	0	0	0	0	0	0	0	0	0	0	0	0	0	0	0.0924981	0	0	0	0	0	0	0	0	0	0	0	0	0
SRR6038289	0	0.0752496	0.0203659	0	0	0	0.267499	0	0.698621	0	0	0.0930288	0	0	0	0	0	0	0	0	0	0.0569624	0	0	0	0	0	0	0	0	0.182465	0.088359	0	0	0	0	0	0	0	0	0	0	0	0	0	0	0	0.087441	0
SRR6038290	0	0	0	0	0	0	0	0	2.13489	0	0	0	0	0	0	0	0	0	0.16383	0	0	0	0	0	0	0	0	0	0	0	0	0	0	0	0	0	0	0	0	0	0	0	0	0	0	0	0	0	0
SRR6038292	0	0.21872	0.131545	0	0	0	0.483785	0	3.23393	0	0.941082	0	0	0	0	0	0	0	0	0	0	0	0	0	0	0	0	0	0	0	1.17856	0	0	0	0	0	0	0	0	0	0	0	0	0	0	0	0	0	0
SRR6038293	0	0	0	0.840347	0	0	0	0	8.59574	0	0	0.345544	0	0	0	0	0	0	0	0.154185	0	0.793425	0	0	0	0	0	0	0	0	0	0	0	0	0	0	0	0	0	0	0	0	0	0	0	0	0	0	0
SRR6038294	0	0	0	0	0	0	0	0	0.514178	0	0	0	0	0	0	0	0	0	0	0	0	0	0	0	0	0	0	0	0	0	0	0	0	0	0	0	0	0	0	0	0	0	0	0	0	0	0	0	0
SRR6038295	0	0.2701	0	0	0	0	0	0	0	0	0	0	0	0	0	0	0	0	0	0	0	1.12453	0	0	0	0	0	0	0	0	0	0	0	0	0	0	0	0	0	0	0	0	0	0	0	0	0	0	0
SRR6038296	0	0	0	0	0	0	0	0	1.59677	0	0	0	0	0	0	0	0	0	0	0	0	1.35246	0	0	0	0	0	0	0	0	0	0	0	0	0	0	0	0	0	0	0	0	0	0	0	0	0	0	0
SRR6038297	0	0	0	0.842294	0	0	0.0321256	0.0347338	6.15279	0.0289821	0.0336497	0	0	0.141674	0	0	0	0	0.0342048	0	0	0.273639	0	1.87721	0	0	0	0	0	0	0.0730444	0	0	0	0	0	0.0566248	0.027931	0.0273084	0	0	0	0	0.363744	0	0	0	0.0700088	0
SRR6038298	0.146439	0	0	1.14922	0	0	0	0	4.23874	0.0408611	0	0.0787582	0	0.0998708	0	0	0	0.0937135	0	0	0	0.482244	0	0.711034	0	0	0	0	0	0	0	0	0	0	0	0	0.0798337	0.0393791	0	0	0.100798	0	0	0	0	0	0	0.197407	0
SRR6038299	0	0	0	3.13205	0	0	0	0	0.849826	0.0227269	0	0	0	0	0	0	0	0	0	0	0	0.0268223	0	3.16381	0	0	0	0	0	0	0	0	0	0	0	0	0	0.0438052	0	0	0	0	0	0	0	0	0	0	0
SRR6038300	0	0.183173	0	0	0	0	0	0	3.11773	0	0	0	0	0	0.164987	0	0	0	0	0	0	0.600851	0	0	0	0	0.273498	0	0	0	0	0	0	0	0	0	0	0	0	0	0	0	0	0	0	0	0	0	0
SRR6038302	0	0	0	0	0	0	0	0	0	0	0	0	0	0	0	0	0	0	0	0	0	0	0	0	0	0	0	0	0	0	0	0	0	0	0	0	0	0	0	0	0	0	0	0	0	0	0	0	0
SRR6038303	0	0	0	0	0	0.077472	0	0	0.289825	0	0	0	0	0	0	0	0	0	0.0333615	0.162077	0	0.0500422	0	0	0	0	0	0	0	0	0	0	0	0	0	0	0	0	0	0	0.0348658	0	0	0	0	0	0	0	0
SRR6038305	0	0.887312	0	0	0	0	0	0	0	0	0	0	0	0	0	0	0	0	0	0	0	0	0	0	0	0	0	0	0	0	0	0	0	0	0	0	0	0	0	0	0	0	0	0	0	0	0	0.458252	0
SRR6038306	0	0.0239898	0	0	0	0	0	0	0.148482	0	0	0	0	0	0	0	0	0	0	0	0	0	0	0	0	0	0	0	0	0	0	0	0	0	0	0	0	0	0	0	0	0	0	0	0	0	0	0	0
SRR6038307	0	0	0	0	0	0	0	0	2.18409	0	0	0	0	0	0	0	0	0	0	0	0	0.149091	0	0	0	0	0	0	0	0	0	0	0	0	0	0	0	0	0	0	0	0	0	0	0	0.09182	0	0.203435	0
SRR6038308	0.164817	0	0	0	0	0	0	0	7.28549	0	0	0	0	0.524554	0	0	0	0.0703163	0	0	0	6.29608	0.93059	0	0	0	0	0	0	0	0.347723	0	0	0	0	0	0	0	0	0	0	0	0	0.153918	0	0	0	0.333272	0
SRR6038309	0	0	0	0	0	0	0	0	1.7426	0	0	0	0	0	0	0	0	0	0	0	0	0	0	0	0	0	0	0	0	0	0	0	0	0	0	0	0	0	0	0	0	0	0	0	0	0	0	0	0
SRR6038310	0	0.0862622	0.280157	0.103741	0	0	0.695067	0	34.3926	0	7.36607	0.533217	0	0.180308	0	0	0	0.634469	0	0	0	1.65424	0	0	0	0	0	0	0	0	0.232409	0	0	0	0	0	0	0	0.0347554	0	0	0	0	0	0	0	0	2.71756	0
SRR6038311	0	0.292264	0	0.331398	0	0	3.69272	0	18.2572	0	2.66151	0	0	0	0	0	0	0.0859854	0.0126422	0.343942	0	6.4475	0.312126	0	0	0	0.0623406	0.0534157	0	0	0.0134987	0	0	0	0	0	0.1465	0	0	0	0.198183	0	0.162492	0	0	0.0116788	0	0	0
SRR6038312	0	0	0	0	0	0	4.75624	0	0	0	0	0	0	0	0	0	0	0	0	0	0	0	0	0	0	0	0	0	0	0	0	0	0	0	0	0	0	0	0	0	0	0	0	0	0	0	0	0	0
SRR6038313	0	0	0	0	0	0	0	0	9.49086	0	2.40933	0	0	0	0	0	0	0	0	0	0	0.816361	0	0	0	0	0	0	0	0	0.653752	0	0	0	0	0	0	0	0	0	0	0	0	0	0	0	0	0	0
SRR6038314	0	0	0	0	0	0	0	0	2.86248	0	0	0.0161058	0	0	0	0	0	0	0	0	0	0.315575	0	0.32312	0	0	0	0	0	0	0	0	0	0	0	0	0	0	0	0	0	0	0	0	0	0	0	0	0
SRR6038316	0	0	0	0	0	0	0	0.372334	1.43086	0	0	0.0816574	0	0	0	0	0	0	0	0	0	0	0	0	0	0	0.131497	0	0	0	0	0.103411	0.168016	0	0	0	0.0551816	0	0	0	0	0	0	0	0	0	0	0	0
SRR6038317	0	0	0	0	0	0	0	0	5.43627	0	0	0	0	0	0	0	0	0	0	0	0	0	0	0	0	0	0	0	0	0	0	0	0	0	0	0	0	0	0	0	0	0	0	0	0	0	0	0	0
SRR6038318	0	0	0	0	0	0	0	0	0	0	0	0	0	0	0	0	0	0	0	0	0	0	0	0	0	0	0	0	0	0	0	0	0	0	0	0	0	0	0	0	0	0	0	0	0	0	0	0	0
SRR6038319	0	0	0	0	0	0	0	0	9.32318	0	0	0	0	0	0	0	0	0	0	0	0	0.329713	2.93958	0	0	0	0	0	0	0	0	0	0	0	0	0	0	0	0	0	0	0	0	0	0	0	0	0	0
SRR6038320	0	0	0	0	0	0	0	0	5.31997	0	0	0	0	0	0	0	0	0	0	0	0	0	0	0	0	0	0	0	0	0	0	0	0	0	0	0	0	0	0	0	0	0	0	0	0	0	0	0	0
SRR6038321	0	2.38083	0	0	0	0	0	0	5.8841	0	0	0	0	0	0	0	0	0	0	0	0	1.65205	0	0	0	0	0	0	0	0	0	0	0.12617	0	0	0	0.20719	0	0	0	0	0	0	0	0	0	0	0	0
SRR6038322	0	0.0574197	0	0	0	0	0	0	0	0	0	0	0	0	0	0	0	0	0	0	0	0	0	0	0	0	0	0	0	0	0	0	0	0	0	0	0	0	0	0	0	0	0	0	0	0	0	0.106756	0
SRR6038323	0	0	0	0	0	0	0	0	8.85972	0	0	0.26217	0.160529	0	0	0	0	0	0	0.779884	0	0.321059	0	0	0	0	0	0	0	0	0	0	0	0.0855867	0	0	0	0	0	0	0	0	0	0	0	0	0	0	0
SRR6038324	0	0	0	0.464623	0	0.113189	0	0	1.74359	0	0	0	0	0	0	0	0	0	0	0	0	0	0	0	0	0	0	0	0	0	0	0	0	0	0	0	0	0	0	0.0801018	0	0	0	0	0	0	0	0	0
SRR6038325	0	0	0	0	0	0	0.301093	0	1.42974	0	0	0	0	0	0	0	0	0	0	0.339806	0	0	0	0	0	0	0	0	0	0	0	0	0	0	0	0	0	0	0	0	0	0	0	0	0	0	0	0	0
SRR6038326	0	0	0	0.322519	0	0	0	0	0.0461073	0	0	0	0	0	0	0	0	0	0	0	0	0	0	0	0	0	0	0	0	0	0	0	0	0	0	0	0	0	0	0	0	0	0	0	0	0	0	0	0
SRR6038327	0	0.555298	0	0	0	0	0	0	0	0	0	0	0	0	0	0	0	0	0	0	0	0	0	0	0	0	0	0	0	0	0	0	0	0	0	0	0	0	0	0	0	0	0	0	0	0	0	0.264723	0
SRR6038328	0	0	0	0	0	0	0	0	3.34209	0	0	0.667552	0	0	0	0	0	0	0	0	0	0.272499	0	0	0	0	0	0	0	0	0	0	0.572306	0.145284	0	0	0.676668	0	0	0	0.569574	0	0	0	0	0	0	0	0
SRR6038329	0	0	0	0	0	0	0	0	0.451756	0	0	0	0	0.152564	0	0	0	0	0	0	0	0	0	0	0	0	0	0	0	0	0	0	0	0	0	0	0	0	0	0	0	0	0	0	0	0	0	0	0
SRR6038330	0	0	0.0641208	0	0	0	0	0	0.0458243	0	0	0	0	0	0	0	0	0	0	0.0435642	0	0	0	0	0	0	0	0	0	0	0	0	0	0	0.0970619	0	0	0	0	0	0	0	0	0	0	0	0	0	0
SRR6038331	0	0	0	0.0786758	0	0	0	0	0	0	0	0	0	0	0	0	0	0	0	0	0	1.5847	0	0	0	0	0	0	0	0	0	0	0	0	0	0	0	0	0	0	0	0	0	0	0	0	0	0	0
SRR6038332	0	0.505167	0.0210339	1.37861	0	0.0683086	0	0	13.2883	0.0498481	0	0.672562	0.205908	0	0	0	0	0	0.32357	0.22865	0	6.58906	0	0	0	0.0305394	0	0	0	0	0.408309	0.0608383	0	0	0	0	0	0	0.0234847	0	0	0.0244508	0	0	0	0.597827	0.167562	0	0
SRR6038333	0	0	0	0	0	0	0	0	16.8049	0	0	0	0	0	0	0	0	0	0	0	0	0	0	0	0	0	0	0	0	0	0	0	0	0	0	0	0	0	0	0	0	0	0	0	0	0	0	0	0
SRR6038334	0	0	0	1.31866	0	0	0	0	0.242378	0	0	0	0	0	0	0	0	0	0	0.576059	0	0	0	0	0	0	0	0.250501	0	0	0	0	0.597677	0	0	0	0	0	0	0	0	0	0	0	0	0	0	0	0
SRR6038335	0	0	0	0.146639	0	0	0	0	2.20117	0	0	0.477349	0	0	0	0	0	0.0597887	0.153834	0	0	0.430736	0.0633011	0	0	0.12777	0	0	0	0	0.459919	0	0	0	0	0.364576	0	0	0	0	0	0	0	0	0	0	0	0.220403	0
SRR6038336	0	0	0.266103	0.21115	0	0	0	0	7.98723	0	0.1046	0.130235	0	0	0	0	0.0509637	0	0	0	0	0.425302	0	0	0	0	0	0	0	0	0.113529	0	0	0	0	0	0	0	0.021222	0	0	0.022095	0	0	0	0	0	0	0
SRR6038337	0	0	0	0	0	0	0	0	4.29862	0	0	0	0	0	0	0	0	0	0	0	0	0	0	0	0	0	0	0	0	0	0	0	0	0	0	0	0	0	0	0	0	0	0	0	0	0	0	0	0
SRR6038338	0	0	0	0	0	0	0	0	0.189809	0	0	0.0202201	0	0	0	0	0	0	0	0	0	0	0	0	0	0	0	0	0	0	0	0	0	0	0	0	0	0	0	0	0	0	0	0	0	0	0	0	0
SRR6038339	0	0.280894	0	0	0	0	0	0	6.66447	0	0	0	0	0	0	0	0	0	0	0	0	0.567017	0	0	0	0	0	0	0	0	0	0	0	0	0	0	0	0	0	0	0	0	0	0	0	0	0	0	0
SRR6038340	0	0.789383	0	0	0	0	0	0	7.02331	0	0	0.731917	0	0	0	0	0	0	0	0	0	0.78428	0	0	0	0	0	0	0	0	0	0	0	0	0	1.80706	0.463695	0	0	0	0	0	0	0	0	0	0	1.10837	0
SRR6038341	0	0	0	0	0	0	0	0	1.94613	0	0	0	0	0	0	0	0	0	0.156078	0	0	0	0	0	0	0	0	0	0	0	0	0	0	0	0	0	0	0	0	0	0	0	0	0	0	0	0	0	0
SRR6038343	0.434338	0	0	0	0	0	0	0	17.3086	0	0	0	0.438637	0	0	0	0	0	0	0	0	2.28854	0	0	0	0	0	0	0	0	1.30325	0	0	0	0	0	0	0	0	0	0	0	0	0	0	0	0	0.741646	0
SRR6038344	0	0	0	0.0684196	0	0	0	0	0.369732	0	0	0	0	0	0	0	0	0.0334759	0	0	0	0.275624	0	0	0	0	0	0	0	0	0	0	0	0	0	0	0	0	0	0	0	0	0	0	0	0.159138	0	0.617021	0
SRR6038345	0.0285808	0	0.188447	0	0	0	0	0	2.65502	0	0	0	0	0.0194921	0	0	0	0	0.0564725	0	0	0	0	0	0	0.0390868	0	0	0	0	0	0	0	0	0	0	0.0311627	0	0.0450865	0	0	0	0	0	0	0	0	0	0.0396087
SRR6038346	0	0	0	0	0	0	0	0	0.178401	0	0	0	0	0	0	0	0	0	0	0	0	0	0	0	0	0	0	0	0	0	0	0	0	0	0	0	0	0	0	0	0	0	0	0	0	0.0806255	0	0	0
SRR6038347	0	0	0	0	0	0	0	0	1.66777	0	0	0	0	0	0	0	0	0	0	0	0	3.10041	0	0	0	0	0	0	0	0	1.04541	0	0	0	0	0	0	0	0	0	0	0	0	0	0	0	0	0	0
SRR6038348	0	0.0385233	0	0	0	0	0	0	7.33187	0	0	0	0	0	0	0	0	0	0	0	0	2.44955	0	0	0	0	0	0	0	0	0.622741	0	0	0	0	0	0	0	0	0	0	0	0.0576641	0	0	0.161635	0	0.119372	0
SRR6038349	0	0	0	0	0	0	0	0	12.728	0	0	0	0	0	0	0	0	0	0	0	0	0	0	0	0	0	0	0	0	0	0.492486	0	0	0	0	0	0	0	0	0	0	0	0	0	0	0	0	0	0
SRR6038350	0	0	0	0	0	0	0	0	1.5518	0	0	0	0	0	0	0	0	0	0	0	0	0	0	0	0	0	0	0	0	0	0.263915	0	0	0	0	0	0	0	0	0	0	0	0	0	0	0	0	0	0
SRR6038351	0	0	0	0	0	0	0	0	3.26058	0	0	0	0	0	0	0	0	0	0	0	0	1.5353	0	0	0	0.434717	0	0	0	0	0	0	0	0	0	0	0	0	0	0	0	0	0	0	0	0	0	0	0
SRR6038352	0	0	0	0	0	0	0	0	1.30176	0	0	0.0742897	0	0	0	0.0467947	0	0	0	0	0	0.136465	0	0	0	0	0	0	0	0	0	0	0	0	0	0	0	0	0	0	0	0	0	0	0.0955861	0	0	3.30517	0
SRR6038353	0	0	0	0.171659	0	0	0.15947	0	2.22441	0	0.0455552	0.20167	0	0	0	0	0.0147971	0	0	0	0	0	0	0	0	0	0	0	0	0	0	0	0	0	0	0	0	0	0	0	0	0	0	0	0	0	0	0	0
SRR6038354	0	0	0	0.517152	0	0	0.20382	0	8.4948	0	0	0	0	0	0	0	0.124821	0	0	0	0.176294	0.108506	0	0	0	0	0	0	0	0	0	0	0	0	0	0	0	0	0	0	0	0	0	0	0	0	0	0	0
SRR6038355	0	0	0	0	0	0	0	0	1.37421	0	0	0	0	0	0	0	0	0	0	0	0	0.280118	0	0	0	0	0	0	0	0	0	0	0	0	0	0	0	0	0	0	0	0	0	0	0	0	0	0	0
SRR6038356	0	0	0	0	0	0	0	0	2.08682	0	0	0	0	0	0	0	0	1.56624	0	0	0	0	0.2211	0	0.113819	0	0	0	0	0	0.803208	0	0	0	0	0	0	0	0	0	0	0	0	0	0	0	0	0	0
SRR6038357	0	0	0	0	0	0	0	0	0.848489	0	0	0	0	0	0	0	0	0.293324	0	0	0	0	0	0	0	0	0	0	0	0	0	0	0	0	0	0	0	0	0	0	0	0	0	0	0	0	0	0.115853	0
SRR6038358	0	0	0.0991854	0.13773	0	0	0	0	5.95421	0	0	0.0566333	0	0	0	0	0	0	0	0	0	0.277417	0	0	0	0	0	0	0	0	0	0	0	0	0	0	0	0	0	0	0.0362408	0	0	0	0	0	0	0	0
SRR6038359	0.0513852	0.659457	0.0665513	0.725867	0	0.00654934	0.0317865	0.0773261	28.4243	0	0	1.13999	0.0676876	0.148939	0	0.00870395	0.016222	0.032884	0.279211	0.378166	0	2.77519	0	0.00693059	0.026884	0.0263527	0.125167	0.0178746	0	0	0.767905	0.0174993	0.0639712	0.0180439	0.0457914	0.0167098	0.168081	0	0	0	0.0884247	0	0.0585578	0.0629832	0	0.0547135	0.0160656	0.952461	0
SRR6038360	0	0	0	1.6621	0	0	0	0	7.03817	0	0	0	0.185401	0	0	0	0	1.44115	0.13243	0	0	3.25777	0	0	0	0	0	0	0	0	0	0.136948	0	0	0	0	0	0	0.0211458	0	0	0	0	0	0	0	0	0	0
SRR6038362	0	0	0	0.0737223	0	0	0	0	3.30408	0	0.243471	0	0	0	0	0	0	0	0	0	0	0.788866	0	0	0	0.128472	0	0	0	0	0	0.0799787	0	0	0	0	0	0	0	0	0	0	0	0	0	0	0	0	0
SRR6038363	0	0	0	0	0	0	0	0	0.668742	0	0	0	0	0	0	0.0240395	0.0672054	0	0	0.0227056	0	0	0	0	0	0	0	0	0	0	0	0	0	0.0747535	0	0	0	0	0	0	0	0	0	0	0	0	0	0	0
SRR6038364	0	0	0	0	0	0	0	0	1.23309	0	0	0	0	0	0	0	0	0	0	0	0	0.0861775	0	0	0	0	0	0	0	0	0	0	0	0	0.27984	0	0	0	0	0	0	0	0	0	0	0	0	0	0
SRR6038365	0	0	0	0	0	0	0	0	11.9754	0	0	0	0	0	0	0	0	0	0	0	0	0	0	0	0	0	0	0	0	0	0	0	0	0	0	0	0	0	0	0	0	0	0	0	0	0	0	0	0
SRR6038366	0.232907	0	0	0.578804	0.0297145	0	0	0	9.44609	0	0	0	0	0	0	0	0	0	0	0	0	0	0	0	0	0	0	0	0	0.159681	0.245688	0	0	0	0	0	0	0	0.275559	0	0	0	0	0	0	0	0	0	0
SRR6038367	0.110333	0	0	0	0	0	0	0	9.16715	0	0	0.237359	0	0	0	0	0	0.282431	0	0.605209	0	0.269912	0	0	0	0	0	0	0	0	0	0	0	0	0	0	0	0	0	0	0	0	0	0	0	0	0	0.127487	0
SRR6038368	0	0	0	0.0355482	0	0	0	0	5.07689	0	0	0.255799	0	0	0	0	0	0	0	0	0	0.268506	0	0	0	0	0	0	0	0	0	0	0	0	0	0	0	0	0.0357283	0	0	0	0	0	0	0	0	0	0
SRR6038369	0	0	0	0	0	0.074842	0.181619	0	25.7917	0	0.237794	0	0.0483434	0.300352	0	0	0	0	0	0.375779	2.79818	0.29006	0	0	0	0	0	0	0	0	0	0	0	0	0	0	0.200077	0	0	0	0	0	0	0	0	0	0	0	0
SRR6038370	0	0	0	1.03833	0	0	0	0	1.74027	0	0	0	0	0	0	0	0	0	0	0	0	0.67077	0	0	0	0	0.0508873	0	0	0	0.238738	0	0	0	0	0	0	0	0	0	0	0	0	0	0	0	0	0	0
SRR6038371	0	0	0	0	0	0	0	0	0	0	0	0	0	0	0	0	0	0	0	0	0	0	0	0	0	0	0	0	0	0	0	0	0	0	0	0	0	0	0	0	0	0	0	0	0	0	0	0	0
SRR6038372	0	0	0	0	0	0	0	0	12.0541	0	0	1.26235	0	0	0	0	0	0.472559	0	0.911363	0	0.277915	0.0178686	0	0	0	0	0	0	0	0	0	0	0	0	0	0	0	0	0	0	0	0	0	0	0	0	0	0
SRR6038373	0	0.0576507	0.0208038	0.161774	0	0	0	0	0.669039	0.0123257	0	0.0712717	0	0	0	0	0	0	0	0	0	0	0	0	0	0	0	0	0	0	0	0	0	0	0	0	0.072245	0	0	0.0239059	0	0	0	0	0	0	0	0	0.0153042
SRR6038374	0	0.381934	0	0	0	0	0	0.890886	0.326059	0	0	0	0	0	0	0	0	0	0	0	0	0	0	0	0	0	0	0	0	0	0	0	0	0	0	0	0	0	0	0	0	0	0	0	0	0	0	0	0
SRR6038375	0	0	0	0	0	0	0	0.0366131	6.44884	0	0	0	0	0	0	0	0	0	0.396611	0	0	0	0	0	0	0	0	0	0	0	1.11645	0	0	0	0	0	0	0	0	0	0	0	0.0356484	0	0	0	0.034231	0	0.0758658
SRR6038376	0	0	0	0	0	0	0	0	0	0	0	0	0	0.524368	0	0	0	0	0	0	0	0.506401	0	0	0	0	0	0	0	0	0	0	0	0	0	0	0	0	0	0	0	0	0	0	0	0.255171	0	0	0
SRR6038377	0	0	0	0	0	0	0	0	0	0	0	0	0	0	0	0	0	0	0	0	0	0	0	0	0	0	0	0	0	0	0	0	0	0	0	0	0	0	0	0	0	0	0	0	0	0	0	0	0
SRR6038378	0.069193	0	0	0	0	0	0.0856047	0	1.30417	0	0.493162	0	0	0	0.162678	0	0	0	0	0	0	0.0911451	0	0	0	0.212912	0.0224726	0	0	0	0	0	0.0765696	0	0	0	0	0	0	0.0374465	0	0	0	0	0	0	0	0.139914	0
SRR6038379	0	0	0	0	0	0	0	0	1.75132	0	0	0	0	0	0	0	0	0	0	0	0	0	0	0	0	0	0	0	0	0	0	0	0	0	0	0	0	0	0	0	0	0	0	0	0	0	0	0	0
SRR6038380	0	0	0.154937	0.344235	0	0	0	0	6.80969	0	0	0.309633	0	0	0	0	0	0.86844	0	0	0	1.5709	0	0	0	0	0	0	0	0	0.433792	0	0	0	0	0	0	0	0	0	0	0	0.0267786	0	0	0	0	0	0
SRR6038381	0	0	0	0	0	0	0	0	2.54084	0	0	0	0	0	0	0	0	0.0603881	0	0	0	0	0	0	0	0	0	0	0	0	0.0663615	0	0	0	0	0	0.0514441	0	0	0	0	0	0	0	0	0	0	0	0
SRR6038382	0	0	0	0	0	0	0	0	1.72608	0	0	0	0	0	0	0	0	0	0	0	0	0	0	0	0	0	0	0	0	0	0	0	0	0	0	0	0	0	0	0	0	0	0	0	0	0	0	0	0
SRR6038383	0	0	0	0	0	0	0	0.31254	9.55497	0	0	0.15708	0	0	0	0	0	0	0.134654	0.598104	0	0.500144	0.474931	0	0	0	0	0	0	0	0	0	0.242402	0	0	0.0949762	0.25476	0	0	0	0	0	0	0	0.0202109	0	0	0.0984299	0
SRR6038384	0	0	0	0	0	0	0	0	1.74782	0	0	0.218194	0	0	0	0	0	0	0	0	0	0	0	0	0	0	0	0	0	0	0	0	0	0	0	0	0	0	0	0	0	0	0	0	0	0	0	0	0
SRR6038386	0	0	0	0.0754768	0	0	2.45412	0	0.971115	0	1.37875	0	0	0	0	0	0	0	0	0	0	0.190033	0	0	0	0	0	0	0	0	0	0	0	0	0	0	0	0	0	0	0	0	0	0	0	0	0	0	0
SRR6038387	0.0796758	0.11554	0.112573	0.500223	0	1.69252	0.115003	0.0532883	5.23825	0.0148214	0	0	0	0	0.0780516	0	0	0.441901	0	0	0	0.332353	0.0719787	0.100299	0	0.0181606	0	0	0	0	0	0	0.20573	0	0	0	0.0723945	0	0	0.0862393	0	0.0727	0	0	0	0	0	0	0
SRR6038388	0	0.159554	0	0	0	0	0	0	0.781801	0	0	0	0	0.333505	0	0	0	0	0	0	0	0.483117	0	0	0	0	0	0	0	0	0	0	0	0	0	0	0	0	0	0	0	0	0	0	0	0	0	0	0
SRR6038389	0.0231463	2.67849	6.06097	0.0242196	0.0708728	0.0944042	0	0.309612	9.87834	0.0258343	0	0	0	0	0	0	0	0	0.304897	0	0	1.15861	0.564576	0	0.0968785	0	0	0	0.0259739	0	0	0	1.66491	0	0	0	0.580457	0.0746918	0	0.350743	0	0	0	0	0.0320345	0	0	0	0
SRR6038390	0.703263	0	0	0	0	0	0	0	0.612639	0	0	0	0	0	0	0	0	0	0	0	0	0	0	0	0	0	0	0	0	0	0	0	0	0	0	0	0	0	0	0	0	0	0	0	0	0	0	0	0
SRR6038391	0	0	0.0689501	0.459575	0	0	0	0	1.47827	0	0	0	0	0.0332821	0	0	0	0.687064	0	0	0	1.60709	0	0	0	0	0	0	0	0	0.377513	0	0	0	0	0	0	0	0	0	0	0	0	0	0	0	0	0	0
SRR6038392	0	0	0	0	0	0	0.527011	0	0.788551	0.0594304	0	0.11455	0	0	0	0	0	0	0	0	0	0	0	0.0574535	0	0	0	0	0	0	0	0	0	0.149581	0	0	0.174171	0	0	0	0	0	0	0	0	0	0	0	0
SRR6038393	0.870654	0	0	0	0	0	0	0	1.30741	0	0	0	0	0	0	0	0	0	0	0	0	0	0	0	0	0	0	0	0	0	0	0	0	0	0	0	0	0	0	0	0	0	0	0	0	0	0	0	0
SRR6038394	0	0	0	0	0	0	0	0	0.602033	0	0	0	0	0	0	0	0	0	0	0	0	0	0	0	0	0	0	0	0	0	0.217715	0	0	0	0	0	0.0187527	0	0	0	0	0	0	0	0	0	0	0	0
SRR6038396	0	0	0	0.130595	0	0	0.0514699	0.0834728	8.06536	0	0	0	0.0548011	0	0	0	0	0	0.0274006	0	0	0.164403	0	0	0	0	0.0540467	0	0	0.0285226	0.117028	0.056671	0	0	0	0	0.0226803	0	0	0	0	0	0	0.058277	0	0.0759378	0	0.224329	0
SRR6038397	0	0	0	0	0	0	0	0	10.3343	0	0	0	0	0.482773	0	0	0	0	0	0	0	0	0	0	0	0	0	0	0	0	0	0	0	0	0	0	0	0	0	0	0	0	0	0	0	0	0	0	0
SRR6038398	0	0	0	0	0	0	0	0	0.286827	0	0	0	0	0	0	0	0	0	0	0	0	0	0	0	0	0	0	0	0	0	0	0	0	0	0	0	0	0	0	0	0	0	0	0	0	0	0	0	0
SRR6038399	0	0	0.0902733	0.02735	0	0.155467	0	0	5.38402	0	0	0.0796599	0	0	0	0.183	0	0.897683	0.0516457	0	0.0699258	0.550888	0	0	0	0	0	0	0	0	0.030636	0	0	0	0	0	0	0	0	0	0	0	0	0	0	0	0	0	0
SRR6038400	0	0.817641	0	1.47497	0	0	0	0	41.5397	0	0	6.06495	0	0	0	0	0	5.81339	0	0	0	6.39569	0	0	0	0.428391	0	0	0	0	0	0	0	0	0.446633	0	0	0	1.15301	0.169525	0	0.342984	0	0	0	0	0.391745	0	0
SRR6038401	2.26082	0	0	0	0	0	1.0489	0	9.63854	0	0	0	0	0	0	0	0	0	0	0	0	0	0	0	0	1.28828	0	0	0	0	0	0	0	0	0	0	0	0	0	0	0	0	0	0	0	0	0	0	0
SRR6038402	0	0	0	0.146882	0	0	0.108542	0	12.7092	0	0.0454765	0	0	0	0	0	0	0	0	0	0	0	0	0	0	0.143979	0	0	0	0	0.148076	0	0	0	0	0	0	0	0.147626	0	0	0	0	0.0245794	0	0	0	0	0
SRR6038403	0	0	0.509165	0	0	0	0	0	5.93121	0	0	0	0	0	0	0	0	0	0	0	0	0.961274	0	0	0	0	0	0	0	0	0	0	0	0	0	0	0	0	0	0	0	0	0	0	0	0	0	0	0
SRR6038405	0	0	0	0.0769928	0	0	0	0	1.38687	0	0	0.316588	0	0	0	0	0	0	0	0	0	0	0	0	0	0	0	0	0	0	0	0	0	0	0	0	0	0	0	0	0	0	0	0	0	0	0	0	0
SRR6038406	0	0	0	0	0	0	0	0	1.55077	0	0	0	0	0	0	0	0	0	0	0	0	0.289012	0	0	0	0	0	0	0	0	0	0	0	0	0	0	0	0	0	0	0	0	0	0	0	0	0	0	0
SRR6038407	0	0	0	0	0	0	0	0.0261272	0.210373	0	0	0	0	0	0	0	0	0	0	0	0	0	0	0	0	0	0	0	0	0	0	0	0	0	0	0	0	0	0	0	0	0	0	0	0	0	0	0	0
SRR6038410	0	0	0.101868	0	0	0	0	0	2.07482	0	0	0	0	0	0	0	0	0.380655	0	0	0	0	0	0	0	0	0	0	0	0	0	0	0	0	0	0	0	0	0	0	0	0	0	0	0	0	0	0	0
SRR6038411	0	0	0	2.10953	0	0	0	0	3.22311	0	0	0	0	0	0	0	0	0	0	0	0	0	0	0	0	0	0	0	0	0	0	0	0	0	0	0	0	0.542137	0	0	0	0	0	0	0	0	0	0	0
SRR6038412	0	0	0	0	0	0	0.406302	0.164733	4.3661	0	0.212788	0	0.0540747	0	0	0	0	0	0.108149	0	0	0.216299	0	0	0	0	0	0	0	0	0	0	0	0	0	0.0533971	0	0	0	0	0	0	0	0	0	0.0999083	0	0.276694	0
SRR6038413	0	0	0	0	0	0	0	0	0.141973	0	0	0.680588	0	0	0	0	0	0	0	0.134971	0	0	0	0	0	0	0	0	0	0	0	0	0	0	0	0	0	0	0	0	0	0	0	0	0	0	0	0.284315	0
SRR6038415	0	0	0	0	0	0	0	0	0.155096	0	0	0.216853	0	0	0	0	0	0	0	0	0	0	0	0	0.0401812	0	0	0	0	0	0	0	0	0	0	0	0	0	0	0	0	0	0	0	0	0	0	0.258829	0
SRR6038416	0	0	0	0	0	0	0	0	1.29781	0	0	0	0	0	0	0	0	0	0	0	0	0	0	0	0	0	0	0	0	0	0.092707	0	0	0	0	0	0	0	0	0.00891786	0	0	0	0	0	0	0	0.288776	0
SRR6038417	0.151716	0	0	0.423337	0	0	0	0	3.67661	0	0	0.163193	0	0	0	0	0	1.84473	0	0.161818	0	0.466316	0.205589	0	0	0	0	0	0	0	0.21339	0	0	0	0	0	0	0	0	0	0	0	0	0	0	0	0	0	0
SRR6038418	0	0	0	0	0	0	0	0	7.17187	0	0	0	0	0	0	0	0	0.407053	0	0	0	0	0	0	0	0	0	0	0	0	0	0	0	0	0	0	0	0	0	0	0	0	0	0	0	0	0	0	0
SRR6038419	0.218529	0	0	0	0	0	0	0	0.147103	0	0	0	0	0	0	0	0	0	0	0	0	0	0	0	0	0	0	0	0	0	0	0	0	0	0	0	0	0	0	0	0	0	0	0	0	0	0	0	0
SRR6038420	0	0	0	0	0	0	0	0	3.19814	0	0	0	0	0	0	0	0	0	0	0	0	0	0	0	0	0	0	0	0	0	0	0	0	0	0	0	0	0	0	0	0	0	0	0	0	0	0	0	0
SRR6038421	0	0	0	0	0.0479701	0	0	0.251472	0.379654	0	0	0	0	0	0	0	0	0	0	0	0	0.247642	0	0	0	0	0	0	0	0	0	0	0	0	0	0	0	0	0	0.152614	0	0	0	0.131675	0	0	0	0	0
SRR6038422	0	0	0	0	0	0	0	0	0.235098	0	0	0	0	0	0	0	0	0	0	0	0	0.115013	0.0591582	0	0	0	0	0	0	0	0	0	0	0	0	0	0	0	0	0	0	0	0	0	0	0	0	0	0
SRR6038423	0	0.0570431	0.154384	0	0	0	0	0	9.4885	0	0	0	0.0863609	0	0	0	0	0.0419559	0	0.0839117	0	1.59768	0	0	0	0	0	0	0	0.0449488	0	0	0	0	0	0	0	0	0	0	0	0	0	0	0	0.598351	0	0	0
SRR6038424	0	0	0	0	0	0	0	0.0975822	0.720243	0	0	0	0	0	0	0	0	0	0.352353	0	0	0	0	0	0	0	0	0	0	0	0	0	0	0	0	0	0	0	0	0	0	0	0	0	0	0	0	0	0
SRR6038425	0	0	0	0	0	0	0	0	11.286	0	0	0	0	0	0	0	0	0	0	0	0	0.199221	0	0	0	0	0	0	0	0	0	0.735782	0	0	0	0	0	0	0	0	0	0	0	0	0	0.499538	0	0	0
SRR6038426	0	0.637652	0	0	0	0	0	0	11.1	0	0	0	0	0	0	0	0	0	0	0	0	0	0	0	0	0	0	0	0	0	0	0	0	0	0	0	0	0	0	0	0	0	0	0	0	0.37159	0	0	0
SRR6038427	0	2.46929	0	0	0	0	0	0	0	0	0	0	0	0	0	0	0	0	0	0	0	0	0	0	0	0	0	0	0	0	0	0	0	0	0	0	0	0	0	0	0	0	0	0	0	0	0	0	0
SRR6038428	0.0592184	0	0	0	0	0	2.19793	0	1.75397	0	0.537179	0	0	0.323094	0	0	0	0	0	0	0	0	0	0	0	0	0	0	0	0	0	0	0	0	0	0	0	0	0	0	0	0	0	0	0	0	0	0	0
SRR6038429	0	0	0	0.165804	0	0	0	0	4.14217	0	0	0.838014	0.347881	0	0	0.0357872	0	0	0	0	0	0.226122	0	0	0	0.12641	0	0	0	0	0.0557175	0	0	0	0	0	0	0	0	0	0	0	0	0	0	0.289234	0	0	0
SRR6038430	0	0	0.11068	0.184429	0	0	0	0	1.30512	0	0	0.0631965	0	0	0	0	0	0	0	0	0	1.00609	0	0	0	0	0	0	0	0	0	0	0	0	0	0	0	0	0.185363	0	0	0	0	0	0	0	0	0	0
SRR6038431	0	0	0.372014	0	0	0	0	0	2.1269	0	0	0	0	0	0	0	0	0	0	0	0	0	0	0	0	0	0	0	0	0	0	0	0	0	0	0	0	0	0	0	0	0	0	0	0	0	0	0	0
SRR6038432	0	0	0.188488	0.186124	0	0	0	0	0.179606	0	0	0.0239164	0	0	0	0	0	0	0	0	0	0	0	0	0	0	0	0	0	0	0	0	0	0	0	0	0.0969721	0	0	0	0	0	0	0	0	0	0	0	0
SRR6038433	0	0	0	0	0	0	0	0	0.919285	0	0	1.9586	0	0	0	0	0	0.873944	0	0	0	0	0	0	0	0	0	0	0	0	0	0	0	0	0	0	0	0	0	0	0	0	0	0	0	0	0	0	0
SRR6038434	0	0	0	0.882622	0	0	0	0	8.76354	0	0	0	0	0	0	0	0	0	0	0	0	0.251574	0	0	0	0	0	0	0	0	0	0	0	0	0	0	0	0	0	0	0.241008	0	0	0	0	0	0	0	0
SRR6038436	0	0	0	0	0	0	0	0	0	0	0.0500077	0	0	0	0	0	0	0	0	0	0	0.686241	0	0	0	0	0	0	0	0	0	0	0	0	0	0	0	0	0	0	0	0	0	0	0	0	0	0	0
SRR6038437	0.130252	0.175146	0.301143	0.644291	0	0	0	0	5.51585	0	0	0.356633	0	0	0	0	0	0	0	0	0	0.701903	0	0	0	0	0	0	0	0	0	0	0	0	0	0	0	0	0	0	0.146711	0	0	0	0	0	0	0.335212	0
SRR6038439	0	0	0	3.33262	0	0	0	0	0.943335	0	0	0	0	0	0	0	0	0	0	0	0	0	0	0	0	0	0	0	0	0	0	0	0	0	0	0	0	0	0	0	0	0	0	0	0	0	0	0	0
SRR6038440	0	0	0	0	0	0	0	0	0.514125	0	0	0	0	0	0	0	0	0	0	0	0	0	0	0	0	0	0	0	0	0	0	0	0	0	0	0	0	0	0	0	0	0	0	0	0	0	0	0	0
SRR6038441	0	0	0	0	0	0	0	0.492703	0.754628	0	0	0	0	0	0	0	0	0	0	0	0	0	0	0.01728	0	0	0	0	0	0	0	0	0	0	0	0	0.0174615	0	0	0	0	0	0	0	0	0	0	0	0
SRR6038442	0.672935	0.0248095	0	0.274495	0	0	0	0	0.199622	0	0	0	0	0	0	0	0	0	0	0	0	0	0	0	0	0	0	0	0	0	0	0	0	0	0	0	0	0	0	0	0	0	0	0	0	0	0	0	0
SRR6038443	0	0	0	0.89044	0	0	0	0	0.930862	0	0	0	0	0	0	0	0	0.748804	0	0	0	0.56048	0	0	0	0	0	0	0	0	0	0	0	0	0	0	0	0	0	0	0	0	0	0	0	0	0	0	0
SRR6038444	0	0	0	0	0	0	0	0	2.72473	0	0	0.217696	0	0	0	0	0	0.259034	0	0	0	0.93308	0	0	0	0	0	0	0	0	0	0	0	0	0	0	0	0	0	0	0	0	0	0	0	0	0	0	0
SRR6038445	0	0	0	0	0	0	0	0.490741	1.21581	0	0	0	0	0	0	0.458905	0	0	0	0	0	0.66914	0	0	0	0	0	0	0	0	0	0	0.218608	0	0	0	0	0	0	0	0	0	0	0	0	0	0	0	0
SRR6038447	0	0	0	0	0	0	0	0	7.4678	0	0	0.906304	0	0	0	0	0	0	0	0	0	0	2.37865	0	0	0	0	0	0	0	0	0	0	0	0	0	0	0	0	0	0	0	0	0	0	0	0	0	0
SRR6038448	0	0	0	0	0	0	0	0	7.37903	0	0	0	0	0	0	0	0	0	0	0	0	0	0	0	0	0	0	0	0	0	0	0	0	0	0	0	0	0	0	0	0	0	0	0	0	0	0	0	0
SRR6038449	0	0	0	0	0	0	0	0	0	0	0	0	0	0	0	0	0	0	0	0	0	0.214828	0	0	0	0	0	0	0	0	0	0	0	0	0	0	0	0	0	0	0	0	0	0	0	0	0	0	0
SRR6038451	0	5.77316	0	0	0	0	0	0	1.28931	0	0	0	0	0	0	0	0	0	0	0	0	0	0	0	0	0	0	0	0	0	0	0	0	0	0	0	0	0	0	0	0	0	0	0	0	0	0	0	0
SRR6038452	0	0	0.039167	0	0.0848811	0.169595	0	0.0556212	20.0415	0	0	0.626185	0	0	0	0	0	0.585428	0	0	0	3.61509	0	0	0	0	0	0	0	0	0	0	0	0	0	0	0.181353	0	0	0.0900147	0	0	0	0	0	0.101201	0	0	0
SRR6038453	0	0	0	0.087191	0	0	0.103091	0	12.6206	0	0	0.672229	0	0.113658	0	0	0	0.213301	0	0	0	1.42692	0	0	0	0.39885	0	0	0	0	0	0	0	0	0.11881	0	0.0454272	0	0	0	0	0	0	0	0	0	0	0	0
SRR6038454	0	0.177385	0.384066	0	0	0	0	0	7.04487	0	0	0.292395	0	0	0	0	0	0	0	0	0	0	0	0	0	0	0	0	0	0	0	0	0	0	0	0	0	0	0	0	0	0	0	0	0	0	0	0	0
SRR6038455	0	0	0	0	0	0	0	0	4.79382	0	0	0	0	0	0	0	0	0	0	0	0	0.831211	0	0	0	0	0	0	0	0	0	0	0	0	0	0	0	0	0	0	0	0	0	0	0	0	0	0	0
SRR6038456	0	0.0451664	0.0977923	0	0	0	0	0	0.139776	0	0	0	0	0	0	0	0	0	0	0	0	0	0	0	0	0	0	0	0	0	0	0	0.11489	0	0	0	0	0	0	0	0	0	0	0	0	0	0	0	0
SRR6038457	0.0789704	0	0	0	0	0	0	0	1.94917	0	0	0.0283148	0	0	0	0	0	0	0	0	0	0.624147	0	0	0	0	0	0	0	0	0.018512	0	0	0	0	0	0	0	0	0	0	0	0	0	0	0	0	0	0
SRR6038458	0	0	0	0	0	0	0	0	3.07684	0	0	0.187043	0	0	0	0	0	0	0	0	0	0	0	0	0	0	0	0	0	0	0	0.778294	0	0	0	0	0	0	0	0	0	0	0	0	0	0	0	0	0
SRR6038459	0	0	0.513796	0.380513	0	0	0	0	1.26476	0	0	0.130386	0	0	0	0	0	0	0	0	0	0	0	0	0	0	0	0	0	0	0	0	0	0	0	0	0	0	0	0	0	0	0	0	0	0	0	0	0
SRR6038460	0	0	0	0	0	0	0	0	3.20488	0	0	0	0	0	0	0	0	0	0	0	0	0	0	0	0	0	0	0	0	0	0	0	0	0	0	0	0	0	0	0	0	0	0	0	0	0	0	0	0
SRR6038461	0	0	0	0	0	0	0	0	1.30264	0	0	0	0	0	0	0	0	0	0	0.469734	0	0	0	0	0	0	0	0	0	0	0.328489	0	0.424595	0	0	0	0	0	0	0	0	0	0	0	0	0	0	0	0
SRR6038462	0	1.4615	0.0285078	0.332524	0	0	0	0.283388	0.835305	0	0	0.227885	0	0	0	0	0	0	0	0	0	0.279073	0	0	0	0	0	0	0	0	0	0	0.117222	0	0	0	0	0	0	0.196552	0	0	0	0	0	0	0	0.0611992	0
SRR6038463	0	0.17439	0	0	0	0	0	0	3.2381	0	0	1.18576	0	0	0	0	0	0	0	0	0	0	0	0	0	0	0	0	0	0	0	0	0	0	0	0	0	0	0	0	0	0	0	0	0	0	0	0	0
SRR6038464	0	0.0864217	0.109151	0.207865	0.0506888	0	0	0.0664311	0.0668619	0	0	0.0178067	0.152645	0.0903207	0	0	0	0	0.0218065	0	0	0.043613	0	0	0	0	0	0	0	0	0.0232839	0	0	0	0	0	0	0	0	0.0895908	0	0	0	0	0	0	0	0.0669487	0
SRR6038465	0	0	0	0	0	0	0	0	1.34373	0	0	0.477153	0	0	0	0	0	0	0	0	0	0	0	0	0	0	0	0	0	0	0	0	0	0	0	0	0.362751	0	0	0	0	0	0	0	0	0	0	0	0
SRR6038466	0	0	0	0	0	0	0	0	0	0	0	0.0422738	0	0	0	0	0	0	0	0	0	0	0	0	0	0	0	0	0	0	0.0552768	0	0	0	0	0	0	0	0	0	0	0	0	0	0	0	0.0491497	0	0
SRR6038467	0	0	0	0	0	0	0	0	0.411594	0	0	0	0	0	0	0	0	0	0	0	0	0	0	0.103086	0	0	0	0	0	0	0	0	0	0	0	0	0	0	0	0	0	0	0	0	0	0	0	0	0
SRR6038468	0	0.135936	0.0588643	0	0	0	0	0	0.252406	0	0	0	0	0	0	0	0	0	0	0	0	0	0	0.269723	0	0	0	0	0	0	0	0	0	0	0	0	0	0	0	0	0	0	0	0	0	0	0	0	0
SRR6038469	0	0	0	0	0	0	0	0	1.84792	0	0	0	0	0	0	0	0	0	0	0	0	0	0	0	0	0	0	0	0	0	0	0	0	0	0	0	0	0	0	0	0	0	0	0	0	0	0	0	0
SRR6038470	0	0.185313	0	0	0	0.13716	0	0.0149945	4.22568	0	0	0	0.206726	0	0	0	0	0	0.147661	0.229558	0	0.206726	0.607609	0	0	0	0	0	0	0	0.220732	0	0	0	0	0	0.0733344	0	0	0	0.0925919	0	0	0.0628109	0	0.0818456	0	0.241781	0
SRR6038471	0	0.304367	0	0.44738	0	0	0	0	1.36055	0	0	0	0	0	0	0	0	0	0	0	0	0.639999	0	0	0	0	0	0	0	0	0	0	0	0	0	0	0	0	0	0	0	0	0	0	0	0	0	0	0
SRR6038472	0	0	0	0	0	0	0	0.180967	6.35351	0	0	0	0	0	0	0	0	0	0	0	0	3.50133	0	0	0	0.272089	0	0.0221465	0	0	0	0.390266	0.0176133	0.0111781	0	0	0.164865	0	0	0	0	0	0	0	0	0	0	0	0
SRR6038474	0	0	0	0	0	0	0	0.119529	5.05276	0	0	0	0	0	0	0	0	0	0	0	0	0	0	0	0	0.366617	0.638483	0	0	0	0	0	0	0	0	0	0	0	0	0.0483599	0	0	0	0	0	0	0	0	0
SRR6038475	0	0	0	0	0	0	0	0	0.0454728	0	0	0	0	0	0	0	0	0	0	0	0	0.266951	0	0	0	0	0	0	0	0	0	0	0	0	0	0	0	0	0	0	0	0	0	0	0	0	0	0	0
SRR6038476	0	0	0.346931	0.674451	0	0	0	0.215546	1.33266	0.0513868	0	0.148569	0	0	0	0	0	0	0	0.0883903	0	0	0	0	0	0	0	0.0640613	0	0	0	0	0.382114	0.032334	0	0	0.150598	0.049523	0	0.0249164	0	0	0	0	0	0	0	0	0
SRR6038477	0	0	0	0	0	0	0	0.120836	0.273643	0	0	0	0	0	0	0	0	0	0	0.78044	0	0.594978	0	0	0	0	0	0	0	0	0	0	0	0	0	0	0	0	0	0	0	0	0	0	0	0	0	0	0
SRR6038478	0.0873748	0	0	0	0	0.111364	0	0.0876563	2.88201	0.390086	0	0	0	0	0	0	0	0	0	0.670987	0	2.61842	0	0.494957	0	0	0	0	0	0	0	0.0297556	1.74042	0.644315	0	0	1.04795	0	0	0.0236431	0.210499	0	0	0	0.0302317	0	0	0	0
SRR6038479	0	0	0	0.586298	0	0	0	0	2.13187	0	0	0	0	0	0	0	0	0	0	0	0	0	0	0	0	0	0	0	0	0	0	0	0	0	0	0	0	0	0	0	0	0	0	0	0	0	0	0	0
SRR6038480	0.0328869	0	0	0	0	0	0	0	0	0	0	0	0	0	0	0	0	0	0	0	0	0	0	0	0	0	0	0	0	0	0	0	0.036393	0	0	0	0	0	0	0	0	0	0	0	0	0	0	0	0
SRR6038481	0	0	0	0	0	0	0	0	8.88107	0	0.77013	0	0	0	0	0	0	0	0	0	0	0.730646	0	0	0	0	0	0	0	0	0	0	0	0	0	0	0	0	0	0	0	0	0	0	0	0	0	0	0
SRR6038482	0.0659796	0	0	1.5016	0	0	0.0408145	0	1.70995	0	0.0641262	0.0177427	0	0	0	0	0	0.105559	0	0	0	0	0	0	0	0	0	0.0918053	0	0	0	0	0	0	0	0	0	0	0.0173472	0	0	0	0	0	0	0	0	0	0
SRR6038483	0	0.0773303	0	0	0	0	0	0	1.64528	0	0	0.143402	0	0	0	0	0	0	0	0	0	0.175613	0	0	0	0	0	0	0	0	0	0	0	0	0	0	0	0	0	0.0240498	0	0	0	0	0	0	0	0	0
SRR6038484	0	0	0	0.507154	0	0	0	0	0.978788	0	0	0.521344	0	0	0	0	0	0	0	0	0	0.319224	0	0	0	0	0	0	0	0	0	0	0	0	0	0	0	0	0	0.0655757	0	0	0	0	0	0	0	0	0
SRR6038485	0	0	0	0	0	0	0	0	3.30327	0	0	0	0	0	0	0	0	0	0	0	0	0	0	0	0	0	0	0	0	0	0	0	0	0	0	0	0	0	0	0	0	0	0	0	0	0	0	0	0
SRR6038486	0.171935	0	0	0	0	0.596064	0	0.275983	5.18508	0	0	0	0	0	0	0	0	0	0	0	0	0	0	0	0	0	0	0.574162	0	0	0	0	0	0	0	0	0	0	0	0	0	0	0	0	0	0.25107	0	0.278133	0
SRR6038487	0	0	0	0	0	0	0.149487	0	21.31	0	0	0.29243	0	0.0824046	0	0	0	0	0	0.115986	0	0.238743	0	0	0	0	0.156971	0	0	0	0	0	0	0	0	0	0	0	0	0	0	0	0	0	0	0	0	0.0814414	0
SRR6038488	0	0	0	0	0	0	0	0	10.5403	0	0	0	0	0	0	0	0	0	0	0	0	0	0	0	0	0	0	0	0	0	0	0	0	0	0	0	0	0	0	0	0	0	0	0	0	0	0	0	0
SRR6038489	0	0.132583	0	0	0	0	0	0	2.708	0	0	0	0	0	0	0	0	0	0	0	0	0.281016	0	0	0	0	0	0	0	0	0	0	0	0	0	0	0	0	0	0	0	0	0	0	0	0	0	0	0
SRR6038490	2.61155	0	0	0	0	0	0	0	0.627846	0	0	0	0	0	0	0	0	0	0	0	0	0	0	0	0	0	0	0	0	0	0	0	0	0	0	0	0	0	0	0	0	0	0	0	0	0	0	0	0
SRR6038491	0	0	0	0	0	0	0	0	8.56515	0	0	0	0	0	0	0	0	0	0	0	0	0	0	0	0	0	0	0	0	0	0	0	0	0	0	0	0	0	0	0	0	0	0	0	0	0	0	0	0
SRR6038492	0	0.288178	0.652311	0.693138	0	0	0	0	1.84444	0	0	0	0	0	0	0	0	0	0.0198314	0	0	0	0	0	0	0	0	0	0	0	0	0	0	0	0	0	0.19698	0	0	0	0	0	0	0	0	0	0	0	0
SRR6038493	0	0	0	0	0	0	0	0	0	0	0	0	0	0	0	0	0	0	0	0	0	0	0	0	0	0	0	0	0	0	0	0	0	0	0	0	0.0825716	0	0	0	0	0	0	0	0	0	0	0	0
SRR6038494	0	0	0	0.183732	0	0	0	0	1.18198	0	0	0.0944363	0	0	0	0	0	0	0	0	0	0	0	0	0.122488	0	0	0	0	0	0	0	0	0	0	0	0	0	0	0	0	0	0	0	0	0	0	0	0
SRR6038495	0	0	0	0.375255	0	0	0	0	0.181057	0	0	0	0	0	0	0	0	0	0	0	0	0	0	0	0	0	0	0	0	0	0	0	0.281108	0	0	0	0	0	0	0	0	0	0	0	0	0	0	0	0
SRR6038496	0	0.699058	0	0	0	0	0	0	0	0.0543484	0	0	0	0	0	0	0	0	0	0	0	0.769705	0	0	0	0	0	0	0	0	0	0	0	0.0341975	0	0	0	0	0	0	0	0	0	0	0	0	0	1.24719	0
SRR6038497	0	0	0	0	0	0	0	0	0.554987	0	0	0	0	0	0	0	0	0	0	0	0	0	0	0	0	0	0	0	0	0	0	0	0	0	0	0	0	0	0	0	0	0	0	0	0	0	0	0	0
SRR6038498	0	0	0	0	0	0	0	0	0	0	0	0	0	0	0	0	0	0	0	0	0	0	0	0	0	0	0	0	0	0	0	0	0	0	0	0	0	0	0	0	0	0	0	0	0	0	0	0	0
SRR6038499	0.0992092	0	0	0	0	0	0	0	0.400697	0	0	0	0	0	0	0	0	0.253956	0.326711	0	0	0	0	0	0	0	0	0	0	0	0	0	0	0	0	0	0	0	0	0	0	0	0	0	0	0	0	0	0
SRR6038500	0	0	0	0	0	0	0	0	1.29885	0	0	0.199564	0	0	0	0	0	0	0	0	0	0	0	0	0	0	0	0	0	0	0	0	0	0	0	0	0	0	0	0	0	0	0	0	0	0	0	0	0
SRR6038501	0.241134	0	0	0.344067	0	0	0	0	1.74125	0	0	0	0	0	0	0	0	0.841714	0	0	0	0.0866281	0	0	0	0	0	0	0	0	0.0924972	0	0	0	0	0	0	0	0	0	0	0	0	0	0	0	0	0	0
SRR6038502	0	0	0	0	0	0	0	0	0.346245	0	0	0	0	0	0	0	0	3.62085	0	0	0	0	0	0	0	0	0	0	0	0	0	0	0	0	0	0	0	0	0	0	0	0	0	0	0	0	0	0	0
SRR6038503	0	0	0	0	0	0	0.0381729	0	0.415397	0	0	0	0	0	0	0	0	0.315927	0	0	0	0.325148	0	0	0	0	0	0	0	0	0	0	0	0	0	0	0	0	0	0	0	0	0	0	0	0	0	0	0
SRR6038504	0	0.0106621	0	0	0	0	0	0.237678	0.0742404	0	0	0	0	0	0	0	0	0	0.0242129	0	0	0.0484259	0	0	0	0	0	0	0	0	0	0	0.0406819	0	0	0	0.0601254	0	0	0	0.101219	0	0	0	0	0	0	0	0
SRR6038505	0	1.34374	0	0.193921	0	0	0.0764281	0.82633	0.582182	0	3.20216	0	0	0	0	0	0	0.316267	0	0	0	0.325498	0	0	0	0	0.160509	0	0	0	0	0	1.09379	0	0	0	0.53885	0	0	0	0	0	0	0	0	0	0	0	0
SRR6038506	0	0	0	0	0	0	0	0	1.0228	0	0	0	0	0	0	0	0	0	0	0	0	0	0	0	0	0	0	0	0	0	0	0	0	0	0	0	0	0	0	0	0	0	0	0	0	0	0	0	0
SRR6038507	0.158944	0.0395125	0.171101	0.807815	0	0	0	0	20.0537	0	0	0.610601	0	0.216799	0	0	0	1.94715	0	0.116248	0	4.06778	0	0	0	0	0	0	0	0	0.191619	0	0	0	0	0	0	0	0.0238796	0	0	0	0	0.222651	0	0	0.482743	0	0
SRR6038509	0	0.104746	0	0	0	0	0	0	0.931948	0	0	0.323736	0	0	0	0	0	0	0	0	0	0	0	0	0	0	0	0	0	0	0	0	0	0	0	0	0	0	0	0	0	0	0	0	0	0	0	0	0
SRR6038510	0	0	1.67447	1.71706	0	0	0	0	24.2096	0	0	0	0	0	0	0	0	0	0	0	0	0	0.926526	0	0	0	0.888259	0	0	0	0	0	0	0	0	0	0	0	0	0.592049	0	0	0	0	0	0	0	0	0
SRR6038511	0	0	0	0	0	0	0	0.018575	0.673035	0	0	0	0	0	0	0	0	0	0	0	0	0	0	0	0	0	0	0	0	0	0	0	0	0	0	0	0	0	0	0	0	0	0	0	0	0	0	0	0
SRR6038512	0	0	0	0	0	0	0	0	0	0	0	0	0	0	0	0	0	0	0.660109	0	0	0	0	0	0	0	1.51905	0	0	0	0	0	0	0	0	0	0	0	0	0	0	0	0	0	0	0	0	0	0
SRR6038513	0	0	0	0.109842	0	0	0	0	0.353317	0	0	0	0	0	0	0	0	0	0	0	0	0	0.0711246	0	0	0.0358903	0	0	0	0	0	0	0	0	0	0	0	0	0	0	0	0	0	0	0	0	0	0.0707551	0
SRR6038514	0	0	0	1.00457	0	1.3204	0.828675	0	3.12611	0	0	0	0	0	0	0	0	0	0	0	0	0	0	0	0	0	0	0	0	0	0.628056	0	0	0	0	0	0.438188	0	0	0	0	0	0	0	0	0	0	0	0
SRR6038515	0	0	0	0	0	0	0	0	0.786713	0	0	0	0	3.38747	0	0	0	0	0	0	0	0	0	0	0	0	0	0	0	0	0	0	0	0	0	0	0	0	0	0	0	0	0	0	0	0	0	0	0
SRR6038516	0	0.865329	0.234196	0	0	0	0	0.3991	3.74909	0	0	0	0	0	0	0	0	0	0.262015	0.127292	0.665166	0.262015	0	0	0	0	0	0	0	0	0	0	0	0	0	0	0.162658	0	0	0.0538237	0	0	0	0	0	0	0	0	0
SRR6038517	0	0	0	0	0	0	0	0	1.38138	0	0	0	0	0	0	0	0	0	0	0	0	0	0	0	0	0	0	0	0	0	0	0	0	0	0	0	0	0	0	0	0	0	0	0	0	0	0	0	0
SRR6038518	0	0	0	0	0	0	0	0	1.02947	0	0	0	0	0	0	0	0	0	0	0	0	0	0	0	0	0	0	0	0	0	0	0	0	0	0	0	0	0	0	0	0	0	0	0	0	0	0	0	0
SRR6038519	0	0.069157	0	0	0	0	0	0	0.278225	0	0	0.0341987	0	0	0	0	0	0	0	0	0	0.251282	0	0	0	0	0	0	0	0	0.178871	0	0	0	0	0	0	0	0	0	0	0	0	0	0	0	0	0	0
SRR6038520	0	0	0	0	0	0	0	0	0.244894	0	0.141433	0	0	0	0	0	0	0	0	0	0	0	0	0	0	0	0	0	0	0	0.153507	0	0	0	0	0	0	0	0	0	0	0	0	0	0	0	0	0.0980847	0
SRR6038522	0	0	0	0	0	0	0	0	2.37307	0	0	0	0	0	0	0	0	0	0	0	0	0	0	0	0	0	0	0	0	0	0	0	0	0	0	0	0	0	0	0	0	0	0	0	0	0	0	0	0
SRR6038523	0	0	0	0	0	0	0	0	1.08274	0	0	0	0	0	0	0	0	0	0.15134	0	0	0	0	0	0	0	0	0	0	0	0	0	0	0	0	0	0	0	0	0	0	0	0	0	0	0	0	0	0
SRR6038524	6.82043	0	0	0	0	0	0	0	5.68432	0	0	0	0	0	0	0	0	1.8706	0	0	0	0	0	0	0	0	0	0	0	0	0	0	0	0	0	0	0	0	0	0	0	0	0	0	0	0	0	0	0
SRR6038525	0	0	0.0595521	0.220519	0.0860392	0	11.8633	0.02819	8.14301	0	5.02508	0	0	0	0	0	0.2129	0.0269734	0.0277607	0.431575	0.02819	0.555215	0.342697	0.0454791	0	0	0	0	0	0	0	0	0	0.0888043	0	0	0	0	0	0	0	0	0	0	0	0	0	0	0
SRR6038526	0	0	0	0	0	0	0	0	0.0603448	0	0	0	0	0	0	0	0	0	0	0	0	0	0	0	0	0	0	0	0	0	0	0	0	0	0	0	0	0	0	0	0	0	0	0	0	0	0	0.0100705	0
SRR6038527	0.109327	0	0.154466	0	0	0	0	0.146239	6.697	0	0	0.146996	0	0	0	0	0	0	0	0	0	0	0.0370369	0	0	0	0	0	0	0	0	0	0	0	0	0	0	0	0	0	0	0	0	0	0	0	0	0	0
SRR6038528	0	0	0	0.338633	0	0	0	0	3.4856	0	0	0.464144	0	0	0	0	0	0	0	0	0	0	0	0	0	0	0	0	0	0	0	0	0	0	0	0	0	0	0	0	0	0	0	0	0	0	0	0	0
SRR6038529	0.693749	0	0	0	0	0	0.0178812	0.0579987	3.67761	0	0.187295	0	0	0	0	0	0	1.16541	0.0190385	0.110991	0	0.0190385	0	0	0	0	0	0	0	0	0.386239	0	0	0	0.0824303	0	0	0	0	0	0	0	0	0	0	0	0.0180751	0	0
SRR6038530	0	0.898295	0	0	0	0	0	0	1.26586	0	0	0	0	0	0	0	0	0	0	0	0	0.582849	0	0	0	0	0	0	0	0	0	0	0	0	0	0	0	0	0	0	0	0	0	0	0	0	0	1.19295	0
SRR6038531	0	0	0	0	0	0	0	0	7.65147	0	0	0	0	0	0	0	0	0	0	0	0	0	0	0	0	0	0	0	0	0	0	0	0	0	0	0	0	0	0	0	0	0	0	0	0	0	0	0	0
SRR6038532	0	0	0	0	0	0	0.233432	0	0	0	0	0	0	0	0	0	0	0.271677	0	0	0	0.108736	0	0	0	0	0	0	0	0	0.0829307	0	0	0	0	0	0	0	0	0	0	0	0	0	0	0	0	0	0
SRR6038533	0	0	0	0	0	0	0	0	0.405534	0	0	0	0	0	0	0	0	0	0	0	0	0.198393	0	0	0	0	0	0	0	0	0	0	0	0	0	0	0	0	0	0	0	0	0	0	0	0	0	0	0
SRR6038534	0	0.098242	0.319064	0	0	0	0	0.271862	0.912084	0	0	0	0.0594938	0	0	0	0	0	0	0	0	0.416456	0	0	0	0.0926504	0	0	0.0760234	0.0928952	0	0	0.0499798	0	0.0965957	0	0.0492449	0	0.0474986	0	0	0	0	0	0	0	0	0	0
SRR6038535	0	0	0	0	0	0	0	0	15.858	0	0	0	0	0	0	0	0	0	0	0	0	0	0	0	0	0	0	0	0	0	0	0	0	0	0	0	0	0	0	0	0	0	0	0	0	0	0	0	0
SRR6038537	3.01285	0	0	0	0	0	0.124249	0	9.80251	0	0	0	0	0	0.295143	0	0	0	0	0	0	0	0	0.0541812	0	0	0	0	0	0	0	0	0	0	0	0	0	0.108026	0.0528088	0	0	0	0	0	0	0.122209	0	0	0
SRR6038539	0.33616	0	0	0	0	0	0	0	1.13143	0	0	0	0	0	0	0	0	0	0	0	0	0	0	0.0453396	0	0	0	0	0	0	0	0	0	0	0	0	0	0	0	0	0	0	0	0	0	0	0	0	0
SRR6038540	3.07412	0	0.0459617	0.0510583	0.0498032	0.0497543	0	0	9.78836	0	0	0.419895	0	0	0	0	0	0	0	0	0	0.89987	0	0	0	0	0	0	0.0547566	0	0	0	0.0539977	0	0	0	0.0532036	0.157461	0	0.0528153	0	0	0	0	0	0	0	0	0
SRR6038541	0	0.266897	0	0	0	0	0	0	0	0	0	0	0	0	0	0.16627	0	0	0	0	0	0	0	0	0	0	0	0	0	0	0	0	0	0	0	0	0.0668924	0	0	0	0.50675	0	0	0	0	0	0	0.165407	0
SRR6038542	0	0	0	0	0	0	0	0	0	0	0	0	0	0	0	0	0	0	0	0	0	0	0	0	0	0	0	0	0	0	0	0	0	0	0	0	0	0	0	0	0	0	0	0	0	0	0	0	0
SRR6038543	0	0.245439	0	0	0	0	0	0	0.0632963	0	0	0	0	0	0	0	0	0	0	0	0	0	0	0	0	0	0	0	0	0	0	0	0	0	0	0	0	0	0	0	0	0	0	0	0	0	0	0.0950678	0
SRR6038544	0	0.612123	0	0	0	0	0	0	0.236791	0	0	0	0	0	0	0	0	0	0.173762	0	0	0	0	0	0	0	0	0	0	0	0	0	0	0	0	0	0	0	0	0	0	0	0	0	0	0	0	0.592746	0
SRR6038545	0	0	0	2.05196	0	0	0	0	1.32007	0	0	0	0	0	0	0	0	0	0	0	0	0.508808	0	0	0	0	0	0	0	0	0	0	0	0	0	0	0	0	0	0	0	0	0	0	0	0	0	0	0
SRR6038546	0	0	0	0.125551	0	0	0	0	11.6146	0	0	0	0	0	0	0	0	0	0	0	0	0	0	0	0	0	0	0	0	0	0	0	0	0	0	0	0	0	0	0	0	0	0	0	0	0	0	0	0
SRR6038547	0	0.0343614	0.0929971	3.28524	0	0	0.219868	0	15.605	0	0.102355	0.29736	0	0.0538675	0	0	0	0	0.0520217	0	0	0.312131	0.0802738	0.0639186	0	0.162028	0	0	0.0443169	0	0.0277731	0.0268984	0.0437027	0	0.0844639	0	0	0	0.0207665	0.0641186	0	0	0	0	0	0	0	0	0
SRR6038548	0	0.634527	0	2.51822	0	0	0	0	35.2477	0	0	0.706002	0	0.795786	0	0	0	0	0	0	0	0	0	0	0	0	0	0	1.47306	0	0	0	0	0	0	0	0	0	0	0	0	0	0	0	0	0	0	0.0983105	0
SRR6038549	0	0	0	1.40486	0	0	0.142375	0	3.25358	0	0	0	0.05053	0	0	0	0	0	0.35371	0	0	0	0	0	0	0	0	0	0	0	0	0.156762	0	0	0	0	0.0836506	0	0	0	0	0	0	0	0	0	0	0	0
SRR6038551	0	1.21008	0.17302	0	0	0	0	0	0.211971	0	0	0	0	0	0	0	0	0	0	0	0	0	0	0	0	0	0	0	0	0	0	0	0	0	0	0	0	0	0	0	0	0	0	0	0	0	0	0	0
SRR6038552	0	1.19379	0	0	0	0	0	0	0	0	0	0	0	0	0	0	0	0	0	0	0	0	0	0	0	0	0	0	0	0	0	0	0	0	0	0	0	0	0	0	0	0	0	0	0	0	0	0	0
SRR6038553	0	0.0341046	0	0	0	0	0	0	0.0527714	0	0	0	0	0	0	0	0	0	0	0	0	0	0	0	0	0	0	0	0	0	0	0	0	0	0	0	0	0	0	0	0	0	0	0	0	0	0	0	0
SRR6038554	0	0.834221	0	0.0418022	0	0	0	0	0	0	0	0	0	0	0	0	0	0	0	0	0	0	0	0	0	0	0	0	0	0	0	0	0	0	0	0	0	0	0	0	0	0	0	0	0	0	0	0	0
SRR6038555	0	0	0	0	0	0	0	0	0.389987	0	0	0	0	0	0	0	0	0.484829	0	0	0	0	0	0	0	0	0.0289477	0	0	0	0	0	0	0	0	0	0	0	0	0	0	0	0	0	0	0	0	0	0
SRR6038556	0	0	0	0	0	0	0	0	1.02789	0	0	0	0	0	0	0	0	0	0	0	0	0	0	0	0	0	0	0	0	0	0	0	0	0	0	0	0	0	0	0	0	0	0	0	0	0	0	0	0
SRR6038557	0	0	0	0	0	0	0	0	2.29704	0	0	0	0	0	0	0	0	0	0	0	0	0	0	0	0	0	0	0	0	0	0	0	0	0	0	0	0	0	0	0	0.0499751	0	0	0	0	0	0	0	0
SRR6038558	0	1.61839	0	0	0	0	0	0	4.13194	0	0	0	0	0	0	0	0	0	0	0	0	0	0	0	0	0	0	0	0	0	0	0	0	0	0	0	0	0	0	0	0	0	0	0	0	0	0	0	0
SRR6038560	0	0	0	0.0352727	0	0	0	0	4.31141	0	0	0.217558	0	0.137939	0	0	0	0	0.199819	0.0647173	0	0.244223	0.0228398	0	0	0	0	0	0	0	0	0	0.0186517	0	0	0	0.128642	0	0	0	0.278439	0	0	0.0236103	0	0	0	0	0
[truncated: 77 more columns]

## Sheet: SSN MGX
Metagenome Sample ID / cluster # (Unit: RPKM)	1	2 (El Hcdh)	3	4	5 (Dadh)	6	7	8	9 (Gp Hcdh)	10	11	12	13	14	15	16	17	18	19	20	21	22 (Dodh)	23	24	25	26	27 (Cldh)	28	29	30	31	32	33	34	35	36	37 (Cadh)	38	39	40	41	42	43	44	45	46	47	48	49
SRR6028163	0.16034	0.149473	0	0	0.0233788	0.0817453	0.0566775	0.183837	0.0154191	0.0255658	0	0	0.120691	0	0.0269266	0	0.101237	0.0146586	0.0301728	0	0.122558	0.0301728	0.0931183	0	0.191744	0.0313257	0	0	0.025704	0.0628169	0	0.0156012	0.0126739	0.0804337	0.0163298	0	0.0624375	0	0.0240894	0.0247927	0.0157667	0	0	0	0.0158508	0.0278736	0	0	0
SRR6028164	0.0265112	0.0461336	0	0	0	0	0.196796	0.31916	0.0713843	0.11836	0	0	0	0.108484	0	0	0.0669554	0	0	0.0339318	0.283698	0	0.107775	0.0572114	0.14795	0	0.0688828	0	0	0.145409	0.0372882	0	0	0.0744754	0	0	0	0	0	0	0.0729938	0	0	0	0.0366916	0	0	0.107216	0
SRR6028165	0.22638	0.405522	0.0752586	0	0.598024	0.108625	0.1977	0.07125	0.340632	0	0.138052	0.343772	0.385907	0.599399	0	0	0	0.2727	0.298201	0.187481	0	0.298201	0	0.0143685	0.334415	0.218538	0.155698	0	0.0298865	0	0	0	0	0	0.0189869	0	0	0	0	0.201788	0	0	0	0	0.09215	0.0648183	0.0333072	0.305172	0
SRR6028166	0.0355785	0.340516	0	0	0.254192	0.126971	0.33013	0.142773	0.143698	0.0198551	0.138317	0.19135	0.351496	0.21838	0	0	0	0.341528	0.30463	0.204917	0	0.210898	0	0	0.198551	0	0.138663	0	0	0.0243927	0.0500413	0	0	0	0.0760931	0	0	0	0	0.173292	0	0	0	0	0.344685	0.0216474	0	0.167866	0
SRR6028167	0.309485	0.392694	0.0121463	0.107946	0.184261	0.170931	0.574337	0.741708	0.694436	0	0.217239	0.0832243	0.645481	0.510082	0	0	0.276824	0.0495139	0.18685	0.0990277	0	0.0169864	0.366958	0.166968	0.359818	0.0352707	0.33505	0.26914	0	0.530459	0.163235	0.140528	0	0.362253	0.0367727	0.033547	0.0281203	0	0	0	0.0177523	0	0	0.126446	0.142776	0.0941518	0.0967608	0.156451	0
SRR6028168	0.373192	0.234509	0	0.0433886	0	0.0422804	0.436058	1.16478	1.03277	0	0.510479	0.156109	1.01049	1.27258	0	0.0561899	0.497438	0.13268	0.163863	0.212288	0	0.0546211	1.03951	0.0894833	0.665291	0.198478	0.727233	0.548115	0	0.881298	0.0583217	0.11297	0	0.931885	0.0886843	0	0	0	0	0.0224408	0.256879	0	0.0540043	0	0.114777	0.227065	0.103714	0.055898	0
SRR6028169	0.13958	0.110405	0.0239043	0.225718	0.284925	0.181138	0.313976	1.05235	0.392918	0	0.23021	0.027298	0.685308	0.415389	0	0	0.0961408	0.0649632	0.0167148	0.357298	0	0.0334297	0.447067	0.123224	0.177034	0.121474	0.362664	0.141247	0	0.313188	0.142778	0.0864258	0	0.445578	0.0180924	0	0	0	0	0.0137344	0.0174686	0	0	0.0888751	0.10537	0.0617646	0.0952142	0.0684223	0
SRR6028170	0.232016	0.201872	0	0	0.0986697	0.138002	0.287048	1.03451	0.494577	0	0.27561	0	0.509376	0.342841	0	0.0262003	0.317399	0.0247465	0.127344	0.222718	0	0	0.340604	0.0834487	0.3237	0.0264419	0.401891	0.269027	0	0.503724	0.0543886	0.0790134	0.0641879	0.869041	0.0827036	0	0	0.0207973	0	0	0.0266173	0	0	0.18959	0	0.0941121	0.02418	0.104257	0
SRR6028171	0.220143	0	0	0.0575879	0.0561723	0.112234	0.136179	0	0	0.0614271	0.392259	0	0	0	0	0.111868	0.208493	0	0	0.140881	0.220853	0	0.0372893	0.178151	0.153568	0	0	0	0.0308796	0	0	0	0.0304516	0	0	0.035794	0.0300038	0.0295996	0	0.0297848	0	0.0301304	0	0	0	0	0	0.0370956	0
SRR6028172	0.335597	0.233596	0.110638	0.140464	0.119885	0.239534	0.373677	0.0448905	0.27109	0.037457	0.217447	0.0721969	0.0442069	0.160214	0.0394508	0.272859	0.148324	0	0.0221034	0	0.650912	0.0221034	0.204644	0.253477	0.140464	0.0688439	0	0.0933915	0.0564892	0.0230086	0.0472019	0.0228576	0	0	0.0239251	0	0.0731828	0	0	0.0181622	0	0	0	0	0.0464467	0.122515	0.0209849	0.384542	0
SRR6028173	0.579246	0.305045	0.0574321	0.207352	0.0311161	0.139885	0.0377176	0.163119	0.430964	0.034027	0.0592605	0.262343	0.0401588	0.124751	0	0.0619682	0.0192488	0.585298	0.180714	0.234119	0	0.0401588	0.123936	0	0.425337	0.104233	0.0198029	0.0212099	0.0342109	0	0	0.0207645	0	0.0428215	0.0652028	0	0	0	0	0.016499	0.0209848	0.0500714	0.0397053	0.149471	0	0.0927465	0.17157	0	0.0422498
SRR6028174	0.227183	0.276733	0.285319	0.158478	0.108208	0.262532	0.0749514	0.202591	1.22343	0	0.0196268	0.928601	0.0997529	0.289218	0	0.0410472	0.0382508	1.06616	0	0.0581543	0	0.0399012	0.225759	0.0163421	0.486	0.352119	0.0787037	0.126443	0	0.145373	0	0.0412626	0	0.0212734	0.107974	0.0394012	0	0	0.0318562	0.0163932	0.0417004	0.0331668	0.0394506	0.297024	0.0209614	0.239594	0.151528	0.102085	0.0419788
SRR6028175	0.494755	0.44919	0	0.0450171	0	1.16249	0.425812	0.316512	0.202723	0	0.306633	0.393352	0.340028	0.381433	0	0	0.108654	0.220256	0.510042	0.330385	0	0.255021	0	0	0.540205	0	0.419183	0.29931	0.700028	0.206472	0.514342	0.0293025	0	0	0.122684	0	0	0.0925533	0	0	0.118454	0.541725	0	0	0.297713	0.497352	0.29592	0.405973	0
SRR6028176	68.2671	84.8537	0	0	87.7746	24.4081	5.48437	5.92962	10.7425	0	6.89346	8.58289	10.5108	14.5116	3.12665	0	2.23912	13.6169	22.1894	5.67371	0	5.83932	0	4.78314	21.0278	3.63746	16.125	4.93446	55.714	2.43138	19.9518	3.62314	0	0	1.26412	0	0.966677	4.76827	0.932398	47.981	1.22053	69.8944	2.30935	2.48388	8.58925	6.47322	16.6315	14.342	0
SRR6028177	0.0324288	0.818249	0	0	0.728164	0.115731	0.581746	0.585598	0.567566	0	0.252143	0.348819	0.57668	0.530792	0	0.021972	0.0204751	0.456562	0.234944	0.954629	0	0.256302	0.263664	0.0174953	0.633407	0.199571	0.168516	0.0902441	0.0181952	0.0889328	0.159639	0.0662619	0	0.38717	0.0924754	0	0	0	0.0170522	0.0351002	0.13393	0	0	0.090853	0.157085	0.138117	0.0405555	0.524588	0
SRR6028178	0.364289	0.815038	0	0	0	0.636765	0.12877	0	0.140127	0.348509	0.269757	0	0	0	0.917649	0	0	0	0	0	0	0.137104	0	0	0	0	0	0	0.875982	0	0	0	0.0575895	0	0	0	0	0	0	0.0563284	0	1.70946	0	0	0.576202	0.126656	0	0.280618	0.0721214
SRR6028179	0.208145	0.312812	0	0.0791988	0.154504	0.19294	0.280925	0.809951	0.305701	0.359035	0.196168	0.244244	0.373883	0.0516197	0.556096	0.17949	0.0477891	0.121093	0.124628	0.0968745	0	0.0747766	0.205131	0.122503	0.369595	0.181145	0	0.0789865	0.212339	0.103785	0.133071	0	0.0628187	0.106313	0.269798	0	0.0825265	0.0203537	0	0.143367	0.130247	0.372936	0.0492881	0.053013	0.0523768	0.0460523	0	0.0510164	0
SRR6028180	0.0501546	0.130915	0	0	0.153571	0.10228	0.279228	0.972779	0.438901	0	0.584949	0.350666	1.05707	0.410464	0	0	0	0.44935	0.0990999	0.609833	0	0.660666	0.611676	0.0270585	0.209921	0	0.390942	0.0697861	0	0.17193	0.176357	0.0341604	0.0277508	0.176118	0.0715116	0	0.082028	0	0	0	0.138091	0	0	0.105386	0.34707	0.274645	0.439064	0.338055	0
SRR6028181	2.27556	2.17276	0.0556728	0.0154616	2.38287	0.7684	0.457028	0.395306	0.358082	0	0.555303	0.715237	1.18732	1.22945	0	0.0200233	0.261229	0.340421	0.798036	0.41607	0.0197653	0.720179	0.0200233	0.0478312	0.680309	0.080832	0.863835	0.226162	2.0561	0.182352	0.748189	0.140899	0.130813	0.0207549	0.126411	0	0.080556	0.0317883	0.0310798	0.751699	0.020342	2.39452	0.038489	0.124193	0.40901	0.82713	0.942447	0.438225	0.0409556
SRR6028182	1.54772	3.23192	0.145783	0.323898	0.157968	0.394531	0.765927	2.17379	1.66696	2.41843	0.200566	0.49944	0.305812	0.52777	3.45686	0.20973	0.781767	0.990463	0.611624	0.198093	0	0.305812	1.15351	0.333998	1.18762	0.423329	0.301602	0.430706	2.17099	1.06112	0.326531	0.210831	0	1.08696	0.220677	0	0.168753	0.16648	0.244154	0.418804	0	1.69465	0	0.108403	0	0.188339	0.290337	0	0
SRR6028183	1.8143	2.58618	0.0181801	0	2.00936	0.492007	0.382065	0.438901	0.467732	0.043085	0.625297	0.373701	0.78816	0.473878	0.0226892	0.0261547	0.341221	0.0988139	0.305094	0.197628	0.0258177	0.406792	0.0261547	0.166607	0.403922	0.158376	0.651937	0.0537119	1.99262	0.0264657	0.352912	0.157752	0.0427175	0.0271103	0.0550399	0	0.063134	0.0830447	0.0202984	1.25346	0.026571	1.66954	0	0.135186	0.320552	0.446256	0.627588	0.156113	0
SRR6028184	1.80431	1.52302	0	0.0281787	1.64916	0.411885	0.299856	0.0720445	0.870141	0	0.139592	0.753145	0.212842	0.367323	0	0	0.0340064	0.0689353	0.993264	0.0344677	0.0360223	0.709474	0	0	0.638717	0.184145	0.384839	0.112413	1.57143	0.0738528	0.265139	0.18342	0.0298009	0	0.0767947	0	0.117451	0	0.0283215	0.757857	0.0370733	2.35893	0	0.226342	0.521795	0.163853	0.202072	0.217818	0
SRR6028185	0.0317573	0.0276313	0.029913	0.03323	0.0810327	0.0323813	0.216094	0.106199	0.299285	0	0.164615	0.170799	0.0418326	0.194926	0	0.193653	0	0	0.125498	0.32517	0.0849591	0.0209163	0.0215171	0.119932	0.0443066	0.499456	0.0412567	0	0.0356369	0	0	0.04326	0	0	0	0.0206542	0.0519393	0.0170799	0	0.0859336	0.043719	0	0	0.022243	0.0219761	0	0.119147	0.0428105	0
SRR6028186	0.388347	0.380128	0.457242	0.135452	0.396366	0.296983	0.600573	0.216444	0.653542	0.469566	0.125813	0.382914	0.170518	0.375207	0.304345	0.460465	0	0.165682	0.724701	0.372785	0.324665	0.0639442	0.0657808	0.157135	0.0903012	0.287679	0.273277	0	0.0544736	0	0.0455177	0.022042	0.214874	0	0.138429	0	0.105857	0.0348104	0.0170172	0.140113	0.267311	0.0354346	0	0.181334	0	0.196905	0.182126	0.065439	0.0224246
SRR6028187	0.14434	0.219776	0.0339893	0.0943956	0.0552451	0.0183969	0.0669658	0.0482683	0.36436	0	0	0.0776294	0.0237666	0.221489	0	0.0488984	0.0227836	0.0923704	0.0475332	0.0461852	0	0.0712999	0.0244492	0.116807	0.201377	0.0493494	0.0703183	0.0502094	0.0202466	0	0.329899	0.0491551	0.019966	0.0253425	0	0	0	0	0	0	0.173868	0	0	0	0	0.109778	0.0451279	0.0486444	0
SRR6028188	0.406225	0.0706893	0.0382633	0	0.124384	0	0.226159	0.0271689	0.218761	0	0	0.131086	0	0	0	0	0	0.0259964	0	0	0	0	0	0.175327	0.170025	0	0.158321	0	0	0	0.199975	0	0.0224766	0	0.0289603	0	0.0221461	0	0.0213608	0.0439689	0	0	0	0	0.0281108	0.0988655	0	0	0
SRR6028189	2.86234	2.97532	0.190875	0.344566	0.413656	1.23975	0.21937	0.237179	0.613844	0	0.0656504	1.5803	0.700702	0.380057	0.0595538	0.0686501	0	0.0648409	0.0667335	0.129682	0	0.433768	0.102975	0.136658	0.353401	0.173208	0.296166	0	2.58666	0.0347332	0.0356274	0	0.168186	0	1.11962	0	0.138094	0.0272466	0	0.795096	0	2.85673	0	0.106449	0.631032	0.554835	0.19007	0.546348	0.0351041
SRR6028190	1.77099	1.30384	0.240597	0.427642	0.312847	0.850803	0.421356	0.728902	0.641925	0	0.264807	1.3005	0.605645	1.04522	0.040036	0.0923022	0	0.370518	0.538351	0.108976	0	0.538351	0.0692267	0.0183741	0.4514	0.0931535	0.464572	0	1.81536	0.0233499	0.0479021	0.0927867	0.84799	0.0478373	0.922642	0	0.0928355	0	0.0179087	0.110589	0	2.36797	0	0	0.424221	0.393718	0.766664	0.459114	0.141596
SRR6028191	0.0736906	0.0480873	0.104116	0	0.0564092	0	0.227923	0.0246427	0.372037	0.185058	0.214862	0.435958	0.0485348	0.175899	0.0866261	0.199715	0	0.0471583	0.46108	0.471583	0.0985706	0.0485348	0	0	0.0514051	0.201557	0.0478666	0	0	0.0505223	0	0	0	0	0	0	0.0200869	0	0	0	0.101447	0	0	0	0	0.0224182	0	0.0496694	0
SRR6028192	2.35557	1.08607	0.132747	0.1264	0.51372	0.533744	0.0996335	0.0538612	0	0	0	0.866244	0.106082	0.109846	0.0473344	0	0	0.206147	0.265205	0	0	0.106082	0	0.0217236	0.0561778	0	0.0523107	0	1.67185	0.055213	0	0	0.0891178	0	0.803774	0	0.0219518	0.0216561	0	0.392249	0	1.87378	0	0	0	0	0.0755354	0.217123	0
SRR6028193	0	0.0926186	0	0	0.0362157	0	0	0	0	0	0	0	0	0	0	0	0	0	0	0	0	0	0	0	0	0	0	0	0	0	0	0	0	0	0	0	0	0.0381672	0	0	0	0	0	0	0	0	0	0	0
SRR6028194	0.058403	0.118568	0	0.0611112	0	0	0	0	0.157256	0	0.100911	0.0837614	0	0	0	0.105522	0.393332	0.199334	0.025644	0.249167	0.104162	0	0	0.0210057	0.0814816	0.21299	0.0505818	0	0	0	0	0.0530379	0	0	0	0	0	0	0	0	0	0	0.0253544	0	0	0.0473797	0	0.0262434	0.0539585
SRR6028195	0	0	0	0.198672	0	0	0.156601	0.33863	0	0	0.16403	0.136154	0	0	0	0	0	0	0	0	0	0	0	0	0	0	0	0	0	0	0	0	0	0	0	0	0	0	0	0	0	0	0	0	0	0	0	0	0
SRR6028196	0	0.103236	0	0	0	0.0967861	0	0	0	0	0	0	0	0	0	0	0	0.0607449	0.0937769	0.0607449	0	0.0625179	0	0	0	0	0	0	0	0	0	0	0	0	0	0	0	0.0510509	0.0249565	0	0	0	0	0	0	0	0	0	0
SRR6028197	0.0163808	0.142526	0.0462885	0.0342809	0.167191	0.0167027	0.567452	0.131469	0.639554	0.0365663	0.233504	0.37002	0.0647334	0.335151	0.0192563	0.466148	0	0.314488	0	0.712839	0.131469	0.0431556	0.133185	0	0.0228539	0.20162	0.0851229	0.0455853	0	0	0.0230397	0.0446281	0	0.0460171	0	0	0.0357212	0	0	0	0	0	0	0	0.0453422	0.179402	0	0	0
SRR6028198	0.092979	0.0606741	0.131369	0.0972905	0.0474495	0.0474028	0	0	0	0	0.0602448	0.0500063	0	0.0634114	0.0546502	0.0944963	0	0.059502	0	0.148755	0.186557	0	0	0	0	0.0635785	0	0	0	0	0	0	0	0	0.0662858	0	0.0506892	0	0	0.0503192	0	0	0	0	0	0	0	0	0
SRR6028199	0.575934	0.308373	0.250378	0.324499	0.0452175	0.112933	0.109621	0.118521	0.506981	0.0494475	0	0.357405	0.0875371	0.574072	0	1.02058	0	0.198461	0.0583581	0.198461	0	0.320969	0.0600341	0	0.0618093	0.121176	0.230219	0	0.0248574	0.0607479	0.0623119	0	0	0.0311138	0	0.316947	0.0241524	0.023827	0	0	0.152474	0	0.0865486	0	0	0.107822	0.11081	0.0597223	0.122793
SRR6028200	0.162002	0.253717	0.132248	0.0904076	0.165347	0.110123	0.494386	0.0288931	1.36678	0	0.531836	0.394983	0.0284531	1.03119	0.012696	1.27326	0	0.787917	0.0426797	1.14732	0.606756	0	0.0146352	0.0815736	0.0150679	0.664656	0.0280614	0.0601101	0	0.0148092	0.0151904	0	0.0239031	0.0151699	0	0	0.129534	0.0348514	0	0.163657	0	0.0118255	0	0.0453868	0.0597895	0.0394274	0.04052	0.0727957	0
SRR6028201	0.121635	0.158747	0	0	0	0	0	0	0.163757	0	0.157624	0	0	0	0.142986	0	0	0	0	0.311361	0	0	0	0	0	0.166347	0	0	0	0	0	0	0	0	0	0	0	0	0	0	0	0	0	0	0	0	0	0	0
SRR6028202	0.199776	0.142217	0.0171067	0.152029	0.037073	0.11111	0.26963	0	0.56237	0	0.211816	0.214889	0.0239234	0.198178	0.0213495	0.098442	0.0688016	0.255694	0.0956936	0.185959	0.121467	0	0	0	0.0506764	0.0993499	0	0	0	0.0747093	0.0510884	0.074219	0	0	0.0258951	0	0	0	0	0.157261	0	0	0.0236532	0	0	0.0884016	0.0454256	0	0
SRR6028203	0.696865	0.505271	0	0.826403	0.284502	0.165796	0.890891	2.7343	1.03201	0	1.02346	0.299833	0.826157	0.063368	0.436902	0	1.17331	0.0297306	0.336582	0	0	0.244787	2.10897	0.0501279	1.26391	0.25414	0.63372	0.0323211	0.0781996	1.33776	0.0653429	0	0.0257053	1.4356	1.02673	0	0	0	0	0.100569	0.0639563	0	0.0302529	0.0325392	0.0964461	0.113067	0.2905	0.0626274	0.804791
SRR6028204	0.0443805	0.115843	0.083606	0.232192	0.0452969	0.0905047	0	0.682693	0.597496	0	0.0287559	0.42964	0.350763	0.544812	0.0521709	0.511186	0	0.397618	0.0292303	0.0568026	0.0296823	0	0.0601396	0	0.0619179	0.576595	0	0	0	0	0	0	0	0.124674	0	0.43296	0	0	0	0	0.0610967	0	0.549104	0	0	0	0	0	0
SRR6028205	0.658564	0.742778	0.183798	0.0765669	0	0.447668	0.0301765	0.358891	1.21501	0.163343	0.0632163	0.472255	0.514073	0.0665391	0.0286728	0.594943	0	0.156092	0.0642592	1.12386	0	0.417685	0.165262	0.157909	0.102089	0.667144	0.0950618	0	0.0273709	0.0668907	0.102919	0	0.0539832	0	0.382554	0.380724	0.079784	0	0	0	0.537254	0	0.540035	0	0	0.0296813	0.0915113	0	0
SRR6028206	0.765184	0.806603	0.263349	0.153974	0	0.255071	0.109232	1.94865	2.29807	0.114967	0.152552	2.27927	1.20178	0.260927	0.345963	3.05086	0.0185818	0.602683	0.213219	2.10939	0	1.24055	0.338985	0.444573	0.205299	1.97217	0.324984	0.225223	0.0330254	0.0807094	0.310452	0.200449	0.0162838	0.124013	0.524528	1.49297	0.0481331	0.0158282	0.0309509	0.0159273	2.20808	0	0.977398	0.103065	0	0.143252	0.0368054	0.23804	0
SRR6028207	0.145837	0.165932	0.0317002	0.0117384	0.0343496	0.0457545	0	0.255099	0.800467	0.050084	0.029075	0.22927	0.709311	0.076508	0.0263749	0.653674	0.0283322	0.143582	0.0443319	0.832777	0	0.310324	0.0152017	0.10894	0.0939074	0.521626	0.0728694	0	0.0251773	0	0.0946709	0.0305631	0.0124142	0.0157571	0.0639809	0.364803	0.0366949	0	0	0	0.370648	0	0.277598	0.078573	0.0310521	0.0955588	0.0140295	0.0151228	0
SRR6028208	0.329415	0.286616	0.18252	0.0608276	0.138442	0.375402	0.695228	0	0.495668	0.0216276	0.602657	0	0.484974	0.607903	0.250567	0	0.831952	0.0248011	0	0	0	0	0.735225	0.104541	0.784	0.0530004	0.0755206	0.053924	0.217445	0.0531405	0.0272543	0	0.0428863	1.00704	0.138143	0	0.0845112	0.145902	0	0.0419472	0	0.424339	0	0	0	0.778137	0	0	0.993599
SRR6028209	0.468006	0.520312	0.330619	0.013603	0.305178	0.371156	0.723763	0.0521682	0.822602	0.0435296	0.724406	0	0.582236	0.620625	0.336208	0	0.65665	0.0332778	0.0684983	0	0	0	0.898437	0.0420816	0.689218	0.124452	0	0.126621	0.496002	0.124781	0	0	0.215792	0.712141	0.0926797	0	0.0708727	0.0279672	0.0136719	0.140711	0.0536903	0.213515	0	0.0364215	0.0359844	0.743524	0.0975482	0.105149	1.24312
SRR6028210	0.111753	0.151253	0.0935671	0.0259856	0.0760406	0.0633049	0.430141	0	0.200605	0	0.273547	0	0.294416	0.237115	0.0875801	0	0.376318	0	0.0654258	0	0	0	0.538439	0	0.173238	0	0	0	0.139339	0.204315	0	0.0169145	0.0549632	0.71508	0	0	0.0406162	0	0	0.0134399	0.017094	0.0135959	0	0	0	0.574182	0	0	0.309746
SRR6028211	0.171451	0.167823	0.121121	0	0.196866	0.327787	0.689381	0.114669	0.548211	0.0717607	0.361043	0	0.338769	0.526182	0.151161	0	0.62245	0	0.0564614	0	0	0	1.16166	0	0.448504	0.0586187	0.111368	0.149101	0.312644	0.264481	0.0301434	0	0.0474324	1.05359	0.0611149	0	0	0	0	0.0231969	0.0295037	0.305059	0	0.090064	0.0296611	0.704146	0	0	0.653415
SRR6028212	0.648736	0.383019	0.0436471	0.48487	0.591189	0.236243	0.859937	2.01446	0.842203	0	0.930757	0.473515	0.946112	0.189615	0.599196	0	0.760692	0.0593084	0.0915593	0	0	0	1.22446	0	0.775792	0.126743	0.662191	0.16119	0	1.27078	0	0.0315611	0.0256392	1.39937	0.363386	0	0.0505243	0.0249218	0	0.0250778	0.063792	0.0253687	0	0	0.128264	0	0	0.0624664	0.642178
SRR6028213	0.292745	0.46311	0.250676	0.194931	0.162977	0.298497	0.329255	0	0.107488	0	0	0.114506	0.175282	0.145201	0	0	0.0336065	0	0.070113	0	0	0.0350565	0	0	0.259908	0	0.0691477	0.148121	0.537558	0.0364921	0	0.0725053	0	0	0	0	0.232139	0	0	0	0	0.262258	0	0	0.110498	0.323851	0	0	0
SRR6028214	0.85209	0.662512	0.375687	0.474257	0.481102	0.96126	0.224297	0.0485013	0.12204	0	0.0939751	0.234013	0.35822	0.222558	0	0.0491345	0	0	0.334339	0	0	0.52539	0	0	0.278231	0	0.329736	0	0.630674	0.0497186	0.280493	0.0493924	0.0200624	0.0254648	0	0	0.454649	0	0.171597	0.0392461	0	0.496269	0	0	0.250913	0.198554	0.0680187	0.244396	0
SRR6028215	1.10477	1.60205	0.624363	0.84773	0.751719	2.17784	0.18224	0.591107	0	0.0822041	0	0.396113	0.194035	0	0	0	0	0	0.582105	0.188532	0	0.194035	0	0.0794697	0.411021	0.402898	0	0.307439	1.73562	0.100991	0.207181	0.200656	0.163006	0.206901	0	0	0.963653	0.237668	0.0774568	0.159437	0	0.806433	0	0	0.203866	0.179249	0.184216	0.595713	0
SRR6028216	0.135856	0.531923	0.127966	0.852936	0.485315	0.138525	0.168079	1.09035	1.00597	0	0.26408	0.0730667	1.2527	0.370614	0	0	0	0.173882	0.715831	0.521647	0	0	0.184097	0	0.473853	0	0.088247	0	0	0	0.191082	0.277596	0	0.190824	0.581121	0	0	0	0	0	0	0	0.0884684	0.190309	0.282037	0.165321	1.44417	0	0
SRR6028217	0.336657	0.308334	0.116828	0.463511	0.0361694	0.252937	0.15345	0.497725	0.143129	0	0.344422	0.152474	0.303423	0.0966734	0	0	0.0223748	0.158748	0.0466805	0.589636	0	0.0466805	0.312138	0.0191186	0.173044	0	0.138114	0.0493086	0	0	0.124608	0.0482733	0	0.199103	0.101056	0	0.193195	0	0	0	0.0243927	0	0.0230767	0	0.122614	0.150932	0	0.143315	0
SRR6028218	0.470274	0.606184	0.295308	0.328054	0.213327	0.355195	0.53872	1.23481	0.375189	0	0.473993	0.0562055	0.367095	0.237575	0	0.0472048	0	0.423563	0.137661	0.312099	0	0.160604	0.613662	0.0187936	0.388805	0.0476401	0.0905103	0.0484703	0.0781813	0.095532	0.220481	0.0949052	0.0192744	0.513759	0.149006	0	0.075964	0	0.0915878	0.0188524	0.0719341	0	0.0226844	0.0975948	0.0964236	0.190756	0.130695	0.0469596	0
SRR6028219	0.192306	0.203176	0	0.158105	0	0.182079	0.254913	0.532843	0.277396	0.0153313	0.0890022	0.0295506	0.271412	0	0	0.0372276	0	0.140648	0.0542823	0.3692	0	0	0.14891	0	0.153313	0	0.017845	0.0191128	0	0	0	0	0	0.154351	0	0	0.0748853	0	0	0	0	0	0	0	0.0570326	0	0.034357	0.0370342	0
SRR6028220	0.25276	0.293227	0	0	0.0286643	0.572723	0.138983	0.075133	0.11343	0.470187	0	0.0604179	0.258961	0.229842	0.957414	0	0	0	0.258961	0.0359453	0	0.147978	0	0	0	0.0768159	0.0729703	0.0781545	0.66182	0.154038	0.158003	0.22954	0.0310785	0	0	0	0.0306214	0.0604179	0	0.0303979	0	0.522761	0	0	0.194344	0.0341754	0	0	0
SRR6028221	0.32302	0.412608	0.00647363	0	0.0420881	0.5396	0.0510174	0.00919322	0.148045	0.322178	0.0356252	0.125676	0.0271597	0.187488	0.40396	0	0.0173575	0.0351859	0.0543193	0.0615753	0.00919322	0.0633725	0	0.00741573	0.115063	0.0375965	0.0625001	0.0573775	0.300782	0.0188479	0.144999	0.00936212	0.0304219	0	0	0	0.0449618	0.0517488	0.0072279	0.0223168	0	0.376262	0	0	0.0380477	0.12545	0.0687608	0.0185297	0
SRR6028222	0.589397	0.422322	0.0816423	0.0544172	0.0884658	0.512598	0.150128	0.0231881	0.210046	0.638495	0.381894	0.167819	0.022835	0.212806	0.753993	0.0469816	0	0.0221874	0.411029	0.0665621	0	0.0456699	0	0.0187047	0.0241854	0	0.180165	0.144723	0.603041	0	0.438877	0.118071	0.0191833	0	0	0	0.113407	0.130526	0.0364619	0.0938162	0.0238647	1.00599	0	0	0.11996	0.253139	0	0.0934751	0
SRR6028223	0.854274	0.412935	0.357627	0.595925	0	0	0	0	0	0	0	0	0.250067	0.129469	0	0	0.119862	0	0.3751	0	0	0	0	0	0	0	0	0	0	0	0	0	0	0	0	0	0	0	0	0	0	0	0	0.132964	0	0.115506	0	0	0
SRR6028224	0.431047	0.402824	0.421051	0.317395	0.26071	0.0976701	0	0.0427097	0.107467	0.0178187	0.0827534	0.103034	0.0210297	0.108879	0	0	0	0.0408665	0.168237	0	0	0	0	0.017226	0.0222733	0.0654995	0.145181	0	0	0	0.112272	0.0434944	0	0	0	0	0.0696276	0	0.0167896	0.0172798	0	0.0174803	0	0	0.0441903	0.0777086	0.0598965	0.0215213	0
SRR6028225	0.408828	0.800351	0.577628	0.641679	0.104318	0.229273	0.0505797	0.164058	0.0550407	0	0.0529793	0.19789	0.24234	0.27882	0	0	0	0.052326	0.188486	0	0	0.107707	0	0	0.285191	0.0559109	0.159336	0	0.0229386	0.0280293	0.115004	0.0278454	0.067862	0	0	0	0.022288	0	0	0.066376	0	0	0	0	0.226327	0.248748	0.332333	0.110224	0
SRR6028226	0.0159703	0.458548	0.0300857	0.0501327	0.179301	0.276829	1.46211	0.320435	1.16105	0.320849	1.51078	0.171784	1.57778	1.78624	0.262832	0	0.0806676	0.0613213	0.0631112	0.163524	0.0640871	0.0420741	1.81786	0.051696	1.29231	0.174727	1.24485	0.0444429	0.0179213	2.51833	0.269548	0.108774	0.0353458	2.87129	0.0910835	0	0	0.0171784	0	0.172859	0.175885	0	0.0623985	0.0894855	0.110515	3.05114	0.0199725	0.107644	0
SRR6028227	0	0.382154	0.103428	0.0656552	0.288185	0.239919	2.03774	0.755373	2.02739	0.105048	1.50425	0.354334	1.5084	2.28939	0.313479	0	0.0198084	0.180693	0.123978	0.321233	0.104913	0.247957	2.40198	0.050777	1.68515	0.343241	1.63029	0.196437	0.0176027	3.37695	0.176504	0.0213681	0.0173587	2.53381	0.22366	0	0	0.016873	0.0164969	0.0679144	0.367112	0	0.0612891	0.197763	0.26052	2.27153	0.274644	0.126876	0
SRR6028228	2.40354	1.75856	1.4407	0.57159	0.334524	0.946886	1.35165	0.292277	1.39732	0.0609696	1.20341	1.23392	1.58304	1.93725	1.60537	0.518162	0.620822	0.419495	0.503696	0.629243	0.292277	0.719566	0	1.17883	0.457272	0.747059	0.496761	1.29213	0.674291	0.149807	0.153663	0	0.181349	0.0767277	0	0.497384	0.238243	0.0587583	0	0.236504	0.300805	0.418684	0.569152	0	0.151205	0.79768	0.819785	0	0
SRR6028229	1.15991	1.18731	0.706944	0.404566	0.023213	0.997179	0.309516	0.243378	1.22478	0.0253846	0.294727	0.171247	0.26963	0.186131	0.962486	0.523929	0.114879	0	0.119836	0.291093	0.243378	0.389466	0	1.59511	0.380768	0.124414	0.0886395	0.316456	0.204174	0.0935574	0.0639774	0.0619623	0	0	0.0648562	0.384586	0.0495959	0	0	0.0984678	0.156549	0.0747077	0.266586	0.0318592	0.0629537	0.193732	0.312872	0.0306593	0
SRR6028230	0.803539	0.786532	0.83256	0	0	0.368696	0.745596	0.0537418	1.00067	0.134528	0.364452	0.583419	0.132309	0.328807	0.661213	0.16333	0.126836	0.102845	0.132309	0.41138	0.0537418	0.132309	0.108887	0.455186	0.0560533	0.357146	0.156584	0.419273	0	0.0275454	0.0282545	0.0547292	0	0	0.0572853	0.10452	0	0	0	0.0652299	0.22124	0	0.261629	0.309541	0.11121	0.342234	0.200982	0.135402	0
SRR6028231	2.07853	1.96269	1.80605	0.354056	0	1.75793	0.418622	0.517266	0.976164	0.0539514	0.292321	0.606604	0.212245	0.285709	2.76539	0.152839	0.223813	0.123736	0.403266	0.47432	0.431055	0.127347	0.0218341	2.74692	0.269757	0.308497	0.251188	0.87436	0.0904051	0	0.0226625	0.0877949	0.0534913	0.0226318	0.0229738	0.523964	0.0351364	0	0.0508357	0.0697599	0.221816	0.194066	0.587576	0.0451415	0.0668997	0.470573	0.302258	0.0434414	0
SRR6028232	0.428293	0.598494	0.525668	0.258028	1.07297	0.410241	0.0963416	0.208326	0.104839	0.0144858	0.218643	0.139604	0.170962	0.19473	0.122055	0.0175872	0.0655561	0	0.22225	0.0664452	0	0.22225	0	0.0840235	0.217287	0.0354987	0.151747	0.054176	0.334974	0.0177963	0.16429	0	0.77556	0.0182297	0.203557	0	0.339624	0.0418811	0.0409476	0.0280955	0	0.127897	0	0.0363611	0.287398	0.157934	0.129848	0.314924	0.0179863
SRR6028233	0.119745	0.0625122	0.0225581	0.050119	0.0733305	0	0.118517	0	0.0644852	0	0.18621	0.0515213	0.126188	0	0.0281529	0	0	0	0.126188	0	0	0.031547	0	0.025841	0.133651	0	0.124451	0.0666462	0	0.0328389	0.134737	0	0.291524	0	0.034147	0	0	0	0.0251865	0	0	0	0	0	0.132581	0.233144	0.119803	0.0645689	0
SRR6028234	0.195508	0.155931	0.0460385	0.0852392	0.0332575	0	0.0806268	0.0435862	0	0.0181844	0.211129	0.0876242	0.085845	0.177781	0.0766091	0	0	0	0.107306	0	0	0.107306	0	0.0527385	0.0909218	0.0668437	0	0.113348	0	0.0446802	0.0458305	0	0	0	0	0	0.0355283	0	0	0.0176345	0	0.0891955	0	0	0.0676459	0.0396517	0.0407505	0.219629	0
SRR6028235	0.113625	0.0847388	0	0.0339696	0	0.0496529	0.0803285	0.08685	0	0	0.126209	0.13968	0.0427637	0.132843	0.152651	0	0	0	0.106909	0	0	0.0213819	0	0.15763	0	0.0665964	0.126525	0	0.0546451	0	0.045661	0	0.0538877	0	0.0231441	0	0.0176984	0	0	0	0	0.0710924	0	0	0.0673956	0.0987626	0.0405998	0	0
SRR6028236	0.471793	0.14566	0.057341	0.366271	0	0.108627	0	0.0814301	0.122937	0	0	0.147334	0.120285	0.16607	0.0178906	0.226856	0	0.0389579	0	0	0	0	0	0	0	0.187321	0.0790861	0.0635286	0	0.0208685	0.085623	0.0207315	0	0	0	0	0	0	0	0.0658913	0	0	0	0.0852763	0.0210633	0.0185199	0	0.0410323	0
SRR6028237	0.80939	0.0414253	0.0448461	0.149457	0	0.0970932	0	0	0.448694	0	0	0	0	0	0	0.129035	0	0.121875	0	0.121875	0	0	0	0	0.0664253	0.26045	0	0.0662472	0	0	0	0	0	0	0	0	0	0	0	0	0	0	0	0	0.0658939	0.0579372	0	0	0
SRR6028238	0.739677	0.33711	0	0.718692	0.017975	0.413019	0	0.0235575	0.569045	0.0196565	0	0.20838	0.208788	0.0960872	0	0.33411	0	0.0901632	0.0231987	0	0	0.0231987	0.023865	0	0.073712	0.240851	0.320311	0	0	0.0965949	0.222934	0	0.0194889	0.0494738	0	0	0	0.0378872	0	0	0	0	0	0.123351	0	0.0428619	0	0.047482	0
SRR6028239	0.415588	0.549621	0.156581	0.504436	0.0169668	0.186451	0	0.133416	0.0671408	0	0	0.143048	0.109487	0.0906975	0	0.0675791	0	0	0.0218975	0.0851058	0	0.0437949	0.0225264	0.0179368	0.139155	0.0227341	0.10798	0.0462606	0	0.0455884	0	0	0	0.0233494	0	0	0	0	0	0	0	0	0	0	0.0460139	0.0809153	0	0	0
SRR6028240	0.0145063	0.201945	0.0273277	0	0	0	0.17947	0.0776162	0.0781195	0	0.150387	0.0624147	0.0764342	0	0	0.0786294	0	0.0556999	0.0573256	0	0.19404	0	0	0	0	0.0396773	0	0.0201844	0	0	0.0204032	0	0	0	0	0	0	0.0156037	0	0	0	0	0	0	0	0.0353049	0	0	0
SRR6028241	0	0.0332306	0	0	0	0	0	0	0.154257	0.0852563	0.0989867	0.0821641	0.10062	0	0	0	0	0	0	0	0.102176	0	0	0	0	0	0.0496172	0	0	0	0.107437	0	0	0	0	0	0	0.041082	0	0.0413391	0	0	0	0	0	0.0929523	0	0	0
SRR6028242	0.636413	0.885964	0.239781	0.26637	0.129911	0	0.314945	0.851285	0	1.5627	0.329886	0.136911	1.67664	0	0.299251	0.17248	0	0	0	0.325819	0	0.335328	0	0	0	0	0	0	0	0	0.716094	0	0	0	0	0	0.138781	0.136911	0	0	0	0	0	0	0.176159	0.619552	0	0	0
SRR6028243	1.36516	1.44601	0.670892	0.683179	0.424063	0.302605	0.660897	1.19092	0.399548	0.728724	1.15375	0.893828	1.01641	0.728637	0.837286	0	0	0	1.87646	0.151937	0	0.625485	0	0.256176	0.662476	0.162346	1.23375	0.825875	0.0666057	0.162775	0.166966	0	0	0.0833698	0.677036	0	0.258867	0.255379	1.81023	0.0642443	0	0	0	0	0.328588	1.15564	0.742293	0.24004	0
SRR6028244	1.79702	0.962182	0.390614	1.15714	1.41087	0.986639	0	0	0.558309	0.462856	0	1.18952	1.09253	0.754194	1.13748	0	0	0	1.09253	0	0	0.728353	0.187318	0	0	0	1.61623	0.577019	0.465358	0.568635	0	0	0.305939	0.194162	1.37967	0	0.45216	0.14869	1.163	0.897719	0	0	0	0.77455	0	0.672851	0.345748	0	0.383139
SRR6028245	0.126094	0.19748	0.0475082	0.237493	0.128697	0.102857	0.0312003	0	0	0.168884	0	0.135632	0.199317	0.0343982	0.207519	0	0.0318455	0	0	0	0	0	0	0	0.140737	0	0	0	0	0	0.0709404	0	0.0279073	0	0	0	0.109987	0	0	0.0272962	0	0	0	0.0706532	0	0.122753	0.0315386	0	0
SRR6028246	0.319103	0.170857	0.277449	0.256846	0.100213	0.0750858	0	0.656678	0.330468	0	0	0	0.291005	0.703103	0	0	0.0309965	0.251335	0	0	0	0	0.0665251	0	0.308215	0	0.0637775	0	0	0.437554	0	0	0.0271632	0.0689556	0	0	0	0.0264032	0	0	0.0337919	0	0	0.0343848	0	0.11948	0	0.0661795	0
SRR6028247	0.519866	0.713278	0.640343	0.523051	0.0408154	0.346591	0.0742121	0.909353	0.996008	0.0892673	0.103644	0.107537	0.711137	1.09091	0	0.0541897	0.025249	0.844517	0.237046	0.127957	0.0267457	0.316061	0.704466	0.0215745	0.753193	0.164068	0.623419	0.139106	0	1.01443	0.0843685	0	0.044253	1.09531	0.114037	0	0.0218011	0	0	0.129852	0.247735	0	0.0520819	0.056018	0.276729	0.0729941	0.0250056	0.107816	0
SRR6028248	0.641493	0.76003	0.501388	0.428451	0.0139306	0.250505	0	1.18671	0.661514	0.0457014	0.0353744	0.102769	0.88097	0.558506	0	0	0.0172353	0.401789	0.323622	0.0873455	0	0.287664	1.03574	0.132544	0.742648	0.167993	0.957499	0.132938	0.0306323	0.655033	0.0383941	0	0.0604155	0.728501	0.0583823	0.0177537	0.0148818	0	0.0287081	0.0443194	0.0375794	0.0149445	0	0.0955967	0.0377798	0.215916	0.136554	0.0367985	0.0189151
SRR6028249	0.537183	1.09058	0	0.107065	0.887684	0.312993	0.158237	0.752769	0.551018	0	0.265191	0.220122	0.539131	0.662933	0.240564	0	0	0.1637	0.336957	0.1637	0	0.269565	0.173317	0	0.713769	0.104949	0.432013	0.142371	0.401871	0.0701511	0.215872	0.0348454	0	0.0718598	0.0729456	0	0.167346	0	0.0269019	0.664497	0.0352151	0.252078	0	0.0716659	0.743462	0.217896	0.287915	0	0.0354502
SRR6028250	0	0	0	0	0	0	0	0	0	0	0	0	0	0	0	0	0	0	0	0	0	0	0	0	0	0	0	0	0	0	0	0	0	0	0	0	0	0	0	0	0	0	0	0	0	0	0	0	0
SRR6028251	0	0	0	0	0	0	0	0	0	0	0	0	0	0	0	0	0	0	0	0	0	0	0	0	0	0	0	0	0	0	0	0	0	0	0	0	0	0	0	0	0	0	0	0	0	0	0	0	0
SRR6028253	0.0750306	0.130565	0.127212	0.172722	0	0.0306019	0.0371308	0.541961	0.181825	0.0167488	0	0.0322826	0.177903	0.163746	0	0	0	0.0960318	0.0197669	0.0192064	0	0.0395339	0.244016	0	0.146552	0	0.136464	0.0417597	0	0.246917	0	0.0204414	0	0.189699	0	0	0	0	0.0157815	0.0324846	0.0413166	0	0	0.0630622	0.145379	0	0	0	0
SRR6028254	0.395508	1.32733	0.0177399	0.354727	1.17258	0.441686	0.256309	0.352696	0.659254	0	0.341688	0.648271	0.967547	1.36152	0.0221398	0.0510429	0	0	1.01717	0.120527	0	0.595414	0	0.0609649	0.998492	0.0772704	0.954227	0.445496	0	0.0774746	0.635753	0.230899	0	0.105816	0.107414	0	0.0205351	0.405169	0.0396138	0.591171	0	0.0618652	0.0490575	0.21106	0.44312	0.412532	0.376856	0.533166	0.0522014
SRR6028255	0	0	0	0	0	0	0	0	0	0	0	0	0	0	0	0	0	0	0	0	0.175873	0	0	0	0	0	0	0	0	0	0	0	0	0	0	0	0	0	0	0	0	0	0	0	0	0	0	0	0.182213
SRR6028256	0.188787	0.301141	0.0592743	0	0.128457	0.0962479	0	0.0841756	0.169443	0	0	0.169223	0.0414468	0.0858347	0.184938	0	0	0.0805428	0.0414468	0	0	0.0414468	0	0	0.087796	0	0.122629	0	0	0	0.0885098	0	0	0	0.0897256	0	0.0686137	0.135379	0	0	0	0	0	0	0	0.0765771	0.0786991	0.127247	0
SRR6028257	0.0220882	0.0960919	0.0416108	0	0.270531	0.0675664	0	0.0590916	0.475798	0	0.0572473	0.166314	0.0872875	0.0301282	0.129827	0	0	0.226166	0.0581917	0.0565414	0	0.0872875	0	0	0	0.0604151	0.0286953	0	0	0.0302874	0.124268	0	0	0	0.125975	0	0.0963342	0	0	0	0.0304079	0	0	0.154707	0	0.107515	0	0	0
SRR6028258	0	0.284671	0.0342421	0	0	0	0	0.0972545	0	0.24345	0.0942191	0.195517	0.191547	0	0	0	0	0	0	0.0930573	0.145882	0	0.0492621	0.196127	0	0.198866	0	0	0	0	0	0	0	0	0	0	0	0	0	0.039348	0	0	0	0.203696	0	0	0	0	0
SRR6028259	0.0346012	0.0602113	0	0	0	0	0.171233	0	0	0.154478	0	0	0.0911575	0.283175	0	0.0937756	0.087387	0	0	0.0885722	0.0925671	0	0	0	0	0.0946404	0	0	0	0	0	0	0	0	0	0.18003	0	0	0.0727782	0	0	0.0378861	0	0	0	0	0	0	0
SRR6028260	0.0670247	0.233266	0.147308	0.0701327	0.136817	0.159464	0.0552814	0	0	0	0	0	0.0294296	0.0609476	0	0	0	0.0857851	0.0294296	0	0	0.0588593	0	0	0	0.0611082	0	0	0.0250709	0	0.0314235	0	0	0	0	0	0	0.0961267	0	0.024182	0	0	0	0	0.123683	0.108748	0	0.0903528	0
SRR6028261	0	0.0708299	0	0.0851816	0	0	0.100715	0.217784	0.164397	0	0.210987	0.394042	0.214467	0.444153	0	0	0	0	0.214467	0	0	0.536168	0	0.043919	0	0	0.951816	0.453084	0	0	0.228998	0	0	0	0	0	0	0.0875649	0	0	0.112069	0	0	0	0.338	0.198125	0.152711	0.438962	0
SRR6028262	0.0480641	0.264856	0	0.0167643	0.0327044	0	0	0.0428613	0.798077	0	0	0.465301	0.0211043	0.786711	0	0	0	0.38961	0	0.0615173	0	0.0422086	0	0	0.603515	0.241017	0.208138	0.0222925	0	0.0219685	0.405614	0	0	0.0225036	0.0913747	0.0208398	0	0	0	0	0	0	0	0.0897716	0	0.0389922	0.0400727	0.0863906	0
SRR6028263	0	0.160113	0	0	0	0	0	0	0.24775	0	0	0.282776	0	0.17929	0	0	0	0.201883	0	0.0672944	0	0	0.178119	0	0.40345	0.287619	0.40983	0.109737	0	0	0.147902	0	0.0290916	0	0.11245	0	0.0286637	0	0	0	0.0723816	0	0	0	0	0	0	0	0
SRR6028264	0.42451	1.08863	1.17852	0.467573	0.661315	0.888481	0.718692	0.92647	0.812158	0.0498745	0.376394	0.985344	0.971223	0.883781	0	0.121105	0	0.600523	0.971223	0.171578	0	0.706344	0.0605526	0	0.872803	0.183333	0.377336	0	0.12536	0	1.09987	0.304352	0.0988982	0	0.414136	0	0.146166	0	0.0234971	0.217648	0.0922744	0.0244637	0	0.0938932	0.803977	0	0	0	0
SRR6028265	0.617868	2.62823	1.0993	0.287342	1.33132	1.40002	0.339742	1.10197	0.554559	0	0	0.8123	1.17562	0.187282	0	0	0	0.527207	0.72346	0.527207	0	0.542595	0	0	1.81983	0.0938878	0.35675	0	0	0	0	0	0.075971	0	0.978857	0	0	0	0.144399	0	0	0.0751696	0	0	1.04516	0	0	0	0
SRR6028266	0.572244	0.37023	0.193491	0.614133	0.164735	0.194496	0	0.0392539	0.197542	0.0327538	0.152115	0.0946974	0.0386561	0.380262	0.0172486	0.139182	0	0.187799	0.0386561	0	0.196269	0.135296	0	0.0633285	0.0409422	0.100333	0.0381239	0.0204162	0.0164654	0	0.0412751	0.0399751	0.0162372	0	0	0	0.0159984	0	0	0.0952899	0.181796	0	0.0191098	0	0.121844	0.0178552	0.01835	0	0
SRR6028267	0.6766	0.501479	0.259643	0.314655	0.179037	0.281067	0.248024	0.0670399	0.0674747	0	0.129895	0.188684	0.066019	0.205084	0	0.645194	0	0.449027	0.066019	0	0.26816	0.066019	0	0.162234	0	0.308437	0	0	0.0843616	0	0	0.136543	0.0277308	0	0	0	0.027323	0	0.0263541	0.0271236	0.34498	0	0	0	0	0	0	0	0
SRR6028268	0.0146376	0	0	0	0	0	0	0	0	0	0	0	0	0	0	0	0	0	0.173534	0	0	0	0	0	0	0	0.0760645	0	0	0	0	0	0	0	0	0	0	0	0	0	0	0	0	0	0	0	0.0366118	0	0
SRR6028269	0.339583	0.402903	0.0290783	0.193816	0.362349	0.125911	0	0.103235	0	0.120597	0.0400053	0.0332065	0.142329	0.189486	0	0	0	0	0.121996	0.019756	0	0	0	0.0666201	0.301492	0	0.120316	0.0429548	0.242497	0	0.0434204	0	0.0341623	0	0	0	0.01683	0.0498097	0	0.0835356	0	0.0845049	0	0	0.0427257	0.131483	0.115823	0.0832318	0
SRR6028270	0.155067	0	0	0	0	0.105409	0.127898	0.0691409	0	0	0	0	0	0.423022	0	0	0.0652717	0	0.272352	0	0	0	0	0	0.144229	0.141379	0	0	0	0	0.072701	0	0	0	0	0	0	0	0	0	0.0711583	0	0	0	0	0	0.129285	0	0
SRR6028271	0	0.213873	0.0308712	0	0.384691	0.0668371	0.0810967	0.0876806	0.375059	0.0182904	0.148652	0.193897	0.0215863	0.223522	0	0.0444126	0	0.0419483	0.453313	0.0419483	0	0	0.111032	0	0.320081	0.0896445	0.0425783	0.0228017	0	0.134822	0.138293	0	0.0181344	0.138106	0.0467309	0	0	0.0705079	0	0	0.0676792	0	0	0.0229555	0	0.0997072	0	0.0441819	0
SRR6028272	0.316694	0.120552	0.0372876	0	0.0404041	0.0403644	0.0489761	0.105905	0	0	0.0512996	0	0.130365	0.053996	0	0.0268218	0	0	0.0521459	0	0	0.104292	0	0	0.0552298	0	0.025714	0.0275409	0.199902	0	0.250555	0.0539252	0	0	0	0.0257462	0	0	0	0	0.0272487	0.195052	0	0.0554534	0	0.0722585	0.297043	0	0
SRR6028273	2.64126	1.59238	1.23414	1.41451	0.742936	1.14512	0.0514603	0.0556381	0	0	0.0539016	0.827711	0	0.198572	1.39354	0.0281822	0	0	0.164372	0.053237	0.0556381	0.0547908	0.0845467	0.134642	0	0	0	0.0578756	0.0466759	0	0.175509	0.113321	0.0230145	0	0.504106	0	0.0680281	0.0223706	0	0.540252	0	0.0683152	0	0	0	0.0506157	0	0	0
SRR6028274	0	0.0328395	0	0.276455	0.115568	0	0.0933911	0.403892	0.50814	0.0421264	0.0489108	0	0.198871	0.102963	0	0.0511457	0.0476613	0.0483077	0.248589	0	0.100973	0.0994355	0.204583	0	0.105316	0	0.0490333	0	0.0847083	0.310522	0	0.0514141	0	0	0.0538153	0	0.0823058	0	0	0	0.519596	0	0	0.105742	0.104474	0	0.0944038	0	0
SRR6028275	0.321636	0.0932825	0.14138	0.179494	0.0218852	0.0437273	0.477509	0.0573639	0.490755	0.0239325	0.111147	0.138387	0.141226	0.0584946	0.0504127	0.377733	0.352	0.137221	0.395433	0	0.458911	0.0847356	0.116226	0.0925455	0.0598312	0.0586488	0	0.0596708	0	0.352822	0.0603176	0	0.0474567	0.180708	0.0611462	0	0	0	0.0225504	0.0928351	0.383745	0.0469561	0	0.0600734	0.0593525	0.0521857	0.0268159	0	0
SRR6028276	0.590754	0.737479	0.241933	0.860032	0.0262153	0.340464	0.317771	0.171785	1.27945	0	0.665692	0.331536	0.439839	0.840819	0.0603873	0.870136	0.616251	0.262994	0.0338337	0.0986226	0.549711	0.101501	0.139222	0.193999	0.0358347	0.49177	0	0.285909	0	0.140877	0.144504	0.0699763	0	0.0360771	0.0732445	0	0.0280052	0	0	0.0556016	0.141438	0.253111	0.0669033	0.0719595	0	0.187533	0.0321217	0.103874	0
SRR6028277	0.0873003	0.151916	0.0657842	0.146158	0.124744	0.0712124	0.0432027	0.560522	0	0.0194877	0	0.0375618	0.252994	0.119077	0	0	0	0.0446943	0.160996	0.0893886	0	0.137997	0.0946399	0	0	0.0477564	0.181462	0.145766	0	0.0239413	0.0245577	0	0	0.22072	0.0746849	0	0.057112	0	0.0550868	0.0566951	0	0	0.0227397	0	0.0241647	0.148728	0	0	0
SRR6028278	1.36659	0.668834	0.482709	0.804353	0.523054	1.30635	0.211341	0.228499	0.229981	0	0.885469	0	0.787568	1.39802	0	0	0	0.437276	0.225019	0	0	0	0	0	0.238327	0	1.33153	0	0	0	0	0	0	0	0	0	0.372511	0	0	0	0	0	0	0	0	0	0	0	0
SRR6028279	0.553947	0.562304	0.173925	0.483028	0.659616	0.753106	0	0	0.248593	0	0	0	0.121615	0.50372	0	0	0	0	0	0	0	0	0	0	0	0	0	0	0	0	0	0	0	0	0	0	0.201329	0	0.097095	0	0	0	0	0	0	0	0	0	0
SRR6028280	0.0866605	0.320455	0.0816276	0.340046	0	0.176726	0.0268038	0.347759	0.320846	0	0.112302	0.186432	0.19977	0.0886533	0.127341	0.264224	0	0	0	0.0554584	0	0	0.234866	0.0935068	0.090679	0.207403	0	0	0	0.237658	0	0	0.143849	0.213016	0.0617813	0.197267	0	0	0	0	0.268429	0	0.282163	0.0303487	0	0.0263639	0.0270944	0	0
SRR6028281	0.508635	0.568994	0.273769	0.380158	0	0.296359	0	0	0.978253	0.0811003	0	0.156318	0.382859	0.891997	0	1.28003	0	0	0.0957148	0.186001	0.680365	0	0.886174	0	0.101375	0	0	0	0.163077	0	0.204399	0.0989807	0	0	0.31081	0.472577	0	0.156318	0.0764167	0	0.400123	0	0.189268	0	0	0	0.181743	0	0
SRR6028282	0.450485	0.429887	0.0821269	0.0608225	0.148318	0.281528	0.521377	1.24404	0.919516	0.421703	0.92274	0	1.32081	0.0198213	0.375818	0.0196919	0.678963	0.0371985	0.0765684	0	0	0.516837	1.14213	0.0156798	0	0.079494	0.0188786	0.0202198	0.048921	0.737262	0.388341	0.0197952	0.032162	1.00016	0.124319	0.964014	0.0158445	0.0156311	0.382066	0.0157289	0.360095	0.0318227	0	0	0.0402239	1.25552	0.999541	0	0.0201388
SRR6028283	0.133783	0.135801	0.147016	0.0466622	0.227576	0.0909409	0.965502	1.64039	1.14071	0	0.346733	0.239839	0.763649	1.27735	0.0262112	0.0604294	0.0281563	0.62784	0.26434	0.0570763	0.44738	0.0881134	0.846011	0.168411	0.902136	0.0304933	0.637269	0.0310247	0.025021	0.794922	0.125444	0.18224	0.0493485	1.12747	0.0953755	0	0.0729342	0.0239839	0.0234493	0.0724018	0.0306956	0	0	0.187404	0.0308593	0.217064	0.0278849	0.180346	1.01972
SRR6028284	0.0453497	0.0789153	0	0.0949052	0.0462861	0	1.45876	2.24446	0.793708	0	1.0872	0	1.5233	1.48456	0.0266551	0.0307265	0.171799	0.812604	0.0597373	0	1.27388	0.0298686	1.65923	0.0978648	0.601066	0.217069	0.500776	0	0	1.39913	0.0637845	0.0617755	0.0250922	1.30581	0.096991	0	0.0247232	0	0	0.0490855	0	0.0248275	0	0.254105	0.0627639	0.0827778	0.0850716	0.0611337	1.9797
SRR6028285	0.203254	0.20211	0.246149	0.182296	0.0296358	0.118427	0	0.155359	0	0	0	0.34356	0.458979	0.198026	0.0682663	0	0	0	0.305986	0.074327	0	0.0382482	0	0	0.0810204	0.0397096	0.301773	0.121205	0.0651667	0.0398145	0.0816791	0	0.0321318	0	0	0	0.0316592	0	0.335902	0	0	0	0	0	0.200931	0.212002	0.145251	0.195712	0
SRR6028286	0.367867	0.489522	0.040765	0.33964	0	0.220644	0.214174	0.376289	0.233064	0	0	0.418972	0.057009	0.295158	0.254378	0	0.0819764	0	0	0	0.115781	0.057009	0.0879695	0.0466976	0.120761	0.118374	0	0	0.194262	0.0593436	0.0913071	0.0884313	0	0.0303945	0.154269	0	0.0471881	0.0232762	0.0227574	0.117109	0.0595797	0.189549	0.0281826	0	0	0.0263324	0.270621	0.0291708	0
SRR6028287	0.906111	0.700786	0.189664	0.42139	0	0.205314	0.166078	0	0.406633	0	0.60885	0.360984	0	0	0.0789013	0.0909528	0.0847565	0.257718	0	0.687249	0.314233	0	0	0	0.0936423	0.596646	0.174393	0	0	0	0.188807	0.0914303	0	0	0	0	0	0	0	0	0.0924003	0	0	0	0.13934	0	0	0	0
SRR6028288	0.603786	0.869198	0	0.689219	0.179274	0.313421	0.149399	0.0440532	0.0886777	0	0	0.106275	0.130147	0.209634	0	0	0	0	0.130147	0.126456	0	0.0723039	0	0	0.030632	0	0.0427851	0	0	0.0301059	0.0154405	0.0747709	0.0364449	0	0	0	0.0478785	0.0354252	0	0	0	0	0.0142975	0.046134	0.0455804	0.080153	0.0823741	0.118391	0
SRR6028289	0.259618	0.225887	0.0611351	0.2377	0	0.0661797	0.361346	0.911591	0.349525	0.0362209	0.630814	0	0.812213	0.309853	0	0	0.0819597	0	0.470228	0.0830714	0	0.042748	0.307831	0	0	0	0.295117	0	0	0.177994	0.182577	0	0	0.18233	0.0462712	0	0	0.0349072	0	0	0	0	0	0.181838	0.0898279	0	0	0.131242	0
SRR6028290	0.549678	0.5554	0.217123	0.816366	0.0723908	0.596637	0.0219372	0.0711547	0.0477441	0	0.0459559	0.0762916	0.0934282	0.0725572	0	0	0	0	0	0.0680839	0	0.0467141	0	0	0.197907	0.0242495	0.138213	0	0.0397954	0.0243135	0.099758	0.072462	0	0.0498115	0	0	0.0773334	0	0	0.0383845	0	0	0	0.0745156	0.171783	0.107886	0.110876	0.119515	0.0245732
SRR6028291	0.739413	0.546843	0.348235	0.61896	0	1.54558	0.0457396	0.346171	0.447963	0	0.191638	0.278372	0.486999	0.302567	0	0.150296	0	0.0473188	0.0486999	0.425869	0	0.340899	0	0	0.10316	0.0505606	0.240147	0.0514417	0	0.253471	0.0519994	0.503616	0	0	0	0	0.0806208	0	0	0.0800324	0.0508959	0	0	0.207155	0	0.494878	0.369885	0.149515	0
SRR6028292	0.558401	0.364388	0.131493	0.38953	0.284966	1.13874	1.32412	0	1.00237	0	0.663319	1.15123	0	0.0634714	0	0	0	0.833815	0	0	0	0.429076	0.126114	0	0	0.127277	0	0	0	0	0	0.0633881	0.0514944	0	0.398091	0	0	0.0500536	0	0.100733	0	0	0	0	0	0	0	0	0
SRR6028293	1.02276	0.72432	0.828939	0.846194	0.606906	0.873087	0.235413	0	0.448308	0.0265473	0.339049	1.20247	0	0.0324428	0.0279603	0	0	0.487082	0.0313312	0	0	0.28198	0.032231	0.0256642	0	0.0975848	0	0	0.0533815	0	0	0	0	0	0.746095	0	0.0259338	0	0.0250141	0.0514889	0.032744	0.0260432	0	0	0	0	0	0	0
SRR6028294	0.778212	0.637274	0.129356	0.478999	0.37378	0.373412	0.45308	0	0.49304	0	0.237287	0.984803	0	0	0	0	0	0.117181	0	0	0	0	0	0	0.0638666	0.187813	0	0	0	0	0	0.0623579	0	0	0.261081	0	0	0	0.0481426	0	0	0	0.0596195	0	0	0	0	0	0
SRR6028295	0.365844	0.537152	0.150761	0.263181	0.350061	0.489604	0.452618	0	1.10821	0	0.503721	0.29514	0	0	0	0	0	0.321918	0	0	0	0.271075	0	0	0	0.187622	0	0	0	0	0	0.0311472	0	0	0.0978056	0	0.0249308	0	0.0480935	0	0	0	0	0	0	0	0	0	0
SRR6028296	0.465933	0.51596	0.279283	0.26593	0.194545	0.431898	0.602649	0	0.74134	0.094553	0.521458	0.0227809	0.0557959	0	0	0.258293	0.160464	0	0.111592	0.0271068	0.283294	0	0.430488	0.525595	0	0.0868916	0	0	0.023766	0.0290404	0.0595761	0	0.0234367	0	0.0905917	0	0.11546	0	0	0	0.0291559	0	0	0.0890024	0.0293114	0.0515442	0	0.571002	0.0293506
SRR6028297	0.802062	0.139571	0	0	0.163725	0.40891	1.04192	0	0.431928	0	0.727563	0	0.105652	0.109401	0.0471427	0.32606	0.405129	0	0	0	0.590074	0	0.271717	0.346171	0	0.164534	0	0	0	0	0	0	0	0	0	0	0	0	0	0	0.0552082	0	0	0.112354	0	0.0488007	0.200612	0.432488	0
SRR6028298	3.52925	3.62902	0.181324	0.313337	2.5324	0.458001	0.132313	0.143055	0.115186	0.0477466	0.13859	0.0920297	0.197227	0.29175	0.050288	0.0289845	0	0.0273763	0.563507	0.328515	0	0.281753	0	1.43091	0.17905	0.0877556	0.0277874	0.446424	0	0.0293291	0.0300842	0	0	0	0.0609949	0	0.0699648	0.253082	0.0899784	2.33829	0.0294458	0.04684	0	0	0.0592058	0.520566	0.401244	0	0
SRR6028299	1.68123	2.18517	0.117303	0.130311	0.593167	0.529093	0.051358	0.166583	0.0838314	0	0.215178	0.133957	0.191387	0.056622	0.0243994	0.0281262	0	0.0265656	0.328092	0.0531311	0	0.27341	0	1.52291	0.0579158	0.0283856	0.107858	0.115521	0	0	0	0	0	0	0	0	0	0.11163	0.0654853	0.853699	0.0571477	0.0454529	0	0.0872254	0.0574525	0.126288	0.129787	0.167881	0
SRR6028300	0.219304	0.216253	0.34428	0.137684	0.089533	0.283243	0.0723521	0.039113	0.0984167	0	0	0.345978	0.115552	0.0797679	0.189054	0	0	0.0561375	0.0577761	0	0	0.0385174	0.0198118	0	0.0815906	0	0.0379871	0.020343	0	0.0400947	0.041127	0.0199158	0.0161789	0	0.208459	0	0.207233	0	0	0.0158247	0.0201271	0	0.0190412	0.0204802	0.0404689	0.0355823	0.109705	0.0788356	0
SRR6028301	0.225519	0.367909	0.0929344	0.029497	0.172632	0.215578	0.0523142	0.169684	0.18976	0	0.219184	0.363868	0.3342	0.442184	0.132553	0	0	0.108241	0.204233	0	0	0.185667	0.0190999	0	0.157318	0	0.256355	0.29418	0	0.038654	0.0396491	0	0.0155976	0	0.200969	0	0.0461046	0	0.0296465	0.0305121	0.0388078	0.0462992	0.018357	0.0197443	0.117044	0.154367	0.105763	0.304011	0
SRR6028302	0.259186	0.466057	0.195307	0.162723	0.211631	0.24666	0.577191	0.739616	0.418732	0	0.806098	0.204448	0.591787	0.98988	0.284371	0.0234147	0.720046	0.0221155	0.182088	0.176924	0	0.045522	0.561954	0.0745767	0.602678	0.189045	0.112238	0.048085	0.0775597	0.805566	0.0972124	0.0235376	0.0191212	1.16497	0.0246369	0	0.07536	0	0	0.0561075	0.118937	0.189195	0.090016	0.193638	0.263057	0.0420532	0.151265	0	0.0239462
SRR6028303	0.378722	0.530888	0.118909	0.242173	0.150322	0.579244	0.676794	2.44852	0.764812	0	0.59984	0.294213	0.665167	1.09055	0.173134	0	0.876774	0	0.388014	0.242363	0	0.249437	0.826827	0.0454046	1.0274	0.0575484	0.0546674	0.146378	0.56665	0.778957	0.207151	0.0573219	0.0232832	1.09346	0.0899985	0	0	0	0	0.0455467	0.202755	0.622015	0	0.117893	0.116478	0.23043	0.0789384	0.0567263	0
SRR6028304	0.18367	0.751093	0.0346007	0	1.19976	0.580564	0.0454469	0	0	0.0205	0.0476029	0.0790258	0.145165	0.20042	0.0215911	0	0	0.0940319	0.145165	0.0470159	0	0.217747	0	0.0792722	0.15375	0	0	0.153338	0.0618323	0.0251849	0.103333	0.0500393	0.0203251	0	0	0	0	0.118539	0.0386322	0.01988	0	0	0	0	0.0508399	0.223505	0.137819	0.173318	0
SRR6028305	0.207374	1.41064	0	0	1.0198	1.03802	0	0.0756518	0.0761424	0.0210415	0	0.182505	0.273166	0.36	0	0.0255465	0	0	0.0496665	0.0723869	0	0.248332	0	0	0.105207	0.0515641	0.0979654	0.0786941	0.0211552	0.0517004	0.18561	0.102722	0.020862	0	0.0268799	0	0.0205552	0.405567	0.0198263	0.0204052	0.0519061	0.020642	0.0245528	0.15845	0.104366	0.183527	0.0707298	0.152483	0
SRR6028306	3.3343	4.02113	3.4587	0.264981	0.560012	4.43266	0	0.141141	0.255701	0.141323	0.328166	3.15524	0.222386	0.201492	3.64671	0.0285967	0	0.567209	0.889546	0.0270099	0	0.555966	0.17158	0.182163	0.441634	0.144302	0.109662	0.645994	0.118406	0.115747	0.296817	0	0.303588	0.0296415	3.94171	0	0.322133	0.0907982	0.0665808	0.479673	0	0.20796	0	0	0.613342	0.35952	0.47505	0.540515	0
SRR6028307	1.34606	1.97635	1.58485	0.322775	0.45795	2.77359	0	0.41262	0.226525	0.125198	0.218041	1.1764	0.258578	0.573754	2.70316	0	0	0.466597	0.738793	0.0717841	0	0.443276	0.0760012	0.0302583	0.586864	0.115053	0.182155	0.0780387	0.0944058	0.0384524	0.276096	0	0.0620649	0.0787779	1.5194	0	0.397489	0.0301642	0	0.0607058	0	0.0614102	0	0.0785653	0.388113	0.78487	0.631268	0.604851	0
SRR6028308	0.27	0.66862	0.332572	0.152126	0	0.0423546	0.642386	1.8058	0.559235	0.579529	0.861263	0.0893616	1.28585	0.793216	0	0	0.104907	0.372156	0.218868	0.212661	0.916791	0.328302	0.647318	0.224101	0.173859	0.0284038	0.161891	0.0577976	0.0233065	1.11068	0.350545	0.028292	0.114917	0.875176	0.148067	0	0	0.0223404	0.0218424	0.0224802	0.285922	0	0.0270495	0.116375	0.0287447	0	0.0259741	0.251982	0.863491
SRR6028309	0.0340692	0.918927	0.0641813	0	0.104318	0.0868465	0.927301	2.32417	1.58243	1.29287	0.68432	0.146586	2.06439	1.30117	0	0.0230835	0.215109	0.937513	0.314146	0.283434	0.524078	0.314146	1.03876	0.0183804	0.0712981	0.0232964	0.154911	0.118512	0	1.42483	0.143756	0.232046	0.0188507	1.02885	0.0971535	0	0.0742939	0	0.0179148	0.147503	0.328312	0	0.0443712	0.119311	0.212183	0.207291	0.170428	0.367417	0.731829
SRR6028310	0.0921541	0.497122	0	0.0771419	0.244548	0.338273	0.136814	0.34515	0.0992539	0	0.0955366	0.0793003	0.679789	0.150837	0	0	0	0.353845	0.0971127	0.0707689	0	0.145669	0	0	0.25714	0	0.335215	0	0	0	0	0	0	0	0.0525582	0	0.0803832	0.0396501	0	0.0398982	0	0	0	0	0.178558	0.134569	0	0.124229	0
SRR6028311	0.0548524	0.413623	0.0344445	0.0956598	0.466542	0.0372867	0.180967	0.122287	0.270776	0	0.213246	0.314676	0.0963397	0.42397	0	0	0	0.280822	0.385359	0.210617	0	0.192679	0	0	0.153056	0.0750155	0.14252	0	0	0	0	0	0	0	0	0	0.0398717	0	0	0.0395806	0	0	0	0	0.253052	0.0889984	0.137197	0.147888	0
SRR6028312	1.98351	1.45614	0.934156	2.07548	0.379587	0.410815	0	0.165825	0.1669	0	0.240974	0.966767	0.1633	0	0	0	0	0	0.0816498	0.0793342	0	0.1633	0.0839948	0	0.259436	0.0847695	0.161051	0.172493	0.0347784	0.0849934	0.0871816	0	0.0685928	0	0.662844	0	0.033792	0	0	0.0670907	0	0	0	0	0.0857867	0.150856	0	0	0
SRR6028313	1.40852	0.842543	0.642629	0.483601	0.157238	0.224405	0.0544563	0.0294387	0.148148	0.0245639	0.114079	0.662843	0.289904	0.150095	0	0	0	0	0.115961	0.112673	0	0.144952	0.059646	0	0	0.15049	0	0.0306225	0	0.12071	0.247636	0	0	0	0.282417	0	0	0	0	0.0714632	0	0	0	0.154146	0	0.294594	0.24771	0.0593361	0
SRR6028314	0.831205	0.542408	0.495857	0.550841	0.141395	0.339014	0.137114	0.185307	0.149207	0	0.0538571	0.551351	0.401468	0.245648	0	0.0938632	0	0	0.164237	0	0	0.255479	0.0375453	0.0298957	0.154622	0.0378915	0.107984	0.173483	0	0.0569875	0.175364	0.0377424	0	0.0194585	0.276535	0	0	0	0	0.0299892	0.0381428	0.0151686	0	0.155248	0.153385	0.0842898	0.190576	0.149401	0.0575962
SRR6028315	0.466818	0.297856	0.61559	0.455901	0.0317638	0	0.308022	0.0416286	0	0.0347353	0	0.133902	0	0.127347	0.0731683	0	0	0	0	0	0	0.327957	0	0	0.0868382	0.085122	0	0	0	0.0426735	0	0	0	0	0.621227	0	0.0339326	0	0.0327293	0.0336849	0.0856865	0	0	0	0	0.151483	0.0389203	0.167812	0
SRR6028316	0.206717	0.0999217	0.0432692	0.144202	0.0468856	0.0702593	0.0568327	0	0.0309226	0.0256358	0.0595289	0.0741181	0.060511	0	0.135002	0	0	0	0.0302555	0.11759	0.0614467	0	0.186747	0.0247831	0.0640896	0.0314115	0	0.0639177	0	0.062989	0.0323053	0	0	0	0.130996	0	0	0	0	0.0248606	0	0	0.0299138	0	0	0.0838499	0.057449	0	0
SRR6028317	0.195723	0.227058	0.245808	0	0	0	0	0.436341	0.175668	0	0	0	0	0	0.153386	0	0.164769	0	0.0859392	0.501012	0.349073	0	0	0.0703951	0	0	0	0	0	0.178917	0	0	0	0	0	0.339449	0	0	0.137224	0	0	0	0	0	0	0	0	0	0
SRR6028318	15.0481	12.7807	0.169076	13.6173	2.80917	3.96559	1.22142	1.40061	1.20831	0.033391	0.0775371	1.15848	1.81277	0.77532	0.105505	0.16216	0	0.153162	1.73396	0.191453	0.0400175	1.06402	0	0.129121	0.793035	0.327311	1.67122	2.03971	0.167857	0.20511	0.547015	0.815055	0.165531	0.0420211	0.0853121	0	0.163097	1.96297	0.188776	1.29525	0.0411851	0.0655139	0	0.167631	1.36636	1.82026	1.15983	0.241976	0.0829201
SRR6028319	4.10886	2.83588	0.114311	3.33793	1.044	1.29046	0	0.463809	0.0700225	0.0774012	0.584133	0.261079	0.433908	0.331066	0	0.0234932	0.0218927	0	0.433908	0.0443792	0	0.388234	0	0.0561199	0.435382	0.142259	0.247752	0.434215	0.0583647	0	0.146307	0.330631	0.0191853	0	0.0988779	0	0.0378063	0.671345	0.0729312	0.0562955	0	0.0189829	0	0.0971432	0.551871	0.464135	0.39027	0	0
SRR6028320	0.538981	0.887663	0.471416	0.362555	0.294702	0.510315	0.547745	0.798201	0.984786	0	0.424062	1.03527	0.684621	0.840191	0	0.0521691	0.145845	0.394195	0.380345	0.246372	0	0.354989	0.208677	0	0.751965	0.0526503	0.45013	0.267839	0	0.263947	0.460262	0.445766	0.0426029	0.162226	0.384246	0	0.0419764	0.0828219	0	0	0	0	0	0.0269646	0.26641	0.562179	0.722197	0.259491	0.16006
SRR6028321	0.63904	1.09064	0.578776	1.18304	0.12543	0.150368	0.425714	1.31507	0.562531	0	0.509612	0.634506	1.06841	1.00575	0	0.033306	0.062074	0.251664	0.42089	0	0	0.518019	0.199836	0	0.342909	0.0336132	0.159652	0.444587	0.027581	0.438126	0.345697	0.602656	0.0543975	0.483321	0.455579	0	0.0535975	0.0264377	0	0.0266032	0.135344	0	0	0	0.612298	0.299091	0.307379	0.066266	0.476868
SRR6028322	0.241697	1.09353	0.349078	0.472088	0	0.246445	0.11961	0.603494	0.195238	0	0.292329	0.329309	0.127351	0.48352	0	0.0436695	0.0406944	0.0412464	0.509403	0.123739	0.0862134	0.106126	0.0218347	0.0347722	0.472088	0.0440722	0.397726	0.0448402	0	0.220943	0.135979	0.241443	0.0713237	0.0905299	0.252719	0	0.0351374	0	0	0	0.0221822	0	0.0209855	0.316	0.0892022	0.333332	0.141058	0.217213	0.0893213
SRR6028323	0.332893	0.323717	0.166002	0.2049	0.239835	0.1797	0.048453	0.130967	0.105453	0.262271	0.0253758	0.0421265	0.0515889	0	0.207174	0	0	0.125315	0.0515889	0	0	0	0.132677	0.0211289	0.10928	0.0535601	0.0254394	0	0	0	0.0826262	0	0.173356	0	0.0837612	0	0.0427018	0.0421265	0.0205938	0	0	0	0	0.0274306	0	0	0	0.0527949	0
SRR6028324	1.87353	1.54543	0	1.09477	0.0993357	0.496191	0.0903079	0.309192	0.229303	0.0271571	0.141888	0.0523443	0.320509	0.497821	0.11441	0.0329714	0	0	0.336534	0.0622839	0.0162733	0.416662	0.0329714	0	0.186705	0.0332755	0.173853	0.203132	0.0136519	0.0500451	0.102667	0.116006	0.0134627	0.017088	0.0346925	0	0.0132648	0.222463	0.0127944	0.0395038	0	0.0266415	0	0.0511257	0.38726	0.281281	0.152145	0.0492002	0.0168599
SRR6028325	0.428983	0.559871	0	0.612102	0.0995093	0.0596469	0.144745	0.0260827	0.0262519	0	0	0	0.051371	0.0797905	0.0458441	0	0	0	0.051371	0.0249571	0	0.154113	0	0	0	0.0800007	0.101328	0.135658	0	0	0.0274257	0.0265619	0	0	0	0	0	0.125846	0	0.105528	0	0	0	0.0273147	0.35083	0.118641	0	0	0
SRR6028326	0.226916	0.256664	0.256485	0.118719	0.0694804	0.0231374	0.252663	0.333882	0.427696	0	0.205839	0.0488163	0.269016	0.773779	0.0533496	0	0.458469	0	0	0	0	0	0.338241	0	0.348242	0.0930982	0	0	0	0.404491	0.0319158	0	0	0.223108	0.0647084	0	0	0	0	0.0736825	0	0	0	0	0	0	0	0	0
SRR6028327	0.971171	1.08218	0.160486	1.06969	0.382578	0.469066	0	0.592556	0.688153	0.589518	0	0.256578	0.538646	0.557757	0	0.323234	0.0215152	0.130842	0	0.130842	0	0	0.0230882	0.0551524	0.166396	0.489323	0	0	0.0573585	0	0.0239641	0	0	0	0	0.57622	0.0557317	0.018327	0.0179185	0.0922082	0	0	0.133141	0.0238671	0.0471614	0.103667	0.0852315	0	0
SRR6028328	0	16.1563	0	0	0	0	0	0	0	0	0	0	0	0	0	0	0	0	0	0	0	0	0	0	0	0	0	0	0	0	0	0	0	0	0	0	0	0	0	0	0	0	0	0	0	0	0	0	0
SRR6028329	0.503928	0.528726	0.251291	0.465261	0.0605098	0.272027	0	0.0991277	0.0199541	0.0330852	0.0768271	0.255082	0.0390473	0.0404326	0	0.0200844	0	0.0948497	0	0.0948497	0	0.0390473	0	0	0.0206783	0.0608088	0.134784	0.0412456	0	0.0406463	0.0625391	0	0.0164015	0.0832727	0.0211327	0	0	0	0.0155873	0.0320847	0.020404	0	0.0193032	0.0830479	0.0615385	0.162323	0.370714	0.13986	0
SRR6028330	1.07227	0.738011	0.497462	0.385162	0.032669	0.42428	0.2376	0.042815	0.603297	0.0178626	0.228133	0.309865	0.126489	0.523907	0	0.71567	0.383981	0	0	0.450639	0.663632	0.0843259	0	0.0518052	0.0669847	0.350192	0.0207913	0.0222684	0.251428	0.0438896	0.0675293	0.174406	0.0177102	0.0224793	0	0.437163	0	0	0.016831	0.0866121	0	0.175234	0.229278	0.0448373	0.155047	0.0584251	0.0400294	0.129446	0
SRR6028331	0.192791	0.146775	0.0680978	0	0.196772	0.221151	0.0298148	0.0644706	0.259555	0	0	0.181453	0	0.624543	0	0	0	0.123377	0	0.0616883	0	0.0317444	0	0	0.739679	0.296616	0.0626148	0.0670633	0	0	0.101685	0	0.186676	0.0676985	0.206164	0	0.0788275	0	0	0.13042	0	0	0	0	0	0.0586509	0	0	0
SRR6028332	0.524133	0.399031	0.514263	0.182812	0.133739	0.289483	0.162113	0.934793	0.646838	0.024375	0.424508	0	0.316442	0.387245	0	0	0.551551	0.0838547	0.0287674	0	0	0.0863023	0.769435	0	0.182812	0.0597332	0.0567428	0	0.0490135	0.389291	0.122866	0.029749	0.0241671	0.460123	0	0	0.0476234	0	0	0.118189	0	0	0	0	0	0	0	0	0
SRR6028333	0.353522	0.205061	0.244194	0.369916	0.0240548	0.0720936	0.408215	0.252204	0.317299	0	0.244332	0	0.124181	0.450056	0	0	0.148806	0	0.0931361	0	0	0	0.542929	0	0.23017	0	0	0.0327932	0	0.323167	0	0	0	0.331039	0.0336041	0	0.102789	0	0	0.0255096	0	0	0	0	0	0	0	0	0
SRR6028334	0.360168	0.331807	0.139691	0.598557	0.0864953	0.0432052	0.550441	0.878524	0.285233	0	0.38437	0.0455781	0.418619	0.577961	0	0	0.37455	0	0.0558158	0	0	0	0.315804	0	0.325142	0.0869226	0.247713	0.0294791	0.047549	0.668168	0	0.0577203	0.04689	0.535651	0	0	0.0693007	0	0.0222811	0.183453	0.0583327	0	0	0.029678	0	0	0	0	0
SRR6028335	0.951476	0.827856	0.0597479	0.398239	0	0.452746	0.470862	0.509089	0.51239	0	0.657599	0.13646	0.41778	0.0865206	0	0	0.0800999	0	0.250668	0.0811864	0	0.334224	0.171912	0	0.35399	0.173497	0.57684	0	0	0.347911	0	0	0	0	0.0904425	0	0	0	0	0	0	0	0	0	0.438948	0.385945	0.0793279	0.342037	0
SRR6028336	0.518414	0.375883	0.569691	0	0.0881865	0.352399	0.249424	0.288936	0.193873	0.0160727	0.186612	0.278815	0.455257	0.176779	0	0	0.0181844	0.552932	0.0758762	0.368622	0	0.151752	0	0.0310761	0.301363	0.0984691	0.486405	0.160296	0	0.0789834	0.182288	0	0	0	0.0205324	0	0	0	0.0151445	0.0623466	0.0396488	0	0	0	0.677625	0.438089	0.540275	0	0
SRR6028337	0.0818877	0.261244	0.154264	0.0856849	0.195017	0	0.270161	0	0.0367485	0	0	0.0880823	0.107867	0.297852	0	0	0	0.034936	0.0359558	0	0	0.179779	0	0	0.152329	0	0.106382	0.0379801	0	0	0.191959	0.111548	0.0302059	0	0.0389191	0	0	0	0	0	0.150308	0	0	0	0.075555	0.199295	0	0	0
SRR6028338	0.256855	0.548549	0.285926	0.0488664	0.0238326	0.0714275	0.26	0.249874	1.60327	0	0.181556	0.879089	0.21531	0.573297	0.0823479	0.854333	0.176918	0.149431	0.461378	0.47818	0	0.184551	0.411345	0	0.162888	0.830278	0.12134	0.194942	0.26203	0.416236	0.197055	0	0.0775194	0.262384	0.699166	0.0607462	0.0509196	0	0.319241	0.0505479	0.0321455	0	0.0912336	0	0.064634	0	0.0292021	0.0314776	0.0323601
SRR6028339	0.12079	0.262742	0.246513	0	0	0.143691	0.0498134	0.107715	0.108414	0.0449392	0.130442	0.368129	0.291706	0.192217	0	0	0	0.206133	0	0.206133	0	0.344743	0	0	0.056174	0.110128	0.496919	0	0	0	0.311469	0	0	0	0.0287043	0	0	0.0433093	0	0.0871606	0	0	0	0	0.195036	0.416465	0.151061	0.108555	0
SRR6028340	0.301166	0.80249	0.159568	0.0393915	0.345808	0.345469	0.0465749	0.100712	0.126707	0	0.243922	0.121481	0.297536	0.308092	0.022127	0	0	0.120457	0.0247946	0.192732	0	0.173562	0	0.02031	0.052522	0.051484	0.195626	0	0.35908	0	0	0.0512813	0	0	0	0	0.0205233	0	0	0.162988	0.103651	0.494637	0	0	0.0521018	0.183242	0.14124	0	0
SRR6028341	2.77014	2.96643	0.200712	0.668905	1.95739	3.91093	0.527258	1.14013	0.573761	0	1.10454	0.916828	0.561383	0.87195	2.25443	0	0	0.272731	2.24553	0.545462	0	0.561383	0	0.459843	1.78375	0	0.553654	0	2.6303	0	0	0	0.707414	0	0	0	0.464674	3.2089	0.224098	0.461282	0	3.49976	0	0	0.294913	0	0	0.861759	0
SRR6028342	0.180547	0.331634	0.151166	0.0419821	0.204751	0	0.049638	0	0.027008	0	0.181975	0	0.132127	0.38308	0	0	0.0253323	0.0770276	0	0.154055	0	0.0792759	0	0	0.0559762	0.027435	0	0	0	0.0550149	0.0846469	0.0546539	0	0	0	0	0.0874922	0	0.0210974	0.151994	0.0552338	0	0	0	0.111057	0.170882	0.100352	0	0
SRR6028343	0.470605	0.665376	0.166228	0.0205178	0.340229	0.41987	0.0485189	0.052458	0.105596	0	0.152462	0.126551	0.103318	0.106984	0	0	0	0	0	0.050194	0	0.103318	0	0	0.136786	0.0268165	0.101896	0	0.33006	0.0268873	0	0	0	0	0	0	0.0641398	0	0	0.318358	0	0.407933	0	0	0	0.0477226	0	0	0
SRR6028344	3.68925	5.77787	0	2.3162	1.50617	4.51408	0	1.97394	0	0	0	0	0	1.00642	1.73474	0	0	3.7775	0	0	0	0	0	0	0	0	1.91712	0	3.31195	0	0	0	0	0	0	0	0	4.762	0	0	0	1.6158	0	0	0	0	0	5.96797	0
SRR6028345	0.408844	0.246271	0.236985	0.691066	0.032099	0.160337	0.0972725	0.126204	0.169363	0.0526526	0.122265	0.422858	0.0207136	0.15014	0.480612	0.0852341	0.0397137	0.161009	0.538554	0.342145	0.252407	0.0828544	0	0	0.0438772	0.25806	0	0.0437596	0.176458	0.215619	0.022117	0.299885	0	0	0.156945	0.122724	0	0	0.0165373	0.0510604	0.0216476	0.206612	0.204797	0	0.130579	0	0.0393309	0.0423956	0.0217922
SRR6028346	0.204223	0.203074	0.0274804	0.0305276	0.119109	0.0297479	0.0902365	0.175612	0.314224	0	0.226842	0.282436	0.0192153	0.0596913	0.137184	0.731387	0.165785	0.224045	0.269015	0.560112	0.23415	0	0.0593017	0	0.0407035	0.359091	0	0.14208	0	0.0200022	0.0205172	0.0794839	0	0	0	0.170771	0	0	0	0.0315781	0.0602454	0	0.189984	0	0.0605668	0	0	0.0589936	0
SRR6028347	0.305699	0.598457	0.0719862	0.159937	0.0260009	0	0.0315172	0.306683	0.377266	0.597098	0	0.191814	0.234899	0.173738	0	0	0.32169	0.097816	0.302013	0.0652107	0	0	0.0690416	0	0.213249	0.209035	0.0661901	0.0354463	0	0.139725	0.501627	0	0	0.0715641	0.108968	0	0.0833286	0	0.455451	0.165441	0.140281	0	0	0.0713709	0.246801	0.278999	0.0955769	0.103024	0
SRR6028348	0.888373	0.339345	0.26532	0.362758	0.17692	0.26512	0.294876	0.0289832	0.0583424	0	0.084236	0.186454	0.0570838	0	0.382067	0.381701	0.109445	0.471451	0.0856256	0.0554649	0.144916	0.0570838	0.0293616	0.0233794	0.0604597	0.296324	0.0562979	0	0.243146	0	0.0609512	0.177095	0.0239776	0	0.123577	0.225474	0	0.0233067	0	0.164168	0	0.166073	0.141098	0.0607045	0	0.105468	0	0.0292091	0
SRR6028349	0.582254	0.573263	0.461843	1.17041	0.187666	0.171859	0.170611	0	0.103143	0.0171019	0.238273	0.230742	0.0403673	0.0208998	0.486328	0.207634	0.174139	0.392225	0.0807347	0.333391	0.286941	0.0403673	0.0830534	0.033066	0.064132	0.125729	0.0796232	0	0.0687772	0.168082	0.0862045	0.146106	0	0.021522	0.240319	0.318892	0	0	0	0	0.0210938	0.0167771	0.239469	0.0214639	0	0	0	0	0
SRR6028350	1.12549	0	0.530065	0	1.14873	0	0	0.752746	1.13644	0.628098	0	0	0.741283	0	0.66153	0	0	0	0	0.72026	0	0	0	0	0	0	0	0	0	0	0	0	0	0	0	0	0	0	0	0	0	0	0	0	0	0	0.703773	0	0
SRR6028351	0.285143	0.180433	0.219749	0.0271241	0.105829	0.105725	0	0.346741	0.034899	0.115729	0.134368	0.306713	0.204876	0.388933	0.365668	0	0	0.199066	0.0682921	0.265421	0	0.136584	0.0351268	0	0.433985	0.141803	0.134704	0	0	0	0.072919	0	0	0	0.258722	0	0.141319	0	0	0.11223	0	0	0	0.254183	0.143505	0.0630882	0.0972546	0.349443	0
SRR6028352	0.0660437	0.0191543	0	0.0460708	0	0	0.108945	0.0588947	0	0.0982844	0.0570565	0.1184	0.0579978	0	0	0	0.166797	0.0845295	0	0.056353	0	0.0579978	0	0	0	0	0.0285997	0	0	0.150932	0.154818	0	0	0.123687	0	0	0	0	0	0	0	0	0	0	0.0609364	0	0	0	0
SRR6028353	0.0743461	0.0323433	0.0350142	0.11669	0	0	0.09198	0.447514	0.450416	0.186705	0.0963436	0.199925	0.416215	0.177463	0	0	0	0.142733	0.0489665	0.166522	0	0.1469	0	0	0.285243	0.0762562	0	0.0517233	0	0.254859	0.156852	0.101275	0	0.182746	0.0530022	0	0	0	0.0781877	0	0	0	0	0.182253	0.180066	0.271411	0.0929774	0.100222	0
SRR6028354	0.256428	0.294102	0.274472	0.0731779	0.356895	0.0356545	0	0	0	0.260188	0	0.288364	0.0307075	0.111289	0.287739	0	0	0.104428	0.12283	0.0596732	0	0.153537	0.0473841	0.03773	0	0	0.0302847	0	0.0130797	0	0	0	0.0128985	0	0.132953	0	0.0127088	0.0376127	0.0122581	0.050464	0	0.0382872	0	0	0.0322633	0.0141838	0	0.0628506	0
SRR6028356	0.227868	0.214784	0.0536585	0.158956	0.17443	0.0387241	0.117465	0.0762006	0.230084	0	0.123037	0.163404	0.325174	0.28491	0.0446445	0.411709	0.19183	0.024304	0.225121	0.558993	0	0.200107	0.514636	0	0.317912	0.181784	0.296028	0.132108	0	0.0520755	0.0267081	0.0517338	0.0420268	0.240047	0.2166	0.247	0.0207044	0.0204255	0	0.143873	0.078424	0	0.197848	0.0797999	0.105123	0.207966	0.166234	0.307178	0
SRR6028357	0.0795801	0	0.112438	0.166541	0.162447	0.0811436	0	0	0.482125	0	0.206253	0.0856002	0.209655	0.379914	0	0.107838	0.200983	0	0	0.203709	0	0.104828	0.485273	0	0	0	0	0	0	0	0.0559649	0	0	0	0	0.051757	0	0	0	0	0	0	0.207288	0	0.0550694	0.0968396	0.0995231	0.107278	0
SRR6028358	0.106379	0.132225	0.100201	0	0.0620432	0.0154956	0.394832	0.0813117	1.12529	0.220503	0.610498	0.343279	0.100092	0.476758	0	0.761952	0	0.31121	0.12011	0	0.406559	0.0400367	0.102967	0.0163976	0.0424045	0.457231	0.0394855	0.0634362	0	0.0416763	0.0427493	0.0207014	0	0	0.0650047	0	0	0	0	0	0.0627632	0.0332795	0	0.10644	0	0.0369859	0.0190054	0	0
SRR6028359	0.934554	0.591369	0.256081	0.0888991	0.589654	0.346515	0.105111	0	0.137258	0.512059	0.220195	0.548319	0	0.139061	0.559289	0.0230256	0	0	0.335741	0.0869918	0.0227289	0.201445	0	0.146674	0.165945	0.0232379	0.507715	0.118214	0.0190677	0.0465987	0.143395	0.0694393	0.0564102	0.0477337	0.314957	0	0.0370538	0.0365546	0.0357398	0.239091	0	0.0186051	0	0	0.282201	0.330834	0.0425002	0	0
SRR6028360	0.814264	0.655992	0.48291	0.0631128	0.646394	0.215253	0.074622	0.0403401	0	0.673203	0.156324	0.681225	0	0	0.567229	0	0	0	0.0397258	0.0385992	0	0.0794516	0.1226	0.260324	0.0841504	0	0.195894	0.251774	0.0676842	0.0413526	0.127252	0.246488	0.100119	0.0423599	0.215	0	0.0986468	0.0648786	0.0317162	0.130569	0	0.033021	0	0	0.29217	0.220192	0.0377156	0	0
SRR6028361	0.251373	0.205848	0.0557115	0.139251	0.0603679	0.0603086	0.219526	0.158232	0.437961	0	0.11497	0.190863	0.155823	0.100844	0.0521468	0.100186	0.130705	0.0567763	0.0584335	0.246031	0	0.194778	0.240447	0.0319096	0.103149	0.0404441	0.153677	0.0205744	0.016593	0.0608264	0.291165	0	0	0.062308	0	0.076935	0	0	0	0.160047	0	0.0161904	0.462189	0.103566	0.0409294	0.197929	0.129445	0.0797326	0.020492
SRR6028362	0	0.205975	0.18582	0	0	0.0804611	0.244069	0.263883	0.424951	0.352298	0.715812	0.339521	0	0	0.556576	0.106931	0.0996465	0	0	0.201996	0	0	0.106931	0	0.110093	0.107918	0	0	0.0442754	0	0	0.107493	0.174647	0.110838	0	0	0	0	0	0	0.434533	0	0	0.0552695	0	0	0	0.0531879	0
SRR6028363	0.0209678	0.182436	0.256751	0	0.107004	0.0213797	0.0518822	0	0.112916	0	0.244546	0.157878	0.05524	0	0.0985938	0.0568266	0	0	0	0	0.0560943	0	0.0568266	0	0	0	0	0	0	0	0	0	0.232032	0	0	0	0.0457239	0	0	0	0.288655	0	0	0	0	0	0	0	0
SRR6028364	0	0.197475	0.0712605	0	0.154433	0.0771405	0.0935984	0.404789	0.101853	0.16888	0.196078	0.325509	0	0.103192	0.177869	0.61511	0.191068	0	0	0	0.202394	0	0	0	0	0.206928	0	0	0	0	0	0	0.167439	0	0	0	0	0.0813772	0	0	0	0.0828365	0	0	0	0	0	0	0
SRR6028365	0.146121	0.190704	0.0458783	0	0.149138	0.0744959	0.753246	0.195456	0.918041	0.16309	0.725862	0.366741	0	0.531489	0	1.25405	0.0615059	0	0	0.15585	0.456063	0	0.0660024	0	0.0679541	0.832639	0	0.033886	0	0.133574	0	0.0663489	0	0.0684139	0.0694476	0	0	0	0	0	0	0	0.0317176	0	0	0	0	0.0328298	0
SRR6028366	0.0464787	0.12132	0.0291863	0.0324226	0	0	0	0.0414475	0.292014	0.242089	0.140539	0.0333298	0	0.105661	0.036425	0.167954	0.234768	0.0396588	0.0408163	0.376758	0.103619	0	0	0.183886	0	0.296631	0	0	0	0	0	0	0	0	0	0	0	0	0.358456	0.0503075	0	0.0339275	0	0	0	0	0	0	0
SRR6028367	0.14094	0.312144	0.0603429	0.0536273	0.0392318	0	0.221924	0.0514159	0.413995	0.414718	0.249056	0.192947	0.0675105	0.314576	0.210865	0.29516	0.436847	0.0655959	0.0506329	0.278783	0.359911	0	0.0173624	0.179724	0	0.315405	0	0	0.0143779	0	0.0180211	0.034907	0	0	0	0	0.0419104	0.0137819	0.148222	0.0277363	0.0352774	0.0280582	0.016687	0	0	0.0155915	0	0	0
SRR6028368	0.712928	1.19782	0.509432	0.308685	0.0250914	0.0501334	0.669123	0	0.992915	0.987791	0.860155	0.608199	0.0323832	0.268257	0.549083	0	0	0.0629295	0.161916	1.03834	0	0.388598	0.0999396	0.0265259	0	0.268964	0.542935	0.136825	0.0551739	0	0.138309	0	0	0.103591	0.210313	0	0.0268045	0.0264434	0.0517081	0.0532178	0	0	0.0640349	0.0344371	0.374263	0.059831	0.0307445	0.132561	0
SRR6028369	0.727235	0.976241	0.0978571	0.108708	0	0.0423727	0.591248	0.111174	0.923131	1.27551	0.592371	0.15645	0.109481	0.113365	0.244255	0.0281563	0.0262381	0.0531879	0.109481	0.983977	0	0.246332	0	0.0448393	0.144944	0.0284159	0.566861	0	0.0233164	0.028491	0.0584491	0.113216	0	0	0.0592519	0	0.0679654	0	0	0	0	0.182006	0.0270611	0.0873186	0.517625	0.151707	0.0779556	0.08403	0.0287953
SRR6028370	0.0996798	0.260187	0.0751126	0.104302	0.244171	0.34557	0	0.160002	0.322078	0.311516	0.155008	0.171553	0.498956	0.380696	0.0234355	0.0270151	0	0	0.236347	0	0	0.105043	0	0	0.278139	0	0.207194	0.110957	0	0.0546725	0.1402	0.0543137	0	0.0280021	0.0568504	0.0259317	0.0652107	0	0.0209661	0	0	0.0218286	0	0.055853	0.275914	0.266857	0.174524	0.161248	0
SRR6028371	0.541068	0.659078	0.560609	0.254771	0.248508	0.606868	0.736343	0.651373	0.69202	0.664292	0.420696	0.902098	1.24727	1.25462	0.127209	0	0	0	0.570181	0	0	1.176	0	0	0.679389	0.110994	0.878643	0.639925	0.0303583	0.111287	0.494659	0	0.0299376	0.0379992	0.154294	0	0.412962	0	0.170708	0.029282	0.0372433	0	0.0704678	0.0757933	1.19814	0.559653	0.304497	0.510571	0
SRR6028372	0	0.224354	0	0	0	0.197191	0.319016	0.862288	0.781092	0	0.417688	0.416043	0.339663	0.351714	0	0	0.162807	0.495045	0.0849157	0	0.517373	0.169831	0.524127	0	0	0.352641	0	0	0	0	0	0.0878131	0	0.633823	0	0	0.210862	0.138681	0	0	0	0	0	0	0.178436	0.15689	0.161237	0	0
SRR6028373	0.162517	0.518474	0.0127566	0.0850265	0.0552909	0.317611	0.636703	1.44925	0.419361	0	0.508956	0.0582704	0.553032	0.406399	0	0.0367042	0.581463	0.485347	0.0535192	0.0173338	0.380428	0	0.86255	0	0.0377896	0.0740855	0.123159	0	0	0	0.0380968	0.0368969	0.0449607	0.779928	0.0772402	0	0.029533	0.0291352	0	0	0	0	0	0	0.0374873	0.0659213	0.016937	0.0182568	0
SRR6028374	1.84835	1.91341	0.0635402	0.776445	0.0275403	1.41693	0.0667664	0.0541402	0.236129	0.45175	0.0699338	0.449878	0.0355438	0.147219	0.412356	0.0365646	0	0	0.28435	0.120875	0	0.337666	0.0365646	0.349378	0.150583	0.0369019	0.210327	0.0375449	0	0	0.113856	0.128648	0	0	0.0192366	0	0.0735517	0	0	0.0584119	0	0.0295448	0	0.0755965	0.186723	0.164176	0	0.0909367	0
SRR6028375	0.535442	0.553226	0.0630432	0.297644	0	0.563022	0.0828052	0	0	0.410865	0.0433668	0.251977	0.0220411	0.0684693	0.216367	0	0	0	0.242452	0.10708	0	0.154288	0.0680224	0.415253	0.116723	0.0457665	0.239114	0	0	0	0.0470688	0.136759	0	0	0	0	0.0729764	0	0	0	0.023035	0	0	0.0937565	0.115789	0.122169	0.0627773	0.0225563	0
SRR6028376	0.259996	0.276486	0.0272107	0.15114	0.294849	0.191464	0.518235	1.48771	0.602834	0.0322432	0.748718	0.139832	0.799123	0.0591054	0	0.0782928	0.419514	0.203359	0.0380535	0.51764	0	0.361508	0.763355	0	0.040304	0.118522	0.375296	0.020098	0	0.772431	0.0406316	0.0787038	0.0159841	0	0.329518	0	0	0	0	0	0.517003	0	0	0.0202336	0.0399815	0.140615	0.0722558	0	0.0200175
SRR6028377	0.253718	0.432678	0.0382373	0.095574	0.414332	0.186266	0.929135	1.62903	0.450888	0.0113273	0.552364	0.327494	0.842216	0.0692141	0.0715813	0.0825147	0.833011	0.467617	0.026737	0.805341	0	0.681794	0.742632	0	0.0283182	0.0832757	0.421903	0	0.0113885	0.988033	0.0713711	0.0138246	0.0224614	0.0285098	0.231525	0	0.022131	0	0	0.0219695	0.642681	0	0	0.227463	0.0140458	0.172897	0.0888442	0.0684051	0
SRR6028378	0.261046	0.295269	0.196709	0.355097	0.346368	0	0	0.0698366	0	0	0.0338285	0	0	0	0.184122	0.0353741	0	0	0.10316	0.100234	0	0	0	0	0	0	0.0339131	0	0	0.0715894	0	0	0	0.0733331	0	0	0.0284628	0	0.0823605	0.0282551	0	0	0	0.0731352	0.0722576	0.0317662	0.0979395	0.105571	0
SRR6028379	0.706221	0.921698	0.166302	0.369485	0.330368	0.060008	0	0.0393609	0.0792323	0.262745	0	0.126607	0.232569	0.602051	0.242139	0	0.0371582	0	0.116284	0.225973	0	0.193807	0	0	0	0	0.114684	0.286606	0.0330206	0.161395	0.16555	0.120252	0.032563	0	0	0	0.16042	0.0949556	0.0618927	0.0636998	0.0405094	0.0322195	0	0	0.122176	0.214847	0.2208	0.0793352	0
SRR6028380	0	0.600175	0	0.721782	0.35202	0	0	0	0.81259	0	0	0.370989	0	0.352829	0.405441	0	0	0	0.45432	0	0	0.45432	0	0	0	0	0.336049	0	0	0.118231	0	0	0	0	0	0	0	0	0.544079	0	0	0	0	0	0	0.4197	0.215665	0.23247	0
SRR6028381	0.160834	0.167925	0.151493	0.235609	0.0984931	0	0.119389	0	0	0.430828	0	0.1038	0	0.175501	0	0	0	0	0.127116	0	0	0.169488	0	0	0	0.087982	0.0835774	0.17903	0	0	0.271457	0	0	0.0451815	0	0	0.175363	0	0.270631	0	0	0	0.0837871	0.135179	0.133557	0.234859	0.0804558	0.216813	0
SRR6028382	0.439895	0.584185	0.174462	0.145356	0.236304	0.141643	0.171863	0.185816	0.187021	0	0.120011	0.0996152	0.121991	0.284217	0	0	0	0	0.121991	0	0	0	0	0	0.25841	0	0.120311	0	0	0.0634932	0	0	0.0512413	0.0325198	0.0660224	0	0	0	0	0.100238	0	0	0	0	0.2243	0.112695	0	0.124842	0.0641713
SRR6028383	0.225889	1.15959	0.851082	0.236364	0.184443	0.575818	0.111787	0.423019	0.0304116	0.0252122	0.11709	0.170084	0.178533	0.616224	0	0	0.0285247	0.231293	0.357066	0	0	0.0595109	0	0.0243735	0.567274	0.0926771	0.234767	0.345738	0.101394	0	0.190629	0	0.124986	0	0	0	0.0985181	0.0242977	0	0.268947	0.0310972	0	0	0.0316428	0.40642	0.302369	0.112999	0.0913532	0
SRR6028384	0.461564	0.401595	0.375473	0.50492	0.471094	0.256708	0.596997	1.45931	0.480176	0.0234166	0.598131	0.157971	1.02254	0.314785	0	0	0.58285	0.0268525	0.193454	0.0537051	0	0	0.739181	0.0905506	0.556143	0.114769	0.136279	0.350307	0	0.776737	0	0.342951	0	0.618844	0.119656	0	0.0915017	0.0225673	0.0220642	0.0908338	0.0288825	0.0459439	0	0.0293892	0.116146	0.102121	0.0524757	0.0282823	1.13394
SRR6028385	0.301922	0.345651	0.179613	0.19953	0.0810938	0.210637	0.471833	1.80674	0.684596	0.017736	0.700141	0.0341855	0.79542	0.801966	0	0	0.441458	0	0	0	0	0.0209321	0.322999	0.017146	0.68727	0.0651956	0	0.0663317	0	0.435786	0	0	0.0175847	0.49104	0.0679718	0	0.0173261	0	0.0167117	0.0687987	0.043752	0	0	0.0445195	0.0219927	0.0580111	0.0993644	0.0214214	0.572572
SRR6028386	0.241687	0.324987	0.186259	0.528778	0.112126	0.42566	0.299012	0.881692	0.739508	0.024523	0.484032	0.189069	0.520959	0.809164	0	0.0595468	0.360686	0	0.115769	0.112485	0	0.0578843	1.25048	0.0948292	1.1955	0.090144	0.114175	0.18343	0.0246556	0.753184	0	0.0598594	0.0486278	1.14186	0.0313275	0	0.0479127	0.0236336	0.0231068	0.475629	0.0604945	0.0240574	0	0	0.0304086	0.0534734	0	0.0888562	0.548085
SRR6028387	0.103453	0.69759	0	0	0.316766	0.184599	0.12799	0	0.348197	0	0.268124	0.0556393	0.102205	0.282218	0	0	0.0653186	0	0.340685	0.165511	0	0.170342	0	0.0279064	0.0721665	0.0707403	0.201597	0.0359865	0	0	0.181883	0.281847	0	0	0	0	0.0563991	0	0	0.0839811	0	0	0	0.0362294	0.214768	0.346196	0.064689	0.104595	0
SRR6028388	0.13769	0.314477	0	0.180094	0.175667	0.0526482	0.0425871	0.0460446	0.13903	0	0.0446075	0.222159	0.13603	0.211285	0	0	0	0	0	0.308402	0	0.13603	0	0	0	0	0	0	0	0.0236001	0	0.0234453	0	0.024175	0	0	0	0	0.0724024	0	0.0710821	0	0	0.0241097	0.142922	0	0	0.0464034	0
SRR6028389	0.0741116	0.193448	0.0465383	0.206795	0	0.100757	0	0.231312	0.266071	0	0.288119	0.265727	0.22779	0.033696	0.0290403	0.16738	0.34315	0	0.488121	0.252948	0.462625	0	0.033476	0.0533111	0.103398	0.135139	0.0320934	0	0.0277218	0.033874	0	0.134607	0.0273376	0	0	0.0642672	0	0	0	0	0.0340088	0	0.0321739	0.0692109	0	0.0601234	0	0.0666042	0.0342358
SRR6028390	0.41143	0.828996	0.407933	0.385192	0.685142	0.507832	0.0535807	0.231723	0.204072	0.0241689	0.112245	0.186339	0.256718	0.206754	0	0	0	0.110861	0.171145	0	0	0.456388	0	0	0.332322	0.0888422	0.112526	0.241041	0.0485991	0	0.335024	0	0	0	0.0926254	0	0.495818	0	0.0455463	0.281257	0	0.02371	0	0	0.359633	0.263506	0	0.29191	0
SRR6028391	0.454716	0.707352	0.0259581	0.0720912	0.0421914	0.828949	0.306856	0.792557	0.723492	0.0153794	0.517832	0.622509	1.05275	0.883358	0	0.0186722	0.0696004	0.229269	0.889393	0.546719	0	0.508224	0	0.0446036	0.807421	0.150755	0.662336	0.575183	0.695816	0.188942	1.08531	0.0187702	0.0152483	0.0967719	0.0196468	0	0.0300481	0	0.0144913	0.0596575	0.0948467	0.859984	0.0538377	0.27023	0.72468	0.5198	0.723761	1.07736	0.114576
SRR6028392	0.403625	0.287332	0.276497	0.0767893	0	0.18707	0.226981	0.245409	0.592801	0	0.380399	0.236813	0.435009	0.0500493	0	0.447503	0.370681	0	0.338341	0.704454	0.294491	0.0966688	0	0	0	0.150543	0.0953379	0.102111	0.0823513	0.0503137	0	0	0	0	0.156954	0.286372	0	0	0	0	0.0505139	0	0.191154	0.1028	0	0	0	0.0494643	0
SRR6028393	0.967438	0.753139	0.335725	0.95902	0.62363	0.311509	0.12599	0	0	0	0.3959	0.547696	0.134144	0.138903	0	0	0	0	0.201216	0	0	0.134144	0	0	0	0.139269	0.132297	0	0	0	0.35808	0	0	0	0.0725998	0	1.44345	0.0547696	0.321293	0.385786	0	0	0	0	0.281881	0.371765	0.382067	0	0
SRR6028394	0.291562	0.851643	0.0392328	0	0.170047	0.276055	0	0	0.224303	0	0.296866	0.0448026	0.0548661	0.170438	0	0.028221	0	0.0799652	0.274331	0.21324	0	0.192031	0	0.20224	0.0581109	0	0.0541108	0	0.04674	0	0.17575	0.0567382	0	0	0	0	0	0	0	0.135249	0	0.045606	0	0	0.115292	0	0.156269	0.0561487	0
SRR6028395	0.152639	0.159369	0.345059	0.0958304	0.264845	0.0466914	0.113306	0.183757	0.0616496	0	0.0989011	0.131349	0.281492	0.12492	0	0.041368	0	0	0.120639	0	0	0.201065	0	0	0.212956	0	0.198297	0	0	0.0209299	0.0429376	0.0831704	0	0	0	0	0.133143	0	0.0321053	0.165213	0	0	0	0.0641456	0.380255	0.16717	0.152713	0.0205766	0
SRR6028396	0.315306	0.365787	0	0	0.321817	0	0	0	0	0	0	0	0	0	0	0	0	0	0	0	0	0	0	0	0	0	0	0	0	0	0.443479	0	0	0	0	0	0	0	0	0.34128	0	0	0	0	0	0	0	0	0
SRR6028397	0.720476	0.595525	0.237522	0.527719	0	0.257121	1.82729	5.58963	1.26097	0	0.840285	0	2.94206	2.3094	0.296431	0	0.0454899	1.15267	0	0	1.73471	0	2.09907	0	1.20622	0.147797	2.71436	0	0	3.21073	0.20267	0.196287	0	2.88414	0.154091	0	0	0	0	0	0	0.0394438	0.0938336	0.302775	0.0498569	0	0	0.0485619	2.09679
SRR6028398	0.996585	0.867104	0.301095	0.649289	0.153534	0.268421	1.11665	2.49006	1.11387	0.0209871	1.51076	0.0404519	1.31276	0.84638	0.751544	0	0	0.336933	0	0	0.880323	0	1.32498	0.020289	0.891953	0.0771464	0.683986	0.0261636	0	1.2376	0.0528944	0.102457	0	1.37339	0.053621	0	0	0.262937	0.138426	0.0203525	0.12943	0	0.0244894	0.0526802	0.0520481	0.0457633	0	0.0253481	1.01629
SRR6028399	0.374049	0.247963	0.268439	0.913253	0.0181797	0.090809	0.330549	0.667118	0.743385	0	0.300066	0	0.398868	0.218658	0.397832	0	0	0.364759	0	0	0.428862	0	0.651691	0.019219	0.298205	0.0487186	0.254538	0	0	0.73271	0	0.0242634	0	1.12583	0	0	0.0582627	0	0.0187322	0	0.0735625	0.0195029	0	0	0	0	0.0445511	0	0.246845
SRR6028400	0.726524	0.191555	0.0207373	0.230368	0.044941	0.112242	0.326853	1.03072	0.503881	0.0245726	0.313829	0.0473627	0.609013	0.480473	0.0776415	0	0.0278011	0.253603	0.0290006	0	0.500634	0	0.775672	0.0237552	0.64503	0.0301087	0.600629	0	0.0247054	0.633953	0.0309654	0	0	0.432929	0.0313908	0	0	0.0947253	0	0	0	0	0	0	0.03047	0	0.0275331	0	0.274596
SRR6028401	0.203478	0.265561	0	0	0.332287	0	0.050348	0	0	0	0	0	0	0	0	0	0	0	0	0	0	0	0	0	0	0	0	0	0	0	0	0	0	0	0	0	0	0	0	0.11012	0	0	0	0	0	0	0	0	0
SRR6028402	0.109627	0.354284	0.398291	0	0.511502	0.0319375	0	0	0	0	0	0	0	0	0	0	0	0	0	0	0	0	0	0	0	0	0	0	0.0175743	0	0	0	0	0	0	0	0	0.101075	0	0.220365	0	0.0171479	0	0	0	0	0	0	0
SRR6028403	0.589277	1.6236	0.809454	0.0256918	0.801927	1.40199	0	0	0	0.0822137	0	0	0	0	0	0	0	0	0	0	0	0	0	0.026493	0	0	0	0	0.0275527	0	0	0	0.0271708	0	0	0	0.0803138	0.0264106	0.0258219	0.478365	0	0.0268842	0	0	0.0339817	0	0	0	0.068054
SRR6028404	0.566275	1.60444	1.35399	0.0303864	0.637247	1.79142	0	0	0	0.0324121	0	0	0	0	0.0170687	0	0	0.018584	0.0191264	0	0	0	0	0.015667	0	0	0	0	0	0	0	0	0	0	0	0	0.0158315	0.140564	0	0.141444	0	0.0158983	0	0	0	0	0	0	0.100612
SRR6028405	0.257615	0.627606	0.0242654	0.0808684	1.44614	0.44655	0.254975	0.792566	0.589609	0	0.333839	0.387945	0.373281	0.210832	0.0302837	0	0.032531	0.164861	0.44115	0.0329722	0.0689188	0.271477	0.0698185	0.0555935	0.395357	0.0352312	0.568947	0.0716903	0.0289086	0.105973	0.108701	0.070185	0	0	0	0	0.0561775	0.0554207	0	0.0278837	0.106395	0	0	0	0.071308	0.658324	0.451044	0.347279	0
SRR6028406	0.143127	0.853927	0.173333	0.192553	0.813886	0.479513	0.303556	0.355551	0.275274	0	0.105986	0.197941	0.404003	0.278892	0.0480717	0	0.0258195	0.261697	0.457871	0.104679	0.0273501	0.511738	0.0554142	0.088248	0.427896	0.0559253	0.531255	0.455199	0.0229445	0.112146	0.460133	0.22282	0.0226265	0.0287194	0.0583067	0	0.133762	0.0219934	0.0645096	0.044262	0.0281481	0.0895513	0	0.143209	0.509368	0.273693	0.281277	0.248069	0.056672
SRR6028407	0.441781	0.320319	0.0866925	0.154089	0	0.0375384	0.136641	0.369337	0.148693	0.0410904	0.0715619	0.1386	0.436455	0.175754	0	0	0	0.235598	0.266722	0.0942393	0	0.169732	0.0249439	0.297927	0.102726	0	0.286964	0.153676	0	0.0252405	0.388354	0.0501497	0.0407399	0.0517105	0.209967	0	0	0	0	0.0199239	0	0	0	0.180498	0.178332	0.0895992	0.0230205	0.0248143	0
SRR6028408	0.199725	0.115851	0.10974	0	0	0	0	0.0890527	0.224076	0	0.0215683	0.107417	0.197317	0.090808	0	0	0.0210173	0	0.0219241	0.298233	0	0.153469	0.0451076	0.0718346	0	0	0.237845	0.0231585	0	0.205398	0.140457	0	0	0.0233778	0.0949243	0.0216494	0	0	0	0	0	0	0	0.0699442	0	0.101267	0.0624442	0.0224367	0
SRR6028409	0.928968	0.654316	0.83335	0.740606	0	0.225528	0.109458	0.177516	1.25067	0.271555	0	0.666161	0.26222	0.844738	0	1.22886	0	0.198165	0.174813	0.226474	0	0.116542	0.0899169	0.0238657	0.123434	0.877213	0.143672	0.123103	0.0248203	0.0606573	0.217766	0	0.0489526	0.0310674	0.0315368	0.632949	0.0482327	0.047583	0	0.071821	0.791682	0	0.518517	0.216885	0.122447	0.349899	0.221289	0.1789	0.0306526
SRR6028410	0.265842	0.231303	0.0250403	0.111268	0.0542663	0.054213	0	0.0355598	0.143162	0.0593428	0	0.285952	0.21011	0.145043	0	0	0	0.102075	0.21011	0	0	0	0.036024	0.200791	0.0741785	0	0	0.0369898	0	0.0364523	0.0747816	0.0362131	0	0.0373402	0	0	0	0	0	0	0.0365974	0	0	0	0.14717	0.0970495	0.0664925	0.0716738	0.0368417
SRR6028411	0.203347	0.342796	0.0478843	0.132985	0.0518864	0.194383	0.125789	0.0680006	0.496201	0	0.0823478	0	0.485497	0.121347	0	0.137777	0.0962928	0.422928	0.066965	0.0487994	0.0170001	0.0167413	0.91277	0.0274264	0.0886567	0.0869046	0.610899	0.0353676	0	0.296256	0.0893775	0	0.0281282	0.446283	0.108726	0	0.0554291	0	0	0	0.0524885	0	0	0	0.175895	0.726881	0.0635765	0.0685305	0
SRR6028412	0.857435	0.795769	0.0717901	0.518379	0.0972378	0.602282	0	0.280361	1.23133	0	0.0987674	0	0.903571	0.311876	0.179191	0.15492	0	0.512135	0.125496	0	0.254873	0.0250992	1.36846	0.0411188	0.159501	0.130291	0.742609	0.0530246	0.0213818	1.75051	0	0	0.0632564	1.73962	0.24451	0	0.0415508	0	0.0200387	0	0	0	0	0	0	0.904277	0	0	0
SRR6028413	0.238013	0.455597	0.0896762	0.14943	0	0.315496	0.0294467	0.0636747	0.0640877	0	0.0616874	0.537639	0.0313525	0	0.0279794	0	0	0	0.0627051	0.335097	0.0636747	0.219468	0	0.231135	0.132827	0.227853	0	0	0	0.163182	0.435197	0.0648446	0	0.0334314	0.0678731	0	0	0	0	0	0	0	0	0.133365	0.29647	0.347561	0.238128	0	0.0659701
SRR6028414	0.328	0.110983	0.0343279	0.266941	0.0929925	0.260123	0.0901773	0.121873	0.662382	0	0.165297	0	0.408058	0.0745651	0.0428419	0.0246928	0.0460211	0.326517	0.0240034	0	0	0	0.44447	0	0.0508459	0.0249205	0.473459	0	0	0.499727	0	0	0.0604947	0.25595	0.0519634	0	0.0198684	0	0.0574914	0	0	0.0199522	0	0	0	0.753926	0	0	0.0252532
SRR6028415	1.55774	0.200793	0.108687	0.241477	0.117771	0.176483	0	0.23152	1.08743	0.386364	0	0.248234	0.151996	0.236083	0	1.25089	0.0728545	0	0	0	0	0.151996	0.0781807	0.124504	0	0.157803	0.149903	0	0.129484	0.0791102	0.162294	0	0	0	0	0.375228	0	0.0620584	0	0	0	0	0.225419	0	0.319394	0.0702068	0.793675	0.155549	0
SRR6028416	1.02591	1.24966	0.579796	0.981468	0	0.209213	0.18132	0.156832	1.42065	0.196294	0	0.756696	0.038611	1.0395	0.137828	1.54908	0	0.337644	0.308888	0.037516	0.117624	0.347499	0	0.158137	0.122683	0.841812	0.228477	0.244709	0	0	0.0824539	0	0	0	0	0.305018	0.127838	0.063058	0	0	1.61408	0.0962832	1.2216	0.615901	0.0811347	0.392357	0.0366572	0.237082	0.081243
SRR6028417	0	0	0	0	0	3.04086	0	3.98916	0	0	0	0	0	8.13559	0	0	0	0	0	3.81701	0	0	0	0	0	0	0	0	0	0	0	0	0	0	0	0	0	0	0	0	0	0	0	0	0	0	0	0	0
SRR6028418	0.232114	1.00979	0	0.242878	2.25062	0	0	0.465725	0.156248	0	0	0	0.61151	0	0.13643	0	0.293108	0.148542	0	0.297084	0	0.152877	0	0.125226	0.485756	0	0.452318	0	0	0.159138	0.163235	0	0	0.163014	0	0	0.379624	0.37451	0	0.502471	0	0.127075	0.151151	0.487722	0	0.564912	0.435424	0.312902	0
SRR6028419	0.479033	0.937788	0	0.0716066	0.977849	0.191889	0	0.366153	0.483693	0.0190951	0	0.0552076	0.247897	0.233357	0.0201115	0.0463667	0.0432079	0.021897	0.0676083	0.197073	0	0.135217	0	0.0184599	0.238689	0.0935886	0.511194	0.166634	0	0.23459	0.16844	0	0	0.0480607	0	0	0	0.128818	0	0.851812	0.0942092	0.0187325	0.0222816	0.0718965	0.307813	0.562108	0.192561	0.276755	0
SRR6028420	0.481656	0.825059	0.283552	0.488242	0.215076	0.199517	0.130353	0.463074	0.0607927	0	0.409611	0.161904	0.198271	0.0410611	0	0	0.0570209	0.0770591	0.198271	0.269707	0	0.376714	0	0.0162409	0.335994	0.123508	0.175987	0	0	0	0.381067	0	0	0	0.0429223	0	0.0164115	0	0.0158295	0.342125	0.227932	0.0494422	0	0	0.291643	0	0	0.0811622	0
SRR6028421	0.467743	0.455809	0	0.0978866	0.420114	0.305237	0	0.100107	0.604536	0	0	0.322001	0.418975	0.2552	0.021994	0.0507068	0.0472523	0.14368	0.123228	0.287359	0.125133	0.197165	0	0.0201878	0.208825	0.307047	0.267369	0.156199	0.0209954	0.230893	0.210523	0.0254865	0.0207044	0.0525594	0.0533536	0.0486735	0.0203999	0.140876	0.039353	0.60753	0.103028	0.040972	0	0.20967	0.103577	0.591956	0.210586	0.100887	0.0777865
SRR6028422	0.592335	0.831251	0.0539936	0.139955	0.799587	0.0389659	0.0236396	0.587853	0.154348	0.0213265	0	0.472719	0.604071	0.156376	0	0.0258925	0.144771	0.0733674	0.100678	0.586939	0	0.65441	0	0	0.29324	0.182919	0.645401	0.292453	0	0.393005	0.537497	0.0260284	0	0.107354	0.13622	0	0	0.123318	0.0200949	0.765219	0.0526092	0	0.0746562	0.695918	0.476008	1.09283	0.692983	0.566676	0.105921
SRR6028423	0.170631	0.111347	0.0401804	0	0.217693	0.195732	0.290267	0.114121	0.172291	0	0.0829192	0.0458848	0.19667	0.0290925	0.100292	0	0	0.109196	0.112383	0.0545978	0	0.224766	0	0.0920558	0.119029	0.0291692	0.0277089	0	0.047869	0.0292463	0	0.0290544	0.0236028	0	0	0	0.0697671	0.0917696	0	0.138516	0	0.0934153	0	0	0.236154	0	0.213392	0.23002	0
SRR6028424	0.137916	0.0899981	0	0	0.070382	0.0703129	0	0.13836	0	0.0769661	0	0.0741746	0	0.0470292	0.0810628	0	0.0870784	0	0.0908356	0	0.0922403	0	0	0	0	0	0	0	0	0	0	0	0	0	0	0	0.0375937	0	0	0	0	0	0	0	0.047719	0.0419569	0	0	0
SRR6028425	0.668781	0.38001	0.244263	0.028563	0.153235	0.0695837	0.0337717	0.146054	0.0551255	0	0.0707478	0.0293622	0.215745	0.0744665	0.0160444	0	0	0	0.251702	0.0524066	0	0.107872	0	0	0	0	0.248237	0.0379819	0	0	0.153574	0	0.0151037	0	0	0	0	0	0	0.25114	0.0563683	0	0	0	0.151117	0	0	0.110394	0
SRR6028426	0.180601	0.392841	0	0	0.202763	0.662937	0.134062	0.0483154	0.145886	0	0.0468074	0.0582789	0.285478	0.0985355	0	0	0	0.208036	0.333058	0.0693454	0	0	0	0	0.0503935	0	0.140774	0	0	0	0	0.0246016	0	0	0	0	0.0393832	0	0	0.0195478	0	0	0.0235212	0	0	0.065931	0.090344	0.0486919	0
SRR6028427	0.377108	0.413707	0.293432	0.514688	0	0.100309	0.162279	0.241249	0.0882959	0.0183	0.0849889	0.211636	0.302369	0.380189	0	0	0	0	0.151184	0.0209852	0	0.323966	0	0	0.183	0.0896919	0.213004	0.0912549	0	0.179858	0.161427	0.111673	0	0.0460596	0.0233778	0	0	0	0	0.0177466	0	0	0.0213539	0.068903	0.272304	0.179568	0.205049	0.0884105	0
SRR6028428	0.656743	0.653047	0.0883717	0.261789	0.159596	0.318879	0.464294	0.627485	0.336829	0	0.0810534	0.134557	0.906296	0.68251	0	0	0	0	0.411953	0.440297	0.0418323	0.288367	0	0	0.436315	0.0427693	0.568794	0	0	0.257294	0.395876	0	0	0.263561	0.089181	0	0.0340986	0	0	0	0	0	0	0.131425	0.17313	0.456673	0.508439	0.379424	0
SRR6028429	0.0197478	0.103092	0.148807	0	0	0	0	0	0	0	0	0.0424832	0.0520258	0	0	0	0	0	0.0260129	0	0	0	0	0	0	0	0.0513096	0	0	0	0	0	0	0	0	0	0	0	0	0	0	0	0	0	0	0.0961227	0	0.053242	0
SRR6028430	0	6.0536	1.19154	1.32367	0	3.22466	0	0	0	1.41191	0	1.36071	0	0	0	0	0	3.23818	0	0	0	4.99904	0	0	0	0	0	0	0	0	0	0	0	0	0	0	1.37929	0	0	1.36922	0	0	0	0	0	0	0	0	0
SRR6028431	0.891905	0.722506	0.608353	0.321815	0.0313904	0.329276	0.152201	0.205696	0.289842	0	0.179349	0.297737	0.141795	0.419502	0	0.0416763	0	0.0787277	0.0607692	0	0	0.182307	0.0208382	0	0.128726	0.0420607	0.199775	0.0427937	0	0	0	0.0418951	0	0	0.0877035	0	0.0503005	0	0	0.0332889	0	0	0	0.0430824	0.191544	0.112277	0.13462	0.124379	0
SRR6028432	2.39423	1.49934	1.32151	1.05316	0.0311295	1.46165	0.320738	0.632358	0.287433	0.0170208	0.19762	0.738156	0.361584	0.457616	0	0	0	0.390366	0.20088	0.11711	0	0.10044	0.0413299	0	0.191484	0.0625666	0.376417	0.318284	0.0513384	0.0418213	0.471877	0.498562	0.0675025	0.02142	0.869744	0	0.0831373	0.0164035	0.0160378	0.0660244	0.0209938	0	0	0.0640864	0.464327	0.668061	0.51493	0.534497	0
SRR6028433	0.0727047	0.548241	0.0913097	0	0.197883	0.172977	0.179899	0.324173	0.489413	0	0.219839	0.104273	0.287313	0.826407	0.028489	0	0.0612064	0.0620365	0.446931	0.0620365	0	0.255389	0	0	0.0338116	0.0662867	0.157421	0.134884	0	0.299078	0.409038	0	0	0	0	0	0.0264242	0	0	0.0262313	0	0	0	0.101845	0.201247	0.29491	0.242466	0.424709	0
SRR6028434	0.229895	0.700092	0.180453	0	0.234642	0.390686	0.0474039	0.153757	0	0.0427655	0.297917	0.329715	0	0.522627	0	0.0519215	0.193537	0.0980811	0.353304	0.147122	0	0	0	0	0.213827	0	0.547548	0	0	0.0525388	0.323349	0.104388	0	0	0	0	0.0417772	0	0	0.0829445	0	0	0	0	0.318175	0.0932518	0.0479179	0	0
SRR6028435	0	0	0.167933	0	0	0.242386	0	0	0.640076	0.0663304	0	0.0639247	0.0782834	0	0	0.161063	0.0750454	0	0.0782834	0	0	0.313133	0.563722	0	0	0	0	0	0	0.0814892	0	0	0	0	0.0847353	0	0	0	0.125	0	0.0818134	0	0	0	0	0	0.148644	0	0
SRR6028436	0	0.315559	0.0683235	0.0252999	0	0.0986149	0	0.0970264	0.813797	1.13344	0	0.0520155	0.127398	0.0659593	0	0.0982931	0.54958	0.0309464	0.0318496	0.154732	0	0.923639	0.196586	0	0	0	0	0	0	0	0.0680149	0.0329363	0	0.0339614	0.103424	0.0314505	0	0	1.19512	0	0.0332858	0	0	0	0	0.235381	0	0	0.033508
SRR6028437	0.418853	0.674202	0.118358	0.131483	0.213751	0.213541	0	0	0.507513	0	0	0.180215	0	0	0.0246189	0	0	0.053609	0.0551737	0	0	0	0.0283792	0	0	0.0859227	0	0	0.493522	0.315882	0.176735	0	0	0	0.0298605	0	0	0	0	0.0226678	0	1.00896	0	0	0	0.0509694	0	0.875185	0
SRR6028438	1.85588	1.10238	0.0336172	0.280087	0.582831	0.473085	0.220776	0.358049	0.096099	0	0.185	1.1325	0.470129	0.730214	0.0839098	0	0	0.228398	0.564155	0.114199	0	0.305584	0.0725447	0.0385095	0.0995865	0.219641	0.208646	0	1.22152	0	0.0752971	0.0243085	0.375201	0.0751952	0.865089	0	0.0583711	0.0191949	0.0750682	0.212465	0.0245664	1.32866	0	0.0499948	0.19758	0.130291	0.133902	0.433007	0
SRR6028439	0.192059	0.21485	0.0775306	0.258383	0.196025	0.195832	0.203668	0.073401	0.221631	0	0.106665	0.11805	0.180708	0.636206	0	0.0371796	0	0	0.0361416	0	0	0.21685	0	0.0296045	0.076558	0	0	0.229058	0.0307887	0	0.0771804	0.224249	0.273258	0	0	0	0.0299155	0	0	0.118789	0	0	0	0	0.0759455	0.100163	0.274502	0	0
SRR6028440	0.579314	0.588054	0	0	0	0.590695	0	0	0.129989	0	0	0	0	0	0	0	0	1.1122	0.127184	0	0	0	0	0.20836	0.134706	0	0	0	0.866779	0.264785	0.271602	0.131524	0	0.135617	0	0	0	0	0	0	0.265839	0.845749	0	0.541005	0	0	0	0.650787	0
SRR6028441	1.75091	0	0	0	0	0	0	0	0	0	0	0	0	0	0	0	0	0	0	0	0	0	0	0	0	0	0	0	0	0	0	0	0	0	0	0	0	0	0	0	0	0	0	0	0	0	0	0	0
SRR6028442	0.201855	0.117086	0.190132	0.211215	0	0	0	0	0	0	0.0871934	0	0.132948	0.0458882	0	0	0	0	0.354527	0	0	0	0	0	0	0	0.0874116	0.234055	0	0.0461307	0.0946367	0	0	0	0	0	0.293453	0	0.0707618	0	0	0	0	0	0.37249	0	0.168294	0	0
SRR6028443	1.13089	1.00036	0.763403	0.907221	0.0577121	1.15311	0	0	0	0	0	0	0	0	0	0	0	0	0	0	0	0	0	0.0203372	0	0	0	0	0.0211507	0	0	0	0.0417152	0	0	0	0.0616526	0.020274	0.0198221	0.0816034	0	0.0206376	0	0	0	0	0.0471432	0	0
SRR6028444	0.663341	0.822448	0.827882	0.746158	0.135408	0.980741	0.0410339	0.0443652	0.0446529	0.0555281	0.0429805	0.107028	0.0655344	0.271438	0	0	0	0	0.174758	0	0	0.0873792	0	0	0.0462734	0	0.0430881	0.0461493	0	0	0	0	0.0183515	0	0	0	0.126571	0.0356761	0.0174404	0.0897482	0	0	0	0	0.13771	0	0.0414788	0.156488	0
SRR6028445	1.12267	0.781449	1.16322	1.40968	0.458343	0.228946	0	0.600689	0.151146	0	0.872911	0.241521	0.443656	0.612529	0	0	0.567074	0.431074	0.295771	0	0.300344	0	0	0	0.156631	0.153536	0.291699	0.312423	0.251965	0.615766	0	0	0	0.473073	0	0	0.244819	0	0	0.121516	0	0.245852	0	0	0	0.273232	0.842412	0	0
SRR6028446	1.14692	1.25319	0.376853	0.47446	0.08167	0.244769	0.560982	1.53415	0.466822	0	1.03693	0.172142	0.597289	1.05506	0.0627092	0.0722875	0.303133	0.443797	0.210808	0.375521	0.392458	0.140539	0.686731	0	0.632613	0.145908	0.138604	0.0742255	0.359171	0.84119	0.0750301	0.0363335	0.0590322	0.299714	0.0760608	0	0.0581641	0	0	0.0577396	0	0.584095	0	0	0.332233	0.194744	0.233497	0.035956	0.480533
SRR6028447	0.364041	0.403128	0.155863	0.0692586	0.0562967	0.0337449	0.0955367	0.19183	0.519814	0.344754	0.228729	0.308518	0.130783	0.0902819	0.12968	0	0.0139304	0	0.130783	0.423579	0	0.0290628	0	0.0238061	0.0923448	0.105606	0.401278	0.0153495	0.0990335	0	0.0930955	0.0150272	0.0244153	0	0.157291	0	0.0240562	0	0	0.0238806	0.0303733	0.10871	0.0143673	0	0.091606	0	0.0137961	0	0
SRR6028448	0.186554	0.472192	0.0798726	0.106475	0.138477	0.0345853	0.545533	0.226855	0.182661	0.492153	0.263729	0.273636	0.08936	0.0462652	0.179428	0	0	0.0217064	0	0.347303	0	0.04468	0	0.0548979	0.165628	0.115968	0.440649	0.094391	0.0380625	0.0232549	0.0715607	0.0231023	0.0187675	0.0238213	0.217631	0	0.036983	0	0.0178358	0.0183565	0.0233474	0	0.0220877	0.0950279	0.234719	0.0825506	0.106048	0.160036	0.0235032
SRR6028449	0.0694815	0.423179	0.0436309	0	0.094555	0.0472311	0	0.0619603	0	0	0.0600265	0.174388	0.0305084	0.189545	0	0	0.0292465	0	0.18305	0.177859	0	0.122034	0	0.0249902	0.129251	0.0316741	0.0902651	0.064452	0	0.0635155	0.260603	0	0	0	0	0	0.0505055	0	0	0	0	0	0	0	0.224379	0.169102	0	0	0
SRR6028450	0.387192	0.697836	0.521007	0.260451	0.225821	0.1128	0	0.110983	0.111702	0.18521	0	0.118995	0	0.150894	0	0	0	0	0.145723	0.0353977	0	0	0	0	0.0771707	0	0.143717	0	0	0	0.194495	0	0.030605	0	0.0394334	0	0.0301549	0.118995	0	0.149674	0.0380736	0	0	0	0	0.134619	0.103762	0.223695	0
SRR6028451	0.895035	0.962816	0.35255	0.221364	0.149485	0.149338	0.181199	0.435354	0.284816	0.3451	0.0843533	0.245062	0.300107	0.332952	0	0.0220519	0.0616487	0.0624849	0.107181	0.0833132	0	0.235799	0	0.035118	0.317856	0.0445106	0.253693	0.0452862	0.0182614	0.0669422	0.0686657	0.0443353	0.0540248	0	0.0464059	0	0.0887172	0.0700176	0.0342285	0.193753	0.0672086	0.0178183	0	0.0227959	0.247746	0.316844	0.203515	0.109687	0
SRR6028452	0.608055	0.872939	0.10023	0.159063	0.155153	0.387501	0.639436	0.58968	0.552573	0	0.512178	0.392432	1.00121	0.76718	0.0357396	0.0205993	0.0191959	0.972813	0.320386	0.544775	0.0203338	0.640773	0	0	0.636251	0.187103	0.888681	0.211515	0.579986	0.458572	0.641424	0.0828296	0	0.0640556	0.0650235	0	0.0994477	0	0.0479606	0.115175	0.0418542	0.282957	0.019798	0.340708	0.6522	0.517952	0.532305	0.389353	0.0210668
SRR6028453	0.944823	0.472251	0.586989	0.925531	0.0205177	0.532936	0.298448	0.806695	0.405963	0	0.416809	0.216233	1.03273	0.685496	0	0	0.482316	0	0.423685	0.514587	0	0.158882	0.29965	0	0.588974	0.192445	0.313389	0	0	0.220518	0	0.0547677	0.0222457	1.0165	0.114651	0	0.0219186	0.151363	0.0422827	0.0217586	0.110698	0.0220111	0	0	0.111288	0.29355	0.402246	0.216795	0
SRR6028454	0.790439	0.431524	0.160586	0.06487	0.253101	0.252853	0.134224	0	0.542519	0	0.0401692	0.150041	0.10208	0.232543	0	0	0	0	1.51078	0	0.0207317	0.0408319	1.05011	0.936502	0.562207	0.021196	0.724855	0.0215654	0.0173922	0.021252	0.0653974	0.527814	0.0171511	0.0435393	0.0441971	0.0604803	0.118292	0	0	0.117429	0.0853462	0	0.141298	0	0.064351	0.150882	0.116297	0.125359	1.24578
SRR6028455	0.39782	0.528309	0.0788875	0.219088	0.235072	0.683175	0.0518082	0.0560142	1.94502	0	0	0.0900871	0.220645	0.257032	0	0	0	0.0535968	2.48225	0.0267984	0.0560142	0.0827418	1.8726	0.745537	0.993198	0.314979	1.52325	0.0582668	0.0234957	0.0287101	0.235594	1.39756	0.0231701	0.0294094	0.0895612	0.05447	0.114147	0	0	0.0226627	0.0576486	0	0.163615	0	0.0869341	0.101916	0.288035	0.282253	1.47985
SRR6028456	0.115347	0.284354	0.0362159	0.0402318	0.117728	0.196021	0.0951369	0.180006	0.103528	0	0.0498251	0.289502	0.303883	0.209776	0	0.0521017	0	0.0492108	0.35453	0.270659	0.0514303	0.151941	0	0	0.134106	0.131456	0.14985	0.294242	0	0.105442	0.0811177	0.288064	0	0	0.0548213	0.0250062	0	0	0	0	0.105862	0	0.0500752	0.0807893	0.133033	0.257332	0.0961685	0.155493	0
SRR6028457	0.535097	0.323316	0	0.0155531	0.106195	0.0757792	0.331008	0.516939	0.340191	0	0.192617	0.255812	0.450328	0.405483	0.034946	0	0.0187696	0.247315	0.176215	0.13317	0	0.548226	0.0201418	0	0.456223	0.101638	0.424819	0.0413636	0.166796	0.0815252	0.459932	0.0607427	0	0.104389	0.169545	0	0.0810328	0	0.0312637	0.112618	0.0204624	0.358049	0.0387168	0.0832855	0.493716	0.488363	0.29742	0.0801488	0.020599
SRR6028458	0.567174	0.740226	0	0.0197825	0.192962	0.115663	0.35085	0.252889	0.356341	0	0.171498	0.427055	0.697307	0.257874	0.333367	0	0	0.435556	0.0249038	0.241976	0	0.423365	0.0512382	0.0203994	0.31652	0.0517107	0.442097	0.13153	0.297015	0.259237	0.319093	0.103014	0	0.0531102	0	0	0	0	0	0.286485	0.0780804	0.207007	0	0.0794503	0.235491	0.230061	0.26008	0.076458	0
SRR6028459	0	0.0679653	0	0	0.398636	0.139386	0	0.0783659	0.131457	0.174371	0.0506134	0.105029	0.0771725	0.133184	0.0229566	0.026463	0	0	0.360139	0.0499893	0	0.0257242	0	0	0.054491	0	0	0	0	0	0	0	0	0.0274298	0	0	0	0.0630176	0	0	0	0	0	0	0.0810826	0.285167	0.170957	0.210604	0
SRR6028460	0	0	0.0553074	0.0614403	0.17979	0.0598711	0	0	0.118577	0	0	0.0315797	0	0.0800903	0	0	0	0	0.116019	0.0375763	0	0	0	0	0	0	0	0.0408504	0.0329453	0	0	0.0799852	0	0	0	0.0381884	0	0	0	0	0	0	0	0	0	0	0	0	0
SRR6028461	0.384962	0.439617	0.135977	0.30211	0	0.245328	0.178601	0.128734	0.161961	0.51023	0.124716	0.0517604	0.538788	0	0.113134	0	0.182295	0	0	0.123178	0.128734	0	0	0.0519219	0	0.296139	0	0.0669555	0	0	0.101522	0	0.0798755	0	0.205833	0	0	0	0	0	0	0.105377	0	0	0	0	0.0601793	0	0
SRR6028462	0.022924	0.0199456	0.0215926	0.023987	0.116987	0.0934974	0	0	0.0308626	0.102344	0.0594135	0.0986325	0	0	0	0	0	0	0	0	0	0.150984	0	0.024735	0.127931	0	0	0	0.0514488	0.0314334	0	0	0.0253679	0	0	0	0.0499897	0.0246581	0	0.0248124	0	0.0251003	0	0	0.0634536	0.0278958	0	0	0
SRR6028463	0.351506	0.305837	0.496637	0	0	0.358412	0	0	0	0	0	0	0	0	0	0	0	0	0	0	0	0	0	0	0	0	0	0	0	0	0	0	0	0	0	0	0	0	0	0	0	0	0	0	0	0	0	0	0
SRR6028464	0.256114	0.267406	0	0.428784	0.0522804	0.0783436	0.126744	0.068517	0.137923	0.0571712	0.132757	0.165293	0.0674736	0.27947	0.0602143	0.208234	0.129365	0.0983401	0.0337368	0.0655601	0.274068	0	0.0694115	0	0.071464	0.175129	0.232906	0	0	0	0	0	0.0566836	0	0	0	0.027925	0	0.0269348	0	0.0705162	0	0	0.10763	0	0	0.0320296	0	0
SRR6028465	0.307089	0.187034	0.274792	0.0321329	0.0156715	0.109593	0.626879	0.349156	0.413435	0	0.358156	0.214708	0.121355	0.12566	0	0.12484	0.23267	0.353739	0.627	0.786088	0	0.182032	0.416134	0.0497025	0.407017	0.104993	0.0398947	0.363197	0.103381	0.652676	0.0863844	0.0418318	0.0339828	0.280369	0.087571	0.0199723	0	0	0.0807392	0.0830966	0.0845513	0.0672486	0.0199974	0.0430173	0.0425011	0.0560537	0.0384046	0	0
SRR6028466	0.0490955	0.313256	0	0.034248	0	0.10012	0.364442	0.109452	0.330487	0.0547969	0.106036	0	0.129343	0.156254	0.134665	0.0887051	0.144658	0	0	0.104729	0.394029	0	0	0	0	0.111904	0	0	0	0	0.0460353	0	0	0	0	0	0	0	0	0	0	0	0	0.0458489	0	0	0.0818652	0	0
SRR6028467	0.119096	0.259056	0.0934828	0	0	0	0.0982293	0.159306	0.614634	0.0443088	0.077167	0.49107	0.104587	0.0812231	0.0466673	0.215181	0.150391	0	0.287614	0.0508104	0.026551	0.15688	0.349669	0.0214175	0.221544	0.162874	0.0257867	0.138094	0	0.10887	0.111673	0	0	0.111522	0.226413	0.0774571	0	0.0213509	0.0626249	0.150391	0.0546515	0	0	0	0	0	0.0496472	0	0.0275081
SRR6028468	0.0927964	0.222035	0.196666	0.0485497	0.0710344	0.141929	0.746242	0.186191	1.37425	0.0258932	1.08228	0.823484	0.0611184	1.01259	0.136357	0.50299	0.527314	0.386003	0.488947	0.623544	0.0310318	0.122237	1.16317	0.0500637	0.744429	0.285541	0.150693	0.516475	0.0780994	0.795266	0.0652592	0.0632038	0.128362	0.456197	0.330778	0	0.101179	0.0499081	0.0487957	0.100441	0.255498	0.203212	0	0	0.0963226	0.0846917	0	0.0938208	0.0643008
SRR6028469	0	0.591867	0	0	0	0.0990874	0.360683	0	0.130831	0	0	0	0.128009	0.530202	0	0	0.122714	0	0.256018	0.497514	0	0.512036	0	0.209711	0.542317	0	0.37874	0.405648	0	0	0	0	0.107538	0.272993	0	0	0	0.209059	0	0	0	0	0	0.272256	0	0.473018	0	0	0
SRR6028470	0.450223	0.271196	0	0.144954	0	0.353129	0	0.0463255	0	0	0	0.0745048	0.09124	0.33067	0	0.0938605	0	0	0.09124	0.0886525	0	0.2281	0	0.336317	0	0.0473631	0	0.0963769	0	0	0.194843	0	0	0	0.0493799	0	0.0377611	0	0	0	0.0476771	0	0.0451049	0.0970272	0	0	0.0866231	0.0466865	0
SRR6028471	0.064227	0.279412	0	0	0	0.261955	0.158922	0	0.086469	0	0	0.414514	0	0	0	0.174067	0	0	0	0	0	0	0	0.277204	0	0	0	0	0	0	0.180671	0	0	0	0	0	0	0	0	0	0	0	0	0	0	0	0	0.173163	0
SRR6028472	0.534333	0.836837	0.0629126	0.0698888	0	0.912591	0	0.0178685	0.323718	0.0298192	0.207729	0.316115	0.0703854	0.255089	0	0.217221	0	0	0.158367	0.273557	0	0.263945	0	0.417996	0.205007	0.0182687	0.104125	0.130109	0	0.0549509	0.150308	0.200164	0	0	0.0190466	0	0.11652	0.0574754	0.0140486	0	0.0183898	0	0.0347953	0.1497	0.0369758	0.260088	0.0668238	0.144062	0
SRR6028473	0.0421773	0	0	0.0220665	0	0	0	0.169253	0.227134	0	0	0	0.0277792	0.115059	0	0	0	0	0	0	0	0	0	0	0	0	0.136984	0.0293432	0	0.0578336	0	0.0287271	0	0.0888634	0	0	0	0	0.0221783	0	0.0290318	0	0	0	0.0291867	0	0.0263735	0	0
SRR6028474	0.0373872	0.0162648	0.0528238	0	0.0381592	0	0.0693823	0	0.125836	0	0	0.0201077	0.0492486	0	0	0	0.094423	0	0.246243	0	0.0750152	0	0.101326	0	0	0	0.121426	0.234096	0	0.153796	0	0	0	0.052514	0	0	0	0	0	0.0202335	0	0	0.0243462	0	0	0	0	0	0
SRR6028475	0.615348	0.829868	0.492669	0	0.125611	0.219603	0	0.411553	0.828445	0	0	0.397138	0.324229	0.293766	0.940374	0	0	0.196896	0.0405286	0.0787584	0	0.810572	0.16677	0	0.558031	0.168309	0.0799413	0.128431	0	0	0	0.125734	0.0340475	0	0.0438689	0	0.0335468	0	0	0.0666038	0.0847123	0.303195	0.0801419	0.0861985	0.255492	0.0748805	0	0.20738	0
SRR6028476	0.877927	1.06652	1.02977	0	0.405761	0.287131	0	0	0.379118	0	0	0.320719	0.0436399	0	0.837312	0	0	0.254413	0.0436399	0.0424022	0	0.523678	0.0673399	0.0714932	0.369766	0.181229	0	0.0230484	1.35694	0	0.0232983	0.0225644	0.0183306	0	0.0236183	0	0.018061	0.0356355	0.0348412	0.107575	0.0456077	0.925	0.0215735	0	0.0229255	0	0	0.0893201	0
SRR6028477	0.806216	0.927749	0.0734897	0	0.106176	0.875091	0	0.869692	1.78568	0.348326	0	0.783281	0.787932	0	0.672588	0.881045	0	0.133145	0.205547	1.23159	0.0347877	0.719416	0.176209	0.982155	0.0725678	0.497936	0.135145	0.0723733	0	0	0.219473	0	0.0287796	0.292235	0.630383	0.676572	0.0283563	0	0.0273508	0	0.859265	0	0.474195	0.145723	0	0.189884	0	0.0701175	0.0360417
SRR6028478	0.673554	0.455811	0.164483	0.0783097	0.509231	0.534167	0.0925902	0	0.0335855	0	0.193966	0.0805007	0	0	0.175953	0	0.0945051	0.223503	0.0657218	0	0	0	0.169024	0.0538345	0.278434	0	0.259268	0.034711	0.0279939	0	0	0.169911	0.027606	0	0	0.0324491	0.0272	0	0.0262355	0	0.0343427	0.0273148	0.0324898	0	0	0.0607137	0.0311981	0.0336291	0.207432
SRR6028479	0	0.0154486	0	0	0.0543665	0.0724174	0.263603	0.213753	0.286852	0.0990873	0.0920361	0.0763947	0.0935545	0.0968737	0.146106	0.360905	0.156948	0.0454506	0	0	0.332504	0	0.0481207	0	0	0.242823	0	0	0.0199246	0	0	0.0483733	0.0982422	0	0	0	0.0193595	0	0	0	0.0488866	0	0	0	0	0	0	0	0
SRR6028480	0.231314	0.0914822	0.0792292	0.132022	0	0.0428834	0.104065	0	0.198176	0	0.054501	0.113097	0.0277001	0.172097	0	0.0284956	0.0531086	0	0	0.053829	0.196899	0.0554001	0.0284956	0.0907595	0.0586765	0.0575169	0.0546374	0.0292596	0	0	0.0295768	0	0	0	0	0.0273529	0.0458564	0	0	0.0455217	0	0	0	0	0	0	0.0788951	0.0566952	0
SRR6028481	0.420642	0.426989	0.132071	0	0	0.536133	0	0.187554	0.0471927	0	0.0908503	0.640989	0.0923491	0.143438	0	0	0	0	0.369397	0	0	0.277047	0.0950015	0	0.195621	0.239694	0.0910777	0	0	0.0961309	0.0986058	0	0.0387906	0.0492362	0.399841	0	0.0382201	0	0	0.151765	0	0	0	0	0.291084	0.127968	0	0.047254	0
SRR6028482	0.164251	0.160774	0.0966948	0.107417	0.0419106	0.0209347	0.584226	0.631656	0.138207	0	0.266062	0.044169	0.297496	0.476079	0	0	0	0	0.135225	0	0	0	0.111287	0	0	0	0.453437	0	0	0.0563052	0	0	0.0227202	0.34606	0	0	0.0223861	0	0	0	0	0.0224805	0.0267397	0.0287605	0.0568308	0.0499684	0.0513531	0	0
SRR6028483	0	0.0221239	0	0.0532133	0.0648815	0	0.0629172	0.204076	0.1027	0	0.181231	0	0.150726	0.22544	0	0	0	0.0976342	0.0334946	0.0162724	0	0	0	0	0	0.0347744	0.132134	0.0707608	0	0	0	0.0173188	0	0.16072	0	0	0.0138623	0	0	0	0	0	0	0.0178096	0	0	0	0.0685553	0
SRR6028484	0.37034	0.379087	0.102598	0.159564	0.200111	0.0888508	0.188662	0.437098	0.117315	0	0.112921	0.164029	0.258265	0.208	0	0	0.0275091	0.139411	0.0286961	0.0278823	0	0.0573922	0.147601	0	0	0.059585	0.254709	0.454675	0.0733379	0.0298712	0.0306403	0.0296752	0.0482143	0.152994	0.0621223	0	0.142516	0.0234327	0	0.117896	0.0599802	0.0477057	0	0	0	0.0795282	0	0.0587338	0
SRR6028485	0.236072	0.1027	0	0.185264	0	0.0601775	0.0730163	0	0.238368	0	0	0	0.038871	0.0805003	0.034689	0.15995	0	0.0377686	0	0	0	0.038871	0.0799748	0.0636806	0.0823397	0.161425	0	0	0	0.0809256	0.0830091	0.0401973	0	0	0.0420747	0	0	0	0	0	0.0406238	0	0	0	0	0.0718179	0.036904	0	0
SRR6028486	0.187812	0.770366	0.0505443	0	0.136922	0.273575	0.0331941	0.0538335	0.0361218	0	0	0.47619	0.0883562	0.109789	0	0	0.0338806	0	0.106027	0.120191	0	0.123699	0.0181788	0	0	0	0.0348559	0	0	0	0.037737	0	0	0	0.592958	0	0	0	0	0.0145203	0	0	0	0	0.0742664	0.097948	0.100662	0.108506	0
SRR6028487	0.109278	0.42786	0	0	0.0557672	0.167137	0.0675986	0.0730866	0	0	0	0.176317	0	0.0745272	0	0	0	0	0.10796	0.104899	0	0	0	0	0.0381151	0	0	0.152051	0	0	0.0768499	0	0	0	0.311622	0	0	0	0	0.0591399	0	0	0	0	0	0	0.0683316	0	0
SRR6028488	0.279839	0.920992	0.137523	0	0.124181	0.533455	0.16558	0.0976487	0.114662	0	0.0315337	0.510404	0.144243	0.182551	0	0.0164873	0	0	0.256431	0.0934345	0	0.112189	0	0.0131281	0.101849	0.0166393	0.158063	0.0677171	0.0409597	0	0.102677	0.0331476	0.013464	0	0.48574	0	0.06633	0	0.0127956	0.131692	0	0	0	0.136348	0.033678	0.162862	0.136944	0	0
SRR6028489	0.0345357	0.0150243	0	0	0.0176244	0.0352142	0.106818	0.138588	0	0.0192731	0.0895082	0.0742965	0	0.14132	0	0	0	0.0663034	0.113731	0.0884046	0	0	0	0.149056	0.144549	0.0472306	0	0	0.0193773	0	0.0242873	0	0.0191088	0	0	0	0.0188278	0	0	0.056071	0	0.0189072	0	0.024189	0.0955948	0	0	0.023278	0
SRR6028490	0.70496	0.920052	0.201218	0.0111765	0.196232	0.239603	0.0264293	0.05715	0.0575206	0.0476864	0.0415247	0.0689353	0.0281398	0.276813	0	0.043422	0	0	0.140699	0.0273418	0	0.253259	0	0.0230501	0.134118	0.05843	0.222019	0.0891723	1.23456	0.0292922	0.210324	0.13095	0	0.0450085	0.0152295	0	0.0465844	0	0	0.0115611	0.0588175	1.2397	0	0.0149623	0.177394	0.168971	0.0267159	0.0431965	0.0296051
SRR6028491	1.04007	0.92907	0.0130622	0	0.0566158	0.353501	0.171568	0.129848	0.1867	0	0.107824	0.760749	0.109603	0.226984	0	0	0	0.266237	0.109603	0	0	0.164405	0.0751674	1.03246	0.193475	0.0379303	0.108094	0.0192957	0.0311234	0	0	0.151124	0.030692	0	1.18636	0	0.0302407	0.0149166	0	0.01501	0	0	0	0	0.0191927	0	0	0.112165	0
SRR6028492	1.17768	1.47743	0	0	0.0279534	0.474741	0.135536	0.219809	0.294979	0.0917051	0.106474	0.765952	0.0721538	0.373569	0	0	0	0.315484	0.324692	0.245376	0	0.0721538	0.037113	1.27072	0.0764209	0	0.320222	0	0	0	0	0	0.0303077	0	1.21056	0	0.029862	0.0294597	0	0.029644	0	0	0.0356695	0.0767303	0.303238	0	0	0	0
SRR6028493	1.00031	0.575769	0.130461	0.0805154	0.219901	0.486446	0.133277	0.102927	0.455815	0.0171766	0	0.165536	0.0810876	0.209911	0.0361818	0.0208541	0.0194334	0	0.121631	0.118182	0	0.162175	0	0	0.193237	0	0.0399856	0.0856528	0.94982	0.0211021	0.173163	0.0419272	0.0510904	0.021616	0	0.0200179	0.0838984	0	0.0323693	0.0333144	0.021186	0.539215	0	0.0862308	0.234289	0.168544	0.0962304	0.165966	0.0213274
SRR6028494	0.247247	0.161343	0.145555	0.258712	0	0.126052	1.2618	1.44692	1.24826	0.0344949	0.801006	0.166219	0.529243	0.843109	0	0	0.117081	0	0.162844	0.0791129	0	0.122133	0.460683	0	0.172475	0.0422665	0.441656	0	0	0.0423782	0	0.0842003	0	0.607746	0.0440663	0	0	0	0.325028	0	0.170187	0	0	0	0.0855475	0.112826	0.154604	0	0
SRR6028495	0.425541	0.274498	0.0621973	0.0230314	0.037442	0.164583	0	0.0196281	0	0.0163779	0	0.126271	0.048323	0.04003	0	0.00994218	0	0	0.0579877	0	0	0	0	0	0	0	0.0571893	0.0306262	0.732755	0.0201208	0.0103194	0.0499719	0	0	0	0	0.0159994	0	0.015432	0	0.0303012	0.353472	0	0.0205552	0.0203086	0.0535689	0.0183511	0	0
SRR6028496	1.0437	1.40821	0.270706	0.158275	0.169823	0.632356	0.0374277	0.0809326	0.101822	0.0337654	0.058805	0.0813519	0.19925	0.185688	0	0.102486	0.0191009	0.01936	0.2391	0.1936	0.0202332	0.179325	0.0409946	0.0326423	0.168827	0.062059	0.373364	0.168375	1.49371	0.103705	0.276575	0.103024	0.0334775	0	0	0	0.148433	0	0.0795386	0	0.083294	1.3581	0.0788001	0.0211888	0.209346	0.11044	0.208085	0.142736	0.0209625
SRR6028497	0.164322	0.0714862	0.116084	0.0429854	0	0	1.16896	1.64851	0.497761	0	0.69206	0.0883762	0.59525	0.78447	0	0	0.259377	0.262895	0	0.262895	0	0	0.612346	0.0443259	0	0	0.37358	0	0	0.112659	0.231119	0.16788	0	0.69242	0.175721	0	0	0	0	0	0	0	0.0535026	0.0575459	0	0.0999802	0	0.0553786	0
SRR6028498	0.190809	0.110679	0	0.133105	0	0.0324264	0.472134	1.10601	0.428146	0	0.247266	0	0.544582	0.30364	0	0	0.0401582	0.0407029	0.335127	0.0814058	0	0.209455	0.603317	0.0686279	0.0887367	0.130474	0.123943	0	0	0.0436064	0.0894581	0	0	1.02738	0	0	0	0	0.133779	0	0	0	0	0.044548	0	0	0	0	0
SRR6028499	0.0579213	1.73866	0	0	1.41881	1.18118	0.824084	0.54234	0.350908	0	0.562943	0.186909	0.305189	0.592532	0	0	0.329137	0.556001	1.03001	0.778402	0.0387386	0.991865	0.667153	0	0.0808095	0.0792125	0.451481	0.443261	0	0.595663	0.0814665	0.157801	0	0	0.0412928	0	0	1.52642	0.0609142	0	0.438558	0	0	0.0405683	0.240489	0.281933	0.217309	0.0780809	0
SRR6028500	0.062981	0.200927	0	0	0.407116	0.235467	0.571408	0.336981	0.508749	0	0.680132	0.158073	0.884931	0.229082	0	0	0.212082	0.268698	0.13827	0.376177	0.0280817	0.193579	0.17069	0	0.351475	0.114843	0.436374	0.175266	0.0235583	0.172719	0.38386	0.142988	0.0232318	0	0.0897998	0	0.0228902	0.429054	0	0.0227231	0.346813	0	0.0273418	0	0.116221	0.127734	0.0525095	0.339607	0
SRR6028501	0.115498	0.48236	0.304612	0.0241707	0.306495	0.730154	0.857354	0.0617972	1.11956	0	0.478948	0.323011	0	1.03975	0.0543088	0	0	0.591303	1.5214	0.0886954	0.0308986	0.0304281	1.03297	0	1.16019	0.094772	0.0300092	0.707106	0	0	0	0	0	1.07071	0.724589	0.0600935	0.0755588	0	0.0242931	0.300029	0.286201	0	0	0	0.0959093	0.0843282	0.202218	0.0622788	0
SRR6028502	0	0.348916	0.0179871	0.0799263	0.194904	0.31154	0.921391	0.434239	0.951237	0	0.791879	0.739463	0.377317	1.32839	0	0	0.313482	0.513263	1.25772	0.366616	0	0.201236	0.362277	0	0.905832	0.208925	0.297698	0.584555	0	0.0261846	0.349163	0.0260128	0	0.429158	0.46287	0	0.0208211	0	0	0.206692	0.184021	0	0	0.0802499	0.211432	0.116188	0.0477632	0.334653	0
SRR6028503	0.213754	0.356466	0.151005	0.111833	0.0727228	0.181628	0.198341	0.166789	0.215834	0	0	0.210764	0.0234642	0.0971867	0	0	0	0.159591	0.140785	0.0911949	0	0.0938567	0.144828	0	0.198815	0	0.138847	0.0991408	0.0199889	0.0977002	0.225485	0	0	0.02502	0	0	0	0.172443	0	0	0.0245222	0	0.0231992	0.0249524	0	0.346818	0.0891073	0.0480254	0
SRR6028504	0.614105	0.82056	0.278891	0.321291	0.201467	0.368993	0.122105	0.205361	0.369095	0	0.270006	0.117957	0.346687	0.239325	0	0	0.0692389	0.0982493	0.317796	0.0842137	0.0146687	0.187789	0.0445805	0.0118325	0.0611983	0.0299944	0.299175	0.0762928	0	0.0601473	0.123392	0	0	0	0.140722	0	0	0.271302	0	0.0237391	0.0603866	0	0	0	0.166949	0.186823	0.137143	0.25131	0
SRR6028505	1.40603	1.80843	0.172744	0.287849	1.16989	0.389579	0.0567235	0.163543	0.0823017	0.0341154	0.118829	0.131512	0.100658	0.270995	0.0359313	0	0	0.0391212	0.382499	0.0391212	0	0.0201315	0	0.758553	0	0.0209007	0.138981	0	0.0685996	0	0	0	0.0676489	0	0.0217907	0	0.099981	0.197268	0.0321452	0.909803	0	0.0502015	0	0.0214084	0	0.037195	0.0955642	0.164817	0
SRR6028506	0.697683	0.823836	0.0469403	0.0521454	0.457772	0.0254068	0	0.03333	0	0	0	0	0.0328225	0	0	0	0	0	0	0.0637833	0	0	0	0.1882	0.0695272	0	0	0	0.0279612	0	0	0.0339424	0.0551474	0.0349988	0	0	0.0815046	0.0536044	0	1.05183	0	0	0	0.0349043	0	0	0	0.0671795	0
SRR6028507	0.0814013	0.478071	0.0958423	0.234234	0.0830822	0.207501	0	0.217769	0.109591	0	0.0263716	0	0.0536133	0	0	0	0	0	0.134033	0	0	0.0536133	0.0551531	0.021958	0	0	0.0528752	0	0	0	0	0	0.0450397	0	0	0	0.0443774	0	0	0	0	0	0	0	0	0	0	0.109733	0
SRR6028508	0.399653	0.413962	0.43022	0.238963	0.116544	0.174645	0.164815	0.330935	0.0768649	0	0.12331	0.0614123	0.175482	0.415333	0.0223718	0.0515778	0	0	0.426171	0.0974317	0	0.275758	0.154733	0	0.212412	0	0.148343	0.105921	0	0	0.0267673	0.0518485	0	0.187118	0.027135	0.0247547	0	0	0	0.0411977	0.0261993	0	0	0	0.0526781	0.0926344	0.119002	0.10262	0.0263742
SRR6028509	0.290575	0.816811	0.0421077	0.467769	1.00379	1.18514	0.967874	1.94341	0.993053	0.199581	0.579309	0.216385	1.53105	0.15244	0.0262756	0.0302889	0.649186	0.600774	0	1.25877	0.0298986	1.14829	1.18127	0.120589	0.155923	0.0611366	0.929215	0	0.125413	1.01142	0.0943144	0.0913438	0.197879	0.0313956	0	0	0.21934	0.120214	0.117535	0.314512	0.92313	0.0734219	0.0582217	0.0939325	0.0309351	0.135998	0	0.0301316	0
SRR6028510	0.829915	0.481392	0.758028	0	0.0513365	0.230787	0.217798	0.403679	0.304723	0.0280694	0.22813	0.0270514	0.165638	0	0	0	0.412846	0.193129	0.0331276	0.0643763	0	0.265021	0.102237	0.108543	0.0350868	0	0	0	0.0564424	0.551748	0.0707441	0.205548	0.0556601	0.247269	0.143432	0.425263	0	0	0	0.0272206	0.0346215	0.055073	0	0.105687	0	0.550859	0.25161	0	0
SRR6028511	0.965135	2.42989	0.0580266	0.816506	2.22163	0.649085	0.558918	1.59314	0.939966	0	0.45238	1.1265	1.21723	1.45649	0.0482788	0	0	0	1.29838	0.42052	0.0274679	1.35248	0	0.0664712	1.23192	0.365081	1.06709	0.628596	0	0.253416	1.47299	0.307698	0	0.0576863	0.234232	0	0	1.3032	0.25915	1.33358	0.0848081	0.0224843	0	0.661602	1.33575	1.2994	0.89883	0.941186	0
SRR6028512	0.540336	0.587667	0.159049	0.530055	0.930646	1.30851	1.71302	1.89727	0.591059	0	0.568922	0	1.24558	0.092127	0.238195	0.0915256	1.19406	0.778024	0	0.907695	0.0451731	0.845218	1.00678	0.072878	0	0.230924	0.658091	0	0.0757931	1.3429	0.0474991	0.0920061	0.0747427	0	0.0963031	0	0.110465	0.0363257	0.035516	0.182765	1.16228	0.184886	0	0.0946135	0.0934782	0.164381	0	0	0
SRR6028513	0.392548	0.822816	0.31933	0.168034	0.036423	0.272904	0.640182	1.00243	0.960888	0.0199152	0.855532	0.0575786	0.916654	0	0.104876	0	0.38304	0.52526	0.023504	0.228374	0	0.963662	0.459401	0.0385054	0	0.048804	0	0.0248272	0	0.929726	0.200771	0	0.0394906	0.501248	0.178088	1.02121	0.019455	0	0.0375301	0.0386259	0.0491276	0.019537	0	0	0.0740845	0.825091	0.602494	0.120267	0.0247278
SRR6028514	0.413852	0.22742	0.1231	0.0455834	0.15562	0.155467	0.080844	0.0582716	0	0.0729335	0.0564529	0.0468588	0.0286921	0	0	0	0	0	0.114768	0.0557568	0	0.0573842	0	0	0.0607779	0	0.0565942	0	0	0.0298671	0	0.118684	0.0482076	0	0	0	0	0	0	0.165032	0	0	0	0	0.0301458	0	0	0.0587257	0
SRR6028515	0.39592	0.489525	0.392554	0	0	0.361204	0.0773411	0.529594	0.140271	0	0.243031	0.112071	0.356836	0.113691	0	0	0.210508	0.0266705	0.0274489	0.0800114	0	0.274489	0.31061	0.0449683	0.116289	0	0	0.0289943	0	0.314303	0.117234	0	0	0.351227	0	0.189735	0.0227203	0	0.0219146	0	0	0	0	0.0583799	0	0.27893	0.0260599	0	0
SRR6028516	0.837335	0.65104	0.503429	0.167776	0.109101	0.199822	0.705321	1.45367	0.383764	0	1.10817	0.11498	0.915245	0.145803	0.167544	0.0241418	1.01237	0.433243	0.0704034	0.0684068	0	0.398953	0.724255	0.0768924	0.0497114	0.0974579	0	0.0495781	0.0399841	1.14816	0.0751733	0	0	0.850811	0.0508039	0.393953	0	0	0	0.0192832	0.024526	0	0	0.074869	0.0246568	0.520309	0.512446	0	0.0246898
SRR6028517	0.0918812	0.12791	0	0	0	0.281059	0.113674	0.221225	0.09896	0.0205103	0.0476268	0.0988318	0.0484125	0.175456	0	0.049803	0.13923	0	0.0484125	0.235198	0.0245806	0.096825	0	0	0	0.22618	0.143238	0	0	0	0.0516925	0.45058	0	0.0258113	0	0.143418	0.0601088	0	0	0.01989	0	0	0.0478658	0.0257416	0.0508654	0.156532	0.0229814	0.123861	0
SRR6028518	0.0457321	0.45759	0	0.0478528	0	0.0699459	0.254606	0.58114	0.492555	0	0.35558	0.319746	0.54217	0.717352	0	0.557741	0.548619	0.0585326	0.301205	0.497527	0.642313	0.0602411	0.0619712	0	0.159509	0.500342	0.118823	0.127265	0	0	0.128645	0.218038	0	0.0963531	0	0.416403	0.0249317	0	0.0240476	0	0.0944363	0	0.327584	0.128124	0.506346	0.250428	0.371753	0.801441	0
SRR6028519	0.0479156	0.312676	0.157965	0	0	0.170999	0.622446	0.705026	0.774107	0	0.589882	0.412322	0.978317	0.686245	0	0.422045	0.635319	0	0	0.551945	0.672979	0.0946759	0	0	0.20055	0.917404	0.0311241	0.100006	0	0.098553	0.505451	0.228448	0.0530239	0	0.0341596	0.342795	0.0261221	0	0	0	0.131927	0	0.530438	0.402724	0.298418	0.291538	0.149808	0.904298	0
SRR6028520	0.116738	0.338571	0.0366529	0.0203586	0.139007	0.198387	0.79435	1.04102	1.25732	0	0.907674	0.272067	1.56338	1.40654	0.0228717	1.02824	0.76164	0.0498046	0.0512582	0.796873	1.04102	0.28192	0.0263652	0.0209935	0.380027	0.798251	0.151658	0.189504	0	0.0533573	0.355752	0.768605	0	0.0819854	0.0554828	0.961702	0.0848561	0.0418565	0.0204617	0.0210592	0.160709	0.0213035	0.988249	0.190783	0.45777	0.42617	0.462312	0.89176	0.0269636
SRR6028521	1.04341	1.19062	0.112782	1.0381	0.384082	0.261617	0.126973	0	0	0.0190915	0.132997	0.0735962	0	0.209981	0.0201077	0.0463579	0	0	0	0	0	0.24785	0	0.0922821	0.0715931	0.0233927	0.13333	0.0476007	0	0.0703636	0.312759	0.0233006	0	0	0.0975554	0	0.0186503	0.018399	0.0179889	0.111085	0.0941914	0.037458	0	0	0.0473469	0.145704	0.0427833	0	0
SRR6028522	1.13329	0.778459	0.112366	0.769757	0.507321	0.364912	0.147589	0	0.294443	0	0.257651	0.40634	0.0523802	0.216955	0	0.0269423	0	0	0	0	0.0265951	0.0523802	0.0538846	0	0.110956	0.0271908	0.129148	0.0276646	0.0223111	0.0545252	0.279645	0.108335	0	0	0.113395	0	0	0	0.0209096	0.0430403	0	0	0	0	0.137585	0.0967775	0.0994593	0.187616	0.0275538
SRR6028523	0.0830021	0.036109	0	0	0	0.0423164	0	0	0.0838095	0.231603	0	0.089281	0	0	0	0.0843565	0.0786096	0.0265586	0	0	0.111026	0	0	0.0223898	0	0.0567564	0	0	0	0	0.0291857	0	0	0.0291462	0	0	0	0.133921	0	0	0.0571327	0	0.0540503	0.0290675	0	0.0505018	0	0	0
SRR6028524	0.0114347	0.119389	0.0538532	0.011965	0.070025	0.0116594	0	0	0.0923677	0.0765758	0.0740902	0.0983979	0	0	0	0.0619804	0.0866368	0.0292706	0.0150625	0.0878119	0.0917725	0	0	0	0	0.07819	0.0594205	0.031821	0	0	0.032166	0.109035	0.0253076	0	0	0.0297475	0	0.0122997	0.0481023	0	0.125934	0	0	0.0640715	0	0	0	0.0616584	0
SRR6028525	0.156194	0.462061	0.117698	0.130749	0	0.0955573	0.154593	0.167143	0.252341	0.0697329	0.161926	0.100806	0.205747	0	0	0	0	0.0799649	0	0	0	0.0822989	0.465644	0	0	0	0.527578	0	0	0	0	0.0425535	0	0.0438779	0	0	0	0	0.0657057	0	0	0	0	0	0	0.228083	0.0781344	0	1.34206
SRR6028526	1.16255	1.04523	0.255509	0.527134	0.09888	0.158053	0.14383	0	0	0	0.0753266	0.0833666	0	0.290715	0.0227771	0.0262561	0	0	0.0255231	0	0	0.0510462	0	0.0209067	0.0810976	0	0.0251717	0	0.0217429	0	0.109009	0	0.0214416	0	0.221013	0	0.0211263	0.0208417	0	0.0838882	0.026674	0	0	0	0	0.0471564	0.193853	0	0
SRR6028527	0.546748	0.570855	0.0441425	0.751905	0.0797198	0.509705	0.367205	0.919407	0.715058	0	0.58706	0.823352	0.761364	1.10799	0	0.0635052	0.0197263	0.459858	0.905406	0.819747	0	1.15233	0	0.1517	0.697419	0.170909	1.76559	0.239095	0.0175297	0.0642602	0.153801	0	0.0518603	0.0219418	0.06682	0	0.0340651	0.0840155	0.0164286	0.0169082	0.0215053	0	0.0406901	0.175061	1.081	0.399197	0.156289	0.484344	0.108244
SRR6028528	0.812575	0.589168	0.127564	0.850255	0.138226	0.13809	0.251327	1.44923	0.364657	0	0	0.437022	0.267593	0.554174	0	0	0	0.520008	0.178395	0.086668	0	0.535186	0	0.584513	0.188945	0	1.05564	0.0942195	0	0	0.0952408	0	0	0	0	0	0.0738316	0.145674	0	0	0	0	0	0	0.749736	0.164801	0.254052	0	0
SRR6028529	0.499898	0.25372	0	0.523079	0	0.339813	0.412312	0.891571	0.280423	0	0.701792	0.672143	0.329248	0.568215	0	0	0.10521	0.213273	0.329248	0.479865	0	0.164624	0	0	0.11624	0.284856	0.595311	0.115928	0	0.285609	0.117185	0	0.0460994	0.0585131	0.0593972	0	0.0454214	0	0	0	0	0	0	0.0583552	0.576549	0.152079	0.0520978	0.393102	0
SRR6028530	0.857762	0.952198	0.612925	0.897537	0.633964	0.180955	0.548903	0.237386	0.557493	0.46218	0.306636	0.572679	0.818199	0.403442	0.556321	0	0.298802	0.0757138	0.662352	0.227141	0	0.233771	0	0	0.0825321	0	0.153702	0	0	0	0.416016	0.161165	0.0327313	0	0	0	0.29025	0.159077	0.34217	0.128058	0.610781	0	0	0	0.245616	0.143972	0.221942	0.398727	0
SRR6028531	0.877496	1.01245	0.916375	1.19763	1.09031	0.466819	0.236006	0.408266	0.308185	0.66003	0.247202	0.328305	0.175896	0.572431	1.16608	0	0.0481774	0.244154	0.753841	0.170908	0	0.402049	0	0.0205831	0.479054	0	0.545206	0.0265428	0.0428127	0.0261571	0.348796	0.0519709	0.0422194	0	0.108796	0	0.395186	0.0820762	0.0802468	0.103237	0.131306	0.0835481	0	0.0534437	0.396018	0.0696397	0.143139	0.411447	0
SRR6028532	0.309969	0.719191	0.340629	0.594629	0.448191	0.0790148	0.0319575	0.069104	0.0695521	0.374796	0.167368	0.111139	0.170129	0.211398	0.759126	0	0.0652369	0	0.204155	0.0330608	0	0	0	0	0.0720762	0.0353259	0.0671148	0	0.0289863	0	0.145324	0	0.0571692	0	0	0	0	0.0555696	0.0814965	0.0279587	0.0711203	0.0282831	0	0	0	0.062866	0.129216	0	0
SRR6028533	1.7668	2.26195	1.42645	2.58822	1.62296	0.56619	0.124907	0.101285	0.0679615	1.85929	0.130832	0.271494	0	0.413127	1.69122	0	0.12749	0.0646095	0.166238	0.0323047	0	0	0	0.108936	0	0	0.16395	0	0.16994	0	0.248501	0	0.0837926	0	0	0	0.908164	0.162896	0.0530884	0.163915	0.138988	0.110545	0.0328722	0	0.104797	0	0.189391	0.136099	0
SRR6028534	0.092955	0.0808779	0	0	0.0379498	0.075825	0	0.596829	0.325379	0	0.14455	0.37995	0.416316	0.177506	0.152981	0.50385	0.0234762	0.404509	0.0489783	0	0.0497357	0	0.0755775	0	0	0.279673	0	0	0	0.101968	0	0.0506495	0	0	0.053015	0.386917	0	0	0	0	0	0	0.532678	0	0	0.0226231	0.0464999	0	0
SRR6028535	0.0822779	0.143176	0	0.172186	0.251931	0.335578	0.203586	0	0.221542	0	0	0.177004	0.433525	0	0	0.891953	0	0.210615	0	0.210615	0	0.108381	0	0.088778	0	0.225045	0	0	0.184658	0	0	0	0	0	0	0	0.0897106	0	0	0	0	0.450446	0	0	0	0	0.205794	0	0
SRR6028536	0.473109	0.843862	0.0222816	0.792075	0.144863	0.265322	0.585324	0.632844	0.509558	0	0.766365	1.0178	1.05945	1.48423	0	0.0961658	0.0298715	0.575256	1.24641	0.696362	0	0.498565	0	0.255243	0.52805	0.194105	1.0756	0.460805	0	0.0973091	0.133086	0.128894	0	0.0332264	0.168642	0	0	0.0763347	0.0248777	0	0.0325654	0.0518024	0	0	0.785739	0.403002	0.177501	0.605886	0
SRR6028537	0.277637	0.422739	0.152549	0.411558	0.377827	0.141546	0.14312	0.464219	0.778716	0.0258232	0.899461	0.0995466	0.396197	0.31558	0	0	0.555105	0	0.213337	0	0	0.121907	0.282168	0	0.290511	0.0632822	0.120228	0.160963	0	0.158624	0.130166	0	0	0.162487	0	0	0.0252265	0	0	0.250423	0	0.0253329	0	0.0324097	0.0960624	0	0.0578689	0.0935673	0.44889
SRR6028538	0	0.58071	0.0273332	0.0303641	0.0296177	0.458623	0	0.116448	0	0	0.0376044	0	0.0764496	0.039581	0.0341123	0.0196613	0	0	0	0	0	0.0382248	0	0	0.0809708	0	0.150794	0	0	0	0	0.0197645	0	0	0	0	0	0	0	0.0157045	0	0	0	0.0406493	0	0	0	0	0
SRR6028539	0	0.319329	0	0	0.0749182	0.474016	0	0	0	0	0	0	0.0966901	0	0	0	0	0	0.0644601	0.15658	0	0	0	0	0	0.133846	0.127145	0	0	0.0335499	0.103241	0.0666595	0	0	0	0	0.0266778	0	0	0.0794492	0	0	0	0.0685486	0.135452	0	0.0305991	0	0
SRR6028540	0.0928103	0.484512	0	0.097114	0.221029	0.630891	0	0.165528	0.333202	0	0.0801807	0.332771	0.285262	0.253186	0	0	0	0.079192	0.0407517	0.277172	0	0.163007	0.0419222	0	0.0863236	0.211544	0.200954	0.0430461	0	0.254523	0.0435127	0.0842844	0.0342349	0	0	0	0	0.0665541	0.0650707	0.0334853	0	0.0338738	0	0	0.085633	0	0.193448	0.208522	0
SRR6028541	1.27486	0.501431	0.46059	0.566484	0.249543	0.569823	0.0432121	0.0700805	0.587792	0	0.0452622	0.507194	0.20704	0.262027	0	0.544298	0	0.022352	0.299058	0.827025	0.0700805	0.230044	0.0709954	0.0188435	0.0487298	0.214951	0.136126	0.364494	0	0	0.49126	0.0237894	0	0	0.273904	0	0	0	0	0.113415	0.0721253	0	0.0227447	0	0	0.0212515	0.0873614	0.21188	0
SRR6028542	0.807155	0.327733	0.456167	0.619361	0.192225	0.329205	0	0.0539837	0.742562	0	0.0697318	0.448578	0.0354411	0.073397	0	0.747409	0.0169876	0	0.0177205	0.223834	0	0.354411	0	0	0	0.312759	0	0.336928	0.015096	0	0.189211	0	0.0148868	0	0.287715	0	0.0146678	0.0289405	0	0.0436823	0	0	0	0.037689	0.0186184	0	0.151415	0	0
SRR6028543	0.199405	0.381695	0.507127	0.52163	0	0.386314	0.123351	0.026673	0.375844	0	0.0516811	0.42898	0	0.135994	0.28129	0.162127	0	0.204175	0.236402	0	0	0.105067	0.0270212	0.0215159	0.0556405	0.0818114	0	0.0554914	0.0895061	0	0.0560929	0	0	0	0	0.389065	0.108709	0	0	0	0.192159	0.152835	0.207762	0.111732	0	0.0485305	0	0	0
SRR6028544	0.258047	0.252586	0	0.0843792	0.230454	0	0.957759	1.42383	0.542828	0	0.564297	0.034696	0.934767	0.725949	0	0.0437097	0.773907	0.412844	0.106223	0	0.949222	0.0424894	1.09274	0	0.675033	0.0220564	0.0209522	0	0	0	0.022684	0	0	0.498374	0.0919825	0	0.0703396	0	0	0.0349131	0.0222027	0	0	0.158145	0.0446422	0.137381	0	0.0434827	0.98344
SRR6028545	0.105059	0.159967	0	0.0824483	0	0	0.292451	0	0.282884	0.23452	0	0.0282517	0.103793	0.214951	0	0.320321	0.431165	0.0672328	0	0.134466	0	0.0691952	0	0.113359	0	0.071839	0	0	0	0	0	0	0	0	0	0	0	0	0.165732	0	0	0	0	0	0	0	0	0	0
SRR6028546	0.141171	0.368489	0	0.0844101	0	0	0	0.0269764	0.0543027	0	0.104538	0.021693	0.0531312	0.30259	0.047415	0.163972	0	0.103249	0.106262	0	0	0	0.0546572	0	0	0.0551613	0.1048	0.0280613	0	0	0.31202	0	0	0	0.0287551	0.236094	0.0219892	0.0867718	0	0	0.194345	0.0441639	0.0525313	0.310757	0	0.19633	0	0	0
SRR6028547	1.8191	0.700936	0.024478	0.0815768	0.0530476	0.344471	0.192906	0.347612	0.0699733	0	0.134705	0.503155	0.239623	0.177232	0	0	0	0.133044	0.136928	0	0	0.136928	0	0	0.362563	0.106619	0.0337606	0.144637	0	0	0.109653	0.353999	0	0.0730033	0.0741064	0	0	0	0	0	0	0	0	0.0364031	0.143865	0.221363	0.324997	0.140128	0
SRR6028548	2.09513	1.85281	0.0647035	0.143757	0	0.385234	0	0.0459428	0.0924815	0	0	0	0.13573	0	0	0	0	0.0879202	0.13573	0	0	0	0	0	0.0958377	0	0.178481	0	0	0	0	0.0935738	0.0380081	0.0964861	0	0	0	0	0	0.0371758	0	0	0	0	0	0.0835911	0.171815	0.231504	0
SRR6028549	0.238606	0.0889737	0	0.249671	0.104371	0.0695125	0.463886	0.729523	0.458909	0	0.287119	0	0.381657	0.395198	0	0	0.516524	0.196324	0.0224504	0.0218137	0.159583	0	0.785237	0	0.285338	0.0233082	0	0	0.0382507	0.0701094	0	0.0232165	0.0754411	0.167573	0.0243007	0	0.0743317	0	0	0.0184473	0	0	0	0.0477488	0	0	0	0.0459505	0.307052
SRR6028550	0.47471	0.460691	0.0859886	0.382095	0.298161	0.0558504	0.609894	1.44093	0.663685	0	0.615167	0.0785571	0.913924	0.921445	0.0429261	0	0.530284	0.864636	0.0240506	0.0467371	0.757099	0	0.692758	0	0.305676	0.0749087	0	0.0254047	0	0.0751066	0	0	0.0404091	0.743714	0.0520656	0	0.0199074	0	0	0	0	0	0	0.102304	0.202153	0.11109	0.0456672	0.0492257	0.733785
SRR6028551	0	0.348466	0	0	0	0.350031	0	0.153063	0	0	0.296572	0	0.376831	0.234121	0	0	0	0.146458	0	0	0	0	0	0	0	0	0.371643	0	0	0.0784526	0	0.155876	0	0	0	0	0	0.0615426	0	0	0	0	0	0	0.316739	0.0696232	0	0	0
SRR6028552	0.812338	0.427797	0.161086	0.201317	0.0436375	0.784703	0.0528955	0	0	0	0	0.0689834	0.0563189	0.174951	0	0	0.0809841	0	0.0844784	0	0.0571898	0	0	0	0.0894744	0	0.249946	0	0.383821	0	0.120269	0.0291203	0	0	0	0	0.0466169	0	0.0224819	0	0	0.444729	0	0.0598911	0.0591724	0.130068	0.0267345	0.115271	0.0296257
SRR6028553	0.606713	0.582495	0.0394122	0.481608	0	0.341314	0.258834	0.0559694	0.22533	0	0.0542226	0.0900151	0.165351	0.0570726	0	0	0	0.0803309	0.248027	0	0	0.137793	0	0	0.0583767	0.0858345	0	0.0582202	0	0	0.117703	0.0569977	0	0	0	0	0.0912443	0	0	0	0	0	0	0	0.0579097	0.0509171	0.026164	0.0564055	0
SRR6028554	0.47848	0.208157	0	0.312918	0	0.182955	0	0.120005	0	0	0.0775067	0	0.196963	0.122371	0	0	0	0.076551	0.118178	0	0	0	0	0	0	0	0	0	0	0	0.0841231	0	0	0	0	0	0.0326065	0	0	0.0647371	0	0	0	0	0	0.145564	0	0	0
SRR6028555	1.54955	0.753419	0	1.6214	0.0930321	0.371763	0.11277	0.304812	0.122715	0	0	0.19609	0.480272	0.497312	0	0	0	0.233326	0.240136	0	0	0.540306	0	0	0.508675	0.311639	0.296038	0	0	0.0624925	0.384608	0.0620824	0	0	0.0649819	0	0.049692	0	0	0	0	0	0	0	0.189227	0	0.227985	0.24575	0
SRR6028556	1.89345	1.24516	0.0414764	2.48808	0	0.830628	0.27239	0.323954	0.0889241	0	0.0570624	0.307871	0.290019	0.150154	0	0	0	0.225435	0.377025	0	0	0.319021	0	0.0475124	0.245736	0.09033	0.11441	0.0612694	0.0741194	0.0603791	0.123867	0	0	0	0	0	0.0480115	0	0	0	0.0606193	0	0	0	0	0.214335	0	0.237439	0
SRR6028557	0.586925	0.589234	0.21263	0.992075	0.0691206	0.322246	0	0	0	0.403129	0	0	0	0	0	0	0	0	0	0	0	0	0	0.0487149	0	0	0	0	0	0	0	0	0	0	0	0	0	0.194254	0	0.195469	0	0	0	0	0	0	0	0	0
SRR6028558	0.858114	1.04134	0.616844	1.25234	0.460965	0.391435	0.0558762	0	0	0.176431	0	0	0	0	0	0	0.0570318	0	0.0297463	0	0	0	0	0.0974639	0	0	0	0	0.0760218	0	0	0	0.0749682	0	0	0	0.0738657	0.0728707	0	0.415517	0	0.0247258	0	0	0	0	0	0	0
SRR6028559	0.330691	0.153454	0.0830629	0	0.0450026	0.0899168	0.218201	0.117958	0	0	0.114276	0	0.0580808	0.120283	0	0	0	0	0.174242	0	0	0.0290404	0	0	0.0615157	0.0602999	0.0572812	0.0613507	0	0	0.279071	0.120125	0	0	0	0	0	0.0237138	0	0.0477244	0	0	0	0	0.0915353	0.241447	0.0275709	0	0
SRR6028560	0.0621137	0.0810654	0.0877595	0	0.0633963	0	0.153692	0.16617	0.125436	0	0.0402459	0	0.0409099	0.508336	0	0	0	0	0.245459	0	0.083085	0.0818198	0	0	0.0866586	0.127419	0.12104	0	0	0	0	0.0423058	0	0	0	0	0	0	0	0.0672304	0	0	0	0	0	0.226755	0.0776795	0.0837325	0
SRR6028561	0.960188	1.36455	0.331622	0.133962	0.196003	0.358986	0.197989	0.428125	0.344721	0	0.248858	0.344275	0.295124	0.742159	0	0.0433714	0	0	0.379445	0.0819298	0	0.379445	0	0	0.491193	0.0875429	0.831602	0.979752	0	0.0877742	0.225085	0.130797	0	0.0899121	0.0456353	0	0	0.068855	0.0336601	0.138571	0.132185	0.0700897	0.0833689	0.0896694	0.310077	0.350531	0.160109	0.388315	0
SRR6028562	1.00679	0.405549	0.439038	0.409686	0.26641	0.399223	0.276798	0.548661	0.200807	0	0.217447	0.360985	0.663103	0.381461	0	0.0252647	0.0235435	0.238629	0.221034	0.0238629	0	0.491187	0	0.482814	0.442201	0.203982	0.508646	0.0518841	0	0.10226	0.262233	0.101589	0	0.0261878	0.186084	0	0.243943	0.180492	0.0196077	0.242162	0	0	0	0.104468	0.258037	0.499134	0.326433	0.251335	0.0258382
SRR6028563	0.490383	0.396194	0.445407	0.604752	0.160878	0.410729	0	0.234268	0.471575	0	0	0.26374	0.230701	0.214997	0.041176	0	0	0.0896632	0.0922803	0.0224158	0	0.276841	0	0.548022	0.0488688	0.0479031	0.273029	0	0.0196532	0.0240148	0.221698	0	0.0193808	0	0.299657	0	0.0381916	0	0.0184187	0.0568693	0.0723311	0	0	0	0.145434	0.149185	0.0876106	0.0944375	0
SRR6028564	0.754118	0.874853	0.581173	0.454323	0.443155	0.978643	0	0.275108	0.399956	0	0	0.6391	0.120408	0.12468	0	0.0619333	0	0.116994	0.180613	0.0877452	0	0.15051	0.0928999	0.320547	0.0637647	0.125009	0.267189	0.0317969	0.0256437	0.0940044	0.224991	0.0622584	0	0	0.195498	0	0.174415	0.0491616	0.120164	0	0	0	0.0595243	0.0960342	0.158136	0.16685	0.0571577	0.338864	0.0316695
SRR6028565	0.579021	0.283383	0.47722	0.302936	0.147744	0.258299	0.0895447	0.0968145	0.292327	0	0	0.272485	0	0.148084	0	0	0	0.0926363	0.0476701	0	0	0.14301	0.0490392	0.35143	0.302936	0	0.0940276	0	0.0406097	0	0.101799	0.0492966	0.0800938	0	0.0515989	0	0.19729	0	0.0380588	0	0	0.0396245	0	0	0	0	0.0905157	0	0.0501522
SRR6028566	0.28093	0.472565	0.37046	0.117583	0.152923	0.305546	0.0926834	0	0.176501	0	0.0485402	0.181309	0	0.204366	0	0	0	0	0.0740114	0.0239708	0	0.148023	0	0	0	0.0256131	0.145985	0.104238	0	0.0256808	0.263419	0.102049	0	0	0.0267038	0	0.183785	0.0402909	0.0196964	0.0405429	0	0.0205067	0	0	0.155523	0.136743	0	0	0.0259551
SRR6028567	3.83114	3.47227	3.55853	0.612455	0.868945	3.85216	3.81821	0.49823	2.57894	0	2.68921	2.51836	0.350459	4.49987	0	0.14421	0.0671926	0	4.13541	1.7707	0	3.71486	0.0721049	0	3.11795	1.30986	3.66372	1.62884	0.119421	0.291848	2.7691	2.68188	0.117766	0.0747393	0.379343	0	0.696206	0.51512	0.0559598	0.345562	0	0.0582619	0.0693003	0	3.31394	4.01454	0	0.143461	0
SRR6028568	0.558911	0.67734	0.150415	0.0417735	0.0814932	0.407066	0.148174	0.0534012	0.268737	0.0222792	0	0.171769	0.026294	0.326722	0.0234651	0	0	0	0.315528	0.102193	0	0.0525879	0	0.0215381	0.250641	0.0545972	0.103728	0.222195	0	0	0.0842262	0	0.0220892	0.0841122	0.0569221	0	0.0870573	0.0644134	0	0	0	0	0	0	0.110505	0.340065	0	0.0538173	0
SRR6028569	0.271485	0.330697	0.179003	0.0284074	0.0831272	0.442909	0.201526	0.0363146	0.255851	0.0303012	0.0703623	0.0876066	0	0.407334	0	0	0	0	0.4649	0.173737	0	0.143046	0	0.0292933	0.227259	0.111384	0.211615	0.0755499	0	0	0.152738	0.406799	0.0300428	0	0.0387089	0	0	0	0	0	0	0	0	0.342269	0.075147	0.0991094	0.135808	0.0731951	0
SRR6028570	0.11259	2.2951	0.0454505	0.0504903	0.082082	1.78763	0.139295	0.0645443	0.909481	0.0179521	0.0625299	2.19723	0.127123	0.175511	0.0945383	0	0.0406216	0.32938	0.254246	0.32938	0	0.0423743	0.15257	0.0347099	0.807845	0.39594	0.104477	0.04476	0.0360983	0	0.723923	0.0219101	0.106794	0.045184	1.69707	0.0209216	0.070149	0.017301	0	0.0348185	0	0.0352225	0	0.067593	0	0.058718	0.0402301	0.0216824	0
SRR6028571	0.119099	0.829001	0	0	0	0.698273	0.110511	0.0796551	0.280601	0	0.192922	0.992841	0.0784421	0.0406126	0	0	0.0375988	0.190544	0.0784421	0.0762175	0	0	0.16139	0.064254	0.332324	0.162878	0.116043	0.0828584	0	0.0408272	0.502539	0.0811186	0	0	0.551896	0	0.0324645	0.0320271	0	0.0322275	0.0409896	0	0	0	0	0	0.0372364	0.160552	0.0825265
SRR6028572	0.236612	0.102935	0.133722	0.272342	0.0482996	0.313639	0.819653	0.949497	0.541538	0	0.214635	0.45812	0.997374	0.742296	0	0	0.0298787	0.60568	0.623359	0.242272	0	0.498687	0.320631	0	0.363123	0.0647176	0.768471	0.559686	0	0.0648886	0.232957	0.161157	0	0.232642	0.0674734	0	0	0	0	0	0.0651468	0	0	0.165724	0.753183	0.374307	0.414271	0.414655	0
SRR6028573	0.0893446	0.0777365	0.126234	0	0.0455947	0	0.221072	0.149387	0.180427	0	0.23156	0.120129	0.0882674	0.0609328	0	0	0	0.14294	0.176535	0.114352	0	0.382492	0.060535	0	0.186975	0	0.290174	0.217553	0	0.0306274	0.0942476	0	0	0.0627467	0	0	0.0243539	0	0	0	0.0307492	0	0.0290902	0.0625774	0.0618264	0.298985	0.111735	0.150551	0
SRR6028574	0.175369	0.038146	0.144536	0.137625	0	0.0447035	0.189843	0	0.11805	0	0.0568142	0	0.173254	0.328902	0	0	0	0.168341	0.173254	0	0	0.115503	0	0	0.122334	0	0.170869	0	0	0	0.0308321	0	0	0	0	0	0.215112	0	0.0461075	0	0.0603556	0	0	0	0.0606775	0.080026	0.0548291	0.118203	0
SRR6028575	0	0	0	0.0461615	0	0	0	0	0.0296966	0	0	0	0	0.0601737	0	0	0	0	0	0	0	0	0	0	0.0615486	0	0	0	0	0	0.062049	0	0	0	0	0	0	0	0	0	0	0	0	0	0	0.107367	0	0	0
SRR6028576	0.583779	0.564369	0.21995	0.502254	0.17213	0.198416	0.0320997	0.156176	0.244516	0.0289588	0.0840564	0.26513	0.410127	0.265424	0	0.0175794	0.0327636	0	0.11962	0.282268	0.0173529	0.307595	0.0175794	0.0139978	0.289588	0.124191	0.320214	0.180507	0.0145577	0.106731	0.401421	0.0883585	0.0143559	0.0182217	0.0924852	0.0168745	0.141448	0.0558169	0.0136432	0.0561662	0.0714368	0	0.0337913	0.436141	0.16159	0.852468	0.37315	0.122417	0
SRR6028577	0.918619	0.743179	0.531306	0.674538	0.707303	0.18076	0.0398773	0.711394	0.737705	0	0.0417691	0.416047	0.849164	0.791363	0	0.0655165	0.0610531	0.0206271	0.106146	0.742574	0	0.318437	0.0218388	0	0.629569	0.198362	0.502484	0.112122	0.0180849	0.419871	0.408013	0.0219535	0.0356685	0.13582	0.0459575	0	0.17572	0.138682	0.0338977	0.2791	0	0	0.125936	0.790147	0.0892189	1.27474	0.503872	0.369331	0.111672
SRR6028578	0.58774	0.392056	0.590513	0.266497	0.0799835	0.15981	0.145429	0.628942	0.0791276	0.0218664	0	0.0842935	0.593558	0.240502	0	0	0	0	0.154841	0.626874	0	0.258068	0	0	0.546661	0.133964	0.305419	0.299858	0	0.268637	0.220442	0.0266874	0.0867198	0.165108	0	0	0.0427223	0	0.0412073	0.106026	0	0	0.0765463	0.548874	0.162686	0.810571	0.51452	0.0792304	0
SRR6028579	0.287232	0.277681	0.0300611	0.283854	0.0814341	0.0488125	0.0197422	0.17076	0.0429668	0	0	0.137316	0.273259	0.30472	0	0	0.0604514	0	0.0210199	0.367628	0	0.189179	0	0	0.0445261	0	0.228036	0.0888134	0.0179067	0.109404	0.157108	0.0869485	0.0529756	0.0448273	0	0.0207565	0.104393	0	0.0167819	0.224534	0.131807	0.0349445	0	0.201178	0.242934	0.52429	0.399125	0.107556	0
SRR6028580	0.223346	0.138806	0.0300535	0	0.0651308	0.0976002	0	0.0426791	0.300691	0	0.0413471	0.789365	0.0420292	0.435204	0	0	0.161163	0.326698	0.0840584	0	0	0	0	0	0.311603	0.34908	0.0414506	0.0443954	0	0.0437503	0.179507	0	0	0	0.272959	0	0	0	0	0.20721	0	0.0349357	0	0	0	0	0	0.215058	0
SRR6028581	0	0	0	0	0	0	0	0.515439	0	0	0	0.207244	0	0	0	0	0	0	0	0	0	0	0	0	0	0	0	0	0	0	0.270989	0	0	0	0	0	0	0	0	0	0	0	0	0	0	0	0	0.519455	0
SRR6028582	0	0.194863	0	0	0	0.685083	0	0	0	0	0	0.240903	0	0.610963	0	0	0	0.286648	0	0	0	0	0	0	0	0	0	0	0	0	0	0	0	0	0	0	0	0	0	0	0	0.490446	0	0	1.23985	0	0.560172	0	0
SRR6028583	0.0996743	0.0722701	0.0156476	0.0347654	0.0508662	0.0169388	0.102763	0.0888848	0.0447306	0	0	0	0.131297	0.203933	0.0195285	0	0	0	0.0437656	0.0212622	0	0.0437656	0	0	0.0463539	0	0.0431631	0	0.0745672	0.0227789	0.0467308	0	0	0	0	0	0.0181131	0	0	0	0	0.163706	0	0	0	0.121292	0.0623265	0	0
SRR6028584	0.174535	0.334088	0.241117	0.0121752	0.0475036	0.0593212	0.143955	0.342412	0.407293	0	0.165862	0.387991	0.490469	0.269806	0	0	0.0146932	0.11914	0.383179	0	0	0.32187	0	0.351537	0.308438	0.0318255	0.453484	0.339991	0	0.0478644	0.310946	0	0	0	0.0995422	0	0.0380603	0.0250317	0	0.0125942	0	0.0127403	0	0.0325986	0.338178	0.18407	0.320134	0.235282	0
SRR6028585	0.22623	0.767666	0.213092	0.236721	0.253992	0.46135	0.223911	0.393396	0.213202	0	0.381117	0.38935	0.476806	0.771442	0	0	0	0.144776	0.447006	0	0	0.536407	0.0306563	0.341744	0.410316	0.030939	0.470242	0.125913	0.101547	0.0930622	0.0954581	0	0	0	0	0	0.0493334	0.462354	0.023792	0.0489733	0	0	0	0.0316905	0.281792	0.495532	0.254632	0.182982	0
SRR6028586	0.504051	1.19874	0.997032	0.509843	0.857431	0.342636	0.39495	0.179795	0.248822	0.0187528	0.174184	0.524108	0.177057	0.183339	0.39502	0.0227678	0	0	0.398379	0.0215045	0	0.177057	0.0455356	0.797678	0.421939	0	0.240102	0.374051	0	0.0230385	0.28358	0	0.0371858	0	0.167694	0	0.201514	0.0903635	0	0.0727431	0	0	0	0.0470719	0.139521	0.224902	0.0420245	0.339743	0
SRR6028587	0.581302	0.998243	0.850131	0.352149	0.546465	0.140382	0	0.0409245	0	0	0	0.0987278	0.0806027	0.104328	0	0	0	0	0.0201507	0	0	0	0	0.462167	0	0	0	0	0.0514986	0	0.129095	0.0208382	0.0169283	0.0214868	0.0872457	0	0.450342	0.0658185	0.0160879	0.0165576	0	0.0167497	0	0	0.12703	0.0372303	0.133917	0	0
SRR6028588	1.48019	1.0456	1.24238	0.996768	1.12184	1.16557	0.380759	0.333257	0.295957	0.0163572	0.474788	0.772434	0.791498	0.499744	0.602976	0.0198593	0.0370127	0	0.463316	0.0375147	0	0.424706	0.0595779	0.806469	0.368037	0.200424	0.247508	0.2447	0	0.140668	0.59777	0	0.0324354	0	0.501502	0	0.41546	0	0.200363	0.0793129	0.0403507	0.0160466	0	0.0821172	0.385376	0.267507	0.293247	0.395122	0
SRR6028589	0.573052	0.611186	0.539772	0.754367	0.245274	0.88589	0.11435	0.173088	0.17421	0.0412645	0.0958203	0.397679	0.511356	0.453856	0.47807	0	0.0233431	0	0.365254	0.189278	0	0.0487005	0.0250496	0.418865	0.128952	0.0758419	0.120075	0.102885	0.0414876	0.0506949	0.208	0.0251811	0	0	0.237214	0.0480902	0.282177	0	0.0388815	0.0600251	0	0.0202405	0	0.0776842	0.204672	0.472389	0.300535	0.398712	0
SRR6028590	0.0395855	0.252577	0.149146	0.027614	0.175079	0.147998	0.179574	0	0.870469	0.515462	0.188093	0.17032	0.208577	0.161983	0	0.518538	0.233275	0.21955	0	0.641763	0.317704	0	0.0715226	0.0142376	0	0.234592	0.0342843	0	0.0148071	0.0904661	0	0.197719	0.0146019	0	0	0	0.129484	0.0141933	0.013877	0.0571285	0	0.0433436	0	0.0554517	0	0.176626	0.132015	0.0355755	0
SRR6028591	0.263695	0.617709	0.114637	0.0636745	0.207031	0.22751	0.426622	0.217062	0.791954	0.679195	0.473147	0.261824	0.0267196	0.0830028	0	0.357331	0.64036	0.441351	0	0.597122	0.352726	0.0267196	0.054974	0	0.169799	0.693513	0	0	0	0.111255	0.171179	0.580257	0	0	0	0	0.1327	0.0436374	0.0213324	0.0878208	0	0	0	0.142072	0	0.0987341	0.126838	0.0546884	0
SRR6028592	0.870882	0.623297	0.661536	0.235165	0.544788	0.859347	0.0521344	0.263046	0.151287	0	0	0.543927	0.25904	0.364027	0	0.0380686	0.0177375	0	0.12952	0.125847	0	0.222034	0.0761371	0.181874	0.333151	0.0768393	0.474451	0.0195446	0.0157624	0.173345	0.296347	0.0191342	0.031088	0.0394594	0.380529	0	0.0153154	0.151091	0.0295446	0.0304072	0.0773488	0	0.0731757	0.177088	0.291605	0.649531	0.421598	0.132548	0.0194663
SRR6028593	2.62846	1.10493	2.28108	0.154514	1.38658	2.37896	0.182691	1.46167	0.994017	0	0.0382715	2.44609	1.82844	1.16821	0.0347174	0.120061	0	0	0.427932	0.415796	0.118514	1.05038	0.240121	0.509863	1.03009	0.0403893	2.22531	0.616397	0.0331411	0.485952	1.03847	0.281612	0.0326818	0.124447	1.01062	0.115246	0.0966035	0.60358	0.0931778	0.159831	0.243943	0	0.153854	1.44797	0.449614	2.55163	1.03416	0.995308	0.0818571
SRR6028594	0.33728	0.264113	0	0.035292	0.103273	0.154758	0.0834558	0	0.181633	0	0.131123	0	0	0.161017	0.0792972	0.0685569	0.0425909	0.0431686	0.0444286	0.194259	0.0451156	0	0	0	0	0.0461261	0.0219085	0	0	0	0.0474386	0	0.0559857	0	0	0	0.0183875	0	0	0.0182532	0.023216	0	0.131781	0.0472466	0	0	0	0	0
SRR6028595	0.107457	0.023374	0	0.11244	0.0548382	0.0821764	0	0	0.0361676	0.0599682	0	0.0866897	0	0.0732857	0	0.0728073	0	0	0	0	0	0	0	0	0	0	0	0	0	0	0	0	0	0	0	0.0349439	0	0	0	0	0.0739661	0	0	0	0	0	0	0.0362145	0
SRR6028596	0.115213	0.116951	0	0	0.0195986	0	0	0	0.103408	0.128592	0.0497674	0	0	0	0.0451457	0	0	0	0	0.0491537	0.0513707	0.0505884	0	0	0	0	0	0	0	0	0	0	0.0212493	0	0	0.149863	0	0	0	0	0	0	0.0500171	0	0	0	0	0	0
SRR6028597	0.27884	0.0527417	0	0.0253713	0.0618691	0.0247233	0.029998	0	0.0326438	0	0	0.0260812	0	0.115755	0.0285032	0.131427	0.0612369	0.0310337	0.0159698	0.0465506	0	0	0	0.0130813	0	0.13264	0	0	0	0	0.0511552	0.0165147	0.013416	0	0	0.0157696	0	0	0	0	0.0333798	0	0.0631577	0	0	0.0147528	0	0	0
SRR6028598	0.111943	0.183976	0	0.169194	0.038085	0.025365	0.153883	0	0.0837277	0.124943	0.0322367	0	0.0327686	0.0678623	0	0.0337097	0	0	0	0.0477589	0.0499129	0.0491528	0	0.107366	0	0.0680412	0	0	0.0279153	0.0170552	0	0.10166	0	0	0	0.0485369	0.0406853	0	0.313941	0.0538511	0	0.027238	0.064797	0	0	0.0302715	0	0	0
SRR6028599	0.0167335	0.218391	0.157617	0	0	0	0.041405	0	0.0901136	0.0373536	0	0.107996	0	0	0.0393418	0.0226755	0	0	0	0	0.089533	0.0440848	0	0	0	0.114423	0	0	0	0	0	0	0.351832	0	0	0.0870647	0.0182452	0	0	0	0	0	0.043587	0	0	0	0	0.0451153	0
SRR6028600	0.354186	0.425566	0	0	0.206571	0.32675	0.166931	0.0451209	0.0681203	0	0.17485	0.0181419	0	0.299067	0	0.18284	0.212979	0.0431736	0.133301	0.215868	0.203044	0.0888675	0	0	0.0470616	0.184526	0	0	0.227117	0	0.0711663	0.0689248	0	0.02369	0	0	0	0	0	0	0.0464374	0.184672	0	0.11813	0.0466851	0	0.0843706	0	0
SRR6028601	0.0429963	0.16211	0	0.104977	0.0146281	0.0146137	0.177315	0.0383421	0.173658	0.111975	0.0742908	0.0154163	0.0377582	0.0390979	0	0.155371	0.0542947	0	0.0377582	0.183437	0.019171	0.113275	0.0388426	0.0309288	0.0399912	0.0980022	0	0	0	0	0	0.156186	0	0	0.0408702	0	0.0312536	0	0.120581	0	0	0	0.0746637	0	0.0396713	0.104643	0.0537713	0.0966022	0
SRR6028602	0.205762	0.179028	0	0	0.189009	0.167843	0.0509132	0.0550466	0.277018	0.0459313	0.106657	0.110664	0.135521	0.112263	0	0.278826	0.0779492	0.105342	0.0271042	0.421368	0.0550466	0.0542083	0.0557652	0.088807	0	0.281398	0	0	0.253988	0	0	0.0560579	0	0	0	0	0	0.0442654	0	0	0.113305	0.157707	0	0	0	0.0500775	0.0257326	0.110951	0
SRR6028603	0.154943	0.168515	0	0	0.276749	0.11849	0.14377	0.103628	0.26075	0	0.225885	0.312494	0.306149	0.264176	0	0.157471	0.195658	0.123945	0.2041	0.4462	0.284977	0	0.131226	0.0208979	0.108085	0.105949	0.0251612	0	0.173871	0.0265572	0.0544819	0	0	0	0	0	0	0	0.0407372	0.0419266	0	0.169652	0	0.0542613	0	0	0.0242215	0	0
SRR6028604	1.30013	1.67586	1.29265	1.23445	1.44984	0.0736483	0	0.0322053	0	1.45111	0	0.984114	0	0	0.0283027	0	0	0	0.0317149	0	0	0	0.163129	0	0	0	0	0	0.0270176	0	0	0	0.0266432	0	1.23583	0	0.315017	0.103591	0.050641	0.208478	0	0	0.0313567	0	0	0	0	0	0
SRR6028605	0.356075	0.18933	0.0558993	0.227692	0.0807617	0.201706	0	0	0	0	0.0512701	0.0851137	0	0.053965	0	0	0	0	0.104232	0	0	0	0	0	0	0.0541072	0	0.0550501	0	0	0.0556468	0	0	0	0	0	0.021569	0	0	0	0	0	0	0.0277108	0	0	0	0	0
SRR6028606	0.65491	0.821603	0.789027	0.892456	0.746158	0.667777	0.339173	0.835281	0.656155	0.20399	0.513158	0.655305	0.300937	0.29084	0.017904	0.061916	0.480816	0.038987	0.1605	0.272909	0	0.200625	0.577883	0.0328674	0.361232	0.104145	0.0395725	0.10596	0.0170911	0.438565	0	0.041494	0	0.727353	0.716627	0	0.099638	0.163826	0.0320349	0.0659405	0.0838686	0	0.0198359	0.04267	0.0843159	0.0185337	0	0	0.422142
SRR6028607	0.770522	0.595922	0.430088	0.477779	0.699051	0	0	0	0	0.98741	0	0.613933	0	0	0.0335473	0	0	0	0.112775	0	0	0	0.0773428	0	0	0	0	0	0	0	0	0	0	0	0.732419	0	0.0933475	0.0306967	0.0300124	0.0308887	0	0	0	0	0	0	0	0	0
SRR6028608	0.51019	0.443904	0.0576673	0.128124	0	0.312128	0.378721	0.491361	0.631921	0.0227775	0.31735	0.0878056	0.779581	0.0835076	0	0	0.180391	0	0.752699	0.0783592	0	0	0.359504	0	0.0854158	0.0279092	0.13256	0.0283956	0	0.391762	0.0574068	0.111197	0.0225833	0.343975	0.0290977	0	0.0222512	0	0	0	0.39332	0	0	0.0857616	0	0.0248337	0.0255218	0.137553	0
SRR6028609	0.464963	1.06532	0.423361	0.616264	0.506202	0.458295	0.575247	1.1817	0.646848	0.484362	0.622621	0.566822	0.469566	0.655348	0.0546582	0	0.841573	0.0595107	0.10208	0.674455	0	0.0408318	0.882095	0.0334464	1.0163	0	0.0402697	0.107827	0.0695686	0.807575	0.0653973	0	0.0514533	1.08848	0.552463	0	0.0675955	0	0.0162996	0.0838777	0	0	0	0.0217108	0.0214503	0.0377204	0.0387656	0	0.322184
SRR6028610	0.575658	0.239544	0.14145	0.31427	0.0510908	0.127602	0	0.267832	0.202177	0	0.16217	0.0538439	0.0659383	0.102417	0	0	0.0316055	0	0.329691	0.128137	0	0.0659383	0	0	0.31427	0	0	0	0	0.343193	0.140811	0	0	0.210931	0	0	0.0272896	0	0	0	0	0	0.0325968	0.140241	0.0692792	0.274112	0.0626017	0.10122	0
SRR6028611	0	0	0	0	0	0	0	0	0	0	0	0	0	0	0	0	0	0	19.5486	0	0	0	0	0	0	0	0	0	0	0	0	0	0	0	0	0	0	0	0	0	10.215	0	0	0	0	0	0	0	0
SRR6028612	0.239209	0.183154	0.0360507	0.310374	0.0878935	0.273178	0.082865	0.127989	0.180347	0	0.0495978	0.226428	0.138644	0.156614	0	0	0	0.0979725	0.201664	0.0979725	0	0.176456	0	0	0.146844	0.0261712	0.24861	0.0931954	0	0.0131202	0.121122	0.156409	0.0317653	0.0268795	0	0	0.0521637	0.0411688	0	0.0103566	0	0	0	0	0.0926983	0.0465743	0.0239324	0.141885	0
SRR6028613	0.683226	1.10635	0.607794	0.357454	0.271185	0.193514	0.516559	0.634655	0.894278	0	0.31972	0.775739	0.724988	0.880143	0	0.0257176	0.191724	0.0485812	1.72497	0.145744	0.0761585	0.874986	0.0514352	0	0.556039	0.129774	0.295865	0.528141	0.0425939	0.0780701	0.8008	0.155116	0	0.159943	0.02706	0	0.0827717	0	0	0.123251	0	0	0	0.319023	0.42026	0.55427	0.450956	0.153504	0.0526026
SRR6028614	2.69026	4.36044	3.66347	2.34852	3.2479	2.21017	0	0	0	0.0514745	0	0	0	0	0	0	0	0	0.0607503	0	0	0	0	0.0663496	0	0	0	0	0.103505	0	0	0	0.0510355	0	0	0	3.0171	0.0330717	0.452683	0.149754	0	0.100994	0.0200214	0	0	0	0	0	0
SRR6028615	0.105904	0.202719	0.119705	0.398935	0.108091	0.0863881	0.0524094	0.25499	0.370707	0.236406	0	0.524013	0.502213	0.0577812	0	0.114808	0	0.0542189	0.0279007	0.406642	0	0	0.0574041	0	0	0.318634	0.0825498	0.0294715	0.0237684	0	0.059582	0.0577054	0	0	0	0.192858	0.0230943	0	0	0.0458514	0.75813	0	0.165514	0.0593408	0.175886	0.103099	0.105955	0.0285529	0.0293535
SRR6028616	0.0615302	0.107072	0.072446	0.0965752	0.0628008	0	0.0380622	0.349795	0.248515	0.0171689	0	0.198555	0.263416	0.0419634	0	0.145913	0.0388494	0.0393763	0.0405256	0.433139	0	0.101314	0.0208448	0	0	0.147259	0	0.0856144	0.0172617	0.0421852	0.0865425	0	0	0	0.219328	0.0800356	0.0167722	0	0	0.0166497	0.42353	0	0.220374	0	0.0425789	0.131031	0.0384749	0	0
SRR6028617	0.312824	0.167496	0.11333	0.151076	0.221043	0.220826	0	0.193128	0	0	0	0	0.126791	0.0656447	0	0	0	0.0615976	0.126791	0.153994	0	0.0316977	0	0	0	0	0.125045	0	0.0540061	0	0.304608	0	0	0	0	0	0.393558	0	0	0.104183	0.0662542	0	0	0	0.333038	0.0292823	0	0.0973162	0
SRR6028618	0	0.0704855	0.106828	0.118674	0.0992203	0.0660819	0	0.0650174	0.0872521	0	0	0.0697112	0.128055	0.0441993	0.0952313	0	0	0	0	0	0	0.0213424	0	0	0.0452092	0	0	0	0.0181814	0	0.0227884	0.0441413	0.143436	0	0	0	0.0529974	0	0.0170394	0	0	0	0	0.0907846	0.0224238	0.0591483	0	0.0436827	0
SRR6028619	0.0971278	0.0211271	0.114359	0.0762238	0.0495667	0.049518	0	0.0649605	0	0	0	0	0.0319856	0	0	0	0	0	0	0.062157	0	0	0	0.0262003	0	0	0	0	0	0	0.102458	0	0.0537413	0	0	0	0.132377	0	0	0	0	0	0	0	0	0	0	0.0654666	0
SRR6028620	0.0277258	0.0120618	0.0522311	0	0.0565966	0.0141352	0	0.0741736	0	0	0	0	0.0730441	0.0378178	0.0325927	0	0	0	0.018261	0	0	0.036522	0	0.0299162	0	0	0.0360192	0.0578673	0	0.0190088	0	0	0	0	0	0	0.0151152	0	0	0	0.0572534	0	0.0180548	0	0.0383725	0	0.0520109	0.0373758	0
SRR6028621	2.97301	5.17349	4.5339	4.333	4.62385	2.95924	0	0	0	0	0	0	0	0	0	0	0	0	0.0932434	0	0	0	0	0.0381891	0	0	0	0	0.0794333	0	0	0	0.0391662	0	0	0	4.93955	0.190352	1.00499	0.114926	0.0974481	0.0387531	0.0460953	0	0	0	0	0	0
SRR6028622	0.32515	0.565811	0.393772	0.437436	0.0948184	0.0947252	0.172402	1.11839	0.312679	0.0518442	0.240775	0.549603	0.489494	0.380146	0	0	0.175968	0.535063	0.36712	0.118903	0	0	0	0	0.648053	0.254098	0.120689	0	0	0.573231	0.130664	0.379647	0	0.195731	0.264918	0	0	0.0999277	0	0.150829	0	0	0	0.0650677	0.128574	0.339145	0.580905	0.187851	0
SRR6028623	0.0931086	0	0.0350805	0.136397	0.0950312	0.0379751	0	0.0498179	0.050141	0	0	0.0200304	0	0.0507999	0	0	0	0	0.0490593	0.143004	0	0	0	0	0	0	0.0967677	0	0	0	0.130958	0	0.020607	0	0	0	0.142128	0	0	0	0	0	0	0	0.0257725	0	0.0698651	0	0
SRR6028624	0.195285	0.382304	0.206937	0.127713	0.0747442	0	0.302006	0.946921	0.525827	0.326946	0.3796	0.210058	0.707414	0.566033	0	0	0.400727	0.531136	0	0	0.293872	0	0.529259	0	0.272455	0.0333838	0	0.0339655	0.0547855	0.635968	0.137335	0	0.108052	0.617171	0.0348053	0	0.0532317	0.0787719	0.102688	0.0528432	0	0.0267282	0	0.0341947	0	0	0.0610561	0.0658137	0
SRR6028625	0.598472	0.878708	0.0352322	0.156556	0.0763537	0.0762787	0.0462764	0.1501	0	0	0.0969435	0.120702	0.0492714	0	0	0	0	0.382993	0	0	0	0.147814	0	0	0.104371	0.102308	0	0	0	0.102578	0.315657	0	0	0	0	0.048654	0	0	0.472047	0.202429	0	0	0	0.261983	0	0.0910337	0	0.15127	0.103674
SRR6028626	0.473747	1.41324	0.0318738	0.354082	0.259034	0.120764	0.0837305	0.226321	0.38724	0	0.0438514	0.32759	0.156012	0.276938	0	0	0.0427311	0.0433107	0.0668622	0.0866213	0.0452641	0.178299	0.045855	0	0.448504	0.138834	0.109903	0.0235422	0	0	0.333164	0.0460957	0	0.118826	0.241243	0	0.0553439	0	0.88969	0.201447	0.0232924	0	0	0.0711031	0.0936665	0.0411781	0.105798	0.0456168	0.0937916
SRR6028627	0.659988	0.348024	0.0188381	0.334833	0.224539	0.0815702	0.0247433	0.0535042	0.430809	0	0	0.236638	0.210758	0.0545588	0	0	0.05051	0.0511951	0.0526894	0	0	0	0	0	0.111611	0.0547026	0.12991	0	0	0	0.0843887	0.0544872	0	0	0.0855479	0.0260146	0	0	0	0.15153	0	0	0	0	0.0830385	0.194697	0.100046	0.0808816	0
SRR6028628	0.851216	0.777654	0.200445	0.55668	0.108599	0.216985	0	0.113861	0.143249	0	0	0.114451	0	0	0	0	0	0.217895	0	0	0.0284653	0	0	0	0.593792	0.174617	0.110584	0.02961	0	0	0.059862	0.0579765	0	0	0.0606842	0	0.0696084	0	0	0.230334	0	0	0	0.178859	0.14726	0.155374	0.106453	0	0
SRR6028629	0	0.0157313	0.0510911	0.0756752	0.0553612	0.110614	0.0671065	0.0483697	0.486834	0	0	0.408411	0.238166	0.0986463	0	0	0.0456629	0.254552	0.0952663	0.0231411	0.0483697	0.261982	0	0	0.201801	0.173086	0.0939547	0.125787	0	0.123959	0.559463	0.32018	0	0.0253957	0.128897	0	0.0985686	0.116689	0.0380293	0	0.0248905	0	0	0.0759816	0.0500465	0.154012	0.135668	0.0487466	0
SRR6028630	0.073768	0.27813	0.18529	0.102918	0.17568	0.0501449	0.121686	0.131566	0.0662094	0	0.0637297	0.105798	0.129562	0.201238	0	0	0	0	0.0971716	0	0	0.161953	0	0	0.205837	0.0336281	0.191668	0.0684282	0.0275932	0.033717	0.20751	0.0669914	0	0	0	0	0.107243	0	0	0	0	0	0	0	0.20419	0.0598446	0.123006	0	0
SRR6028631	0.207574	0.426885	0.142196	0.0987271	0.385201	0.134688	0.3035	0.201932	0.127026	0.0421235	0.097815	0.0608936	0.472286	0.0772173	0	0.0255711	0	0	0.0994287	0	0	0.0994287	0	0	0.210618	0	0.24515	0.0262566	0	0.1035	0.291954	0.0771159	0	0.0265053	0.0269058	0.0245457	0.12345	0	0.0198454	0.163399	0	0	0	0	0.391749	0.091852	0.165195	0	0
SRR6028632	0.244138	0.57353	0.505911	0.56201	0.59803	0.298721	0	0	0	0.0544979	0.0632747	0.262607	0	0.166501	0	0	0	0.156236	0.0643186	0	0	0.192956	0	0.0526851	0	0	0	0	0.0547925	0	0	0	0.0540331	0	0	0	0.612243	0.0262607	0.128377	0.343524	0	0.0534631	0	0	0.0675774	0	0	0	0
SRR6028633	0.067341	0.0976529	0.0634301	0.0234879	0.114553	0.068664	0.0277711	0.120103	0.211543	0	0.232709	0.0241451	0.236548	0.0918528	0	0	0.0283455	0	0.118274	0.0861899	0	0.059137	0	0	0.125269	0.0613965	0.0874843	0	0	0.0307794	0.126287	0.0611548	0.0496801	0	0	0	0.195798	0	0	0	0	0	0	0.031444	0.248533	0.163892	0.0842168	0.0605195	0
SRR6028634	0.129877	0.113002	0	0.135899	0.185582	0.291342	0.257091	0.486435	0.279765	0.0579836	0.538574	0.307343	0.205297	0.389732	0	0	0	0.132983	0.27373	0.0664917	0	0.27373	0	0.0280274	0.144959	0.0710471	0.236216	0.180713	0.233188	0.0356174	0.401878	0.0353837	0.0287445	0	0.0370362	0	0.0566436	0.195582	0	0.140575	0	0.113765	0.0338298	0	0.179749	0.126436	0.422302	0.140064	0
SRR6028635	1.32724	0.673633	0.078135	0.723326	0.0282218	0.507494	0.855232	0.147946	1.2657	0.0925858	0.788308	0.743564	0.145693	1.13147	0.130019	0.824328	0.838003	0.176952	0.145693	0.176952	0.776718	0	0.299755	0.0298353	0.0385774	0.68067	0.107766	0.153896	0.0620575	0.113745	0.233346	0.0376661	0.0305987	0	0.0788505	0	0	0	0.0290796	0.089786	0.114197	0.393587	0	0.116201	0.0382688	0.30283	0.103741	0	0
SRR6028636	0.123433	0.0894967	0.0968871	0	0.0629909	0.0419527	0.101806	0.0825538	0.276964	0.0229612	0	0	0.0270989	0.0561207	0.0967335	0.0557543	0.103912	0	0.189692	0	0.0550358	0.0541977	0	0	0	0.0562685	0.0267258	0	0	0	0	0	0.0455307	0	0	0	0	0.0221284	0	0	0.141604	0.0450504	0.0803786	0	0	0	0.0514552	0	0
SRR6028637	0.161717	0.0804035	0.130565	0.0483475	0.047159	0.164894	0.228657	0.061805	0.21772	0.0257853	0	0	0.15216	0.0945349	0	0.125224	0.204212	0	0.365183	0	0.154513	0.121728	0.281754	0.0249276	0.0644633	0.0315947	0.150065	0	0	0.0316781	0.0974811	0.188822	0	0.0324497	0	0.0300506	0	0	0	0.0500112	0.190825	0.0252957	0	0	0	0.0562259	0	0.0622866	0
SRR6028638	0.2162	0.219462	0.0339406	0.0377042	0	0.165336	0.04458	0.265096	0.436606	0	0.326864	0.174416	0.0949304	0.344045	0.0635378	0.0488285	0	0.230596	0.54585	0.0461191	0	0.355989	0	0.0972001	0.100545	0.123197	0.210653	0.125344	0	0.0247045	0.430789	0	0	0.0253062	0.0256886	0	0	0	0	0	0	0	0.0469292	0.0757138	0.249351	0.197317	0.383039	0.121437	0
SRR6028639	0.238714	0.474742	0.0160608	0.0535251	0.174031	0.139088	0.31643	0.342119	0.252514	0	0.243057	0.476863	0.314449	0.55818	0.0400882	0	0	0.218236	0.651358	0.130942	0	0.269527	0	0.423156	0.523356	0.139913	0.265817	0.284702	0.019134	0	0.455664	0	0.0188688	0.0239499	0	0	0.0185913	0.0366818	0.0717283	0.0184556	0	0.0373396	0	0.0477705	0.259585	0.497978	0.682369	0.597627	0
SRR6028640	1.99887	1.80737	0.387632	0.984264	1.02007	0.719344	0.0484897	0.0524264	0.0527664	0.043745	0.10158	0.27403	0	0.10692	0.898433	0	0	0	0	0	0	0	0.0796662	0.0422899	0	0.0536006	0.0509173	0	0.0659723	0	0.0551259	0.0266948	0	0	0.502948	0	0.0213671	0.0843169	0.0206094	0.933288	0	0.0214572	0	0	0	0.0476939	0	0	0
SRR6028641	0	0.454753	0.044755	0	0	0.12112	0.0587843	0.0953351	0.223891	0	0.153933	0.204435	0.469417	0.74531	0	0.0321932	0	0.486511	0.406828	0.0304069	0	0.406828	0	0.153805	0.198871	0.0324901	0.432091	0.297507	0	0	0.133659	0	0	0	0	0	0	0	0	0.0257143	0.0327056	0	0	0	0.1644	0.202368	0.178265	0.096078	0
SRR6028642	0.0766014	0.142819	0.0721527	0.0572525	0.134028	0.133897	0.0270772	0.0292755	0.117861	0.0244277	0.0283618	0.258959	0.273882	0.104484	0	0	0	0.0700302	0	0.0700302	0	0.0288297	0	0.0118076	0.0610693	0	0.15638	0.106585	0	0.0150052	0.0615658	0.0149067	0.0363291	0	0.202837	0	0.0119316	0.105938	0.0115085	0.023689	0.0150649	0	0	0.0613166	0.0302904	0.0932149	0.0547417	0.177022	0
SRR6028643	0.449235	0.969933	0.235081	0.435247	0.849095	0.983983	0.144093	0.133536	0.291203	0.0371411	0.194052	0.429528	0.504091	0.249641	0	0	0.0420209	0.149068	0.109585	0.340727	0	0.482174	0.0225465	0	0.185705	0.0455088	0.172922	0.0694528	0.0186709	0.0912581	0.0936076	0.0226648	0	0.0467404	0.308403	0.0432847	0	0.751674	0.122486	0.0360179	0.0458106	0	0.043339	0.186457	0.299357	0.364444	0.457775	0.224293	0
SRR6028644	0.0436433	0.0569595	0	0.0456671	0	0	0.242977	0	0.176272	0	0.113113	0.140835	0	0.267882	0	0.236563	0	0.0279296	0.0287448	0.223437	0.175136	0.258703	0.0295704	0	0	0.0596861	0.0850471	0	0	0	0.0306923	0.0297256	0	0	0	0.113538	0	0	0	0	0	0	0.227361	0	0	0.0265544	0	0	0
SRR6028645	0.164655	0.066121	0.0238604	0.0397593	0.0258546	0.116231	0.109689	0.203305	0.0682079	0	0	0.0272478	0.166841	0.017276	0	0	0	0	0.183525	0.0486328	0.0338842	0.133473	0.0343265	0.0136664	0.0353416	0	0.131635	0	0	0.0694693	0.0178145	0.0862668	0	0.0355807	0.0180592	0.0659001	0	0	0	0.0274183	0	0	0	0	0.0350588	0.061651	0	0	0
SRR6028646	0.68231	0.249963	0.0845637	0.244246	0.0916314	0.238008	0.955217	1.84937	1.42624	0.0400814	1.14014	0	1.41912	0.146947	0	0.0243314	1.24706	0.758383	0	1.7236	0	0.614954	1.16791	0.0387481	0.0501017	0	1.00304	0.124918	0.120894	1.47724	0.050509	0.0489182	0.0596093	0.100881	0.0256014	0	0.0391551	0	0	0.058304	0.790995	0.255582	0.023385	0.0754568	0.0248504	0.218497	0.0449104	0.0968199	0.0497672
SRR6028647	0.471781	0.561717	0.140331	0.467676	0.0506867	0.126592	1.2288	2.55749	0.66859	0.387998	1.2871	0.106836	1.34104	0.0338688	0.145947	0.100943	0.627109	0.540272	0	1.68438	0	0.850417	1.37956	0.160754	0.0346427	0.0679161	0.548386	0.0690996	0.0835919	1.53215	0.104773	0.135297	0.0549556	0.0348771	0	0	0.0270737	0.026709	0	0.0268761	1.16223	0.217503	0.032339	0	0.0343656	0.0604318	0	0.0334729	0.103234
SRR6028648	0.416512	0.164726	0.106997	0	0.0772931	0	0.0936914	0.557138	0.203909	0	0.147204	0	0.448898	0	0	0.0513101	0.143444	0.145389	0	0.63002	0	0	0.410481	0.0817121	0	0	0.295145	0	0.0849806	0.363441	0	0	0	0.10637	0.107977	0	0	0.0814581	0	0	0.104253	0.0829189	0	0.0530412	0	0	0	0	0
SRR6028649	10.0959	7.44425	4.83538	6.26683	0	5.0599	9.52669	19.4558	7.6024	0	5.54369	0.184062	12.8481	0.700209	0.80462	0	4.9699	4.38027	0.450812	7.88448	0	10.1433	10.8983	0	0	0.234018	9.55901	0	4.60851	10.5586	0.240677	0	0	0.961406	0.243983	0	0	0	0	0.185214	2.59127	3.74725	0	0	0.236826	1.24938	0	1.15338	1.42286
SRR6028650	0.294161	0.365632	0.0395825	0.395745	0.814924	0.771275	0.207961	0	0	0	0	0.135606	0.166066	0.114638	0	0	0	0	0.221421	0	0	0.166066	0	0	0.117258	0	0.109186	0	0	0.057622	0	0	0	0	0	0	0.183277	0.452019	0.176778	0	0	0	0	0	0	0.204548	0.105108	0	0
SRR6028651	0.269636	0.821113	0	0.564279	0.412806	1.51213	0.500385	1.35252	0.181506	0	0	0.145017	0.355181	0.275837	0	0	0	0	0.799156	0	0	0.17759	0	0	0	0	0.350291	0	0	0	0	0	0	0.0946828	0	0	0.95548	0.8701	0.0708922	0	0	0	0	0	0.186588	0.328115	0.505811	0.454354	0
SRR6028652	0.536441	0.333389	0	0	0	0.104187	0.0632074	0	0.0343911	0	0.132412	0.109909	0.0672982	0.034843	0	0	0	0	0.100947	0	0.0341695	0	0	0.0551258	0.142556	0	0	0.142174	0	0	0.143715	0.0347972	0	0	0	0	0	0	0	0	0.0351664	0	0	0	0.141416	0.06217	0.0638928	0.309921	0
SRR6028653	0.633581	0.275631	0.0932476	0.24861	0.0808329	0.201884	0.0489911	0.158905	0.959616	0	0.179603	0.0851887	0.83459	0.189044	0.162925	0.29513	0.250022	0.658873	0	0	0.0529685	0	1.15369	0.0427272	0.138117	0.216619	1.20893	0	0.0222181	1.35745	0.0278479	0	0.153371	1.44613	0	0	0.021588	0	0	0.0214304	0	0.0433582	0	0	0	0.867367	0	0	0.0548779
SRR6028654	1.29968	1.1925	0.200324	1.33522	0.0482371	0.554182	0.175413	0.221263	0.445396	0.0263748	0.12249	0.330437	0.311276	0.354552	0	0	0.0298401	0	0.840446	0.0302448	0	0.280149	0	0	0.362654	0.0646339	0.306991	0	0	0.097207	0.232656	0.0321897	0	0	0.0336931	0	0	0	0	0.102309	0	0	0.0307761	0	0.523276	0.287557	0.23642	0.191132	0
SRR6028655	0.695529	0.977571	0.50395	0.0559832	0	0.218213	2.11815	0.143132	1.08045	1.5526	1.80264	1.20854	0.140953	1.53251	0	2.17501	2.63489	0.821731	0	2.05433	2.50481	0.422858	0.145001	0.57729	0.149289	1.9024	0.625554	0	0	0	0	0	0	0	0	0	0.291677	0	0.0562668	0.0579096	0.0736543	0.117163	0	0	0	0	0.06691	0.57699	0.074146
SRR6028656	0.102221	0.17788	0.0962843	0	0.104332	0.0521146	0.442632	0	0.20643	0.114092	0.331165	0.109954	0	0.348572	0.120165	0.138519	0.645409	0.0654163	0	0.588747	0.478568	0	0	0	0	0	0	0	0	0	0	0.0696229	0.113119	0	0	0	0.111455	0	0	0.110642	0	0	0	0	0.0707369	0	0	0	0
SRR6028657	0.168494	0.472385	0.070537	0.0783586	0.0382162	0.343608	0	0.200339	0.100819	0	0.29113	0	0.197289	0.408577	0	0	0	0.28754	0.0246611	0.0479234	0	0.0493222	0	0.38381	0.104478	0	0.0972863	0.130248	0	0	0.210655	0.0765076	0	0	0.0533872	0	0.0408255	0.0201378	0	0	0.0257731	0.0204989	0	0.0262253	0.259106	0.113909	0.0702395	0.0757127	0
SRR6028658	0.643446	0.962237	0.378798	0.568083	0.0820916	0.184525	0.646802	0.107587	1.43477	0.516184	0.781715	0.281174	0	0.137134	0.0472747	0	0	0	0.105948	0.102943	0	0.0794611	1.71661	0.0433925	0.056107	0.0824972	1.17551	0.139891	0	0.0275717	0.0565631	0.575207	0.0445027	0.0282433	0.02867	0	0	0	0.0845868	0	0	0	0.0261879	0.0563341	0.111316	0.269156	0.0502935	0.108425	1.42118
SRR6028659	0.759579	0.838824	0.0825537	0.183416	0	0.20852	0	0.23447	0	0.0326072	0.0757172	0.251397	0.384832	0.119546	0.0343429	0	0.0737828	0.299134	0	0.0747836	0	0	0	0	0.366832	0	0.189767	0.0812996	0.786804	0	0.246543	0	0	0	0	0	0.0955612	0	0.0307242	0	0	0.863679	0	0.286469	0	0.0711014	0	0.157531	0
SRR6028660	0.708876	0.541559	0.130284	0.0542742	0.229407	0.405475	0.0427811	0.231271	0.32588	0.0771899	0.0896212	0.167378	0.159425	0.141498	0	0.0468581	0.0654987	0.354065	0.318849	0.331936	0	0.706023	0	0	0.289462	0.0945805	0.31446	0.1684	0.349232	0.0237076	0.24318	0.0942082	0.0765316	0.0485701	0.098608	0	0.131961	0.0185976	0.0363661	0	0.333227	0.624725	0.0225178	0.048439	0.119644	0.210395	0.216225	0.139844	0
SRR6054416	0.0421665	0.238472	0.297882	0	0.0430372	0.150482	0.0260839	0	0.283845	0.0235316	0	0.0907126	0.0555442	0	0.272626	0	0	0	0.0833163	0	0	0	0	0	0.0588291	0	0	0	0	0	0	0	0	0	0	0	0	0.136069	0	0	0	0.0230848	0	0	0.0583585	0	0	0.0568427	0
SRR6054417	0.277155	0.374192	0.0990224	0	0.136562	0.194897	0	1.03549	0.836337	0.256006	0.0866938	0.195321	1.1582	0.15643	0.0561735	0.0129507	0.506874	0.0733927	0.264372	0.0122321	0.0127838	0.478387	0.492127	0.0206242	0.080002	0.0130701	0.496633	0.106383	0	0.655234	0.416704	0.0130187	0	0.456412	0.0408801	0	0.0104204	0	0	0.0620662	0.0920977	0	0	0.0669382	0.0793619	0	0.418323	0.270552	0.0132446
SRR6054418	0.376364	0.720423	0.118169	0.0525088	0.332917	0.358174	0	1.37606	0.43914	0.280047	0	0.161934	0.627973	0.136896	0	0	0.253473	0.0642278	0.0991537	0.0642278	0	0.396615	0.68001	0	0.0700118	0.0343141	0.814905	0	0	0.516071	0.564648	0.0683579	0.0555317	0.634369	0.0357752	0	0.0547151	0.026989	0.0263874	0	0.138166	0	0	0	0	0.0610654	0.0627575	0.0676477	0
SRR6054419	0.234254	0.692982	0.264779	0.196093	0.0478181	0.191085	0.231852	0	0.252301	0	0.121426	0.604738	0.185144	0.319521	0.11015	0	0	0	0.123429	0	0	0.123429	0	0.101104	0.261457	0.0640725	0.12173	0.260756	0	0.0642418	0	0	0	0	0	0	0	0.453554	0	0	0	0	0	0	0.583572	0.513106	0.175775	0.252629	0
SRR6054420	0.498061	1.14528	0.402116	0.186127	0.835139	0.652945	0.352111	0.285523	0.383166	0.0794143	0.046102	0.191335	0.890388	0.776403	0.836414	0.0482084	0	0	0.656075	0	0	0.7498	0	0	0.0992679	0	0.138652	0.247504	0.119765	0	0.350262	0	0.078737	0	0	0	0.0775791	0.535738	0.037414	0.0770129	0	0	0.0463333	0	0.443132	0.086583	0.622876	0.47958	0
SRR6054421	0.017786	0.247603	0.100518	0	0.0544598	0.0181354	0.374079	0.0951643	0.478907	0.13896	0.253534	0.0956574	0.234288	0.800581	0.0209081	0	0.0449194	0.500815	0.234288	0	0.547195	0	0.626643	0	0.372215	0.0486479	0.3697	0.0742435	0.0199588	0.609705	0.0500322	0.0484564	0	0.949325	0	0	0.0387855	0	0	0.0192512	0	0	0	0.0249148	0.147695	0.476156	0.0889729	0	0
SRR6054422	0.053657	0.210085	0	0	0.0136912	0.0136778	0.116172	0.305036	0.0722386	0.0449161	0.0869164	0.028858	0.176701	0.0731879	0	0.109065	0.321844	0.0686757	0	0.0858446	0	0.300391	0	0	0.0935753	0	0.174268	0	0	0.165543	0.113203	0.0365459	0	0	0.0382527	0	0.0292521	0.014429	0	0.0145193	0.0554005	0	0	0	0.0185653	0.0816178	0.100655	0.0180831	0
SRR6054423	0	0.176412	0	0	0.103471	0	0.501692	0.813633	0.477697	0.339451	0.394119	0.109046	0.200311	0	0	0	0	0.19463	0	0	0	0.467391	0.137376	0	0.282876	0	0.395106	0	0	0.139009	0	0.0690484	0	0	0	0	0	0	0	0	0	0	0	0	0.140306	0.123364	0	0.0683311	0
SRR6054424	0.930048	0.493113	0.219009	0.669058	0.118657	0.148175	0.359576	0.349892	0.0978224	0.162196	0.131822	0.140682	0.248851	0.158573	0.0683317	0.0196922	0	0.148796	0.344563	0.241794	0	0.306278	0	0.0784003	0.263568	0.099369	0.207668	0.141541	0.0163073	0.0597789	0.245272	0.0395911	0.0482438	0	0.0621602	0	0.0475343	0.187576	0	0.0471873	0	0.0318232	0	0.0203566	0.321797	0.229888	0.236259	0.470157	0.120835
SRR6054425	0.468741	0.392154	0.203778	0.641393	0	0.20221	0.223046	0.217039	0.558252	0.241466	0.233628	0.116354	0.213734	0.147545	0.0423864	0	0	0.253822	0	0.138448	0	0.118741	0	0.0194528	0.326985	0	0.257634	0.0501705	0.0404618	0.0247207	0.152143	0	0	0	0	0	0.0196571	0.0581769	0.0758403	0.0585409	0.0496382	0	0	0	0.324369	0.197447	0.225465	0.29164	0.199878
SRR6054426	0.876605	0.734464	0.672789	0.917254	0.298235	0.529675	0	0.347429	0.152986	0.0181186	0	0.0349229	0.106918	0.0664269	0	0.0219978	0	0	0.128302	0	0	0.0855345	0	0.140127	0.226483	0.0222007	0.105446	0.0677626	0.0910827	0.0445186	0.182659	0	0	0.045603	0	0	0.230099	0	0.0341445	0.0878535	0.0223479	0	0	0	0.112335	0.0197542	0.142111	0.131301	0
SRR6054427	0.372625	0.384251	0.506977	0.548754	0.0422577	0.112576	0.0853716	0.0553815	0	0.0308072	0.143075	0.178139	0.236332	0.0941219	0	0.037403	0.0348549	0.0529915	0.272691	0	0	0.163614	0.037403	0.0595649	0.134782	0.037748	0.125504	0.0576087	0	0.151391	0.0776442	0	0	0	0	0	0.0300953	0	0	0.0149378	0	0	0.0359482	0	0.248306	0.134353	0.0690379	0.0744174	0
SRR6054428	1.18418	1.0052	0.897768	0.362661	0.206352	0.559548	0.178665	0.656779	0.388846	0	0.299426	0.559213	0.951143	0.630329	0	0.0391384	0.145888	0	0.342411	0.0739335	0	0.722868	0	0.0623285	0.322366	0.0789987	0.225132	0.0803754	0	0.158415	0.324987	0.0393439	0	0	0	0	0.18895	0	0.0607498	0.0312617	0	0	0	0.0404589	0.23984	0.351466	0.288964	0.311481	0
SRR6054429	0.499363	0.764092	0.227071	0.954949	0.0878749	0.403828	0	0.161232	0.115913	0	0.0669429	0.222264	0.113412	0.0469744	0.0607263	0.0233339	0.0434885	0.198352	0.294872	0.330587	0	0.476331	0	0	0.360358	0.0941964	0.357923	0.0958379	0.019323	0.0944452	0.314849	0.0234564	0.0190552	0	0.0245519	0	0.0563249	0	0	0.0931896	0	0.0188542	0	0.0241211	0.238317	0.167632	0.193812	0.301765	0
SRR6054430	0.441712	0.522679	0.249635	0.406731	0.0540999	0.108094	0.0874368	0.236339	0.118936	0	0.0457924	0.247066	0.302561	0.0481994	0	0.0957696	0	0.135683	0.302561	0.135683	0	0.279287	0	0.0190643	0.246504	0.144979	0.206582	0.0245843	0.0198269	0.121135	0.173955	0.12034	0.0195521	0	0.0251921	0	0.0192646	0	0.0185814	0	0.0729703	0	0.0690334	0.445503	0.171172	0.322507	0.132577	0	0
SRR6054431	0.0726174	0.758191	0.4959	0.151969	0.815286	0.851507	0.0898413	0.242838	0.0488825	0.0202626	0	0.878746	0.0717419	0.222862	0.810963	0	0.0458497	0	0.023914	0.0929431	0	0.047828	0.0738024	0.0195886	0	0.173794	0.117924	0.0505207	0	0.0995731	0.229807	0	0.140628	0	0.673008	0	0.197943	0	0	0.137549	0	0.0397557	0	0.228877	0.175879	0.2651	0.136223	0.048946	0
SRR6054432	0.439507	0.161012	0.15252	0.701933	0	0.613247	0.143093	0.433187	0.217998	0.0774547	0.179857	0.348346	0.213295	0.252415	0	0	0	0.0888198	0.0304708	0.118426	0	0.274237	0	0	0.161364	0.031635	0.120205	0.0643726	0	0.158593	0.292817	0.189063	0.025598	0.0649823	0	0	0	0	0	0.0250375	0.0318448	0.025328	0	0.0972104	0.192088	0.112595	0.347146	0	0.0641147
SRR6054433	1.27015	1.12138	0.105564	1.07497	0.495675	0.685646	0.0693273	0.149911	0.201178	0.0208479	0.145232	0.080367	0.196838	0.152866	0	0.0253114	0	0	0.0492095	0.0717208	0	0.098419	0	0	0.130299	0	0.072798	0.07797	0.0209606	0	0.15763	0.0508885	0.0206701	0	0	0	0.0610983	0.241101	0.0589317	0.0404349	0.0514285	0.0613561	0	0.0784961	0.0258514	0.159109	0.233597	0.1259	0
SRR6054434	0.322632	0.392999	0.425452	0.0900246	0.636634	0.350902	0	0	0	0.0240066	0	0	0	0.0586757	0	0	0	0	0	0.0550582	0	0	0	0	0	0	0	0.0299278	0	0	0	0	0	0	0	0	0	0	0.0452403	0.209526	0	0	0	0	0	0.0523473	0	0	0
SRR6054435	0.318099	0	0	0	0	0.0810871	0	0.0531873	0	0	0	0	0	0.0271178	0	0	0	0	0	0	0	0	0	0	0.11095	0	0	0	0	0	0	0	0	0	0	0	0.0216772	0	0	0	0	0	0	0	0	0	0.0745904	0	0
SRR6054436	0.188796	0.0821333	0.0222289	0	0.120434	0.144379	0.408757	0.915452	0.603669	0	0.305821	0.0253847	0.341953	0.515033	0	0	0.536414	0.18123	0.0932598	0.06041	0.378808	0.0310866	0.287815	0.0254639	0.296326	0	0	0.0985104	0	0.808991	0.0331927	0	0.0261154	0.596661	0	0	0	0	0.0496378	0	0	0	0	0	0	0.0574355	0	0.0318133	0.0654105
SRR6054437	0	0.372503	0	0	0	0	0	0	0	0	0	0	0	0	0	0	0	0	0	0	0	0	0	0	0	0	0	0	0	0	0	0	0	0	0	0	0	0	0	0	0	0	0	0	0	0	0	0	0
SRR6054438	0.137375	0.187827	0.0184852	0	0.260392	0.260137	1.18971	2.17882	0.739792	0	0.712084	0.0844381	1.42181	1.39195	0.0461397	0	0.892147	0.979602	0.0517023	0.050236	1.05004	0.0517023	1.40946	0.169403	1.01306	0.187872	0.101981	0	0.132134	1.26476	0.193218	0.106933	0	0.744261	0.0279817	0	0	0	0	0.12745	0	0	0	0	0.0543218	0.0238812	0.049086	0	0
SRR6054439	0.354881	0.120079	0.0742825	0.0825194	0.0402455	0	0.804933	2.10977	0.74321	0	0.638727	0	0.986882	1.42528	0	0.0534329	1.17013	0.782256	0.0259706	0	0.632932	0.0519412	1.22896	0	0.93522	0.0269629	0.0512261	0.0274327	0.132745	1.83832	0.0277301	0.0805701	0	1.74463	0	0	0.0429933	0	0	0.0426795	0	0.129524	0	0.0828535	0	0.0479832	0.0493128	0.0265777	0
SRR6054440	0.116984	0.101785	0.0881517	0.122408	0.0238798	0.0715691	0.463138	1.97166	0.377989	0.104455	0.181916	0.0251666	0.708849	0.127652	0	0	0	0.059891	0.0308195	0.209618	0.0312961	0.277376	0.634094	0	0.0652844	0.0639942	0.0911857	0.0651094	0	0.930367	0.329076	0.0318711	0.0517821	0.624398	0.100079	0	0	0	0	0	0.0966278	0	0	0.098323	0.0647621	0.711776	0.38038	0.03154	0.421516
SRR6054441	0	0	0	0.103146	0	0	0.121956	0.593354	0.530847	0	0.255482	0.106032	0.324621	0	0	0	0	0	0	0	0	0.129849	0.400734	0	0	0	0	0.0685795	0	0.810996	0.0693229	0	0	0.207687	0.0702752	0	0	0	0	0	0	0	0	0.138085	0	0	0.184917	0	0
SRR6054442	1.50358	2.1711	1.02453	0.267796	1.11016	2.18551	0.514526	0.213961	0.430697	0	0	0.344111	0.716389	0.130907	2.29401	0.130052	0	0.53229	0.674248	0.368509	0.0427922	0.674248	0	1.55333	0.446327	0.131252	0.249362	0	1.40007	0.0438662	1.07989	0.0871568	0.0354016	0.0449347	0.136841	0	0.244167	0.0344111	0.100932	0.138506	0	0.700564	0	0.224067	0.265654	0.700728	0.120024	0.172502	0
SRR6054443	0.0768698	0.100324	0.0724055	0.120651	0.0392285	0.03919	0.855921	1.43953	0.957283	0.300288	0.896526	0.0413424	1.31635	0.052425	0	0	0.0242673	0.0983857	0	0.0737893	0	0.658173	0.859366	0	0.160869	0.0262816	0.124829	0	0	1.2912	0.4595	0.104712	0	0.755799	0	0	0	0	0	0	0.0529117	0	0.0250285	0	0.0531939	1.14588	1.05747	0.0259061	0.772341
SRR6054444	0.304221	0.0882318	0.143277	0.159164	0.0776258	0.0775495	0.0627298	0.27129	0.58023	0	0.131411	0.709009	0.100185	0.138319	0	0.412248	0	0.162239	0	0.227134	0.0339113	0	0.103062	0.273546	0.282959	0.450721	0.0329351	0.035275	0	0	0.106972	0.0690686	0	0	0	0.527622	0	0	0	0.0548804	0.383908	0	0.363195	0	0.245608	0	0	0.0341755	0
SRR6054445	0.367451	0.251201	0.0494444	0.274636	0.053577	0.214097	0.974156	0.0351081	0.388694	0	0.714259	0.084696	0.0345735	1.0024	0	0	0	0.403115	1.55581	0	0.0702162	0.0691469	1.13813	0.02832	0.878835	0.0358944	0	0.511279	0	0.0719786	0	0	0	0.700452	0.374229	0.102421	0	0	0	0	0.325192	0	0	0.0367664	0	0.0319389	0.032824	0	0
SRR6054446	2.23524	1.27982	1.41268	1.55423	0.294374	0.558761	0.0713655	0.0964492	0.15532	0.0482868	0.093439	0.155118	0.189961	0.11802	0.0169523	0	0	0.0369147	0.246949	0.110744	0	0.0379922	0	0	0.040239	0.138053	0.0749383	0.0601967	0.0485479	0.039548	0.101415	0.0392885	0.0159583	0	0	0	0.0157237	0.0620473	0.0303322	0.312178	0.059558	0	0	0.020201	0.13971	0.157937	0.0180348	0.0388803	0
SRR6054447	1.00297	0.757837	1.16847	1.32566	0.215512	0.296038	0	0.0706107	0.0355343	0	0.10261	0.113563	0.208606	0.108004	0.0620543	0	0	0	0.173839	0.0675634	0	0.208606	0	0	0.147295	0	0.274312	0.146901	0.0592367	0.072383	0.0742465	0	0	0	0	0	0.0287783	0	0	0	0	0	0	0	0.0730585	0.0642367	0	0.0355805	0
SRR6054448	1.77174	1.40141	1.0051	1.43256	0.102746	0.862216	0	0.161586	0.0542113	0	0.104362	0.346503	0.106084	0.274619	0.0236676	0	0	0.103075	0.238688	0.128844	0	0.212167	0	0.021724	0.0561787	0.0275342	0.130779	0	0.0225929	0.165642	0.113271	0.0548516	0.0445596	0.0282794	0	0	0.0219522	0.0216564	0	0.130752	0.0831504	0.0440896	0	0	0.0278646	0.0734999	0.100716	0.162845	0.0279018
SRR6054449	2.56041	1.26014	0.779544	1.70491	0.211174	0.501046	0.127988	0.0691895	0.174096	0.0288662	0.20109	0.166915	0.136272	0.246937	0.0608053	0	0	0.0993053	0.272544	0.397221	0	0.136272	0	0	0.144331	0.0707392	0.0671978	0	0.116089	0.0709261	0.254632	0.0704607	0.0858599	0.0726537	0	0	0.112796	0	0	0.16796	0.0712083	0	0	0.0362288	0.0357941	0.251775	0	0.0697287	0
SRR6054450	0.892147	0.593591	0.0247157	1.20808	0.160689	0.240796	0.227243	0.175494	0.176632	0	0.340034	0.141123	0	0.214744	1.14129	0.142228	0	0.0335841	0.172822	0.134336	0	0.138257	0	0	0.366085	0.107655	0.068177	0.0365103	0.0588902	0.143919	0.332155	0.107231	0.029037	0.0368562	0	0	0.02861	0	0.0275955	0.142006	0.036123	0	0.0683481	0.0367567	0.108947	0.383166	0.262523	0.0707447	0.0363641
SRR6054451	0.759766	0.3928	0	0.714345	0.0337154	0.112274	0.0136228	0	0	0	0.0285381	0.0710644	0.0145045	0.16521	0.556591	0	0	0	0	0.0140931	0.0294575	0.333603	0	0	0.0768113	0.0301173	0	0.0306422	0.0123562	0.0301969	0.0774358	0.149994	0	0	0	0	0	0	0	0	0	0	0.043022	0	0.0609575	0.16079	0.137705	0	0
SRR6054452	0.752634	0.500766	1.18849	0.440093	0.293714	0.428853	0.109547	0.355322	0.0596043	0	0.28686	0.357163	0.349911	0.362326	0.312265	0.0299967	0	0.36832	0.554025	0.36832	0	0.408229	0.0599934	0	0.185302	0.0302734	0.172547	0	0.0248405	0	0.249078	0	0.0244962	0.0310927	0.157812	0	0.144816	0.119054	0	0.0718795	0	0	0.0576599	0	0.214456	0.134686	0.0830511	0.358091	0
SRR6054453	0.454153	0.345754	0.374305	0.445512	0.0579413	0.52096	0.070234	0.151872	0.0764284	0	0	0.244254	0.0373898	0	0.0667342	0	0	0	0.149559	0.181647	0	0	0	0	0.237606	0	0	0	0.0318521	0.038921	0.079846	0	0	0	0	0	0	0.0610636	0.0298512	0	0	0	0	0.0795227	0	0.138163	0	0.0765277	0
SRR6054454	1.4285	0.646311	1.2379	0.926742	0.32076	0.495233	0	0.152865	0.153856	0.0318879	0.22214	0.245851	0.0752684	0.0779388	0	0	0	0.182834	0.413976	0.0731337	0	0.301073	0	0.0308272	0.438458	0	0.148464	0	0.0320603	0	0	0	0.0632318	0	0.162944	0	0	0.0614627	0.0300463	0.0309236	0	0.0312824	0.0744184	0.0800425	0.237246	0.312898	0	0	0
SRR6054455	0.62276	0.481642	0.543141	0.41029	0.117707	0	0.713398	1.45007	0.590002	0.102975	0.328787	0.04962	0.577273	0.629215	0.027114	0.0312554	0.495143	0.236169	0	0.0295211	0	0.0607656	0.593853	0	0.418335	0.0315437	0.749113	0	0	0.759048	0.0648825	0	0.0255241	1.00432	0	0	0.0251488	0.14886	0	0.124826	0.0317528	0	0	0.193859	0.0638444	0	0.0288454	0.0621861	0
SRR6054456	0.259509	0.312636	0.376058	0.313319	0.0814978	0.0814178	0.271667	0.961275	0.322503	0.0222805	0.0776061	0.0429447	0.762568	0.789624	0	0	0.781442	0.102199	0.105182	0.0510994	0	0.105182	0.703318	0.0646179	0.445609	0	0.414935	0	0	0.574818	0.028077	0	0.0662713	0.700975	0.0569253	0	0	0	0.0209937	0.0864268	0.164887	0.0218574	0	0.08389	0	0.0485834	0.0499297	0.0538203	0
SRR6054457	1.27107	0.849195	0.662765	0.546255	0.0463328	0.185149	0.42122	1.48769	0.702834	0.152001	0.617684	0.0488295	1.07636	0.71207	0	0	0.859862	0.726271	0.0298988	0.0871525	0	0	0.676664	0	0.791674	0.0310411	0.471794	0.0315821	0	1.15156	0	0.0309189	0.050235	0.541981	0.0647259	0	0.0494963	0.0244147	0	0.122837	0.062494	0	0	0.0317952	0.0314136	0.110482	0.0567716	0.244782	0
SRR6054458	0.193765	0.210738	0.205326	0.101375	0.0494415	0.0740894	0.209758	1.55511	0.228258	0	0.125548	0.0521057	0.829525	1.05718	0	0	0.0917555	0.403	0.0319048	0.062	0	0.0957145	0.328212	0	0.337917	0.0993716	0.597846	0	0	0.332114	0	0.0329934	0	0.442264	0.0345343	0	0.0264086	0	0	0.0786476	0	0.02652	0	0	0.0670427	0.0589472	0	0.0653013	0
SRR6054459	0.235222	0.186055	0	0.0447508	0	0.0872157	0.238102	0.543468	0.230313	0.0477342	0.277108	0.115007	0.42252	0.408343	0	0.028977	0.432046	0.0273692	0.028168	0.0273692	0	0.253512	0.28977	0	0.119335	0.0292442	0.111121	0	0	0.615752	0.0601528	0.262162	0.0236635	0.810964	0.213427	0	0.0233155	0	0	0.0231453	0	0	0	0.0599093	0.0295952	0.0520431	0.0534853	0.115306	0
SRR6054460	0.172456	0.192922	0.0232058	0.154674	0.100581	0.251207	0.335281	0.692048	0.232179	0	0.446966	0.238503	0.616604	0.369647	0	0.0333849	0.311105	0	0.0324528	0.0630649	0	0	0.200309	0.053166	0.446837	0.0673856	0.0960181	0	0	0.810763	0.0693031	0.134241	0	0.553674	0.105383	0	0.0268622	0	0.0259097	0.0266661	0.0339162	0	0	0	0	0.0599597	0.0308106	0	0
SRR6054461	0.191972	0.723796	0	0.133916	0.653119	0.195743	0.0791683	0	0.172302	0	0	0.412988	0.337169	0	0.300893	0	0.0808056	0	0	0.163803	0	0.505753	0	0	0.178554	0	0.166263	0.178076	0	0	0	0.174337	0	0	0.547436	0.499415	0.139543	0	0	0.069262	0	0	0	0	0	0	0	0	0
SRR6054462	0.199892	0.434802	0.235353	0	0	0	0	0.534761	0	0	0	0	0.131654	0.136326	0	0	0	0	0.131654	0	0	0	0	0	0	0	0	0	0.560777	0	0.281148	0	0.0553005	0	0	0	0	0	0	0	0	0.437737	0	0	0	0	0.124992	0	0
SRR6054463	0.448888	0.504481	0.4052	0	0	0.705631	0	0	0	0	0	0	0	0	0	0	0	0	0.0739126	0.0478776	0	0	0	0	0	0	0	0	0	0	0	0	0.0206976	0	0	0	0	0	0.0196701	0.0607332	0	0	0	0	0.0517717	0.0227601	0	0	0
SRR6054464	0.415933	0.85045	0.195889	0.174088	0.318392	0.212053	0.591776	0.528546	0.307985	0.626718	0.2695	0.0223699	0.301341	0.113466	0.122236	0	0.420184	0.106471	0.136973	0.425883	0	0.219157	0.563628	0.246836	0.0580294	0.0853239	0.10807	0.0289369	0.0233372	0.541812	0	0	0.0460276	0	0.0296524	0	0.0226754	0.0894796	0.896722	0.0225099	0.171779	0.0455421	0	0.0582644	0	0.126535	0.0520167	0.05607	0
SRR6054465	0.740554	0.528688	0.250401	0.953717	0.542659	0.251701	0.0234924	0	0.357901	0	0	0.020425	0	0	0	0.128656	0.0239783	0	0.17509	0	0	0.150077	0.0257313	0.0204887	0.0529842	0.0259686	0.049337	0.0264211	0	0	0.0267075	0.0258663	0.0210129	0	0	0	0.0828157	0	0.0399395	0.0411056	0	0	0	0	0.0525604	0.115534	0.0474943	0.0255976	0.105261
SRR6054466	0.550194	0.191484	0.025912	0.287853	0	0.0280501	0	0.0367977	0.148146	0.0614087	0	0	0	0.150092	0	0.0745563	0.069477	0	0	0	0	0	0	0	0	0.0376219	0.071477	0	0	0	0	0	0	0.0772802	0	0	0	0	0	0.0297759	0	0	0	0.0385358	0	0	0	0	0.0762485
SRR6054467	0.722825	1.54369	0.0928427	0.0343792	0	0.335012	0.0812973	0.219744	0.0442337	0.0733424	0.0851541	0.141365	0.346236	0.761855	0.811085	0	0	0	0.0865589	0.21026	0	0.129838	0	0.0709027	0.229195	0.0898662	0.597571	0.182864	0.405564	0.0450518	0.0924233	0	0	0.0461491	0.0936929	0	0	0	0	0	0.045231	0.467674	0	0.230123	0.318306	0.319852	0.0821788	0	0.045533
SRR6054468	0.290662	0.185458	0.164269	0.121656	0.276886	0.138307	0	0	0.208703	0	0.0502217	0	0.127625	0.0792922	0	0	0.0244693	0.297614	0.408402	0	0	0.153151	0.0525164	0.0209083	0.108139	0	0.100695	0.0808865	0.0217446	0.0265704	0.109018	0.0527921	0	0.0816527	0	0	0	0	0	0	0	0	0.0252369	0	0.375457	0.21222	0.242335	0.130609	0
SRR6054469	0.444603	0.877826	0	0.196824	0.349065	0.104617	0.571214	0.914945	0.368351	1.06881	0.354555	0.110362	0.495557	0.186596	0	0	0.215936	0.0875459	0.135152	0.481503	0	0.360405	0.231722	0.129158	0.0954298	0.0935438	0.133291	0.047587	0	0.351716	0.0962056	0.0232939	0	0	0.0731453	0	0.0745796	0.0367874	1.06104	0.092544	0.400197	0	0	0	0.0473332	0.166471	0.0641564	0.25357	0
SRR6054470	0.703313	0.364247	0.410098	0.595749	0.136731	0.614683	1.20161	0.918372	1.05959	0	1.08501	0.936639	1.41173	1.98715	0	0.113459	0.0422916	0.428653	2.272	0.428653	0	1.12497	0.340376	0	1.33168	0.160307	0.848427	0.489302	0	0.551076	0.871449	0.456217	0.0185308	0.611541	0.143257	0.0435636	0.0365165	0	0.0176108	0.03625	0	0	0.0436182	0.164201	0.741626	0.672452	0.795796	0.0225739	0.278481
SRR6054471	0.460996	0.325218	0.129093	0.312891	0.1526	0.419237	0.107902	0.08333	0.0670963	0.0139063	0.0322917	0.160823	0.0984732	0.101967	0	0	0	0.0797338	0.213359	0.0478403	0	0.196946	0.0337671	0.0268874	0.0347656	0.0340786	0.0323725	0.121354	0.0559257	0.0341686	0.105145	0.220639	0.0275753	0.0700017	0.0710594	0.0162065	0.0679245	0	0	0.0269715	0.0343046	0.0136422	0	0.0349064	0.206925	0.106131	0.0623268	0.134367	0
SRR6054472	0	0	0	0	0	0	0	0.0519012	0.104475	0	0	0	0	0.158773	0	0	0	0	0.153332	0	0	0.102222	0	0	0.1624	0	0.100814	0	0	0	0	0.105709	0	0	0	0	0	0	0	0	0.0534155	0.0424845	0	0	0.0537004	0	0	0	0
SRR6054473	0.52009	0.329104	0	0.29684	0.241286	0.289259	0.087743	0	0.318272	0	0.0612704	0.0762864	0.0622812	0.0644909	0.138951	0.032035	0	0.12103	0.0311406	0.181545	0	0	0	0.0255081	0.0329823	0	0.276407	0	0	0	0.0665008	0	0	0	0.0674143	0	0	0	0	0	0	0	0	0.0331158	0.0654368	0.143838	0.177389	0	0
SRR6054474	0.197289	0.109236	0.101362	0.150136	0	0.0914385	0.798818	1.03161	0.434636	0.240218	0.418357	0.0771684	0.968645	0.0733911	0.0421674	0	0	0	0	0.0459109	0	0.850518	0.583297	0	0	0	0.0466005	0	0	0.590232	0.378392	0.0488632	0.0793897	0.604608	0	0	0	0	0	0.0776513	0	0	0.0233587	0	0.049645	0.916658	0.874769	0.0483556	1.01908
SRR6054475	0.554023	0.790549	0.605343	0.695656	0.045237	0.135578	0	0.207502	0.298353	1.4346	0.0574358	0.190699	0.17515	0.332501	0.364714	0.240241	0	0.198547	0	0.368729	0	0.233533	0	0	0.0927542	0.0909211	0.0287898	0.0616703	0.0248681	0.0607742	0.0623388	0.0301877	0	0	0	0	0.0483257	0.0476747	0	0.0239865	0.45762	0.0485296	0.14431	0	0.0613414	0.296639	0.0277145	0.119496	0
SRR6054476	0.404963	0.872482	0.0908201	0.484276	0.373961	0.0589885	0.429442	0.103179	0.467317	0.538085	0.299877	0.124457	0.101608	0	0	0.209052	0.316567	0	0.050804	0.123408	0.206358	0.050804	0.365842	0	0	0	0	0	0	0	0	0	0	0.0270863	0	0	0.021026	0	0.0608412	0.0208725	0.0796423	0	0	0	0	0	0	0.0779874	0
SRR6054477	0.0209733	1.07665	0.0197552	0	0.385314	0.213853	0.207583	0.168327	0.169418	0.0234089	0.353325	0.225598	0.138136	0.400504	0	0	0.132422	0.0805311	0.248645	0	0	0.110509	0	0	0.204827	0.0573656	0.0817406	0.291826	0	0.0862757	0.029499	0	0	0	0.0299042	0.054562	0.0457358	0	0	0.022701	0.115492	0	0	0	0	0.102088	0.34098	0	0
SRR6054478	0	0.586997	0	0	0	0.0491361	0.834669	1.22473	1.29755	0.322713	0.749371	0	1.39651	0.59157	0	0	0.608522	0.0616776	0.317389	0.0616776	0	0.126956	0.587709	0	0.672319	0	0.250416	0.0670517	0	1.32155	0.0677785	0.0656437	0.319961	0.541494	0.0687095	0	0.0525426	0	0.0506794	0	0.0663402	0	0.125522	0.135008	0.133388	0	0.120531	0.324809	0
SRR6054479	0.284025	0.228113	0.0823168	0.0457223	0.423685	0.178218	0.486542	0.613716	0.529454	0	0.368062	0.211507	0.863386	0.745016	0	0.0592122	0.0275891	0	0.748268	0.0279633	0	0.201457	0	0	0.365779	0.119517	0.42575	0.212799	0.0245171	0.0299581	0.614587	0.148808	0.120886	0	0	0	0.381147	0.188006	0	0.260126	0.0300773	0	0.0284545	0.24484	0.302377	0.584903	0.409848	0.38288	0
SRR6054480	0.259843	0.301444	0.020396	0.362523	0.265209	0.0883161	0.0535791	0	0	0	0	0	0.0285234	0	0	0	0	0	0	0	0	0.17114	0	0	0	0	0.112523	0	0	0	0	0	0	0	0	0	0.0236097	0	0	0.0468747	0	0	0	0.0303326	0.0299686	0	0	0.0583804	0
SRR6054481	1.58979	1.21912	1.11675	1.66351	0.082506	0.576974	0.400041	0.360432	0.435323	0.0601495	0.139673	0.14492	0.425932	0.0735073	0.190053	0	0	0.482828	0.177472	0.206926	0	0.638898	0	0	0.0751869	0.110551	0.175028	0	0	0	0.0757982	0.0734108	0.0596365	0.0378478	0.0384197	0.0350495	0.0881392	0.115936	0	0.116661	0	0	0	0	0.261049	0.0983688	0.0336982	0.290592	0
SRR6054482	0.197896	0.258276	0.201936	0.155304	0.100991	0.0672612	0.102014	0	0.0444046	0	0.0641123	0.106433	0.13034	0.179952	0	0.0223472	0	0.0211072	0.39102	0.0211072	0	0.13034	0	0.0177942	0.0920321	0.0451067	0.0214242	0.0458927	0.0185059	0	0.185561	0	0.0912472	0	0.0235137	0	0.0899053	0.0532165	0.121404	0.124949	0	0.0180569	0	0.0462024	0.22824	0.0401359	0.288737	0.0444623	0
SRR6054483	0.198965	0.0577048	0.0874578	0.0555176	0	0.108199	0.0328209	0.0354855	0.571449	0	0	0.299622	0.0349451	0.0542774	0	0	0.0167498	0.271632	0.0349451	0	0	0.0174725	0.0359487	0	0.277588	0.0725605	0.08616	0.0369125	0	0	0.130594	0.0361374	0	0	0.0567378	0	0.0144626	0.0285355	0	0	0.0547813	0	0	0	0	0	0	0.035762	0.055147
SRR6054484	0.938741	0.560074	0.0252635	0.729687	0.38325	0.109392	0.796387	0.0717535	0.722189	0.598718	0.834168	0.201951	0	0.0365839	0	0.726903	0.575774	0.205971	0.0353304	0	0.0717535	0	0.399796	0.0578802	0.0374198	0	0.069688	0	0	0	0.0754482	0	0	0	0.0382423	0	0.0292441	0	0	0.0290306	0.0738471	0	0	0	0	0	0	0	0
SRR6054485	0.881421	0.894719	0.0691859	0.999151	0.562263	0.374474	0	0.245628	0.0494441	0.0409908	0	0	0.0967549	0	0	0.0995338	0	0	0.0483775	0.141016	0	0.0483775	0	0.0396273	0.102477	0	0.143134	0	0.0824247	0	0	0	0.0406412	0	0	0	0.320348	0.118512	0	0.0795025	0	0.0402125	0	0	0.304972	0	0	0	0
SRR6054486	0.409642	0.35642	0.15888	0.226926	0	0.17199	0.059624	0.322323	0.48662	0	0.124905	0.259195	0.063483	0.098603	0	0	0.304286	0.24673	0.0952244	0.0308413	0	0	0.0979593	0	0.168093	0.329543	0.0939135	0.0335285	0	0.0660827	0.101676	0	0.0266655	0	0.0687151	0	0	0.129597	0	0	0	0	0	0	0.0333497	0.146614	0.0301353	0.064967	0.0333942
SRR6054487	0.966254	1.01988	1.08918	0.31492	1.06704	0.0484543	0.156779	0.444955	0.661098	0.583431	0.225797	0.766733	0.500776	0.43212	1.02414	0	0.0600079	0.4663	0.187791	0.851505	0	0.125194	0.343439	0.0170916	0.70719	0.173303	0.185206	0.154283	0.0177753	0.238922	0.401028	0.107888	0	0.311489	0.835659	0	0.0863559	0.0170385	0.0499762	0.0685804	0.130839	0	0.0206301	0.221891	0.175383	0.366238	0.356577	0.55519	0.0439043
SRR6054488	0.850816	0.63698	0.391383	0.207039	0.424095	0.121051	0	0.211735	0.479494	0.530021	0	0.404381	0.182447	0.134943	0.76757	0	0.0499716	0.278571	0.182447	0.303896	0	0.417021	0.134062	0.0213496	0.910973	0.108239	0.05141	0	0.0222036	0	0.194808	0.0269532	0	0.111168	0.479603	0	0	0.106416	0	0.0214164	0.190674	0.0216649	0	0.138585	0.0547688	0.288933	0.19796	0.106693	0
SRR6054489	0.134549	0.667286	0.025347	0.394207	0	0	0	0.0179977	0.0362288	0.300348	0	0.0289455	0.0708943	0	0	0	0	0	0.106342	0	0	0	0	0	0.0563153	0	0	0	0	0	0.0378487	0.0366567	0	0	0	0	0	0	0.424504	0.0436898	0	0.0147323	0	0	0	0.016373	0.0168267	0.0725516	0
SRR6054490	0.524388	0.89678	0.0340644	1.11633	0.0369114	0.0737503	0	0	0.0486886	1.17057	0	0	0	0	0.0212565	0.0980128	0	0	0	0	0	0	0	0	0	0	0	0	0	0	0	0	0	0	0	0	0.0591475	0	1.76855	0.0978595	0	0	0	0	0	0.0220041	0	0	0
SRR6054491	0	0.262335	0.141999	0	0	0.384289	0.373022	0.201653	0.304441	0.673044	0.0976795	0.243237	0.297873	0.205628	0	0.612856	0	0	0.297873	0	0.504132	0.198582	0	0.0813319	0	0.309254	0	0	0.16917	0.206714	0	0	0	0	0	0.392187	0	0	0	0	0	0	0.0981698	0	0.104322	0.18345	0	0	0
SRR6054492	0.430248	2.02588	0.500616	0.450199	0.619951	0.232253	0.438363	0.203122	1.36293	1.01692	0.688738	0.707805	0.266705	0.138084	0.595027	0.925982	0	0	1.03348	0	0.507805	0.166691	0.0342956	0.0546163	0.141239	0.865298	0	0.14086	0.170403	0	0.177984	0.0689513	0	0	0.577372	0	0.22076	0	0.0266165	0.0821807	0.0348414	0.0831343	0.79108	0	0.105082	0.123191	0	0	0
SRR6054493	1.20801	0.656914	0.829686	0.60568	1.3357	0.0769841	0.155681	0.403968	0.44047	0.842686	0.0652266	0.866264	0.430968	0.240293	1.03546	0	0	0.0966335	0.132605	0.386534	0	0.331513	0.238724	0.0814655	0.351119	0.137672	0.13078	0.140071	0.0564827	0.0345089	0.212384	0.13713	0.02785	0.0353495	0.968857	0.0327359	0.192083	0.108283	0.0264673	0.0817203	0.0692925	0.0275562	0.098331	0.141016	0.139324	0.245001	0.346212	0.169632	0
SRR6054494	1.13196	0.445545	0.418872	0.352515	0.8665	0.0412214	0.0833598	0.252357	0.362848	0.571544	0.0698516	0.753746	0.213012	0.23895	1.09304	0.0365216	0.0170168	0.120733	0.035502	0.241466	0	0.195261	0.091304	0.0290806	0.376016	0.0552877	0.140053	0.0375007	0	0	0.113722	0.0183567	0	0.0757119	0.768559	0.0175285	0.0440791	0.0144951	0.014172	0.0875148	0	0.0295101	0	0.0188769	0.298406	0.245975	0.0505582	0.163494	0
SRR6054495	0.0456929	0.238537	0	0.0478117	0.0466364	0.0465906	0	0.03056	0.553648	0	0	0.196598	0.180568	0.12465	0	0.061918	0.461598	0.175447	0.0300947	0.0292412	0	0	0	0	0.605615	0.218712	0.296803	0	0	0	0.128534	0.062243	0.0252821	0	0.032575	0	0.0249103	0.0737241	0.0480539	0	0	0	0	0.064007	0	0.250213	0.200003	0.0615964	0
SRR6054496	0.236024	0.504062	0.101053	0.471485	0.153298	0.109391	0.0530919	0.0574022	0	0.76635	0	0.0461597	0.113056	0.0585337	0	0	0	0.0823874	0.113056	0.0823874	0	0.113056	0	0	0.239484	0	0.0557498	0	0	0	0.0301789	0	0	0	0	0	0	0.0230799	0.83492	0	0	0.0234937	0	0	0.0593922	0	0	0.231398	0
SRR6054497	0.122509	0.639553	0.30291	0.480712	0.375116	0.124916	0.189458	0.0409679	0.0824672	0.615312	0.0198446	0.0658883	0.040344	0.0835509	0	0.0415027	0	0.0783998	0.625333	0.0391999	0	0.161376	0	0.0330469	0.17092	0.0209428	0.0596829	0	0.0171844	0	0	0	0	0	0	0	0.016697	0.0329441	0.853561	0.0331503	0	0.0335349	0	0	0.127164	0.0186349	0.0383025	0.0412871	0
SRR6054498	0	0	0	0	0.142795	0	0	0.093571	0	0	0	0.0752447	0	0	0	0	0	0	0	0	0	0	0	0	0	0	0	0	0	0.0959196	0.0491945	0.0952902	0	0	0	0	0	0	0	0	0	0	0	0	0.0484074	0.0851244	0	0	0
SRR6054499	0	0	0	0	0	0	0	0	0	0	0	3.35408	0	0	0	0	0	0	0	0	0	0	0	0	0	0	0	0	0	0	0	0	0	0	0	0	0	0	0	0	0	0	0	0	0	3.79447	0	0	0
SRR6054500	0.181945	0.316611	0.171378	0	0.297123	0.0556558	0	0.0243375	0.0489906	0	0	0.508842	0.0239668	0.0496343	0	0	0.183804	0.0232871	0.0958673	0.0698614	0.0243375	0.143801	0	0	0.126921	0	0.0945475	0.32911	0	0.14969	0.0767718	0.0247846	0.120805	0	0	0	0.178543	0.0195708	0.0191346	0.17724	0	0.0199218	0	0.025487	0.302174	0.110703	0.11377	0.0490542	0
SRR6054501	0	0.197231	0	0.42695	0.532136	0.138682	0.308494	0.788366	0.640886	0	0.499382	0.560811	1.07496	1.1131	0	0	0.543874	0.464211	0.71664	0.261119	0	0.23888	0	0	0.569267	0.217006	0.382836	0.0630823	0	0.0310828	0.637661	0.0308789	0	0	0.064642	0	0.0247161	0.292597	0.0715188	0	0.343271	0	0	0.222278	0.407848	0.579277	0.737074	0.886183	0
SRR6054502	0	0.157086	0	0.0809633	0.0526487	0.184089	0.0638185	0.310498	0.138894	0	0	0	0.135898	0.281439	0	0	0.162846	0.165055	0.169872	0.198066	0	0.169872	0	0	0.28787	0.0352725	0.167534	0	0	0	0.326486	0	0	0	0	0	0	0.166457	0	0	0.213039	0	0	0	0.321262	0.156928	0.0645105	0.173843	0
SRR6054503	0.207904	0.361785	0.0489575	0	0.557018	0.370981	0.289369	0.0695247	0.0699756	0.029006	0	0.027954	0	0.0708951	0.0305499	0	0.164085	0.166311	0.205398	0.0665243	0	0.068466	0	0.25237	0	0	0	0	0.0291628	0	0.0731046	0.141604	0.0287586	0	0	0	0.0283357	0	0	0.0281289	0	0.0284553	0	0	0	0.126498	0	0.0700665	0
SRR6054504	0.0579063	0.604595	0.272717	0	0.354612	0.265698	0.071641	0.232372	0.0389797	0	0	0	0	0	0	0	0.146245	0.0741144	0.0762776	0.148229	0	0	0	0.249924	0.0807887	0	0	0.0805721	0	0	0.122168	0	0.0320399	0	0.0825642	0	0.252549	0	0	0	0	0	0	0	0.240427	0.0352326	0	0.156121	0
SRR6054505	0.0572129	0.0746693	0	0	0	0.145842	0.141566	1.03315	0.269591	0	0.222423	0	0.753642	0.312152	0.0672559	0	0.469605	0.0366134	0	0	0.497442	0	0.465172	0	0.399106	0.0391218	0	0	0.128404	0.509928	0	0.0389678	0.0633123	0.441987	0	0	0	0	0	0	0	0.0626445	0	0	0	0	0	0	0
SRR6054506	0.962209	0.473197	0.0985138	0.459639	0.384291	0.0639856	0.155274	0.0559599	0.19713	0	0.108427	0.0899998	0.110215	0.114126	0	0	0.0264142	0.10709	0.165323	0.21418	0	0.110215	0	0	0.0875502	0	0.0543491	0.0582103	0	0	0.0588413	0	0	0	0	0	0.0684216	0	0.0219984	0	0	0	0	0.0293015	0.20265	0.152725	0.0523192	0.197386	0
SRR6054507	0.155812	0.209515	0.120079	0.0296432	0.289145	0.115544	0.175245	0.0757888	0.362331	0	0.348761	0.441852	0.205245	0.463696	0	0	0.536607	0	0.653053	0.072518	0	0.41049	0	0	0.237145	0.0193716	0.717669	0.68982	0	0.116536	0	0	0.0313497	0.0397917	0.0605894	0	0.24711	0	0.0595867	0.0919897	0	0	0.018448	0.0595264	0.176436	0.310263	0.212574	0.0381897	0
SRR6054508	0.478034	1.21161	0.332809	0.239226	0.636397	0.211924	0.128569	0.111206	0.111927	0.0231977	0.269337	0.0894254	0.219024	0.170096	0	0	0	0.0266016	0.246402	0.186211	0	0.109512	0	0.358817	0.173983	0	0.162007	0.404872	0	0	0	0	0	0.0291933	0	0	0	0.402414	0.021858	0.0899848	0	0	0	0.0582291	0.373947	0.0505835	0.0519852	0.224144	0
SRR6054509	0.105206	0.411918	0.371611	0.110085	0.483204	0.16091	0.19524	0.0351817	0.0708198	0	0.204502	0.113165	0.311814	0.179376	0	0	0.0332129	0.0336634	0.242522	0.403961	0	0.069292	0	0.141897	0.22017	0	0.068338	0	0	0.144259	0.0739865	0	0	0.0369432	0	0	0	0.45266	0.0553212	0.0569365	0	0	0	0.184217	0.218408	0.256047	0.296035	0.0709118	0
SRR6054510	0.40417	0.703317	0.190349	0.845823	0.309387	0.824221	0	0.540629	0.136034	0	0	0.217372	0.266198	0.275643	0.118779	0	0	0.129324	0	0	0	0.266198	0	0	0.563882	0	0.262533	0	0	0.277099	0	0	0	0	0	0	0	0.217372	0	0	0	0	0	0.283083	0.279686	0	0	0	0
SRR6054511	0.0850351	0.0887843	0.112135	0.0711826	0.0347164	0.0346823	0.147286	0.136494	0.206069	0	0.220391	0.0548807	0.0672079	0	0.0399848	0.0691382	0.0859041	0.0653019	0	0.130604	0.227491	0.0224026	0	0.0734024	0	0.139552	0.0441884	0	0	0.1166	0.0239204	0	0	0.0238881	0.048498	0	0.0185434	0	0	0	0	0	0	0	0.0470754	0	0	0	0.0471383
SRR6054512	1.60171	1.15069	0.0968883	1.33771	0.22497	0.569365	0	0.137591	0.0395668	0	0.152339	0.237093	0.135496	0.140303	0	0.039825	0	0	0.329062	0	0.0196559	0	0	0	0.0820053	0.100481	0	0.122678	0.0164897	0	0.062004	0.0400341	0.0162612	0	0	0	0.0640882	0.12645	0	0	0	0.0160896	0	0.061753	0.162699	0.0357632	0.0918855	0.277327	0
SRR6054513	0.521235	0.486698	0.0239494	0.425682	0.194633	0.220368	0.125827	0.0850267	0	0.0283788	0	0.0820486	0.117225	0.138724	0	0	0	0.0162714	0.217703	0.0325429	0.0340107	0.0334928	0	0	0.141894	0	0.0495475	0.0353784	0	0	0.0536429	0.0346356	0	0	0	0	0	0.054699	0.0267399	0.0137603	0.0175015	0	0	0.0712343	0	0.0618811	0.0635959	0.119965	0
SRR6054514	0.485832	0.624876	0.179067	0.198924	0.0862372	0.150767	0.313599	0	0.284381	0.0235761	0.27373	0.22721	0	0.0288118	0	0.314862	0.320085	0	0	0.270355	0.141275	0	0.0286238	0	0.0884105	0.115551	0.0274416	0	0	0.173785	0.0297098	0	0	0	0	0	0	0	0	0	0.145397	0	0.0550209	0.0295895	0	0	0	0.0854252	0
SRR6054515	1.94825	1.64215	0.0191156	1.444	0.144993	0.765639	0	0.244315	0.409833	0.022651	0.157793	0.130977	0.347526	0.138406	0	0	0	0	0.374259	0	0	0.160397	0	0	0.22651	0.0555084	0.158188	0.0564757	0.0455469	0	0.0570879	0.0552898	0.0449156	0.0285053	0	0	0	0.327442	0.0213429	0.0658981	0	0	0	0.0852851	0.196611	0.271653	0.20304	0.0273577	0
SRR6054516	0.0191495	0.799753	0.0180374	0	0.0977247	0.507669	0.189532	0.256149	0.128905	0	0.297786	0.185383	0.302698	0.156719	0	0	0.0725445	0.196076	0.479272	0	0	0.0504497	0	0	0.0534333	0.0261887	0.124388	0.15987	0	0	0	0.0260856	0	0	0	0	0	0	0	0	0.105449	0	0	0	0.106012	0.139816	0.0957937	0.103258	0
SRR6054517	0	1.30882	0	0	0.307064	0.230072	0.465263	0	0.202519	0	0.389868	0.161805	0.7926	0	0	0	0.664839	0	0.495375	0	0	0.59445	0	0	0	0.102861	0.195422	0.209306	0	0.103132	0	0	0	0	0.107241	0	0	0	0	0	0	0	0	0	0	0.183051	0.0940616	0	0
SRR6054518	1.23374	0.484784	0.0374869	0.0832874	0.48744	0.486961	0	0.266176	0.107161	0	0.309442	0.299662	0.314547	0	0	0.0539302	0	0.101876	0.314547	0	0.10647	0	0	0	0.555249	0	0	0.0553761	0.17864	0.109143	0	0	0	0	0	0.20707	0	0	0	0	0	0.305036	0	0	0	0	0	0	0
SRR6054519	1.55791	1.0245	0.119442	0.170597	0.721082	0.295538	0.694769	0.8481	0.68288	0	0.446028	0.0389712	0.453386	0.0741272	0	0	0.29738	0.139114	0.238624	0.0463714	0	0.524973	0.736433	0.0390927	0.707662	0.0495483	0.164737	0.0252059	1.03674	0.620991	0.229312	0	0	0.687006	0.0774873	0.494831	0.256772	0	0	0.0980375	0.0748154	1.24961	0.0471859	0.0761279	0	0.0881763	0.0906197	0.0732608	0.0251049
SRR6054520	0.344482	1.45581	0	0.566431	0.100456	0.100357	0.547957	0.065827	0.662539	0.988679	0.446407	0.264672	0.648246	0	0	1.0003	0.870006	0.188958	0.0648246	0.377917	0.789924	0	0.533491	0.637195	0.274633	0.0673014	0.191796	0	0.331341	0.472354	0.0692165	0	0	0.0691228	0	0.128024	0	0	0.517546	0.0532657	0	0.323302	0	0	0.068109	0.299424	0	0	0
SRR6054521	3.54717	2.6869	0.157231	0.567665	1.91669	1.10633	0.335592	0.669854	0.393282	0	0.243355	0.246886	0.577197	0.0569215	0.147171	0	0.579671	0.186942	0.412283	0.240355	0	0.302341	1.0179	0.135085	0.815109	0.0856072	0.894536	0.145165	3.48879	0.629445	0.498911	0.0852702	0.161632	1.31886	0.178505	0.787093	0.36401	0.0673325	0.0877756	0.587199	0.028725	3.44984	0.0271752	0.116916	0.0577563	0.203129	0.0782842	0.0843842	0
SRR6054522	0.345737	1.12806	0	0	1.05863	0.176265	0	0	0.232733	0	0	0.650809	0.227712	0.235792	0	0.234252	0	0	0	0.110627	0	0	0	0	0	0	0.224577	0.120266	0	0	0.36471	0	0	0	0	0	0.188485	0.743782	0	0	0	0	0	0.242156	0	0	0.432379	0	0
SRR6054523	0.843651	1.40135	0.0722413	0.521638	0.117419	0.156405	0.616764	0.153885	0.413022	0.81322	1.14296	0.123746	0.303084	0.523061	0	0.259824	0.387396	0	0	0.245407	0.461656	0	0.571612	0.496528	0	0	0	0	0.129097	0.63099	0	0	0.084872	0	0	0	0.0836239	0	0.725927	0.166027	0	0.0839767	0	0	0.212293	0	0	0.10339	0
SRR6054524	0.139713	0.191024	0.0187998	0.0208845	0.0407422	0.0814043	0.0493859	0	0.268708	0.0668303	0	0.17175	0.0525822	0	0	0.108185	0	0	0	0.051091	0.0533954	0	0	0	0	0.109183	0	0	0	0	0	0	0	0	0.0569159	0	0.0870479	0	0	0.0216031	0	0	0	0	0	0.0485754	0.0499214	0	0
SRR6054525	0.0642409	0.167683	0.12102	0	0	0.131006	0	0	0.259463	0	0.665988	0.345503	0	0.175249	0	0.783471	0.162244	0.328888	0	0	0	0	0.174105	0	0	0.527131	0	0	0	0	0	0	0	0	0.183193	0	0	0	0	0	0	0	0	0	0	0	0	0	0
SRR6054526	0.420947	0.427298	0.231292	0.33035	0	0.107304	0.0867984	0	0.283361	0.0783052	0.181832	0.226395	0	0.287085	0	0.285211	0	0.17959	0	0.269385	0.18769	0	0	0.189251	0	0.239868	0	0	0.0393643	0	0	0	0	0	0	0	0	0.0377326	0	0	0	0	0	0.0491389	0	0.0426869	0	0	0
SRR6054527	0.362141	0.222416	0.180587	0.312063	0.0434846	0.195488	0.0527101	0.0569894	0.315475	0.166434	0.303659	0.41245	0.140304	0	0	0.3464	0.430402	0.10906	0.0280608	0.572564	0.284947	0.0561216	0.0288667	0.0229853	0	0.145665	0	0	0	0	0.0299619	0	0	0.0299214	0.0911204	0	0.0464536	0.0458278	0.0672094	0.0691717	0	0	0	0.0596812	0	0.051845	0	0	0
SRR6054528	0	0.149221	0	0	0.140036	0.227335	0.0424365	0.0458817	0.0230896	0.19142	0.0444497	0.110687	0.135549	0.0467861	0	0	0	0.0878032	0	0.0878032	0.0229408	0.0677745	0	0	0.0717826	0	0.0222805	0.0238634	0	0.0470333	0	0	0	0	0	0.0223084	0	0.0922388	0	0	0	0	0	0.0240244	0	0.02087	0	0	0
SRR6054529	0	0.106988	0	0	0.083669	0.104483	0.05071	0	0.0551825	0.137244	0	0.0881776	0.107984	0.0279538	0	0	0	0.104922	0.026996	0.0524608	0	0.053992	0	0	0.057185	0	0.0532487	0	0	0	0	0	0	0	0	0	0	0.0881776	0	0	0	0	0	0	0	0.0498777	0	0.110508	0
SRR6054530	0.0892928	1.39845	0.0700892	0.0311445	1.48856	1.25948	0.036824	0.338415	0.500897	1.67765	0	0.224111	0.70573	0.385684	0.034989	0.0806666	0.0187928	0	0.607712	0.266667	0	0.274451	0	0.0160578	0.373733	0.183174	0.0193337	0.0207073	0.0668007	0.204064	0.167454	0.222998	0.0494061	0.0209035	0.0212193	0.116148	0.146039	0.0800396	0	0.241621	0.0614628	0	0.077529	0.271011	0.0823875	0.398415	0.446679	0.662042	0
SRR6054531	0	1.04583	0	0	0.802149	0.989917	0.028598	0.587474	0.217842	0.902988	0	0.174048	0.27404	0.252233	0	0.0313234	0.0291894	0	0.365386	0.088756	0.0309197	0.51763	0	0.0249415	0.0322496	0	0	0	0	0.0633915	0.0975353	0.188927	0.0255796	0	0	0	0.0504069	0.0497279	0.0243097	0.0250195	0	0.0253098	0	0.194281	0.0639832	0.281286	0.404713	0.373928	0
SRR6054532	0.456129	0.615143	0.10741	0.23864	0	0.046509	0.423238	0.396585	0.614088	0.509099	0.886633	0.0490634	0.090126	0	0.0536197	0.432668	0.431991	0.02919	0.15021	0.02919	0.122026	0.060084	1.17438	0	0.0318187	0.0311899	0	0.380801	0	0.218906	0.0641547	0	0	0.16017	0	0	0	0	0	0.0246852	0.0313967	0.0249716	0	0.063895	0.0631283	0.0832583	0.0570436	0	0
SRR6054533	0.213878	0.287594	0.0732571	0.325521	0.19845	0.158604	0.0962209	0	0.104707	0.0217014	0	0.0418287	0.0512242	0	0	0	0	0.0497715	0	0.0497715	0	0.0512242	0	0	0.0813804	0	0	0.0541081	0	0	0	0	0	0	0.027723	0	0.0211999	0	0.0204482	0.0210452	0	0	0	0	0.107639	0	0	0	0
SRR6054534	2.74044	2.29465	0.222046	2.72876	0.360906	2.16331	0.218738	0.709488	0.198358	0.0164445	0.229115	0.253569	0.407565	0.462219	2.4421	0	0	0.22629	0.213487	0	0	0.213487	0.219618	0.031795	0.308335	0.0201494	0.191407	0	0.214934	0.404053	0	0	0.0326085	0.186253	0.0840297	0	0.0481935	0.0950886	0.0619794	0.127578	0.020283	0.241984	0.0191887	0.0412778	0	0.0358579	0.0368516	0.0993078	0
SRR6054535	0.613561	1.11218	0.939132	0.294256	0.339208	1.5119	0.347916	0.170983	0.0344183	0.0285339	0.0331292	0.0549979	0.303082	0.174353	0.0300527	0	0	0	0.168379	0.0327207	0	0.0336758	0	0.110339	0	0.0349625	0	0.0711435	0	0	0	0	0.113162	0	0	0	0.111498	0.0824969	0.026886	0.138355	0	0.0279921	0.0332955	0.0358118	0.070764	0.0311096	0.0639434	0.068926	0
SRR6054536	1.3714	1.74588	0.0543898	1.79752	0.279944	0.868446	0.178598	0.347576	0.34983	0.0483367	0.187071	0.170806	0.304251	0.413498	0.0339397	0	0	0.25867	0.380314	0	0	0.380314	0	0.0311526	0.100701	0.0789691	0.112524	0.401726	0.0323987	0	0.406081	0.0983227	0.0638993	0	0.0205829	0	0.0472197	0.201862	0.0303635	0.046875	0	0.0474189	0.018801	0	0.319667	0.404034	0.108321	0.155682	0
SRR6054537	0.64275	0.752824	0.162998	0	0.0756948	0.579757	0.183508	0.462948	0.399386	0.055184	0	0.85092	0.488462	0.303476	0.0290606	0	0	0	0.293077	0.253125	0	0.0325641	0.0334994	0.0266742	0.31041	0	0.256927	0.0343975	0	0.101693	0.173852	0.101026	0.0273567	0	0.669712	0.0321561	0.134772	0.0531825	0.0259985	0.160546	0	0	0	0.173148	0.273712	0.0601654	0.154582	0.133302	0
SRR6054538	1.5509	1.79304	0.760434	0.577991	0.260208	1.25643	0.604541	0.596784	0.88668	0.0237125	0.633221	2.53662	0.783595	1.18812	0	0.0863679	0	0.190343	0.727624	0.353494	0	1.34331	0.259104	0.160466	0.681733	0.203384	1.04881	0.827711	0.0476813	0.174789	0.627513	0.607749	0.258613	0.0298411	1.87811	0	0.115822	0.0228524	0.0446861	0.252949	0.175485	0.0465245	0.055339	0.476169	0.823297	0.646325	0.371971	0.400956	0.0588854
SRR6054539	2.14554	2.19347	0.73259	0.898013	0	0.957116	0.331805	0.645736	0.324962	0	0.278037	2.74057	0.459263	0.695046	0	0.0363426	0	0.102978	0.388607	0.583543	0	0.141312	0.109028	0.173628	0.187086	0.0366778	0.209049	0.149268	0.0601912	0.183873	0.26405	0.1096	0.0296785	0.113011	3.21212	0	0.0877261	0.0288481	0	0.0290286	0	0.0293654	0	0.0751374	0.779476	0.424267	0.134161	0.28923	0
SRR6054540	0.28042	0.310528	0.21611	0.266748	0.0780573	0.129968	0	0.0681995	0.102963	0	0.066071	0.137106	0.067161	0.139088	0	0	0	0	0.0335805	0.163141	0	0.201483	0	0.0550134	0.142266	0	0.0331182	0	0.0286069	0	0.0717112	0	0.0282105	0	0.399829	0	0.0555912	0	0	0.0275927	0	0	0	0.107131	0.141128	0	0	0.103096	0.035329
SRR6054541	0.0296506	0.232184	0.111714	0	0.121051	0.0302331	0.2201	0.237969	0.239512	0.0661877	0.0768471	0.159468	0.429632	0.0404432	0.348554	0.0803584	0	0	0.0390575	0.151799	0.158646	0.390575	0	0	0	0	0.0385197	0.0412564	0	0.0813138	0	0	0.0656232	0.124942	0	0	0.0323291	0	0	0	0.0816373	0.0324655	0.0386164	0	0.123109	0.0721624	0.0370811	0.079941	0
SRR6054542	0.210986	0.0847264	0.168158	0.0679291	0.215343	0.0661942	0.421663	0.217093	0.458852	0.0724577	0.168254	0.261861	0.235166	0.0442744	0.41973	0.175942	0.0204944	0.249269	0.0855148	0.332359	0.173674	0.149651	0.0659782	0.0525356	0.0905722	0.0221956	0.0632532	0	0	0.0222542	0.0228271	0	0.0179599	0	0	0	0.0707833	0	0	0.0351333	0.0446855	0	0	0.0227347	0.0449238	0.0197496	0.121781	0.218785	0
SRR6054543	0.0172254	0	0.03245	0	0.0703242	0.0702551	0.170488	0.253453	0.0231906	0.26916	0.178576	0.0926421	0.363044	0	0.101245	0.350129	0	0.440936	0.0453805	0.264561	0.0921646	0.249593	0.0933678	0.111517	0	0.164901	0	0.0239677	0.0193297	0	0	0	0	0.0241948	0	0.0224059	0.0187814	0.0185284	0	0.0186444	0.0237134	0.0188607	0	0.0723884	0.0238399	0.146729	0.0646263	0.301869	0
SRR6054544	0	0.0743392	0	0	0	0.130678	0.475673	0.685721	0.718925	0	0.2768	0.0689274	0.393913	0.11654	0	0.0868342	0.18881	0	0	0	0.228574	0	0.260502	0	0.178804	0.0292117	0.0832478	0	0.0479387	0.527199	0.0300429	0.17458	0	0.420031	0.0304556	0	0	0	0	0	0	0	0.0278189	0	0.0295622	0.0779777	0.0534257	0	0
SRR6054545	0	0.0317496	0	0	0	0	0.270874	0.488109	0.368456	0	0.3783	0	0.456642	0.323525	0	0	0.437754	0	0.0480676	0	0.195244	0	0.346137	0	0.381827	0.0748562	0.0474058	0.0253869	0	0.37527	0.0513242	0	0	0.538175	0.104058	0	0	0	0	0	0	0.0799098	0	0.0255582	0.101006	0.133214	0.0228176	0.0983825	0
SRR6054546	0	0.0223696	0	0	0	0.0524302	0.174944	0.39549	0.207681	0	0.133268	0	0.406401	0.245478	0.0302231	0	0.340892	0	0.0338667	0	0.309514	0.0338667	0.383233	0	0.143478	0	0.0334005	0	0	0.370163	0.0542418	0	0	0.216674	0.018329	0.0167212	0	0	0	0	0.0176969	0.0563016	0	0.0180074	0.0355826	0	0.0160765	0	0
SRR6054547	0.5135	0.14109	0.0763703	0.113118	0	0.110229	0.568423	0.325361	0.654942	0	0.350229	0.232567	0.49841	0.110591	0	0.0366232	0.204769	0.207546	0	0.380502	0	0.178003	0.329608	0	0.0377061	0.184805	0.456437	0	0.0303279	0.148234	0	0	0.0299076	0.30369	0.269744	0.0703091	0	0	0	0.0585054	0.223236	0.0295921	0	0.0757175	0.0374045	0.164439	0	0	0
SRR6054548	0.551394	0.575705	0.276998	0.750051	0.0187593	0.149927	0.386567	0.516292	0.420661	0	0.381088	0.158161	0.338953	0.15042	0.172849	0.0498126	0.116048	0.0940973	0	0.141146	0	0.169477	0.697376	0.0991591	0.153857	0	0.167143	0	0.0206251	0.352834	0	0.025037	0.0610178	0.154898	0	0	0.0400803	0	0	0.0198939	0	0	0	0.128733	0	0.290758	0	0.0247769	0
SRR6054549	0.138356	0.0601901	0.0325802	0.25335	0	0	0	0.138802	0.139702	0	0	0	0.0911253	0.0471792	0	0	0.0436781	0	0	0	0	0.136688	0	0	0.144772	0	0	0	0	0.0474285	0	0	0	0.0971675	0	0.0449917	0	0	0	0	0	0	0	0	0	0	0	0	0
SRR6054550	0.17413	0.151507	0	0	0.207347	0	0	0	0.156288	0	0	0.0624343	0.0764582	0.0791709	0	0.0393271	0	0.0742899	0.0382291	0	0	0	0.0786542	0.0313145	0.08098	0	0	0	0	0.119384	0.0408192	0.0395335	0.0642314	0	0	0	0	0	0	0	0	0	0	0	0	0.035316	0	0	0
SRR6054551	0	0.0156797	0.339491	0	0	0.624756	0.245251	0.168739	0.194095	0.0201139	0.0934129	0.465225	0.237385	0.34413	0.46606	0	0	0.322914	0.284862	0	0	0.284862	0	0	0.326851	0.098582	0.210705	0.3009	0.0202226	0	0.0506936	0	0	0	0.25695	0	0.0196491	0	0	0.0195057	0	0.059196	0	0	0.498825	0.285085	0.180298	0.0485869	0
SRR6054552	0	0	0.301375	0	0	0.351338	0	0.164609	0.265082	0	0.0637885	0.291213	0.129682	0.0671414	0.636513	0	0	0.094503	0.0648409	0	0	0	0.0667031	0	0.137351	0.0673183	0.0639482	0	0	0	0.0692339	0	0	0	0.421109	0	0	0	0	0	0	0	0	0	0.0681261	0.0598999	0	0.0663566	0
SRR6054553	0.113277	0.118271	0.704207	0.11853	0.138739	0.346507	0.0560578	0.0909134	0	0	0	0.389907	0.119372	0.0618036	0.213058	0	0	0	0.029843	0	0	0.0596859	0.0307001	0	0.189647	0.0309832	0.0882963	0.0945694	0	0.0310651	0.127459	0	0	0	0.12921	0	0	0	0.023826	0	0	0	0	0	0.06271	0.0275689	0.19833	0.0610812	0
SRR6054554	0.179972	0.514507	0.726514	0.161415	0.288653	0.838892	0.0636168	0.206345	0.103841	0.028696	0.166587	0.63607	0.270937	0.0701374	1.26938	0	0	0.164533	0.372538	0	0	0.270937	0.0348398	0	0.14348	0.0351611	0.467612	0.321964	0.0288511	0	0.21697	0	0.0284512	0	0.549875	0	0.0280328	0	0.0270388	0.0834847	0	0	0	0	0.249081	0.34415	0.160767	0.138635	0
SRR6054555	0.147699	0.481908	0	0.0386369	0.0376871	0.018825	0.753764	2.76592	1.44164	0.61819	0.885223	0.0992948	1.26462	1.35986	0.0868126	0.0500363	0.0233137	0.945198	0.0243197	0	0	0.267516	1.52611	0	0.0515158	0.100995	0.7915	0.179822	0	1.11389	0	0.0502989	0.0204306	1.53	0.0789721	0	0	0	0	0	0	0	0	0.129311	0.153311	0.247131	0.323246	0.0248882	0.025586
SRR6054556	0.140724	1.11945	0.0946793	0.168285	0.0205185	0.204984	1.29333	3.33447	1.89457	1.00971	1.30258	0.345987	1.74777	1.61783	0	0	0	0.874833	0.264814	0	0	0	1.79797	0	0.56095	0.0274932	2.03711	0.139861	0	1.70908	0.367582	0.246465	0	1.666	0.14332	0	0.0219195	0	0	0.0217595	0.0276755	0	0.0261823	0.197127	0.194762	0.0733904	0.17599	0.243904	0
SRR6054557	0	0	0	0	0	0.160177	0.3887	0	0	0	0.20357	0	0	0.21427	0	0	0	0	0	0	0.315193	0	0.212872	0	0	0	0	0	0	0.430805	0	0	0	0	0	0	0	0	0	0	0	0	0	0	0	0	0.196457	0	0
SRR6054558	0	0.132995	0.0719886	0.0799712	0.156011	0	0.89827	0.102231	0.977495	0.0426513	0.495202	0	0.805395	2.13705	0	0	0	0.635825	0.402698	0	1.27789	0	0.932093	0	0.586456	0.104521	1.53897	0.265856	0	2.09594	0.0537476	0	0.0422875	1.18085	0	0	0	0.0411044	0	0.0413615	0	0	0	0	0.105775	0.930029	0.28674	0.206056	0
SRR6054559	0.357236	0.414429	0.179461	0.822362	0.559072	0.169985	0	0.573418	0.192379	0.239233	0.123449	0.0768519	0.2196	0.552236	0.0839888	0	0	0	0.470572	0.152409	0	0.188229	0	0.0770916	0.19936	0.0977103	0.371275	0.099413	0.0534502	0.0653123	0.435459	0	0.0263547	0	0.067914	0	0.0519342	0	0.0250463	0.128888	0.0327861	0.0260767	0	0.166806	0.131844	0.492675	0.29784	0.256838	0
SRR6054560	0.204754	0	0	0	0.104491	0	0.759956	0.273884	0	0.228532	0	0.220243	0.134857	0.279283	0	0	0	0	0.269714	0	0	0	0	0.22093	0.285664	0.280019	0.266	0.284899	0	0.280759	0	0	0	0	0	0	0.22325	0	0.107667	0	0	0	0	0	0.425069	0.249161	0	0.828056	0
SRR6054561	0.207495	0	0	0	0.185307	0.238017	0.352976	0.381632	0.453945	0	0.100833	0.195292	0.444152	0.0707554	0	0	0.262019	0.165983	0	0.0331966	0.138775	0.136662	0.597495	0	0.506605	0.0354709	0	0	0	0.426775	0	0	0.0287019	0.40074	0	0	0.0848395	0	0.027277	0.252661	0	0	0	0	0	0	0	0	0
SRR6054562	0.540118	0	0.0181696	0	0.196882	0.196689	0.262518	0.877294	0.311641	0.0430601	0.224977	0.228241	0.304918	0.184179	0	0	0.243588	0.123446	0	0.0246892	0.206422	0.203279	0.209117	0	0.161475	0.158284	0	0	0.0216464	0.370305	0	0.0525537	0.0426928	0.270946	0	0	0.273423	0.0207492	0	0.459338	0	0.0211212	0	0	0	0	0.0482481	0	0
SRR6054563	0.486599	1.72271	0.0474144	0.368705	0.44527	0.393506	0.518978	1.70578	0.948781	1.38586	1.21766	0.451215	1.34826	0.709493	0	0.0682124	0.614465	0.450993	0.176821	2.25496	0.0224445	1.06093	0.977711	0.380203	0.491606	0.252419	1.78747	0.583676	0.0376582	1.51851	0.519203	0.365709	0.0371363	0.0235682	0.0478486	0	0.0182951	0.090243	1.37641	0.0181615	0.785378	0.0183723	0.0655592	0.329064	0.673454	0.612552	0.713464	0.203574	0
SRR6054564	0	0.164615	0	0.19797	0.193103	0.115748	0.0468143	0.10123	0.0509432	0	0	0.0407017	0.174455	0.258063	0	0	0	0.0968611	0.0996883	0.0484306	0.0253075	0.0498441	0	0	0.0527919	0.0258743	0.122895	0	0	0	0.0798317	0	0	0	0	0	0	0.0407017	0.0397945	0	0	0	0	0.212023	0.0523696	0.0920919	0.0946438	0	0
SRR6054565	0.087913	0.325087	0.144913	0.0689922	0.224321	0.0672302	0	0.411583	0.97645	0.0245306	0.0854436	0.141845	0.0868532	0	0.0258363	0.625434	0.444057	0	0	0.02813	0	0.202657	0.476521	0.0237146	0.0613264	0	0	0.030581	0.0246632	0	0	0	0.0243214	0.246965	0.0313371	0	0	0	0.0462278	0	0.0302565	0	0	0	0.0608358	0.0534899	0.13743	0	0
SRR6054566	0.858657	0.722996	0.05218	0	0.339247	0.338913	0.788172	0	1.15601	0.0927457	1.04093	0.476703	0.29189	0.226685	0.390729	1.31369	0.769496	0.460869	0	0.886287	0.666908	0.0729725	0.150137	0.448303	0	0.643965	0	0	0	0.189902	0	0	0	0	0.157973	0	0.151004	0.14897	0.0582597	0	0.0381315	0.0606564	0	0.155202	0.0383349	0.74153	0.658159	0.0373392	0
SRR6054567	0.0641086	0.167338	0.0603854	0.0447209	0.0654324	0.0653681	0.211505	0.0285845	0.316469	0.0238512	0.221539	0.160903	0.0281492	0	0.125604	0.173746	0.485728	0.164105	0.0562984	0.109404	0.171507	0	0	0	0	0.175348	0.0555234	0	0.0239801	0	0	0	0	0.0300157	0	0	0	0.0229861	0	0.0231299	0	0	0	0	0	0.49408	0.240523	0	0
SRR6054568	0.22218	0.263609	0.0951256	0	0.0412305	0.0617849	0.249889	0.0540353	0.299121	0.0225438	0.23557	0.282439	0.0798186	0	0.213693	0.355815	0.153034	0.129258	0.0532124	0.387775	0.108071	0.0532124	0	0.0435877	0.0281797	0.276228	0.10496	0	0	0.0830873	0	0	0	0	0	0	0	0.0217261	0	0	0	0	0.0263058	0	0	0.368682	0.101039	0.108913	0
SRR6054569	0.118577	0.171952	0.0186151	0.144755	0.121026	0.120907	0.122252	0	0.239461	0	0	0.0850314	0.130164	0.0539128	0	0	0	0.151767	0.416524	0	0	0.0520655	0	0.191917	0.110289	0	0.205395	0	0.0443542	0.0270988	0.222372	0	0.0437395	0	0	0	0.0430963	0.0425157	0	0.0427817	0	0	0	0	0.109407	0.0480981	0.27187	0.159848	0
SRR6054570	0.20781	0.406824	0.0244677	0.271809	0.0530254	0.450273	0	0	0	0	0	0	0	0.141726	0.427506	0	0	0	0	0	0.0347467	0.102653	0	0.056057	0.0724823	0	0.101239	0	0	0.0712375	0.109607	0.0707701	0	0.0364863	0	0	0	0	0.0546371	0.0562323	0	0.0568848	0	0.0727757	0.0719024	0.0316101	0.0974581	0.0700348	0
SRR6054571	0.689572	1.09651	0.716717	0.821072	0.218424	0.994066	0.264764	0.19084	0.352142	0	0.493022	0.383657	0.720412	0.583804	0.0279524	0.0322218	0	0.304339	0.438511	0.0304339	0.0636132	0.313222	0	0	0.232222	0.032519	0.741385	0.661714	0.0533663	0.0978148	0.334443	0.032391	0	0.100197	0	0	0.0518528	0	0.025007	0	0.0654693	0.104143	0.0309685	0.0333089	0.42782	0.202548	0.713694	0.28849	0
SRR6054572	0.192873	0.503443	0.49311	0.28831	0	0.449514	0.340886	0.221137	0	0	0	0.118551	0.362949	0.263078	0	0	0	0.0705311	0.108885	0	0.0368561	0.0725897	0.0746746	0	0.0768827	0.0376816	0.107386	0.115015	0	0	0.0387539	0	0	0	0.0392862	0	0	0	0.0289771	0.0298231	0	0	0	0.038597	0.0762676	0	0.275666	0.148573	0
SRR6054573	0.437708	0.761677	0.154608	0	0.195451	0.0557884	0.947671	0.0731863	0.626118	0.122135	0.638119	0.205983	0.468467	0	0.257271	0.40778	0.345454	0.595237	0.0720718	1.15546	0.878236	0	0	0.413252	0	0.336715	0.0355398	0	0	0.337604	0.0384774	0.0745309	0	0	0.156024	0	0	0	0	0.0296103	0	0	0	0	0.0757234	0.632508	0.786885	0	0.0379123
SRR6054574	0.671586	0.45448	0.527153	0.585607	0.685454	0.0380434	0.0461599	0.19963	0	0.666291	0.338448	0.441461	0.0491474	0.814258	0.701756	0	0.141344	0	0.0491474	0.238768	0	0.737211	0	0	0.156162	0	0.0969415	0.0519144	0.0418683	0.05116	0.209909	0.101649	0	0	0.425584	0	0.0406808	0	0.0392382	0.0807678	0	0	0	0.104529	0.309825	0.181609	0.0466604	0	0.103413
SRR6054575	0.630978	0.452116	0.332127	0.543725	0.322004	0.0946139	0.252559	0.0744719	0.14991	0.227847	0.0480983	0.259507	0.171121	0.354386	0.501764	0	0.117174	0.0475053	0.0244459	0.35629	0	0.12223	0	0	0.15535	0.02538	0.337531	0.0774667	0	0.076341	0.313226	0.20224	0	0.0260668	0	0	0.0202347	0.0199621	0	0.020087	0.0255483	0.02032	0	0.0779894	0.410952	0.158082	0.0928356	0.0500348	0
SRR6054576	0.854323	0.813012	0.125736	0.614583	0.49048	0.272221	0.462419	0.107134	0.826691	0	0.0345969	0.315889	0.0703353	0	0	0.0723554	0.168565	0.649235	0	0.0341703	0	0	0	0.0576135	0.0744949	0.328602	0	0	0	0.0732156	0.0375503	0	0	0.0749989	0.152264	0	0	0	0	0	0.367535	0.0292322	0	0.0747965	0.0738989	0.29239	0.0333881	0	0
SRR6054577	0.351418	0.0539577	0.0778845	0.259563	0.105493	0.0843111	0	0	0.0278303	0	0.053576	0.111177	0	0	0	0.224096	0	0	0.0272299	0	0	0	0	0.0446095	0.0576806	0.226163	0	0	0.0463939	0	0	0	0.0457509	0	0	0	0.0450781	0	0.0217398	0.0447491	0.25612	0.0452683	0	0	0	0.025155	0	0	0
SRR6054578	0	0	1.82085	0	0	0	0	0	0	0	0	0	0	0	0	0	0	0	0	0	0	0	0	0	0	0	0	0	0	0	0	0	0	0	0	0	0	0	0	4.18474	0	0	0	0	0	0	0	0	0
SRR6054579	0.651302	0.728591	0.575917	0.445064	0.203495	0.162636	0.279557	0.106678	0.286318	0.207696	0.327269	0.371732	0.105053	0.525772	0.218752	0.0180117	0.184631	0.0850615	0.175088	0.357258	0	0.210106	0.0180117	0	0.370886	0.0363557	0.535302	0.147957	0.134241	0.0546776	0.411292	0.688038	0.0147089	0.0560094	0.151615	0	0.0724631	0.0285948	0.0279574	0.0719342	0.0365967	0.247414	0.0346223	0.186194	0.478295	0.404366	0.199474	0.268772	0
SRR6054580	0.815687	0.902172	0.0520891	0.231461	0.126996	0.253743	0.239461	0.258902	0.279194	0.0308614	0.0179158	0.28255	0.27317	0.339435	0	0	0.244413	0.0707796	0.236748	0.460067	0	0.254959	0	0.0149174	0.135019	0.113443	0.251449	0.17313	1.39627	0.0379143	0.350014	0	0.0152991	0	0.0197123	0	0.0452223	0	0	0.0299282	0.0761303	0.968814	0	0.0580994	0.172207	0.0504709	0.0518695	0.111823	0.0191596
SRR6054581	0.657408	0.603772	0	0.152865	0	0.223441	0.180741	0.195415	0.0983411	0.163056	0.283974	0.707139	0.0962196	0.249084	0	0.0494915	0.461198	0.0467454	0.288659	0.233727	0	0.192439	0	0	0	0.199792	0	0.203274	1.47544	0.15024	0.308216	0	0	0	0.0520749	0	0.0796439	0.0392855	0	0.0790626	0.0502792	1.55961	0	0	0.202189	0.0444437	0.0456753	0.0492344	0
SRR6054582	0.869249	0.48404	0.49126	0.673072	0.26616	0.265898	0.0215085	0.0465093	0.585137	0	0.135173	0.243102	0.0687016	0.0711391	0.0204367	0.683189	0	0.267013	0.0229005	0.111255	0.0465093	0.0687016	0.0235582	0	0.0485097	0.451735	0	0.0241898	0.0585263	0.0476767	0.0489041	0.0473638	0.0384768	0	0.12394	0	0	0	0.0548499	0	0.311131	0	0.0226419	0	0.144365	0.211555	0.0869668	0	0
SRR6054583	0.435631	0.490512	0.349988	0.670341	0.444626	0.182902	0.0317034	0.0685544	0.741739	0	0.0166037	0.675314	0.0168776	0.174764	0.0602471	0.729219	0	0.508368	0.101266	0	0.0342772	0.0337552	0.0694494	0	0.12513	0.438062	0.133162	0.0178278	0.0143779	0.0175688	0.0360422	0.0174535	0	0.0179967	0.0913431	0	0	0	0.0269495	0.0416045	0.546799	0.0280581	0	0.0358962	0.124129	0.0467745	0.0160236	0.103633	0.0355128
SRR6054584	0.544422	1.24882	0.116546	0.90629	0.429377	0.353257	0.0918481	0	0.0666325	0	0	0.212948	0.065195	0.0675081	0	0	0	0	0.13039	0	0	0	0	0.053403	0.138101	0	0.128595	0.206597	0	0	0	0	0	0	0	0	0.0809459	0.266185	0.104101	0	0	0.0541917	0	0	0	0.0903406	0.185688	0.233517	0
SRR6054585	0.836993	1.04953	0.579694	0.25759	0.527641	1.43076	0	0.0987871	0.0662851	0.0274763	0	0	0.194565	0	0	0	0	0	0.0972827	0.0945237	0	0.12971	0	0	0.0686906	0	0.0959434	0.10276	0	0	0.276996	0.067068	0.0817258	0	0	0	0	0.0264797	0.0776684	0.452971	0.0338898	0	0.0320614	0.0689687	0.0681411	0.0599131	0.0615733	0	0
SRR6054586	0.583126	1.05821	0.141238	0.871665	0.153043	0.679522	0.144287	0.133715	0.179443	0	0.0647709	0.358422	0.241411	0.136351	0.0195853	0	0	0.170593	0.241411	0	0	0.131679	0	0.0359539	0.0929776	0	0.129866	0.139093	0.0373921	0	0.187467	0.136172	0.0368739	0	0.0950211	0	0.0544974	0.268816	0.0525649	0	0	0.0547273	0	0	0.115292	0	0.166688	0.179676	0
SRR6054587	0.119581	0.398838	0.112636	0.0208544	0.081367	0.142252	0.0493148	0.0266592	0.0536643	0	0	0	0.0525065	0.0543694	0	0	0	0.0510174	0.15752	0.0255087	0	0.0525065	0	0	0	0	0.0258918	0	0.0447299	0	0.0280319	0.0542981	0	0	0	0	0.0651919	0	0	0.021572	0	0	0	0	0.0551669	0	0	0.0537339	0
SRR6054588	0.38519	0.154682	0.0558185	0.093012	0.105847	0.105743	1.22804	2.23932	0.957385	0	1.01752	0.0478072	1.50267	0.0606228	0	0	1.04765	0.6447	0.0585456	0.0379235	0.019817	0.780609	1.14432	0.0159854	0.971459	0.0607826	0.0769862	0.0412279	0.0166249	1.23918	0.145862	0.0201811	0	1.29017	0	0.0385413	0.0323067	0	0	0	0.0407904	0.0162215	0.0385897	0.020753	0	0.955491	1.01902	0.219686	0.0205314
SRR6054589	0.336175	0.254756	0.132789	0.397153	0.0885462	0.199033	0.939154	3.01719	0.846788	0.0121037	1.12424	0	1.85703	0.0147916	0.0764877	0	0.944883	0.888301	0.0285696	0.0277594	0	1.09993	1.46951	0.0468043	0.559796	0.0593225	0.0281763	0.0905343	0.0243382	2.63195	0.0457579	0.0590889	0.0240009	1.66029	0.0463864	0	0.047296	0	0.0228094	0	0.164219	0.0237478	0	0.0303817	0.0900515	1.72871	1.31551	0	0.0601145
SRR6054590	0.795283	0.525887	0.239711	0.166432	0.162341	0.25949	1.53491	2.72331	1.62745	0.0355055	1.52527	0	1.88567	0	0	0	0.642728	0.936453	0.0838075	0.0407153	0	1.34092	1.12079	0	1.19831	0	0.0413268	0	0.0356974	1.17773	0.0447427	0	0.0352027	0.983008	0.0907147	0	0.06937	0	0	0	0.13138	0	0	0.0445616	0	1.54842	1.03437	0.0857666	0.0440856
SRR6054591	0.241676	0.560738	0.0758803	0.505766	0.164445	0.287495	0.199333	0.215516	0.216913	0	0.104395	0	0.106117	0.274704	0.23675	0	0	0	0.0530584	0	0	0.212234	0	0.0434616	0	0	0.0523279	0.224182	0	0.0552312	0	0	0	0	0	0	0.175672	0	0	0.0435975	0	0	0	0	0.278733	0	0.201494	0.108597	0
SRR6054592	0.597172	0.492238	0.0296048	0.476869	0.400989	0.608904	0.15554	0.315314	0.401987	0	0.0203648	0.777577	0.455417	0.471575	0	0	0	0.0804548	0.207008	0	0	0.310512	0.0425906	0.118696	0.2631	0.0429834	0.326653	0.153064	0	0.043097	0.353652	0.0642213	0.0695617	0	0.582579	0	0	0	0	0	0	0	0.020467	0	0.173997	0.478084	0.216186	0.148293	0.0217787
SRR6054593	0.191226	0.27037	0.0225151	0.125059	0.585525	0.0487458	0.0887186	0.191843	0.0965433	0	0	0.154269	0.125947	0.423852	0.0280992	0	0	0	0.220408	0.0611878	0	0.125947	0	0	0	0.0653798	0.18632	0	0	0	0.0672402	0.0325612	0	0	0.0681638	0	0.0521253	0.179981	0.0251384	0	0	0	0	0.100452	0	0.261787	0	0.0644458	0
SRR6054594	0.648332	0.318838	0	0.235964	0.345245	0.287421	0	0.150822	0.0759001	0	0	0.303207	0.0371313	0.0768975	0	0	0	0	0.148525	0	0	0	0	0	0	0	0	0.0392218	0	0	0	0.0383983	0.0311935	0	0.160766	0	0.0307348	0.121283	0	0.0610208	0	0	0	0.0394865	0.195063	0.0686037	0.0705048	0	0
SRR6054595	0.534835	0.412164	0.0143935	0.303802	0.327527	0.296043	0.0567164	0.0817612	0.102864	0.0170556	0.0792094	0.361613	0.281807	0.145902	0	0	0	0	0.161032	0	0	0.120774	0.0207072	0.0824412	0.170556	0.0208981	0.297779	0.148836	0	0.0838134	0.0214928	0	0	0	0.32682	0	0	0.016437	0	0	0	0	0.0398035	0	0.148042	0.185952	0.152884	0.0823983	0
SRR6054596	0.0491814	0.0106979	0.0115813	0.025731	0	0.0376107	0.0912699	0	0.115873	0	0.0318666	0.0264509	0.0323923	0	0	0.0666453	0	0	0.0323923	0.0786842	0.0657865	0	0	0	0.068616	0	0	0.102648	0	0.0505783	0.0345869	0	0	0.0172701	0	0.159932	0	0	0.0258614	0	0	0	0.112093	0.0172235	0	0	0.0307532	0	0
SRR6054597	1.08337	1.5012	0.642508	0.629783	0.204767	1.30922	0.148926	0.187853	0.0540203	0.0223923	0.233987	0.237381	0.0528548	0.0547301	0.589604	0	0	0.179746	0.0528548	0.231101	0	0.237847	0	1.2339	0.167942	0.0823115	0.469145	0.223322	0.495293	0.0550193	0.366833	0.0546583	0.0222013	0	0.0286055	0	0.0656244	0	0.0421982	0.108576	0	0.659013	0.026129	0.084311	0.194365	0.26855	0	0.162271	0.0278035
SRR6054598	0.797256	0.511997	0.107279	0.0595876	0.154994	0.367749	1.94923	3.35165	1.61002	0	1.84491	0.0204183	2.2004	1.99366	0	0.154336	1.98954	0.0485909	0.100018	0.121477	0	1.47527	2.23788	0	0.23835	0.28556	1.80021	0.0792371	0.0426024	2.94123	1.06795	0.0258578	0.084024	2.82623	0.0811962	0	0.0413942	0	0	0.082184	0.130661	0.0415688	0.0741667	0.0531812	0.105086	0	0.237393	0.204713	0.0263066
SRR6054599	0.905875	0.335706	0.189614	0.15798	0.0171219	0.615781	1.36979	4.03908	2.01005	0	1.65216	0.144356	2.58542	1.18985	0	0.136394	1.82179	0.0429419	0.132586	0.107355	0	2.12137	2.06864	0	0.140427	0.0917677	1.39478	0.0700252	0.0752991	2.00122	0.542679	0	0.0185639	3.06317	0.0478377	0	0.0182909	0	0	0.0907869	0.0230941	0.0734723	0.0218481	0.0704977	0.0232172	0.0408275	0.0839177	0.113071	0.0464965
SRR6054600	1.37414	0.588001	0.0424371	0.872142	0.528815	0.459388	0	0	0.424591	0.829713	0.0583841	0.436156	0.0890209	0.153632	0.900358	0	0.170678	0.951459	0.178042	0.0576642	0	0.207716	0.0610518	0.243065	0.44	0.369689	0.0585302	0	0.126394	0.0617776	0.411893	0	0.174499	0.0316412	0.0642386	0.0293018	0.0736854	0.0726927	0.0236908	0.0243825	0.124047	0.0493309	0	0	0.0311771	0.0822374	0	0.151837	0
SRR6054601	1.02568	0.158652	0.0429383	0.429296	0.372216	0.209166	0.028199	0.0304884	0.276175	0.279838	0	0.318722	0.150121	0.124357	0.241145	0	0.0575645	0.379244	0.120096	0.204208	0	0	0	0.319716	0.254398	0.155856	0.148054	0	0	0	0.256466	0.0310486	0.0756684	0	0	0	0.0497038	0	0	0.0246705	0	0	0	0.0957854	0.126181	0	0.0570096	0.122904	0
SRR6054602	0.14153	0.0738851	0	0	0.0866715	0.0577242	0.140079	0	0.457302	0	0.146725	0.0608946	0.372863	0.540529	0	0.230143	0.0714882	0.0362289	0.0372863	0.181144	0	0.0372863	0	0	0	0.193555	0	0.0787711	0	0.0776265	0.119438	0.154234	0	0.0795173	0	0.662744	0	0.0304473	0.267918	0	0	0	0.479249	0	0	0.0688901	0.389395	0.343422	0
SRR6054603	1.18947	1.44889	0.208072	0.0889016	0.711073	1.40342	0.189205	0.136377	0.183015	0.0189657	0.0440401	0.182778	0.380517	0.09271	0.998758	0	0	0.217486	0.223833	0.130491	0	0.223833	0	2.16351	0.403021	0.139431	0.0883007	0	0.0953409	0.0465999	0.191199	0.0694412	0.0940196	0	0.0242281	0	0.129692	0.0182778	0.0536112	0.165529	0	0.0372111	0	0.190425	0.117587	0.186099	0.106253	0.0458132	0
SRR6054604	0.513551	0	0	0	0.262078	0	0	0	2.07419	0	0	0	0	0	0	0.521931	0	0.164324	0.33824	0.164324	0	0	0	0	0.358243	0	0	0	0	0	0	0	0	0	0	0.668002	0	0	0	0	1.06048	0	0.668841	0	0.177689	0.624931	0	0	0
SRR6054605	0.0419089	0.0486185	0	0.0146174	0	0.0569763	0	0.186862	0.112844	0	0	0.120211	0.294426	0.285817	0	0	0.0176405	0	0.0368032	0.446993	0	0.184016	0	0	0.0389797	0	0.127038	0.116626	0	0.134086	0.275077	0.038059	0.0772946	0.0392435	0	0.072684	0.0152316	0	0	0	0.0961569	0.0152959	0.0727752	0.352238	0.174006	0.356987	0.122293	0.188318	0
SRR6054606	1.17359	1.41011	0.842237	0.701723	1.25487	0.284917	0.0691407	0	0.225716	0	0.144842	0	0	0.30491	0	0	0	0	0.588925	0	0	0	0	0.0603005	0.155938	0	0	0.15552	0	0	0.157206	0.30451	0	0	0	0	0	0	0	0.241957	0	0	0	0	0	0.136012	0	0.301346	0
SRR6054607	0.154399	0.283605	0.0484775	0.107706	0.0525292	0.174925	0.0424491	0	0.138579	0.0191477	0.177852	0.184533	0.0451964	0.6552	0	0	0	0.153701	0.497161	0	0	0	0.302214	0	0.119673	0.0469233	0	0.310316	0.0192512	0	0	0	0	0.457835	0.0733821	0	0	0.0184533	0	0	0.0236172	0	0	0	0.0237432	0	0	0	0
SRR6054608	0.411096	0.603592	0.0968052	0.0268849	0.288464	0.314379	0.0317876	1.54658	0.657233	0	0	0.0276371	0.879969	0.420549	0	0.104451	0.0648901	0.394622	0.13538	0.0986554	0	0.0676899	1.25341	0.471296	0.501852	0.0702763	0.100137	0.0715009	0.0288323	0.0704619	0.252966	0.0349998	0	1.01049	0.109903	0	0.0560291	0.0276371	0.0270211	0.0834301	0.0353711	0	0.0334628	0.0359917	0.0355598	0.312659	0.0642647	0.311725	0.427287
SRR6054609	1.21015	0.726152	0.60924	0.0654964	0.511091	0.23402	0.206508	0.64191	0.308991	0.186301	0.297419	0.314202	0.769555	0.683022	0.269799	0	0	0.106819	0.274841	0.133523	0	0.329809	0	0.270156	0.815067	0.171205	0.460797	0.145157	0.046827	0.0572192	0.880385	0.0568438	0	0.0293065	0	0	0.113747	0.112215	0	0.0903336	0.0574469	0.137073	0.0271738	0.116909	0.490903	0.406236	0.495774	0.956304	0
SRR6054610	0.557871	0.688941	0.406817	0	0.293879	0.0366988	0.0890569	0.288861	0.242279	0.1406	0.0932819	0.212929	0.331873	0.270009	0.169238	0	0	0.0460658	0.0474104	0.0921317	0	0.0474104	0.024386	0.330099	0.225964	0	0.327304	0.125199	0	0.0493519	0.253112	0	0.0398288	0	0	0	0.0196215	0.0774288	0.0189257	0.0584349	0	0	0	0	0.249063	0.218988	0.180045	0.169815	0
SRR6054611	0.124473	0.157529	0.0852685	0.236809	0.0461976	0.0346142	0.153997	0.196771	0.776956	0.0252597	0	0.0121718	0.268304	0.0771731	0	0.414014	0.485834	0	0.0447173	0	0	0.0298115	0.536685	0.0122097	0.0631492	0.0464259	0	0.015745	0.0380943	0.093097	0.0159156	0	0	0.143047	0.0968056	0	0	0.0121718	0	0.0734874	0	0	0	0	0	0	0	0	0
SRR6054612	0.233888	0.287295	0	0.0431883	0.294887	0.0701422	0	0	0	0.0307117	0	0	0	0	0	0	0	0	0	0	0	0	0	0.0445352	0	0	0	0	0.0308777	0	0	0	0.0304498	0	0	0	0.030002	0	0	0.29783	0	0.0301286	0	0	0	0.0669681	0	0.0370934	0
SRR6054613	0.986669	1.0905	0.12559	0.139516	0.870956	0	0.0659835	0.0713404	0	0	0	0	0	0.145493	0	0	0	0	0	0	0	0.070254	0	0.0287734	0	0	0	0	0	0	0	0	0	0	0	0	0	0	0	1.06795	0	0	0	0	0	0	0	0	0
SRR6054614	0.843803	1.06979	0.0908341	0.0504532	0.984259	0.0245823	0.0596538	0	0	0	0	0	0.0635147	0.131536	0.0283406	0	0	0	0	0	0	0.0635147	0	0.0260133	0.0672709	0	0	0.0670906	0.0270538	0	0	0	0	0	0	0	0.0262865	0.0259324	0	1.01769	0	0	0	0	0	0.0586748	0.0603007	0.0649994	0
SRR6054615	0.257943	0.48092	0.173544	0.0128526	0.275805	0.137767	0.045589	1.54443	0.578782	0	0.0318345	0.0396365	0.938432	0.737172	0.0144391	0	0.0310212	0.345862	0.113259	0.031442	0.0164301	0.0647194	0.649138	0.477121	0.908247	0.0839903	0.0319142	0.0341816	0.0137835	0.0505273	0.224589	0	0.0407774	1.15593	0.0700535	0.0319542	0.0401777	0	0.0129177	0.0930637	0.0169095	0	0	0.292504	0.186996	0.164416	0.199695	0.115907	0.544715
SRR6054616	0.353586	0.644134	0	0.289048	0.879662	0.202799	0.177715	0.0443406	0.148761	0	0.186146	0.0950834	0.145551	0.241145	0	0.0149732	0.0976716	0.0989964	0.160106	0.084854	0.133022	0.145551	0.179678	0.023845	0.123327	0.060445	0.157902	0.0153746	0	0.136361	0.186495	0	0	0.108641	0.0630189	0	0.301193	0	0	0.466432	0.0760573	0.0120986	0	0	0.168218	0.107568	0.138186	0.283012	0
SRR6054617	0.115686	0.143794	0.171234	0.29398	0.0168678	0.438133	0.184018	0.0442128	0.333747	0	0.235581	0.195544	0.0653093	0.0450843	0	0.22395	0.250432	0.0423048	0.0217698	0.190371	0.154745	0.0653093	0.04479	0.0356644	0.0691717	0.135609	0.0429401	0.0229954	0	0	0.0464894	0	0	0	0.047128	0	0.0180195	0	0	0.0715519	0.136509	0	0.0215239	0	0	0.0603326	0.0826727	0.0222787	0.13742
SRR6054618	0.574186	0.673354	0	0.522445	0	0.0509102	0.0308859	0	0	0	0.161756	0.107413	0.131539	0.102155	0.821712	0	0	0	0	0	0	0.131539	0	0	0.0696593	0.102424	0	0	0	0.0684631	0.0702257	0.0680138	0	0	0	0	0	0	0	0	0	0.0273347	0	0	0.0691021	0.212653	0.187325	0	0
SRR6054619	1.38452	0.797875	0.033873	1.05361	0.110112	0.238342	0.244701	0.360774	0.314698	0	0.233009	0.19341	0.497391	0.318833	1.73324	0.0487311	0	0	0.165797	0	0	0.284224	0	0	0.275946	0.0983611	0.327029	0.0250188	0	0.098621	0.17703	0.0734804	0	0	0.0256374	0	0.0392101	0	0	0	0.173273	0.0196878	0.0234178	0	0.0995414	0.350087	0.427249	0.048478	0
SRR6054620	0.331737	0.342755	0.117176	0.238645	0.169293	0.190268	0.307815	0.332805	0.279136	0	0.429891	0.133812	0.409672	0.197963	0.292477	0	0.261818	0.185758	0.355049	0.265369	0	0.109246	0.168575	0	0.0578533	0.0850649	0.29629	0.0576982	0	0.255869	0.233294	0.0564867	0.0688318	0.0291223	0	0	0.0226065	0	0.0436098	0	0.114172	0.0227019	0	0.0290437	0.114781	0.529836	0.0259294	0	0
SRR6054621	0.181812	0.175767	0	0.0845523	0.0824738	0.0617946	0	0.108087	0.652731	0	0.052357	0.195566	0.159662	0	0	0	0.280607	0.103423	0.0798311	0	0	0.0532207	0	0.0217973	0.253657	0	0.314928	0	0	0	0.113653	0	0	0.0283748	0	0.0525538	0.0440525	0.217295	0.0637355	0.0437309	0	0	0	0	0	0.0245826	0	0	0
SRR6054622	1.02211	1.17015	0.329361	0.168869	0.192171	0.356538	0.0332773	0.611642	0.144849	0	0.034856	0.115729	0.283449	0.183441	0	0	0.203793	0.206557	0.67319	0.309836	0	0.496035	0	0	0.262685	0	0.349433	0	0.996053	0.036882	0.680968	0.07328	0.0595302	0	0.0767024	0.0349871	0.0293274	0	0	0.0291133	0.0740575	0.795181	0.035031	0.113035	0.29781	0.0327312	0.0672763	0.435112	0
SRR6054623	0.219648	0.0955552	0.206892	0	0.0373639	0.0746544	0	0.342775	0.295713	0	0.189758	0	0.192889	0.299599	0.0860682	0	0.0924552	0.140564	0.0964444	0.0937092	0	0.192889	0	0	0.102148	0	0.0951166	0	0	0	0	0.149603	0.0810215	0	0	0	0	0	0	0	0	0	0	0	0	0.0890952	0	0	0
SRR6054624	0.0172637	0.525725	0.113828	0	0.123341	0.0352057	0.704828	0.138555	0.581054	0.346833	0.984354	0.185697	0.682223	1.01255	0	0	0.0654004	0.707067	0.113704	0.198862	0.554218	0.136445	0.701817	0	0.529884	0	0.740114	0.21619	0	1.20727	0.0971258	0	0	0.824453	0.024615	0	0.0188232	0	0	0.0186858	0.0712986	0.0189027	0.022484	0.0483663	0.0477859	0.840315	0.17272	0.139634	0
SRR6054625	0.28267	0.811615	0.106501	0.147889	0.0288507	0.115289	0.594516	0.794025	0.418615	0	0.879135	0.0608106	0.446819	0.154224	0	0	0	0.759758	0.0744699	0	0	0.0744699	0.459652	0.457502	0.157748	0.0386576	0.734446	0	0.0317201	1.04651	0	0	0.0312805	0.238223	0	0	0.061641	0	0.0297276	0.0305955	0.0778279	0	0	0.0395967	0	0	0	0.228632	0
SRR6054626	0.478601	0.347016	0.105188	0.333863	0	0.45547	0.592119	1.3444	0.322171	0.017806	0.434146	0.0343204	1.05073	0.0435206	0	0	0	0.673818	0.189132	0	0.0426793	0.0630441	1.01606	0.275419	0	0.0654529	0.435233	0.0887913	0	0.984387	0.112192	0.0434635	0.0529624	0.560202	0.0454934	0	0.034789	0	0	0	0.0219623	0.0174679	0	0	0.132477	0.0388267	0.0997565	0.0860238	0
SRR6054627	0.232156	0.555482	0.164005	0.323896	0.118475	0.216991	0.0957403	0	0.182323	0	0.200565	0.166479	0.0764525	0	0.136454	0.104864	0.171011	0	0	0.247614	0.181148	0	0.0262161	0.0417495	0.161948	0.211663	0	0	0	0.0530556	0.0272107	0	0	0	0	0	0.021094	0	0	0	0.106533	0	0	0	0	0.0470845	0.0241946	0	0
SRR6054628	0.519324	0.998828	0.0514909	0.0572006	0.0836917	0.473787	0.473422	0.0365612	0.0735966	0	0	0.058801	0.108013	0.186409	0.578354	0	0	0	0.504062	0	0	0.0720088	0	0.0589844	0.152535	0.224281	0.248561	0.114094	0.705453	0	0.115331	0.297863	0	0	0.0389718	0	0.059604	0.0294005	0	0.0591689	0.037628	0.837976	0.0355978	0.0382881	0.151315	0.299347	0.068365	0	0
SRR6054629	0.0936999	0.163052	0	0	0.382539	0.191082	0.927395	3.63474	0.756891	0.104581	0.364272	0.100788	1.72798	1.40587	0.110148	0.126972	1.18322	0.35978	0	0	0	0	1.14275	0.101102	0.261453	0	0	0.130376	0	0	0	0	0	2.23739	0	0	0	0	0	0.202837	0	0.205191	0	0.525023	0.129681	0	0.234363	0	0
SRR6054630	0.0475043	0.192884	0	0.215398	0.0808088	0.193751	1.80233	4.06676	1.70547	0.159063	1.96992	0.102196	1.98156	2.26785	0.0930719	0.321864	2.25952	1.41869	0.14601	0.304004	0	0.083434	2.61782	0.102515	1.3918	0.151588	0.143999	0	0.0177692	0.130276	0.200445	0.0647106	0.140183	1.84605	0.0451552	0	0.0517957	0.0681306	0.049959	0.188531	0.0653972	0.0346762	0.0412459	0.221815	0.0219153	0.0770762	0.019803	0.277499	0
SRR6054631	0.135811	0.168808	0.219298	0.203012	0.0792087	0.197827	1.60823	3.60734	1.72395	0.238201	1.50853	0.125215	2.12122	1.98477	0.0228073	0.368072	1.73948	1.56442	0.178898	0.0496642	0	0.0766706	2.26102	0	1.84065	0.265334	0.277255	0.0809872	0.0435434	0.0532069	0.0545768	0.0264289	0.02147	2.28912	0.193643	0	0.0423085	0.0626077	0.0408082	0.167999	0.160256	0.0637305	0	0.244601	0.0537035	0.188875	0.0727909	0.209235	0.10755
SRR6054632	0.0677544	0.20633	0.0638195	0.0708962	0.0691534	0.0345427	0.628686	1.13288	0.912179	0.0756226	0.131702	0.0728798	0.62475	0.5545	0.159296	0	1.06948	0.433595	0	0	0	0.1785	0.367253	0.0731071	0.519906	0.13899	0.0880213	0	0	0	0.0476484	0	0.224933	0.475839	0	0	0	0	0	0.110004	0.0466373	0.0370934	0	0.0474555	0	0.329796	0.169468	0	0.0938972
SRR6054633	1.06094	1.04618	0.910496	0.690752	0.0721898	0.288476	0.0583369	0.0630731	0	0	0.0916567	0	0.124225	0.128633	0	0	0	0.060351	0	0.0301755	0	0.0621125	0	0	0.0657859	0.0322429	0.0612574	0	0.105826	0.0646561	0	0	0	0	0	0	0.0514125	0	0.0495893	0.153112	0	0.0516294	0	0	0.130519	0.0860692	0	0.190694	0
SRR6054634	1.20227	0.906593	0.729801	0.992442	0.0681722	0.231558	0.28096	0.339508	0.161863	0	0.0346223	0.229906	0.211161	0.236874	0	0.0181021	0.0168689	0.0170977	0.387128	0.0512931	0	0.211161	0	0.014414	0.111824	0.0730763	0.190899	0.0929372	0.224858	0	0.112734	0	0	0	0.019047	0	0	0.0287383	0	0.0578362	0	0.117015	0	0	0.295813	0.113791	0.116944	0.252113	0
SRR6054635	0.23373	0.435778	0.125804	0.0698768	0.170398	0.136184	0.165239	0.089327	0.179813	0	0.0865391	0.0718319	0.13195	0.0910878	0	0	0	0	0	0	0	0	0	0	0.0931691	0.0456639	0.130134	0	0.0749381	0	0.0939265	0	0	0	0	0	0.0728128	0	0	0.180703	0.0459667	0.14624	0	0	0.184847	0.0812635	0.0835154	0.0900231	0
SRR6054636	1.09817	0.700691	0.362036	0.402181	0.0747228	0.149299	0	0.0489646	0	0	0.142309	0.196873	0.0723284	0.0499297	0	0	0	0.0468515	0.265204	0.0234257	0	0.216985	0	0.0789949	0.229818	0	0.0951102	0	0.123232	0	0.205943	0	0	0	0	0	0	0	0	0	0	0.0801615	0	0	0.101324	0.0890892	0.045779	0.0493462	0.0253648
SRR6054637	0	0	0.0616369	0	0	0	0	0.0437654	0	0	0	0.0703875	0	0	0	0	0	0	0	0	0	0.0430989	0	0	0.0912956	0	0	0	0	0	0	0	0	0	0	0	0	0	0	0	0	0	0	0	0	0	0	0	0
SRR6054638	0.727187	1.59268	0.165334	0.131191	0.56305	0.383521	2.38877	3.35416	1.68796	0	1.88469	0.161834	2.47731	0.444635	0	0.0339795	2.08986	1.28376	0.297277	2.47124	0.0335416	1.94882	2.68438	0.135282	0.139937	0.274343	2.05229	0.104671	0.0281387	2.68191	0.211612	0.0341578	0.0277487	0	0.143012	0	0.0273406	0	0	0.624244	1.41533	0.054912	0.0653156	0.175629	0.104113	0.274624	0.156797	0.270424	0.104252
SRR6054639	0.0308744	0.0805892	0	0	0	0	0.15279	0.351037	0	0.0861496	0.0200048	0.16605	0.366026	0.0210563	0	0.35562	0.253418	0.0395162	0.0203348	0.197581	0.351037	0	0.104594	0.0166568	0	0.084447	0.0200548	0	0	0.16934	0	0	0	0	0	0	0	0	0.0162349	0	0	0	0	0.0216246	0	0.075141	0	0	0.0641809
SRR6054640	0.062689	0.13636	0.118097	0.049197	0.0959752	0.0639206	0.639854	0.293491	0.632988	0.314861	0.467115	0.573166	0.412888	0.34203	0	0.361035	0.356229	0.280825	0.103222	0.541591	0.356382	0	0.063712	0	0.0437306	0.664429	0.0610806	0	0	0	0.0220431	0	0.0173431	0.176106	0.0446918	0.0203857	0.017088	0	0.0329641	0.0169633	0	0.0343202	0.0816452	0	0.0433808	0.114428	0.0391995	0	0
SRR6054641	0	0.0252045	0	0	0.0295663	0	0	0.0387487	0.0779999	0.0323322	0	0.0623191	0	0.0790249	0	0.078509	0	0	0.0763172	0	0.154995	0	0	0	0.161661	0.0792331	0	0.0806138	0	0.0397212	0	0.0394606	0.0320565	0	0	0.0753608	0	0	0.24372	0	0	0	0.150911	0	0	0	0.0362277	0.0781012	0
SRR6054642	0	0	0	0	0	0.086646	0.0420527	0	0.0228808	0	0.132143	0.0365619	0.0447744	0.092726	0	0.0460604	0.0643837	0.174019	0.0223872	0.0870093	0	0	0.0230302	0	0	0	0	0	0	0	0.023904	0	0	0	0	0.0442134	0	0	0.035747	0	0	0	0.0885377	0	0	0.0413625	0.0637631	0	0
SRR6054643	0.291406	0.214539	0.0422281	0.445651	0.0457575	0.114281	0	0.269857	0.150893	0	0.145241	0.578678	0.501968	0.917254	0.0527014	0	0	0.286901	0.501968	0.0573802	0	0.70866	0	0	0.375285	0.0919671	0.29121	0.405469	0	0.122947	0.378336	0.030535	0	0.0314854	0.351572	0	0	0	0	0.0485249	0	0	0	0.157002	0.279212	0.300052	0.308367	0.211524	0.031065
SRR6054644	0.299018	0.173446	0.0469421	0.382414	0.0339103	0.033877	0.26718	0.26665	0.357839	0	0.129164	0.410982	0.656474	0.566471	0.0781127	0.0225109	0.0209773	0.531547	0.284472	0	0	0.218825	0	0	0.347649	0.0454371	0.323718	0.485404	0	0.0455572	0.163555	0.0452582	0	0	0.307918	0	0	0	0	0.0719223	0	0	0	0.0232704	0.252903	0.24258	0.186976	0.22394	0.0460437
SRR6054645	0.104153	0.0776754	0.0280299	0.0622761	0	0	0	0.0199027	0	0	0	0.0640185	0	0	0	0	0	0	0	0	0	0	0	0.0321091	0	0.0203484	0	0	0	0	0	0.0202683	0.0164653	0	0.0848597	0	0.0162232	0	0	0.0322095	0	0	0	0	0	0	0	0.080231	0
SRR6054646	0.874099	1.08894	0.0561365	0.228658	0.709664	0.182306	1.94165	4.73003	1.41751	0	2.2912	0.128212	2.90471	0.162582	0.0233531	0.0269201	2.48353	1.55101	0.104674	2.46636	0	1.36076	2.53049	0.0857414	0.138581	0.135842	1.93562	0.165851	0.0222928	2.20645	0.223532	0.162368	0.0439676	0.0558073	0.0566505	0	0.0216605	0.0213687	0	0.645072	2.26993	0.0435038	0.051746	0.083485	0.274944	0.241744	0.124222	0.214242	0.0275311
SRR6054647	0.0153499	0.467445	0.144584	0	0.0313337	0.10956	0.360824	0.0205325	0.0413313	0	0.0994582	0.231155	0.141539	0.125623	0.0360888	0.208005	0.0969173	0.0392928	0.0202198	0.275049	0.205325	0.0404396	0.0624016	0	0.0856624	0.104962	0	0	0.103351	0.168383	0.0863589	0	0.203836	0.086242	0.0218863	0.319463	0	0	0.548864	0.0166144	0.0633947	0.134457	0.199915	0	0.0637328	0.0747161	0	0	0.106363
SRR6054648	0.303337	0.131963	0	0.253923	0.12384	0.185578	0	0.365178	0.204192	0	0.35378	0.195771	0.15983	0.0413751	0.0713169	0	0.153219	0.155297	0.0799148	0.46589	0	0.399574	0	0	0.338564	0.165936	0.236444	0.168828	0	0.0415937	0.255987	0	0	0.0426068	0	0	0	0	0	0.0656651	0	0	0	0	0.335855	0.14765	0.379355	0	0
SRR6054649	0.0572588	0.548014	0.0719112	0.15977	0.155843	0.233535	1.15705	2.80834	1.2591	0.255633	1.08827	0.0410602	1.15651	1.43185	0.224366	0.103455	1.30149	0.0977141	0.0251415	0.0732856	0	0.0502831	0.879363	0	0.985251	0.0783065	0	0	0.0428358	1.96283	0.134225	0.0519988	0.0422421	0.911492	0.081641	0	0.0416209	0	0.0200725	0.0619756	0.0788257	0.0208982	0.0248576	0.0534724	0.105662	0.139354	0.0477386	0	0.0529013
SRR6054650	0.260036	0.574329	0.0376821	0.293024	0	0.203957	0.841403	2.27428	0.969472	0.133954	0.985005	0	0.764115	1.0095	0.188112	0.0271056	1.13665	0	0	0.0512031	0	0.0263488	0.623428	0.0863321	0.920933	0.191489	0	0	0.112232	1.09711	0	0.0817435	0.110676	1.51718	0.0855612	0	0.0436195	0.0860637	0.063109	0.0649516	0	0	0	0.0840602	0	0.024341	0	0	0
SRR6054651	1.38506	0.997327	0	1.24938	0.731201	0.486989	0	0.255544	0.321501	0.0533069	0	0.410988	0.440391	0.977177	0	0.0647199	0	0	0.188739	0.122258	0	0.188739	0	0.206135	0.266535	0	0.310234	0.13291	0	0.0654894	0.470228	0.260239	0	0.134169	0	0	0.2083	0.0513735	0	0	0	0	0	0.869745	0.132201	0.290595	0.418106	0.0643837	0
SRR6054652	1.13576	0.506149	0.130463	0.927551	0.367555	0.141228	0.0342718	0.0370542	0.223767	0	0	0.0595939	0.474369	0.340061	0	0	0	0	0	0	0.0370542	0.25543	0	0.239119	0.19324	0.0378842	0.107963	0.0770887	0	0.113953	0.35066	0.07547	0	0	0	0	0.0906116	0	0.0582656	0.0299834	0.0762708	0	0.0721558	0.0776089	0.30671	0.101128	0.173217	0.224058	0
SRR6054653	0.590786	0.771043	0.0927459	0.463636	0.502488	0.401595	0	0.131709	0	0	0	0	0.129703	0.0671524	0	0	0	0	0	0	0	0.453961	0	1.11555	0	0	0.191876	0	0	0	0	0.268257	0	0	0	0	0.214718	0	0	0	0	0	0	0	0	0	0	0.132735	0
SRR6054654	0.154739	0.153868	0.0416436	0.138784	0.0902483	0.180319	0	0	0.119043	0	0	0.0237778	0.116475	0	0	0	0	0	0	0	0	0	0	0.11926	0	0	0	0	0	0	0	0	0	0	0	0	0	0	0	0.0478532	0	0	0	0	0	0.0537998	0.0552907	0	0
SRR6054655	0.385214	0.365635	0.0659713	0.146573	0.0357426	0.321367	0.259954	0.093686	0.0942936	0.234517	0	0.0753372	0	0.238832	0	0	0.309551	0	0.138389	0.224107	0	0.184519	0	0.151144	0	0.191569	0	0	0	0	0	0	0.0387529	0	0	0.0911032	0	0	0.0736579	0.189521	0	0	0.273653	0.147167	0	0	0	0.23604	0
SRR6054656	0	0.157047	0	0	0.0368451	0.147236	0.133986	0	0.0486011	0.0402919	0.0935616	0.0194153	0.142658	0.147719	0	0.0489183	0	0	0.309092	0.046204	0.193152	0.19021	0.0244592	0.0194758	0	0.148108	0	0	0	0	0.0253872	0.0245876	0	0	0	0.328697	0	0	0	0	0	0	0.0940312	0	0	0	0	0.0243321	0
SRR6054657	0.206948	1.00834	0.838196	0.38978	0.0633664	0.295419	0.0256034	0.387548	0.055723	0.0692942	0	1.00171	0.245344	0.564552	0	0.0280434	0	0	0.272604	0.264873	0	0.245344	0.0560867	0	0.202108	0.056604	0.403277	0	0	0.0567535	0.087322	0.0845717	0	0	1.03275	0	0.0676929	0.222603	0.0652924	0.0671988	0.085469	0	0	0	0.0572832	0.302198	0.310572	0.36267	0
SRR6054658	0.301197	1.53207	1.3967	0.21819	0.0236474	0.377987	0.343972	0.340906	0.218347	0.0258596	0.390315	0.947023	0.518832	0.726854	0.054472	0.0313961	0.0585144	0	0.793508	0.14827	0	0.366235	0.0941883	0	0.258596	0.126743	0.391292	0.0967134	0	0.0635387	0	0.0631218	0.102556	0	0.958012	0	0	0.249217	0.121831	0.0250776	0	0	0	0	0.320659	0.253745	0.173851	0.218631	0
SRR6054659	0.523296	0.277143	0	0.0476141	0.487658	0.208791	0.168891	0	0.0612622	0	0.0294839	0	0.0599406	0.0931008	0	0	0.0861919	0	0.0899108	0.0291203	0.0608675	0.0599406	0.0924931	0	0.126971	0	0.118231	0	0	0	0	0	0	0	0	0	0.124037	0	0.143566	0.246263	0.0626434	0	0	0	0.0944663	0	0.0569074	0.0613418	0
SRR6054660	0.0845827	0.0735933	0.119506	0	0.0431646	0.100619	0.104645	0.358278	0.607328	0	0.219218	0.181962	0.204265	0.0384568	0	0.305646	0	0.180429	0.111417	0.0902146	0.0377134	0.389961	0.0191029	0	0.0393355	0.21207	0	0.019615	0.0158193	0.03866	0.0396553	0	0.0156	0	0	0.183369	0.0153706	0	0	0.0152584	0.368731	0	0.257038	0	0	0.0514636	0.0176299	0.0380073	0
SRR6054661	0.105686	0.0656818	0.0284422	0	0.0308194	0.0923674	0.074716	0.242345	0.203264	0	0.117391	0.0812004	0.0198879	0.0411871	0	0.0409182	0.0190653	0.135267	0.0397758	0.0386478	0	0.178991	0.0409182	0	0	0.103239	0.0392282	0.0210076	0	0.0828094	0.127412	0	0.0334151	0	0.043054	0.196387	0	0	0	0	0.166278	0	0.0983166	0	0	0.0183724	0.0755261	0.0203528	0
SRR6054662	0.628517	0.595109	0.31342	0.502918	0	0.301583	0.0686111	0.123636	0.149325	0.0206325	0	0.3778	0.146103	0.100858	0	0.1503	0.0233434	0.04732	0.0243506	0.18928	0	0.146103	0.0500998	0	0	0.101124	0.0480306	0.051443	0.020744	0.0253477	0.182002	0	0	0	0.21086	0	0	0.0198842	0	0.14006	0	0	0.0481512	0	0	0.067485	0.115592	0	0
SRR6054663	0.656887	0.694015	0.441956	0.417318	0.0478894	0.215291	0.116099	0.502098	0.379016	0	0	0.277585	0.803484	0.255997	0.0275784	0.317908	0.05925	0.150134	0.0618065	0.300268	0.0313811	0.432645	0	0	0.425501	0.224588	0.0914334	0.0979293	0.0526524	0.0643375	0.131988	0.159788	0.0519227	0.0329523	0.234151	0.122064	0.0511591	0	0	0.0507857	0	0	0.488868	0.29577	0.097407	0.256935	0.117358	0.126503	0
SRR6054664	1.22426	0.446698	0.371988	0.165295	0.0403079	0.201341	0.097719	0	0.106338	0	0	0.467279	0.208087	0.269337	0.0928497	0	0.09974	0.101093	0.208087	0	0	0	0.0535158	0.553961	0.550983	0	0.307833	0.164852	0	0	0	0	0	0	0.337855	0	0.08612	0	0	0.128237	0.0543675	0.0864834	0	0	0.0546575	0.19223	0.0987786	0	0
SRR6054665	0.468542	0.257474	0.0929118	0.154822	0.100677	0.0754338	0	0	0	0	0.159783	0.132628	0.0649675	0.134545	0	0	0	0	0.0649675	0	0	0.0649675	0	0	0.0344048	0	0.160183	0.13725	0	0	0.0693691	0	0	0	0.035161	0	0	0	0	0	0	0	0	0	0	0	0.12336	0	0
SRR6054666	0.154546	0.874031	0.727851	0	0.47321	0.787909	0	0	0.728228	0	0	0	0	0	0.908371	0	0	0	0	0	0	0	0	0	0	0	0	0	0.173425	0	0	0	0	0	0	0	0	0	0	0	0	0	0	0	0	0	0	0	0
SRR6054667	1.0184	0.609185	0.689467	0.0166504	0.324823	0.227152	0	0	0.299924	0	0	0.239628	0	0	0.748232	0	0	0	0	0	0	0.125766	0	0.0171697	0	0.0217618	0	0	0	0	0.0223811	0	0.017609	0	0	0	0.0347001	0.0171163	0.0167348	0.137787	0	0.0174232	0	0	0	0	0	0	0
SRR6054668	0.286379	0.177979	0.0578029	0.235446	0	0.16686	0.582071	0.0820861	0.52325	0	0.530161	0.198027	0	0.669632	0	0	0	0.0785435	0.781415	0.0523623	0.027362	0	0.7207	0	0.228311	0	0.0531488	0.341548	0	0	0	0.111459	0	0.545908	0.145831	0.0266077	0	0	0	0.0442814	0.0563208	0	0	0.0286544	0	0.0248921	0	0.0275752	0
SRR6054669	0.775889	1.06325	0.200978	1.07573	0.237573	0.652684	0.167986	0.0259463	0	0	0.125682	0.250375	0.102205	0.423324	0	0	0.0489886	0.0993062	0.357716	0	0	0.0511023	0	0.0418593	0.162374	0.0795823	0.151196	0.0539794	0.0435337	0	0.218258	0.158538	0.0858607	0	0	0	0.0634485	0.104323	0	0.0419902	0	0	0	0	0.429532	0.0472083	0	0.104594	0
SRR6054670	0.44167	0.507258	0.698912	0.443664	0.504885	0.32425	0.0218571	0.283579	0.118924	0.0197184	0.137364	0.114019	0.255989	0.0240974	0	0	0	0	0.093087	0.180894	0	0.13963	0	0.038125	0.172536	0.0241609	0.0918054	0	0.03965	0.145348	0.0248484	0.192526	0	0	0	0	0.365992	0	0.111478	0.0191221	0	0	0	0	0.195607	0.150489	0.0883765	0.285789	0
SRR6054671	1.05659	1.62232	0.819599	1.33321	1.04669	1.80614	0.422917	0.207842	0.20919	0	0.161084	0.267416	0.286548	0.211939	0	0.0842221	0	0.198872	0.327483	0.238647	0	0	0	0	0.173425	0	0.282603	0.0864801	0	0.213059	0.0874175	0.423321	0	0	0	0	0.982621	0	0.0653639	0.336361	0	0	0	0.0870636	0.172038	0.151264	0.155456	0.251354	0.0430668
SRR6054672	0.752918	0.262038	0.283677	0.315133	0.0384232	0.191928	0.046575	0	0.304097	0	0	0.364444	0.347126	0.513488	0	0	0	0.0963661	0.297536	0.144549	0	0.0991788	0	0	0.0525221	0.102968	0.391254	0.209525	0	0.0516201	0.211796	0	0	0.0528775	0	0.097936	0.0410467	0	0.118773	0	0	0	0	0.369143	0.0521019	0.229053	0.0941601	0.202995	0
SRR6054673	0.501264	0.563344	0.295095	0.743053	0	0.532408	0.10336	0.167626	0.140594	0	0.0811973	0.426854	0.330147	0.740698	0	0	0	0	0.275123	0.026732	0	0.24761	0	0	0.0582787	0.0856904	0.108534	0	0	0.114556	0.117505	0.113804	0	0.0293365	0.0595595	0	0	0	0.395374	0	0	0	0.0272016	0.175544	0.23125	0.432068	0.156721	0.140777	0
SRR6054674	0.445357	0.0645824	0	0.155336	0	0.0756845	0.0612211	0	0.233172	0	0.128251	0.106455	0.0651834	0.202488	0.0581705	0.0335278	0	0.0633348	0.0977751	0	0	0.19555	0	0	0	0.067674	0.225001	0.20656	0	0.0339264	0.208799	0	0	0	0	0	0	0	0	0	0	0	0	0	0.376673	0.0903245	0.216597	0.0667072	0
SRR6054675	0.169275	0.0883692	0	0.1417	0	0.0690403	0	0.181142	0.136737	0	0.043872	0.0364161	0.0668937	0.392513	0	0.0458766	0	0.0216655	0.0891916	0	0	0.245277	0	0	0.0472332	0.0231499	0.0879637	0.0942131	0	0.046422	0.16666	0.115294	0	0	0	0	0.05537	0	0.142417	0	0.0233034	0	0	0.165985	0.0937106	0.144191	0.105848	0.0456383	0
SRR6054676	0.100513	0.240498	0.0710066	0.0131467	0.153882	0.0256219	0.0932649	0.100837	0	0.0140232	0	0.216233	0.0993011	0.0856869	0	0.034051	0	0	0.0827509	0	0	0.0662007	0	0.0271134	0.0701158	0	0.163223	0	0	0	0.0883573	0.0171149	0	0	0	0	0.0136991	0.0135145	0	0.0135991	0	0	0	0	0.0347774	0.0305781	0.0471381	0	0
SRR6054677	0	0.221885	0.102946	0	0.0185917	0.0928671	0.202824	0	0.196189	0.0203309	0	0.0783741	0	0.12423	0	0	0.230021	0.139885	0.0239946	0.0466282	0.146194	0	0.0246837	0	0	0.149468	0	0	0	0.0999088	0.0512405	0	0.120945	0	0	0.0947757	0.0595832	0.0195935	0.249038	0.0197161	0	0	0	0	0.075631	0.0443323	0	0.049111	0
SRR6054678	0.496916	0.341332	0.0246346	0.383127	0.0800805	0.0533345	0.452994	0.38482	0.211263	0	0.305026	0.112528	0.241156	0.285385	0.0614887	0.0354403	0	0	0.241156	0	0	0.275607	0	0.0282196	0.693277	0.0357672	0.271813	0	0	0	0	0	0	0	0	0	0	0	0	0	0	0	0	0.073272	0.144786	0.190954	0.327076	0.0705124	0
SRR6054679	0.370788	0.100817	0	0.0484978	0.189222	0.0472591	0.172025	0.123994	0.155998	0.0258655	0.120124	0.0997094	0.244212	0.189657	0	0	0	0	0.152633	0	0	0.183159	0	0.0250051	0.129327	0.0316929	0.301062	0.193471	0	0.0635532	0.293352	0	0	0	0	0	0.0252677	0	0	0	0	0	0	0	0.481098	0.141002	0.115927	0.0624802	0
SRR6054680	0.195349	0.368264	0.153336	0.545086	0.0332304	0.165989	0	0	0.306832	0.290713	0	0.175105	0.0428875	0.0444091	0.727193	0.264715	0	0.250027	0.0428875	0.416712	0	0	0	0	0	0.0890523	0.0845941	0	0	0	0.0915863	0	0.0360292	0	0	0.0847001	0	0.0700422	0.0342405	0	0.134464	0	0.0848064	0.0456078	0.0901209	0.0396194	0.0407173	0	0
SRR6054681	0.201879	0	0.253539	0.492894	0	0	0	0	0	0.300431	0	0.144767	0	0	0.237316	0.364753	0	0	0	0.172257	0	0	0	0	0.187769	0.184058	0	0	0	0	0	0	0	0	0	0	0	0	0	0.145673	0	0	0	0	0	0	0	0	0
SRR6054682	0.406979	0.490296	0.176928	0	0.12781	0.351133	0	0.041876	0.0421475	0	0	0	0.288668	0.0427014	0	0	0.0790651	0	0.0412383	0.120206	0	0.164953	0	0	0.0873541	0	0.122012	0.08712	0	0.042927	0	0.0852907	0.0692873	0	0	0	0.102403	0	0.0329238	0.20331	0.172391	0	0	0	0.0866553	0.152383	0.078303	0.0422023	0
SRR6054683	0.252822	0.235686	0.0340198	0	0.110589	0.276202	0.0446839	0.144935	0	0.0201558	0	0	0.0475759	0	0.0212287	0.0978846	0.0912161	0	0.0951518	0	0	0	0	0.0194854	0	0.0246968	0.117302	0	0	0.0495242	0	0.0491992	0.0199839	0	0	0	0.0393801	0.0194248	0.0379836	0.0390926	0	0	0	0	0.0249932	0.0219753	0.112921	0	0
SRR6054684	1.21618	1.59876	0.0996133	0.0276648	0.0944466	0.175228	0.425227	0.919498	1.93991	1.2984	0.325484	0.838946	0.661708	0.288499	0.0466197	0.214962	0.367248	0.913654	0.226374	0.270712	0.0176827	0.139307	0.304529	0.313803	0.940603	0.397731	1.5628	0.0919687	0	0.471288	0.743726	0.0900376	0.0146287	0.0742719	0.0753942	0	0.0720679	0	0	0.0429251	0.109192	0	0.0172167	0.0740715	0.182956	0.176951	0.115725	0.0712817	0.0549602
SRR6054685	0.297968	0.796283	0.0601421	0.0445408	0.0434458	0.0434032	0.0789948	0.170816	0.343848	0.736407	0.110323	0.228935	0.168215	0.058061	0	0.028841	0.0537523	0.217926	0.0280358	0	0	0.140179	0.028841	0	0.0890815	0.145535	0.331798	0	0	0.0583678	0.149676	0.11597	0	0.0298947	0.0303464	0	0.0232061	0	0.0447664	0.0460734	0.0586	0	0	0.0596281	0.0294563	0.0258994	0	0.0573824	0.0884868
SRR6054686	0.820377	0.61182	0.0183984	0.347455	0.299042	0.258915	0	0.182893	0.184079	0.0218011	0.101249	0.189093	0.283027	0.293069	0	0	0	0.0500001	0.463135	0.0500001	0	0.360216	0	0	0.163508	0	0.126877	0.16307	0.0219189	0.0535668	0.109892	0	0	0	0	0	0.0212973	0	0	0.0422837	0.0268899	0.0213872	0	0.0820851	0.270334	0.380305	0.293133	0.131656	0.0270695
SRR6054687	0.589329	0.293006	0.495627	0.176188	0.128892	0.300453	0.0260396	0.168922	0.340035	0.211425	0.0545499	0.384874	0.1109	0.143543	0	0	0	0.0538773	0.443599	0	0	0.388149	0	0.113551	0.264281	0	0	0.0292859	0	0.0577206	0.118413	0.0573419	0.163039	0	0.27009	0	0	0.0226396	0	0.0455626	0	0	0.0274119	0	0.233037	0.358572	0.105288	0.0851192	0
SRR6054688	0.934462	1.86829	1.42329	0.915382	0.0405855	1.23664	0.639547	0.505305	0.21414	0.155338	0.10306	0.320793	0.707129	0.406788	0.0233723	0.0269422	0.0251067	0.381708	0.890459	0.763417	0.026595	0.707129	0	0.0429058	0.360605	0.0543813	0.387441	0.0829934	0.0669331	0	0.0559287	0.0812508	0.286024	0.111706	0.056697	0	0.0433565	0.0213862	0	0.1076	0.027371	0	0.0258942	0.25066	0.687923	0.290331	0.0248647	0.509242	0.110215
SRR6054689	0.474142	1.38042	1.33982	0.667866	0.148902	1.39459	0.180493	0.536653	0.171861	0.081416	0.189056	0.411931	0.312284	0.671602	0.0857496	0	0.0230282	0.186725	0.216197	0.770239	0.0243933	0.288262	0	0.137739	0.10177	0.0997587	0.402749	0.0761229	0.020464	0.0500111	0.102597	0	0.221984	0	0.104007	0	0.159069	0.0588473	0.0383571	0.2566	0.0251051	0.0599026	0	0.0255455	0.353345	0.155339	0.0228063	0.442501	0
SRR6054690	0.214049	0.286521	0.0775454	0.241204	0	0.218254	0.570379	0.506563	0.399012	0.367548	0.320056	0	0.195202	0.449172	0.0387112	0	0.374255	0.295036	0.0216891	0.021074	0	0.0650673	0.290056	0.0177661	0.275661	0	0	0.0229102	0	0.158041	0	0.0448583	0.054662	0.647562	0.0234766	0	0	0	0	0.0891084	0	0	0	0.0230648	0.11394	0.0200363	0.0411831	0.0443922	0
SRR6054691	0.396618	0.19505	0.211156	0.252615	0	0.158248	0.298682	1.10719	0.162512	0.269456	0.357544	0	0.408873	0.282253	0.0405426	0	0.304859	0.264852	0.0227152	0	0	0.0227152	0.397249	0	0.433054	0.0471662	0.0224025	0.0239941	0	0.472908	0.0485083	0	0	0.387541	0.0245873	0	0.0188021	0.185488	0	0.0186648	0.0237395	0	0	0.024156	0	0	0.086263	0.0464924	0
SRR6054692	0.205114	0.151008	0.133755	0.214625	0.0161038	0.225232	0.409927	0.949729	0.21242	0.0176103	0.286249	0.0678862	0.831348	0.129127	0.0185476	0	0.478177	0.121166	0.16627	0.0605828	0	0.207837	0.491754	0	0.418244	0	0.122985	0.0219538	0.0177055	0.281253	0	0.0214929	0.0174601	0.465397	0.0449933	0	0	0	0.0165933	0	0.0217209	0	0	0.0663059	0	0.345599	0.473568	0.0638087	0
SRR6054693	0.0809427	0.0469508	0	0.310552	0	0	0.400565	0.505266	0.108973	0	0.34964	0	0.817439	0.0736036	0	0	0.204425	0.138132	0	0.103599	0	0.462031	0.219369	0	0.263499	0.110696	0	0	0	0.29597	0.227692	0.073507	0	0.606358	0	0	0	0	0	0	0	0	0.0351395	0	0	0.886479	0.303681	0	0
SRR6054694	1.99472	1.52105	1.70998	0.680104	0.068626	1.1655	0.388199	0.719512	0.543134	0.0250153	0.29044	0.168756	0.797125	0.397418	0	0	0	0.286859	0.442847	0.372916	0.0299797	0.295231	0	0.0241832	0.594113	0.122605	0.378517	0.0311853	0.0251505	0	0.0630467	0	0.0496039	0	0	0	0.0733117	0	0.0235706	0.121294	0	0	0	0.0941872	0.248152	0	0	0.302133	0
SRR6054695	0.807091	0.82512	0.798229	0.168903	0.0205939	0.452621	0.149778	0.404845	0.190153	0.0900817	0.078442	0.217036	0.265787	0.220174	0	0	0	0	0.292366	0.129125	0	0.265787	0	0	0.168903	0	0.104851	0	0.0452843	0	0	0	0.0893135	0	0	0	0.066	0	0	0.0218394	0	0	0	0	0.111701	0.0491067	0	0.3264	0
SRR6054696	0.35558	0.711578	0.385169	0.353465	0.0725845	0.0725132	1.6497	2.66355	1.41222	0.396874	1.22109	0.152992	1.63937	1.18827	0.313499	0	0	0.819194	0.140517	0	0	0.163937	1.06006	0	0.0248046	0.0729432	1.43202	0.0494762	0	1.34082	0.225056	0.217968	0	1.34851	0.228148	0.0231261	0.116311	0	0.0373954	0.0577308	0	0	0.0231551	0.024905	0.0738185	0.259619	0.155641	0.0719011	0
SRR6054697	1.68799	0.750658	0.706648	1.13826	0.306284	0.516346	0.046408	0.100351	0.101002	0.041867	0.243048	0.0403485	0.123529	0.0511647	0	0	0.0236839	0	0	0.0480102	0	0.0988231	0	0.0404743	0.104668	0.0256497	0.194925	0	0.0841866	0	0.105518	0	0.0830199	0	0.026742	0	0.327196	0.0403485	0.0197246	0.142103	0	0.0410721	0	0	0	0	0	0	0
SRR6054698	1.14366	0.392791	0.283485	0.598347	0.184307	0.429627	0.111704	0.0402578	0	0.0335914	0.234008	0	0	0.123154	0	0	0	0.308163	0.0396447	0.115561	0	0.0792894	0	0.032474	0	0	0.0390989	0	0	0	0.0846613	0	0	0	0	0	0.229706	0	0	0.0977268	0	0	0	0.0421593	0.166613	0	0	0	0
SRR6054699	0.292079	0.508262	0.275116	0.305623	0.0701436	0.157668	0.956532	2.87275	1.80422	0.268469	0.979646	0.203289	1.33529	1.21862	0.0807883	0	0	0.813636	0	0	0	0.090528	1.55989	0.0185385	0.0479409	0.164477	1.40619	0.167343	0	1.79047	0.36248	0.117021	0.0760512	1.95474	0.146984	0	0.0749328	0.0369617	0.0180689	0	0.0473051	0	0.0223764	0.120337	0.0713361	0.125444	0	0.0463221	0.0238104
SRR6054700	0.201861	0.487872	0.190137	0.070407	0	0.160087	0.277488	0	0.422746	0	0.552239	0.0723769	0	0.642452	0	0	0	0.401896	0.797708	0	0.0300016	0	1.27652	0	0.219044	0.0613472	0.029138	0.218457	0	0.0307546	0	0.0305528	0	0.126015	0.511676	0	0.0244551	0	0	0	0.030877	0	0.0292111	0	0	0.0272934	0.112199	0.0907062	0
SRR6054701	0.184017	0.177898	0.0385177	0.0427888	0.041737	0.041696	0.885356	1.58627	0.302796	0.182566	0.529919	0.021993	0.430929	0	0.0961415	0.0554132	0.025819	0.0523385	0	0	0	0.484795	0.720371	0	0.114103	0	0.0531245	0	0.0458881	0.756972	0.287578	0.055704	0	0.689253	0.0583056	0	0	0	0	0	0.0562951	0	0	0.114565	0.0282977	0.572256	0.409123	0.0551253	0.595044
SRR6054702	0.0307029	0.0801414	0.0289198	0	0	0.125224	0	0.657104	0.744037	0.239878	0	0.0660509	0.242662	0.0837571	0	0	0.0775415	0.11789	0	0	0	0.202218	0.249631	0	0.0428354	0.0419889	0.159547	0	0	0.336799	0.172735	0.0836472	0.0339761	0.129376	0	0	0	0	0	0	0.0422673	0	0	0	0	0	0.0767941	0.0827781	0
SRR6054703	0	0	0	0.431041	0	0	0	0.551022	0	0	0	0	0.54263	0	0	0	0	0	0	0	0	0	0	0	0	0	0	0	0	0	0	0	0	0	0	0	0	0	0	0	0	0	0	0	0	0	0	0	0
SRR6054704	0.468254	0.219378	0.135711	0.301519	0.0367633	0.0367272	0.401067	1.30088	0.581919	0	0.513447	0.0774887	0.616812	0.098261	0.0846847	0	0.909691	0.553218	0.284683	0.691522	0	0.521918	0.829767	0	0.100506	0.04926	0.374351	0	0	1.28414	0	0.0981321	0	0	0	0	0	0	0	0.0389868	0.396693	0	0	0.0504566	0	0	0	0	0
SRR6054705	0.143239	0.237928	0.0858585	0.12263	0.0398719	0.0796655	0.306097	0.557385	0.245437	0	0.236245	0.0280136	0.240142	0	0.0765379	0	0.115105	0.149999	0.0686121	0.199999	0	0.240142	0.317622	0	0	0	0.236836	0	0	0.553519	0.0366303	0	0.05764	0	0	0	0.0709905	0	0	0.0281889	0	0	0	0	0.0360442	0	0.016285	0	0
SRR6054706	0	0.32501	0.383835	0	0	0.0692511	0.0840258	0.545085	0.0914366	0.037902	0.088012	0.146109	0.357856	0.0926382	0.319355	0	0	0	0.268392	0.0434634	0	0.313124	0	0	0.0947549	0	0.132349	0	0.0762137	0.0465638	0.191051	0.0462583	0	0	0	0	0.111078	0.146109	0	0	0.0467491	0	0	0	0.0939969	0.165293	0.339748	0.183111	0
SRR6451714	0	0	0.0437343	0.0971677	0.0947791	0	0	0	0.12502	0	0	0	0	0	0	0	0	0	0	0	0	0.122323	0.062918	0	0	0	0	0	0	0.063666	0	0	0	0	0	0	0	0	0	0	0	0	0	0	0	0	0	0	0
SRR6451715	0.0594019	0.258421	0.167856	0	0	0.181707	0	0	0.159946	0	0	0	0	0	0	0	0	0	0	0	0	0	0	0	0	0	0	0	0	0	0	0	0	0	0	0	0	0	0	0	0	0	0	0	0.328849	0	0	0	0
SRR6451716	0.255054	1.77533	0.214952	0.280927	0.137011	0.0547504	0.61449	0.772115	0.759049	0.0898966	0.278332	0.375423	0.58353	0.640853	0	0.0181906	0.237318	0.13745	0.0353654	0.171812	0.0179562	0.0884136	0.272859	0	0.599311	0.128508	0.122075	0.0560348	0	0.938749	0.547541	0.274291	0	0.50909	0.0191401	0	0.0292731	0	2.1741	0.145297	0	0	0	0.564129	0.0371573	0.34304	0.235031	0.162865	0.0744138
SRR6451717	0.588085	0.141153	0.152809	0.169753	0.0620926	0.14474	0.150532	0.162753	0.38222	0	0.105116	0.807075	0.534249	0.331922	0.0238385	0	0.0512151	0.0519097	0.186987	0.0778646	0	0.240412	0.0824389	0.0437617	0.877058	0.138665	0.447859	0.141082	0	0.0278063	0.399311	0	0	0.0284836	0.086742	0	0.0221107	0	0.0213266	0	0.0837509	0	0.0528216	0.482915	0.364856	0.740307	0.304329	0.355379	0.0562067
SRR6451718	0.374076	0	0.176175	0.391422	0	0.381425	0	0	0	0	0	0	0	0	0	0	0	0	0	0	0	0	0	0	0	0	0	0	0	0	0	0	0	0	0	0	0	0	0	0	0	0	0	0	0	0	0.23391	0	0
SRR6451719	0.508085	0	0.136736	0.0759493	0.333371	0.296038	0.359198	0.0485449	0.146579	0.121519	0.0470298	0.0390372	0.239028	0	0.0426624	0	0.27497	0.13935	0	0	0	0	0.0983574	0.0391589	0.759493	0	0.37718	0	0.0407253	0.199053	0	0	0.0401608	0.662681	0	0.0472066	0.276992	0.0390372	0	0.27497	0.0499614	0.0794744	0.0945317	0	0	0	0	0	0
SRR6451720	0.567386	0.0394935	0.0641321	0.237478	0.0463281	0.185131	0	0.0910742	1.13053	0	0.117642	0.659132	0.239166	0.278608	0	0	0	0.0580958	0.298958	0.377623	0	0.239166	0	0.0244884	1.01324	0.248304	0.648652	0.347368	0	0.0933601	0.542661	0.123663	0	0.127512	0.129439	0	0	0	0	0	0.0624877	0	0.0886745	0.286128	0.0942314	0.607588	0.227064	0.0917839	0
SRR6451721	1.65047	1.57682	0.990686	1.11747	0.842274	0.296981	2.96281	6.68807	3.13698	0.632105	3.22918	0.121836	3.98584	3.61962	0.13315	0.0877072	2.86062	2.00889	0.0426293	0.186391	0	0.0639439	3.6837	0.436485	2.86705	0.309806	0.252254	2.58919	0.16342	4.03812	0.113794	0.242461	0.268592	4.79559	0.184571	0.0210475	0.299927	0.0522153	0.136137	0.560448	0.712825	0.212607	0.0842958	0.226666	0.134367	0.551332	0.0404721	0.130877	0.044849
SRR6451722	0.578355	0.0592014	0	0	0.0694467	0	0.0841804	0.136522	0.503827	0	0.0881739	0.32935	0.224071	0.0928086	0	0.0922028	0.0859213	0	0.0448143	0.174173	0	0.0896286	0	0	0.0949292	0.0465266	0.0883946	0.189349	0	0.0466495	0.143551	0	0	0	0.0970155	0	0	0	0	0	0.18734	0	0	0	0.18834	0.165597	0.170186	0.0917238	0
SRR6451723	0.59799	0.160091	0.0866556	0	0.0938982	0.234515	0.0569097	0.24612	0.743148	0	0	0.49479	0.302965	0.125485	0.162222	0.124666	0.0580867	0	0	0.235498	0	0.302965	0	0.0992666	0.513411	0.188724	0.239035	0	0	0.189223	0.452887	0	0	0.0646106	0.459108	0	0	0	0.0483761	0.0497886	0.189976	0	0	0.257745	0	0.503781	0.115054	0	0.063748
SRR6451724	0.195653	0.0680932	0.0737161	0.0818903	0.0399386	0.159598	0.726179	0	1.05363	0.174699	0	0.54718	0.10309	0	0.321997	0.689333	0.0988263	0.3005	0	0.100167	0.209369	0.10309	0	0	0.109187	0.428117	0.101671	0.217789	0.0439109	0	0	0	0.0866047	0	0	0.356295	0.0426655	0	0	0.0423541	0	0.0428456	0.305779	0	0.108314	0	0.0978737	0.1055	0
SRR6451725	0.0868583	0	0.0818139	0	0	0	0.16119	0.348552	0.46775	0.0484725	0.393953	0	0	0.296186	0	0	0	0.055585	0.22883	0.611435	0.174276	0.0572074	0.647355	0	0.424135	0	0.959137	0.0604282	0	0	0.244333	0.118319	0	0	0	0	0	0	0.0456732	0	0	0.0951043	0	0	0	0.105696	0.108625	0	0.300931
SRR6451726	1.92808	2.52754	1.86453	1.69469	0.157431	2.12323	0	0.103162	1.73052	0.114772	0.0666281	0.414786	0.270909	0.350651	0	0.139345	0	0.361936	0.270909	0.230323	0	0.135455	0.104509	0.0277386	1.04012	0.316418	0.166987	0.214621	0.173089	0.105751	0.361579	0	0.0853451	0	0.146618	0	0.19621	0.0276524	0	0.445206	0.0707813	0.0562966	0.0669625	0.0360116	0.426953	0.0938496	0.0643002	0.277242	0
SRR6451727	0.0795736	0	0	0.249791	0	0.0811369	0.0656316	0.07096	0.535651	0.0592096	0.309354	0.285311	0.174698	0	0.249445	0.431318	0.234461	0.203693	0.0698794	0.0339488	0	0.0698794	0.0718863	0.0572401	0	0.217648	0.206752	0.0369068	0	0	0.0373069	0	0.0293523	0	0	0.448524	0	0	0.0278951	0.143548	0	0	0.414542	0.0371558	0	0.0968317	0.0331716	0	0
SRR6451728	0.698273	0.97642	0.25839	0.391421	0.356346	0.355996	0.740481	0.233507	0.940087	0.194841	0.646341	0.160949	0.262802	0.272126	0	0.0675874	0	0.606453	1.44541	0.22343	0.0667164	0.229951	0.844842	0.134542	1.25255	0.170527	1.26352	0.138799	0.139924	0.0683909	0.0701517	0.407653	0.248373	0.140113	0.106673	0.0324386	0.407867	0.107299	0	0.161956	0	0.245753	0	0.139735	0.0345146	0.30347	0.0935637	0	0.0691214
SRR6451729	1.89939	2.09599	1.30908	0	0.89838	0.755787	0.114629	0	0.187109	0.827302	0.240135	0.398648	0	0.126378	2.66847	0	0	0	0.366144	0	0	0	0	0.799783	0.258532	0	0.180552	0.257839	0.103972	0	0.130317	0.252425	0.153796	0	0	0	0.151534	0.298986	0.0487203	0.802285	0	0.202899	0	0	0.256464	0	0	0	0
SRR6451730	0.0475192	0.0826905	0.179038	0.0994454	0.0485004	0.129207	1.03863	0.953445	0.725053	0.176792	0.472107	0.0340759	0.792871	0.518527	0	0	0.020002	0.608199	0.813736	0.973118	0.487316	0.020865	1.28786	0.0683644	0.773464	0	0.884844	0.0440794	0.231072	0.912217	0.0668359	0.604155	0.175284	0.422721	0.158093	0	0.0518119	0.0511139	0.0166582	0.222879	0.0436118	0.0867175	0.0618882	0.0665653	0.0219222	0.0578252	0	0	0.417077
SRR6451731	0.699635	0.536267	0.470717	0.261456	0.238027	0.594484	1.31898	0.891288	1.16619	0.446219	1.66218	0.304608	0.329143	0.749806	0.0783284	0	0.0210353	0.575656	1.6896	0.341129	0.356515	0.197486	2.52819	0.35948	1.55712	0.113906	1.27681	0.162248	0.149544	0.365463	0.187436	0.703439	0.313376	0.233978	0.0712541	0.130007	0.0726512	0.125427	0.0525562	0.108181	0.137594	0.200634	0.0433902	0	0.184437	0.101354	0.0208325	0.291926	0.115427
SRR6451732	0.683181	0.500563	0.812848	0.865358	0.623889	0.953246	0.0444854	0.192388	0.726133	0	0.279575	0.193385	0.0473645	0.049045	0	0.0487249	0	0.552255	0	0	0	0	0.0487249	0	0.200663	0.147523	0	0.150093	0.0403495	0.0986083	0	0	0.159161	0	0.153805	0	0.0392051	0	0.0756297	0.311351	0	0.0393705	0.0468297	0	0.248822	0.131266	0	0.145415	0
SRR6451733	1.24276	1.11617	0.528651	0.838959	0.0409168	0.654025	0	0.214497	0.917523	0.0447445	0	0.431216	0.158423	0.437449	0.0942522	0.108648	0	0.25655	0	0.30786	0	0	0.108648	0.129768	0.335584	0.10965	0	0	0	0.0549701	0	0	0.0887257	0	0.11432	0	0	0	0	0.0433914	0	0	0	0.224628	0.0554832	0	0.0501354	0.054042	0.0555572
SRR6451734	0.923153	0.690084	0.587858	0	1.04838	0.0397728	0.353894	0.626114	0.315087	0.0290242	0.505477	0.503487	0.342544	0.407902	0.0305691	0	0	0.11649	0.582325	0.299547	0	0.393926	0	0	0.308382	0.0355632	0.287154	0.0723659	0	0	0.438902	0	0.043165	0	0.0556164	0	0.170121	0.0279715	0.082044	0.0844395	0	0.0284731	0	0	0.341905	0	0	0.43819	0
SRR6451735	0.658872	0.499298	0.160157	0.667185	0.607398	0.130029	0.631082	2.67241	1.17318	0.142333	1.40467	0.182894	1.51183	1.59446	0	0.057602	1.04672	1.08812	0.0279969	0.489653	0	0.139985	0.86403	0.114665	1.30472	0.0581333	0	1.12378	0.0238503	1.45717	0.0896812	0.0289522	0.0705594	2.38826	0.0303044	0	0.0463478	0	0.134113	0.299062	0.146297	0.0465434	0	0.148863	0.0882463	0.155181	0.212642	0.171908	0
SRR6451736	0.355007	0.341397	0.387188	0.019551	0.362338	0	0.184931	0.149958	0.150931	0.0208544	0.24213	0.0602941	0.0984498	0.254857	0	0	0	0.0956578	0.344574	0.239144	0	0.147675	0	0	0.104272	0.0255529	0.412651	0	0	0	0.15768	0	0	0	0.0532819	0	0.0203725	0	0.0196501	0.242686	0	0	0	0	0.181016	0	0	0.22669	0
SRR6451737	0.736883	0.759874	0.694087	0.11423	1.05851	0	0.506479	0.766637	0.440919	0.0609227	0.389038	0.234852	0.359506	0.67007	0	0	0	0.384241	1.18637	0.489034	0	0.539259	0	0	0.22846	0.0746484	0.212734	0.0759492	0	0	0.575794	0	0.0302015	0	0	0	0.0892722	0.0293565	0	0.118161	0	0	0	0	0.717669	0	0	0.294328	0
SRR6451738	0.331092	0.204053	0.220903	0.375315	0.0281607	0.028133	0.0170676	0.073813	0.0185729	0	0.0357546	0.0593563	0.181722	0.0752679	0	0	0	0	0.0545167	0	0	0.0363445	0	0	0.0769877	0.0565997	0.017922	0	0	0	0.0194034	0.0563768	0	0	0.0196699	0	0	0	0	0	0.0189917	0	0	0.0772994	0	0.0167875	0.0345053	0	0
SRR6451739	0.388337	0.389865	0.168823	0	0.2744	0	0.14783	0.119873	0.0804338	0	0.232264	0.128527	0.157397	0.162982	0	0	0	0	0.236096	0.1147	0	0.157397	0	0	0.125029	0	0.15523	0	0	0	0.0840305	0	0.0330568	0	0	0	0	0	0	0.0646658	0	0	0	0	0.206715	0	0	0.241615	0
SRR6451740	0.279957	0.333326	0.24982	0.0925072	0.0751943	0.0600963	0	0.0985471	0.119023	0.0164457	0.152754	0.158492	0.116456	0.10049	0	0	0.0186065	0.0377177	0	0.113153	0	0.0388186	0	0.0158987	0	0.0201509	0.133995	0.0820081	0.0330692	0	0.14507	0	0.0978327	0	0.0420179	0	0.096394	0	0	0.0478452	0	0	0.0767604	0.144483	0.367068	0.0717211	0.0368543	0.139041	0
SRR6451741	0.376005	0.327152	0.265626	0.2459	0.0239855	0	0.0872227	0.251477	0	0	0.0609071	0.176946	0.464339	0.0961628	0	0.031845	0.0593511	0	0.0928679	0.15039	0	0.0928679	0	0	0.0655734	0.0321387	0.0915893	0.0653976	0	0.0966709	0.198319	0.160061	0	0.0330085	0	0	0.0512464	0	0	0	0	0	0	0.0987583	0.0975732	0.200179	0.176337	0.0950388	0
SRR6451742	0.680468	0.444044	0	0	0.115753	0.115639	0.420933	0.0758512	0.610744	0	0.146968	0.548958	0	0	0	0.307366	0.0716064	0.145155	0	1.01609	0.151702	0	0	0	0	0.6204	0	0	0	0	0	0	0.0627511	0	0	0	0	0	0	0	0.156129	0	0	0.158868	0	0	0	0	0
SRR6451743	0.303098	0.180439	0.135235	0.0500768	0.0814096	0.0813296	0.0394725	0.0426771	0.0429539	0	0.227398	0.137274	0.168109	0.348146	0	0	0.0402888	0.183759	0.0840544	0.122506	0.0426771	0.210136	0	0	0.178051	0	0.103621	0.19977	0.0179013	0	0.0448746	0	0.0882661	0	0.0227455	0	0.0173936	0	0.0167768	0.0172666	0.0219612	0	0	0.0670393	0.154548	0.0970616	0	0.0860193	0
SRR6451744	1.73718	3.13774	2.29909	0.161065	1.30173	1.41256	0.272052	0.0294139	0.0592093	1.10444	0.256463	0.0473061	0	0.479898	1.86117	0.0297979	0	0	0.463455	0.0844334	0	0.28966	0	2.0405	0.398827	0.0601454	0	0.18358	0.0493517	0	0.247427	0.179726	0.0486677	0.0308866	0	0	0.263736	0.141918	0.0693774	0.737831	0	0.192617	0	0	0.182601	0.428139	0.0825006	0	0
SRR6451745	0.400063	0.326329	0	0	0.0510404	0.458913	0.0928036	1.60541	1.24553	0	0.0972062	0	1.64683	0.238736	0	0	0.505189	0.640051	0.691669	0.0640051	0.033446	0.592859	1.52472	0.161876	0.069769	0.102585	0.0974495	0.521865	0	1.1657	0.105504	0.102181	0	1.33458	0.142605	0.0325239	0	0.0268954	0	0	0.998233	0	0	0.0700515	0.173027	0.182561	0.0625399	0	0.0346516
SRR6451746	0.488639	0.24528	0	0	0	0.19163	0.139509	0.402226	0.455439	0	0.194836	0	0.346588	0.128173	0	0	0.213591	0.288651	0.247563	0.0962168	0	0.0247563	0.356542	0	0.0524408	0	0.0976619	0.1046	0	0.412322	0	0.051202	0.0207974	0.211182	0.133983	0	0	0	0	0	0.258726	0	0.0244767	0	0.0260106	0	0.0470071	0	0
SRR6451747	0.205543	0.193741	0.0484014	0	0	0.296907	0.0423825	0.68735	0.784049	0	0	0	0.180502	0.14018	0	0	0.410961	0.263075	1.03789	0	0.0229117	0.338441	0.974853	0.0184818	0.0238971	0.117124	0.645312	0.238331	0	0.751576	0.0722742	0.0233326	0.0568639	0.721764	0	0	0.0186759	0	0	0.0185396	0.212222	0	0.022308	0	0.0711178	0.0416869	0	0.0461804	0
SRR6451748	0.550299	0.245539	0.119617	0.265762	0	0.244587	0.192027	0.0188743	0.360936	0	0.201137	0.0455329	0.0185868	0.192463	0.0829356	0	0	0	0.0557605	0.180597	0.0188743	0	0	0	0.019686	0.019297	0.0549928	0.0196333	0	0	0	0	0	0	0	0	0	0	0	0	0	0	0	0	0.156228	0.0858524	0.123524	0.057064	0.117328
SRR6451749	0.317283	0.233589	0	0.0510762	0	0.124429	0.211367	0	0.460017	0	0.253022	0.0787579	0.0321495	0	0.114762	0	0	0	0.0321495	0.28114	0	0	0	0	0	0	0.0634138	0	0	0	0	0.0332465	0	0	0	0	0	0	0	0	0	0	0	0.0683773	0.0337784	0	0	0	0.135294
SRR6451750	0	0.384221	0.207974	0.0660103	0.225357	0.225135	0	0	0.0849315	0.246438	0	0.475001	0	0	0.0370794	0	0	0.0403713	0	0	0	0.373947	0	0	0.0880137	0.388235	0.16391	0	0	0	0.0887293	0	0.0698105	0	0.0899481	0	0	0	0.0663447	0.170704	0	0.034537	0	0	0	0.153534	0.0788942	0	0
SRR6451751	0.626934	0.489051	0.203629	0.361934	0.0661944	0.176345	0	0	0.436574	0.193031	0	0.534837	0	0	0	0	0	0.0553389	0	0	0	0.341724	0.0585898	0.0233263	0	0.177391	0	0	0.0485187	0	0	0	0.119616	0	0.030824	0	0.0235713	0.0697614	0	0.0233993	0	0	0	0	0	0.0526141	0	0	0
SRR6451752	0.804053	0.303154	0.0252452	0.392624	0.191486	0.136642	0.596858	0.609464	0.829916	0.0299142	0.486246	0.317122	0.458963	0.402132	0.252052	0	0.439979	0.0343036	0.176524	0.171518	0	0.141219	0.435826	0.0289192	0.448713	0.0733076	0.208913	0	0.0300759	0.110252	0.301574	0	0.0296591	0.301166	0.0382146	0	0.0876688	0	0	0.0290096	0.0368969	0.0586925	0	0	0.445124	0.130458	0.0335183	0.252911	0
SRR6451753	0.397962	0.296792	0.05355	0.14872	0.0870384	0.115937	0.140672	0.152093	0.153079	0	0.294692	0	0.187221	0.0775454	0.267325	0	0.0717908	0	0.0374442	0.400205	0	0.187221	0.0770392	0	0.158635	0.0388749	0.110786	0	0	0.0779552	0.119943	0	0	0.239562	0	0	0	0.0305762	0	0	0	0.0311245	0	0.0796384	0.0393414	0.0691818	0.106648	0	0
SRR6451754	0.366264	0.557686	0.0862482	0	0	0.0466825	0	0	0.554741	0.562097	0	0.246232	0	0.124896	0	0	0.115627	0.410184	0.0603081	0.351587	0	0	0	0	0.766496	0.0626124	0	0.0637035	0	0	0.386364	0.0623659	0	0	0.0652785	0	0	0	0	0	0	0	0	0	0	0	0	0	0
SRR6451755	0.650782	0.813048	0.0943058	0.069842	0	0.204175	0.0825784	0.35713	0.651497	0.260744	0.043248	0.341032	0.087923	0.0910424	0.0196159	0	0.0421431	0.0854295	0.0219807	0.192216	0.0669619	0.087923	0.11306	0	0.488894	0.114103	0.0433563	0	0	0.0457618	0.281639	0	0.0369314	0	0.214131	0.0217053	0.0181941	0	0	0.0180613	0.0459438	0	0	0.0233749	0	0.0406115	0.0208685	0	0
SRR6451756	0.585489	0.582194	0.315135	0.350079	0	1.02341	2.0696	2.68514	1.46389	0	0.758724	0.0899686	1.65266	1.82538	0	0	1.5843	0	0.110177	2.034	0	0.440709	1.58678	0	0.700159	0	0.760623	0.931042	0	0.458756	0	0.113937	0	1.29231	0	0	0	0	0	0.0905315	0.115145	0	0.108933	0.351497	0	0.407126	0.104602	0	0
SRR6451757	0.218594	1.64258	0.411799	0.353493	0.0202826	1.43865	1.18011	2.39235	0.802621	0.0443599	0.875569	0.149629	1.83238	1.70765	0.140163	0.0538574	1.32999	0.0254345	0.209415	1.3989	0	0.261769	1.10408	0.0857687	1.35852	0.190239	0.800311	0.774218	0.0445997	1.60768	0.111801	0.16242	0.131945	1.50728	0.0850029	0	0.0216674	0.0855021	0.0208991	0.086037	0.136786	0.0435177	0.0776438	0.0556744	0.495057	0.435279	0.099409	0.107155	0
SRR6451758	0	0.869228	0.0495266	0	0.670825	0.428906	0.130103	0.0703329	0.460129	0	0	0.282789	0.138524	0.645473	0.0309051	0.0712511	0	0	0	0	0.0703329	0.415571	0	0	0.330111	0.143816	0.204925	0.0365807	0	0.0720982	0.554658	0.179063	0.0290929	0	0.0374851	0.034197	0.0573302	0	0	0.0569117	0	0	0.0684797	0.0368275	0.0363856	0.287928	0.328785	0.106321	0.0364341
SRR6451759	0	0.516019	0.04138	0.0229843	0.717416	0.559931	0	0	0.177435	0	0	0.141764	0.144672	0.539299	0.0258215	0.0297655	0	0.0281139	0.0289345	0	0.0293819	0	0	0	0.0612914	0.12016	0.0285361	0	0	0.0903582	0.0926845	0.448826	0.0243074	0	0.0313192	0	0.3832	0	0.0231007	0.0237752	0	0	0.0572155	0.0615395	0.0304005	0.160378	0.164822	0.0888327	0.0304411
SRR6451760	0	0.502544	0.0418494	0	0.249409	0.747493	0	0.0297153	0.239264	0	0	0	0	0.0606019	0	0	0	0.0284328	0	0	0.0594305	0	0	0	0.0619867	0	0	0	0	0.0304611	0.124981	0.0605224	0	0	0	0	0.0484434	0.0955815	0	0	0	0	0	0.0311188	0.0307454	0.0810986	0.13891	0.149734	0
SRR6451761	0.132388	0.444296	0.0534428	0.0395793	0.598398	0.983494	0.140391	0.0505962	0.152773	0	0.049017	0.0813733	0.0498257	0.232171	0	0.0256283	0	0.0242063	0.0747385	0	0	0.17439	0	0	0.105545	0.0258647	0.171989	0	0	0.181531	0.212806	0.463732	0.0209289	0	0.0269661	0	0.123727	0.0406867	0	0.0409412	0.0781087	0	0	0	0.235576	0.598375	0.165565	0.382428	0.02621
SRR6451762	0.264761	0.259157	0.0311731	0.103889	0.0337785	0.101236	1.96535	4.20555	0.712897	0	1.28662	0.0711974	2.22334	1.94109	0	0.0448469	1.37912	0.0423585	0.0871897	2.54151	0	0	1.97326	0	0.877288	0.135782	1.37583	1.47358	0.0371381	1.86058	0.0930968	0.0901647	0.146494	3.02155	0	0	0.0360848	0	0	0.0358214	0.318925	0	0.0431026	0.04636	0	0.161091	0	0.0446139	0
SRR6451763	0.408747	0.448417	0	0.241744	0	0.253691	0.439737	1.64026	0.861336	0	0.391508	0.019116	0.866164	0.896895	0.0417824	0	0.763012	0.0682378	0.0936393	0.545902	0	0.0468197	0.746547	0	1.01657	0.0243043	0.646451	0.667651	0.0199426	0.80416	0	0.0968344	0.196663	1.07337	0.0253392	0	0	0.019116	0	0.0769424	0.146793	0.0194588	0.0231455	0.0497893	0.0737878	0.0648779	0.0222252	0.143742	0.0246288
SRR6451764	0.734903	1.36492	0.638975	0.502796	0.201944	0.36026	0	0.170139	0.970376	0	0.0732574	1.21615	0.31648	0.38554	0	0	0.0535394	0	0.223398	0.271328	0	0.130315	0.172361	0.0152493	0.31548	0.386556	0.220322	0.334298	0.0792962	0.0581366	0.198778	0	0.0469183	0	0.644826	0.0183832	0.0616378	0.0152019	0.014863	0.0764849	0.0389119	0.0154745	0.0368125	0.197973	0.195597	0.206375	0.0706978	0.22862	0.0195858
SRR6451765	0.577741	0.406009	0.355815	0.441773	0.158758	0.158602	0.0274913	0.178339	0.957311	0	0.057591	0.573642	0.263435	0.424327	0	0	0	0	0.175623	0.0853213	0	0.321976	0.0602225	0	0.18601	0.0911668	0.346411	0.309185	0	0.121877	0.156268	0.302693	0	0	0	0	0	0	0	0.0481026	0	0	0	0.124509	0.215275	0.162241	0.250105	0.0599096	0.0615893
SRR6451766	0.539146	0.273641	0.423196	0.693431	0.0802491	0.263416	0	0.0300491	0.136098	0	0	0.483276	0.295915	0.0612827	0	0.0152207	0	0.0431284	0.192345	0.0287523	0	0.266323	0.0761034	0	0.156708	0.0307221	0.0583682	0	0.0126044	0.0154016	0	0	0.0745781	0	0.384364	0	0.122469	0	0	0.0121575	0	0	0	0	0.0466362	0.0820097	0.196659	0	0.0311323
SRR6451767	1.88825	1.26953	1.01634	1.3728	0.250291	0.575104	0.0910176	0	0.13206	0.0136853	0	0.778146	0.209968	0.167244	0	0.0166153	0	0.0941601	0.11306	0.0627734	0	0.129211	0.0498458	0	0.0684263	0	0.111503	0.0341214	0.0137592	0	0	0	0.0678428	0	1.22378	0	0.227273	0	0.0902645	0.0265429	0	0	0.015969	0	0.0339395	0.0596825	0.0460023	0.0661158	0
SRR6451768	0.116356	0.202478	0.182665	0.243504	0.0989658	0.0197737	0.0479849	0	0.0783255	0.0432896	0.100523	0.146018	0	0.449677	0.113984	0.210231	0.342841	0.248208	0.0255452	0.297849	0.207522	0.0510905	0.157673	0.0836992	0	0.318255	0	0	0	0	0.0272759	0	0.0429204	0	0.0829518	0	0	0	0.0203948	0.0629707	0.106789	0	0.0252568	0	0	0.0471973	0	0.0522848	0
SRR6451769	0.232438	0.320211	0.0182449	0	0.0395395	0.177753	0.958563	0.233187	0.964873	0	1.15464	0.0625053	0.229635	0.158522	0.296009	0	0.905008	0.0495829	0.255151	0.0247914	0	0.10206	0.813684	0.167201	0.594528	0.13245	0.20131	0.0539031	0.0217361	0.0531198	0.108975	0.554099	0.0214348	0.0544137	0.0276179	0	0.0422392	0	0	0.0419309	0.0533312	0	0.0504539	0.108534	0.107231	0.212137	0.193791	0.052223	1.44955
SRR6451770	0.157642	0.160021	0.0742435	0.13746	0.107265	0.0535798	0.975164	0.0702889	1.0258	0	0.306428	0.113045	0.380702	0.179186	0.0926572	0	0.564022	0.0672555	0.0692185	0.100883	0	0.138437	1.17491	0.113397	0.843089	0.0718632	0.0682656	0.0731155	0	0	0.110862	0.143161	0.0290747	0	0	0.0341756	0	0	0	0	0.0723398	0.028768	0.0684369	0.110413	0.0727256	0.31972	0.0657159	0	1.01952
SRR6451771	0	0	0	0	0	0	0	0	1.33383	0	0	1.06568	1.30505	0	0	0	2.50214	0	0	0	0	1.30505	4.0276	0	1.38223	0	0	0	0	0	0	0	0	0	0	0	0	0	0	0	1.3639	0	1.29032	0	0	0.602803	0	4.00668	4.11902
SRR6451772	0.718622	0.543701	0.147149	0.130773	0	0.127433	0	0.0417935	0.630968	0	0.0809781	0.537728	0	0.255704	0.220374	0.169356	0.276183	0.159959	0.041157	0.0799796	0.083587	0	0.0423391	0.0674257	0.0871821	0.128189	0.0405904	0	0	0.0428425	0	0	0	0	0.0890982	0	0.0681339	0	0.0985767	0.0676366	0.0860258	0	0	0.131303	0	0.0760416	0.156298	0	0
SRR6451773	0.722255	0.34114	0.291561	0.388669	0.484425	0.105206	0.280834	0.0276031	0.333385	0	0.106966	0.488332	0.108731	0.450355	0.291099	0.279635	0.286642	0.211295	0	0.765943	0.276031	0.108731	0.167781	0.0222661	0.0575807	0.395099	0.134043	0.0861394	0.0231568	0.0848877	0.0290244	0	0.0228358	0	0.176539	0	0.0225	0	0.0868085	0.0446715	0.227268	0	0.0268758	0.0867207	0.1428	0.0251114	0	0.0556364	0.0285981
SRR6451774	0.414956	0.438409	0.251265	0.279127	0.0605034	0.15111	0.293359	0.158588	0.558656	0.0330817	0	0.0637637	0.156173	0.161714	0.174213	0.080329	0.0374282	0	0.234259	0	0	0.312345	0	0.0639626	0.454874	0	0.0770113	0	0	0	0.583637	0.201877	0	0	0.042261	0	0.0323172	0	0	0.0641627	0.0408037	0	0	0.249117	0.328171	0.072136	0.14827	0	0.0410761
SRR6451775	0.12747	0.0316882	0.0343049	0.133381	0	0.0742712	0.0675877	0.0730748	0.122581	0	0.047196	0.0195876	0.071962	0	0.192659	0.0246763	0	0.023307	0.071962	0.023307	0.0243583	0.0479747	0	0	0.152436	0	0.0236571	0	0	0	0.30735	0.0992232	0	0.0255778	0	0.0236867	0.0198551	0	0	0	0	0.0199388	0	0.102035	0.0252027	0.0443189	0	0	0
SRR6451776	0.81017	0.871861	0.602462	0.80312	0.108802	0.673913	0.237394	0.142593	0.114814	0.0475923	0.110514	0.160532	0.112337	0.668857	0.626569	0.0288909	0.0538453	0.0545757	0.0842529	0.0272878	0	0.112337	0	0.29906	0.178471	0.116629	0.304674	0.207658	0	0.146172	0.29987	0.203298	0.0707796	0.0299465	0.0911968	0.0554647	0.092985	0.0917323	0.0896877	0.0230766	0	0.0233443	0.0277672	0.179194	0.0590145	0.207554	0.213305	0.0574816	0
SRR6451777	0.675024	0.688006	0.454158	0.665964	0.196846	0.511298	0.167026	0.0257981	0.285619	0.0645784	0.0999715	0.186708	0.254052	0.0526131	0.47611	0.0261348	0	0	0.228647	0	0	0.0508104	0.0261348	0.166481	0.161446	0.0263759	0.150333	0.0268355	0.0216425	0.0264456	0.135632	0.0525441	0.0213425	0	0.054998	0	0.189258	0	0.0405659	0.0417503	0	0	0.0251183	0	0	0.117346	0.0241196	0.207993	0
SRR6451778	0.324599	0.51778	0.0509579	0	0.0552169	0.193069	0.100397	0.144731	0.218504	0.0301912	0	0.232769	0.178159	0.332063	0	0.109965	0	0.0692424	0.142527	0	0.0361827	0.320685	0	0	0.188695	0.0739863	0.140565	0.0376378	0.182126	0.111273	0.114137	0	0	0.0379943	0	0	0.0589869	0.0290961	0	0.175669	0	0.177707	0	0	0.187185	0.164583	0.202972	0.0364647	0
SRR6451779	0.525916	1.18009	0.677878	0.17378	1.13005	0.677366	0.308206	0.111076	0	0	0.215218	0.476379	0.291691	0.15102	0	0.0375086	0	0.354274	0.145846	0.14171	0	0.291691	0	0	0.154471	0	0.179797	0	0.652285	0.113864	0	0.0377055	0.0306307	0	0	0	0.150901	0	0	0.719039	0	0.484922	0.0360497	0.0387741	0.114926	0.067366	0.173082	0.0746275	0
SRR6451780	0.231041	0.402046	0.0435246	0.0483509	0.0943247	0.141348	0	0	0.497682	0.309446	0	0.0994075	0.0608682	0	0.108639	0	0	0.827987	0.121736	0	0	0.913023	0	0.448729	0	0.252775	0	0.12859	0	0	0	0	0.0511345	0	0.13177	0	0.0503825	0	0	0	0	0	0	0	0	0.393609	0	0	0
SRR6451781	0.207749	0.316325	0.0489208	0.108691	0.265048	0.317745	0	0	0.489462	0	0	0.27933	0	0.070842	0.0610541	0	0	0.864168	0.136829	0	0	0.410488	0	0.112081	0	0	0	0	0.116564	0.142433	0	0	0	0	0.0740533	0	0.169887	0	0	0.0562156	0.0714997	0	0	0	0	0	0	0	0
SRR6451782	0.402787	2.24875	0.569092	0.0702441	1.54164	0.684501	0.249161	0.493881	0	0.0374635	0	0.144419	0.309502	0.824099	0.118373	0	0	0.128882	0.442146	0.214803	0	0.442146	0	0	0.468294	0	0.261635	0	0.037666	0.138076	0	0	0.037144	0	0	0	0.0365978	0	0	0.944597	0	0.0735044	0	0	0.185819	0.490144	0.251863	0.452482	0
SRR6451783	0.869324	1.4007	0.424582	0	0.821551	0.525276	0.159336	0.0861358	0.173389	0	0.292066	0.207797	0.296884	0.878336	0	0	0	0.494511	0.296884	0.0412092	0	0.169648	0	0.173704	0	0	0.292797	0	0.108391	0	0	0	0	0.0904484	0	0	0.0351058	0.0346328	0	1.25458	0	0.105762	0.0419331	0.135306	0.311926	0.195901	0.161064	0.260421	0
SRR6451784	0.856188	0.403514	0.974477	0.858562	0.145645	0.254628	0	0.381754	0	0	0.0924598	0.498852	0.140978	0.0973197	0.0838735	0	0	0	0	0.13698	0	0	0	0	0.199087	0.195152	0.0926912	0	0	0	0.0501763	0	0	0	0.305193	0	0.27228	0	0	0.0386133	0	0	0	0	0.098747	0.26047	0.133844	0.0480911	0
SRR6451785	0.777553	0.480692	0.520386	0.85643	0	0.354687	0	0.0273704	0	0.0228381	0	0.594265	0	0	0	0	0	0.0261892	0.0269536	0	0	0.0808609	0.0277278	0	0	0	0.0265826	0	0.0229616	0	0.0287798	0.0557466	0	0	0.350101	0	0	0	0	0.0221475	0	0	0	0.0286632	0.0849579	0.124499	0.0511794	0.0275837	0
SRR6451786	0.510634	2.22145	0.961956	0	0	0	0	1.36608	1.37494	0	0	1.09852	0	0	0	0	0	0	1.34527	0	0	0	0	0	0	0	0.663376	0	0	0	0	0	0	0	0	0	0	0	0	0	0	0	0	0	0	0	0	0	0
SRR6451787	0.761179	0.260183	0.33288	0.170673	0.249717	0.776133	0.23543	0.32727	0.256194	0	0.105685	0.760277	0.787812	0.667442	0.447397	0.147352	0.0343284	0.139176	0.214858	0.208764	0	0.358096	0	0	0.379274	0.0371778	0.988865	0.0756514	0.427083	0.0745521	0.26765	0.111094	0	0	0.310088	0	0.118563	0	0	0	0.149697	0.178595	0.0354052	0.380809	0	0.198485	0.0339976	0.183234	0
SRR6451788	0.245623	0.157471	0.243535	0.013527	0	0.0395445	0.12795	0.224799	0.435109	0	0.33505	0.403258	0.425722	0.511359	0.0607872	0	0.0326491	0.0992757	0.442751	0.397103	0.0172922	0.323549	0.017518	0	0.396791	0.0176795	0.134356	0.0359752	0.0290135	0.0531787	0.0181826	0.0704397	0	0	0.258053	0	0	0	0	0.0279849	0	0	0	0.108654	0.196809	0.12585	0.129337	0.243978	0
SRR6451789	0.323003	0.160593	0.0869269	0.096566	0.0470961	0.0940997	0.171264	0.555503	0.124246	0	0	0.397071	0.121565	0.377635	0.108486	0	0.0582685	0.0590588	0.303913	0.0590588	0	0	0	0	0	0	0.0599458	0	0.0517802	0.0632718	0.259603	0.0628566	0	0	0	0	0.0503117	0	0	0.0499444	0.0635235	0.25262	0	0.064638	0.319312	0.168453	0.0577069	0.248814	0
SRR6451790	1.14832	0.749342	0.676017	0.675881	0	0.195146	0.384769	0.0960014	0.225456	0.0534029	0.0620034	0.797724	0.0630263	0.0652625	0	0	0	0.398053	0.0315132	0.0918583	0	0.220592	0.0648365	0	0.133507	0	0.248634	0.432736	0	0.0656073	0.134593	0	0.0264737	0.0672053	0.716318	0	0	0.051466	0.0251594	0	0.0329342	0	0	0.134048	0.430428	0.262006	0.119674	0.193499	0.0663081
SRR6451791	0.536065	0.190807	0.252466	0.050993	0	0.0496907	0.0602921	0.162967	0.131219	0	0.0631524	0.393148	0.0962914	0	0.0286439	0	0.061539	0.0311869	0.160486	0	0	0.192583	0.066038	0	0.271963	0	0.0633105	0	0	0	0.102815	0.0331923	0.0269643	0	0.173713	0	0	0	0	0	0	0	0	0	0.0337234	0.266862	0	0.164237	0.0675368
SRR6451792	0.704733	0.547474	0.628243	0.829588	0	0.192476	0.0934164	0.134667	0.0169426	0	0.0978481	0.839263	0.0994624	0.0514956	0	0.0170532	0.0158914	0.0322139	0.215502	0	0.0505002	0.232079	0.0170532	0	0	0.0516313	0	0.0525311	0.0141219	0	0.0708007	0.0171427	0	0.0176762	0.645959	0	0.0548854	0	0	0	0	0	0	0	0.139336	0.122511	0.0629529	0.101787	0
SRR6451793	1.03041	0.750158	0.673452	0.858148	0.0429258	0.557487	0.208131	0.112514	0.0849329	0.0234707	0.0817519	0.83692	0.277002	0.114732	0	0.0284958	0	0.0269146	0.166201	0.134573	0	0.138501	0.113983	0	0.205369	0	0.109275	0.117039	0.0235976	0	0.0591538	0	0.0232705	0.118148	0.779563	0	0.0229283	0	0	0	0.0289493	0	0.0547748	0.117829	0.232829	0.204715	0.236687	0.170086	0
SRR6451794	0	0	0.211178	0	0	0.0351697	0.277375	0.415238	0.394712	0.0384975	0.089395	0.278259	0.522502	0.588087	0.141913	0.0467398	0.108889	0	0.613371	0.0882928	0	0.295327	0	0	0.192488	0.0707564	0.358475	0.0479929	0	0.0472955	0.242566	0.140956	0	0.0484475	0.196718	0	0	0	0	0	0	0.0188833	0	0	0.381896	0.23085	0.431358	0.116243	0
SRR6451795	0	0.0979384	0	0	0	0.0382582	0.0928411	0	0.202059	0.188452	0.194491	0.0403594	0	0.0511785	0	0.0508444	0.0473806	0.0240116	0	0	0.150568	0	0	0	0	0.30788	0.121861	0	0	0	0	0	0	0	0.0267492	0	0	0	0	0	0.0258268	0	0	0.0525598	0	0	0	0	0
SRR6451796	0	4.0971	1.9713	2.18989	0	1.06698	2.58924	0	0	0	4.06812	8.44187	0	1.42732	0	1.418	0	0	0	0	0	0	1.418	0	1.45993	0	0	2.91203	4.69702	0	3.67949	2.13816	0	0	8.95209	0	0	0	0	0	0	0	0.681422	0	1.44825	1.27337	2.61732	3.52658	0
SRR6451797	0.106079	0.0692228	0.0249797	0.0832487	0	0.0540817	0.03281	0.0709474	0.178519	0.133198	0.0515498	0.156893	0.0174667	0	0	0.089842	0.0502328	0.203657	0	0.186685	0	0.069867	0.0718736	0	0.0369994	0.0362682	0	0.147601	0	0.109092	0.0186501	0.0180627	0	0	0	0.0689914	0	0	0	0	0.0730175	0	0.069078	0	0.0367034	0	0	0.0715002	0
SRR6451798	0.34155	0.432253	0.26322	0.129959	0	0.1583	0.153659	0.166133	0.334422	0	0.160948	0.333988	0.163603	0.338816	0	0.0420756	0	0.0397409	0.49081	0.0794818	0	0.0818017	0.0841511	0	0.173279	0.0849272	0.403378	0.216018	0.278745	0.212879	0.305703	0.126889	0	0.0436128	0.265631	0	0	0	0	0.0336078	0.0854904	0.271982	0	0	0.171893	0.377841	0.232987	0.083714	0
SRR6451799	2.9855	1.97565	0.87136	1.80397	0.128753	1.50064	0.104046	0.281232	0.339667	0	0.163473	3.70888	0.997018	0.286775	0	0.170942	0	0	0.886238	0.269095	0	0.11078	0.284904	0.0453713	0	0	0.437019	0.175525	1.98182	0.0576582	0.118285	0	0	0.0590626	2.57806	0	0.0458479	0.0904606	0	0.13654	0	2.48623	0.0547644	0.294516	0.290982	0.255845	0.262935	0.226739	0.058274
SRR6451800	4.15103	3.56599	2.47465	2.85902	0	0.750078	0.845099	0.0702853	0.353705	0.234587	0.272366	2.48686	0	0.860048	0	0	0.33176	0.605268	0.0692149	0.201756	0	0.41529	0.0712028	0	0.293233	0	0.750883	0.219335	0	0	0	0	0	0.0738043	1.72315	0	0	0	0	0.113746	0.144672	0	0	0.0736051	0.654497	0.447585	0	0	0
SRR6451801	0.691977	0.526813	0.203684	0.135762	0	0.24254	0.107013	0.231402	0.174677	0	0.168135	0.581503	0.284848	0.412936	0.0254202	0.0586058	0.0546132	0	0.199394	0	0	0.113939	0.0293029	0	0.0603388	0.0887194	0.168556	0.120354	0.339724	0.0593026	0.121659	0.0294567	0	0	0.308324	0	0	0	0	0.0702169	0	0.0947089	0	0.060583	0.359136	0.31577	0.189304	0.087452	0
SRR6451802	0	0.441178	0.0415312	0	0.0900047	0.112395	0.16365	0	0.0593611	0.295274	0.25712	0.0474274	0.0290402	0.0300706	0	0.41824	0.250552	0.3386	0	0.0564333	0.353872	0	0.0597486	0	0.123031	0.301498	0	0.0306752	0	0	0.0620155	0.0600622	0	0	0	0	0.0240375	0	0	0.0715861	0	0	0	0.401469	0.0610232	0.160964	0.0827122	0	0
SRR6451803	4.68278	3.43449	2.6578	4.03616	0.153188	1.23961	0.519928	0.0200764	0.363718	0.100511	0.272297	3.30958	0.0790825	0.409442	0	0	0.360104	0.211309	0	0.172889	0	0.434954	0.223723	0.048584	0.774775	0.184734	0.428966	0.396791	0.0505273	0.0617408	0.464422	0.552021	0.033218	0.0421631	2.99601	0	0.0818238	0	0.0157845	0.178698	0.123973	0	0	0	0.727032	0.511394	0.0750808	0.0404656	0.0416002
SRR6451804	0.0709156	0.102837	0	0	0.0482533	0.0964118	0.0584906	0.158098	0.190948	0.0527673	0	0.177987	0.217967	0.257943	0.055576	0.224227	0.179101	0.30255	0.0622761	0.48408	0.0316196	0.0622761	0	0	0.0659591	0.420261	0	0	0	0.356545	0.0332477	0.0644011	0.0784759	0	0.0337044	0.122991	0	0	0	0	0	0	0.123146	0.0662262	0	0.0862959	0.0591248	0	0
SRR6451805	0	0.0989702	0.107143	0.0793491	0	0.0579919	0.328367	0.101436	0.331805	0.169278	0.19654	0.305885	0.0998913	0	0.0445721	0.462421	0.167579	0.145588	0.0249728	0.26691	0.228231	0.17481	0.0513801	0.0409118	0	0.129635	0.0985161	0	0	0.181968	0	0.1033	0	0.0532573	0	0.0493198	0	0	0	0	0.182692	0	0.0246908	0	0	0	0.0474183	0	0
SRR6451806	0.173619	0.0377653	0	0.105974	0.14767	0.191782	0.0178999	0.116119	0	0	0	0.0622508	0.209642	0.0394691	0	0.0392115	0	0	0	0.277768	0	0.133409	0	0	0.0605565	0.0197866	0	0	0	0.0595166	0	0.197087	0	0.0203221	0.0412583	0	0	0.0622508	0.0304316	0	0	0	0	0.121603	0.040048	0.158455	0.144752	0	0
SRR6451807	0.717817	0.525941	0.266893	0.118595	0.443439	0	0.257074	0.505354	0.33061	0.29517	0.26927	0.54861	0.671838	0.721441	0.577351	0	0.477074	0.265949	0.398126	0.265949	0	0.671838	0	0	0.210836	0.0775009	0.71167	0.499392	0	0	0.159412	0.102928	0.0209038	0.0265328	0.377072	0	0.0411927	0.0203189	0	0.040892	0.234044	0	0.0492038	0.132306	0.261436	0.114934	0.259861	0.432898	0
SRR6451808	0	0.170163	0	0	0.088716	0.0664716	0.672111	1.10455	0.672878	0	0.506877	0	1.11635	0.65208	0.0255448	0	0.63113	0	0.200371	0.0556253	0	0.629737	0.736163	0	0.0606345	0.178309	0.254073	0.030236	0	0.804509	0.336201	0	0.0480939	0.64097	0.0619671	0	0	0	0	0	0.598304	0	0	0.12176	0.120299	0.555307	0.733751	0.117174	0
SRR6451809	0.0550597	0.0319374	0	0.0576129	0.0374644	0.149711	0	0	0.0494181	0	0	0.11845	0.290112	0.0500675	0	0.0248703	0	0	0.0725279	0.0234903	0.0981993	0.410992	0	0	0	0.0250997	0	0.0255371	0	0.075498	0	0.125004	0	0	0	0	0	0.0394832	0.0579048	0.0794606	0.0252661	0	0.023903	0.154256	0.0254009	0.0670012	0.0918104	0.0494823	0
SRR6451810	0.035306	0.0767972	0.0332556	0.0369432	0.036035	0	0.0873603	0	0	0.019703	0	0.0379768	0	0.120393	0	0	0	0.0451882	0.0465071	0	0	0	0	0	0.0492576	0	0.252268	0.0736883	0	0	0.049658	0	0	0	0.201361	0	0	0	0	0	0.170115	0	0	0	0	0	0	0	0
SRR6451811	0	0	0	0	0	0	0	0	0	0.0654592	0.0760013	0	0	0	0	0	0.0370298	0.150128	0	0.0750641	0	0	0	0	0	0.0401034	0	0	0	0	0	0	0	0	0	0	0	0	0	0	0.161478	0	0.0763827	0	0	0	0	0	0
SRR6451812	0.258596	0.174999	0.243578	0.751632	0.762482	0.234379	0.071096	0.230604	0.232099	0.288627	0	0.679943	0.0756974	0.117575	0.337766	0	0.145133	0.110326	0.227092	0	0	0.302789	0.0778714	0.0620057	0.280609	0.0392948	0.261293	0.0799591	0	0.0787973	0.242478	0.15656	0.0317961	0	0.286777	0	0	0.0309065	0.0302176	0.0932996	0.158222	0.0314607	0.0374213	0.201247	0	0	0.0359334	0.154934	0
SRR6451813	0.111815	0.243218	0.144816	0.307124	0.128389	0.0285028	0.0691678	0.130871	0.169353	0.140399	0.144898	0.165375	0.1657	0.228772	0.213594	0.0189399	0.0529487	0.0715558	0.147289	0.125223	0	0.110467	0.0189399	0	0.0389998	0.0382291	0.363152	0.0583429	0	0.019165	0.0196585	0	0	0.0392637	0.219213	0	0.0152394	0.0150341	0	0	0.0192413	0	0	0.0391577	0	0.119057	0.174794	0.207256	0.0193697
SRR6451814	0.327658	0.263158	0	0.342852	0.0257249	0.256997	1.02903	0.134857	0.916188	0	0.685902	0.271111	0.132803	0.103136	0.414804	0.341544	0.891172	0.677444	0.0664017	0.645185	0.539428	0.0996025	0.0683088	0.0815871	0.140657	0.517041	0.130975	0.0701401	0.0282835	0.103681	0.106351	0.0686673	0.0278915	0.0354022	0.107811	1.04911	0.0274814	0.0271111	0	0.0272808	0.0346979	0	0.590866	0.247147	0.244181	0.0920126	0.567374	0.203862	0
SRR6451815	0.28505	0.389738	0.0191783	0.234354	0.0415623	0.103804	0.806081	0.0544702	0.685293	0.0227252	0.395776	0.481821	0.0268203	0	0.0478696	0.689766	0.282821	0.260597	0	0.755732	0.599172	0.187742	0.137953	0.131816	0	0.334141	0	0	0	0.0279187	0	0	0.0901255	0.0285987	0	0.211874	0	0	0	0	0	0	0.450797	0.114086	0.0563585	0.0495532	0.407411	0	0
SRR6451816	0.616998	0.383453	0	0.391977	0.0224907	0.134811	0.0545244	0.058951	0.296667	0	0.285556	0.142216	0.0870799	0.0901695	0.103615	0.388184	0.13913	0	0	0.112814	0.206329	0.0290266	0.238882	0.047553	0	0	0.143135	0.0306609	0	0.090646	0	0	0	0.0309513	0.0628379	0	0	0	0	0	0	0	0	0	0.0609947	0.0804443	0.0275578	0.0297052	0
SRR6451817	0.533361	0.285578	0	0.0858606	0.041875	0.209169	0.203036	0.10976	0.552359	0	0.106334	0	0	0	0.192919	0.555964	0.103618	0	0.0540442	0.0525115	0.713439	0	0.333578	0.0442691	0.171721	0.0561091	0.0533002	0	0	0.22503	0.0577057	0	0	0.0576277	0.116997	0.106734	0	0.0882629	0	0	0	0	0	0.114944	0.0567825	0.299556	0.0513094	0.110615	0
SRR6451818	0	0.139167	0	0.095637	0	0.16309	0.084808	0.733546	0.430677	0	0.384936	0	0.601979	0.374002	0	0	0.317394	0.116981	0.0902969	0.0584907	0	0.451484	0.526378	0	0	0.031249	0.207792	0.0317935	0	0.501305	0.289244	0.0622519	0	0.224663	0	0	0.0249138	0	0	0.049464	0.377475	0	0.0595181	0.16004	0.252992	0.528302	0.800125	0.0616051	0.0316662
SRR6451819	0.253449	0.485143	0.0318306	0.265201	0.137964	0.103371	0.522606	0.791047	0.591446	0.0377175	0.678774	0	0.689972	0.43789	0	0.0228964	0.512077	0.0865038	0.1558	0.021626	0.0226014	0.378372	0.686892	0	0.0942938	0.0693227	0.087803	0.0705308	0.0379214	1.25111	0.712953	0	0.0373958	0.688256	0.0240916	0	0.165807	0	0.0177697	0.182885	0.302391	0.0370014	0.0660175	0	0.233849	1.06918	0.612796	0.0911099	0.0468322
SRR6451820	0.331067	0.306056	0	0.0866047	0.211189	0.210982	0.511989	1.4946	0.835718	0	1.153	0.133542	1.14476	0.536243	0	0	0.574836	0.0794499	0.0817689	0.291316	0	0.272563	0.476665	0	0	0.0565954	0	0.201536	0	0.766057	0.378338	0	0	0.697525	0.0295027	0	0.0225609	0.022257	0	0	0.398795	0	0.0269485	0	0.143186	1.03235	0.543418	0	0.114702
SRR6451821	0.931694	1.03173	0	0	0.864484	0	0	0	0.228062	0	0	0.0911068	0	0	0	0	0	0	0	0	0	0	0	0	0.118169	0	0	0.117853	0	0	0	0	0	0	0	0	0	0	0	1.1918	0.116602	0	0	0	0	0.206138	0.211851	0	0
SRR6451822	1.70529	1.70952	0.314268	0.407302	1.11619	0.1512	0	0.0991761	0.0998193	0	0	0.159504	0.0732494	0.101131	0.0871582	0.0753531	0	0	0.122082	0	0	0.0488329	0	0.0800007	0	0	0.144482	0.0257911	0.0208002	0	0.156424	0.0504991	0.0205119	0	0	0	0.0606308	0.079752	0	1.3442	0	0.101478	0.0241407	0	0	0.112779	0.208628	0	0
SRR6451823	4.20777	2.52365	1.30831	0.983169	1.87631	0.458202	0	0	0.384995	0	0.0529394	0	0.37669	0.0557221	0.0480232	0	0.103174	0	0.0538128	0	0	0	0	0.0440795	0.113991	0.0558689	0	0	0.0458427	0	0.114917	0	0	0	0	0	0.0445425	0.0439425	0.085926	2.07822	0	0.0447305	0	0.114452	0	0	0	0	0.0566148
SRR6451824	2.92387	2.01946	0.993735	1.07239	1.44598	0.461028	0	0.0806404	0	0.100931	0	0.0648465	0.357355	0.287804	0	0.0408466	0	0.0771602	0.0397062	0	0	0	0	0	0.168218	0	0	0	0	0.0826644	0.0847926	0.041061	0.0333566	0	0	0	0.0985981	0.129693	0	1.20717	0	0	0	0	0	0	0	0	0
SRR6451825	0.62165	0.510833	0.211447	0.0180688	0.299618	0.316931	0.106819	0.0461965	0	0.0385467	0.0223773	0.278615	0	0.0942141	0	0	0	0	0	0	0	0	0.0233998	0.0186323	0	0	0	0	0.0775102	0	0.0485752	0	0.057327	0	0.0492424	0	0.037656	0	0	0.392501	0	0	0	0	0	0	0	0.0465564	0
SRR6451826	0.794105	0.588026	0.461523	0.0353586	0.241426	0.120594	0	0.0452007	0	0.0188579	0.0875799	0.581567	0	0	0	0	0	0	0.111281	0	0	0.111281	0	0	0	0	0	0.0235092	0	0	0.0475281	0	0	0	0.361357	0	0.0368443	0.018174	0	0.256028	0	0.0184999	0	0	0.0467677	0.0205602	0	0	0
SRR6451827	1.47368	0.911798	0.442135	0	0.323106	0.322789	0	0.0292036	0.0440895	0.0121839	0.0282921	0.434453	0.115035	0	0	0	0	0.0978014	0.172553	0	0	0.0287589	0.0147924	0	0.0304597	0	0.297811	0.091134	0	0.0598731	0.0921219	0	0.0724797	0	0.591453	0	0.0595115	0.0469678	0	0.330832	0	0.023905	0	0	0.015108	0.0531348	0.0273036	0.147156	0
SRR6451828	1.54478	1.89492	0.333949	0.980447	0.232625	1.08451	0.595286	1.76147	0.818259	0	1.27987	0.29964	2.06823	1.65802	0	0	0.671555	0.0972376	0.433662	0.0648251	1.3211	0.23351	1.50993	0.0273249	1.27193	0.0346332	0.361893	0.458077	1.50615	1.66678	0.0712373	0.241478	0.168144	1.42282	0.144432	0	0.193284	0.490319	0.159797	0.0822312	0.0697257	2.49556	0	0.0709489	0.105146	0.308166	0.190023	0.102415	0
SRR6451829	1.03731	1.22487	0.558322	0.155058	0.831856	0.264421	0.0458336	0.198219	0.0997521	0	0	0.717285	0.1952	0	0	0	0	0	0	0	0	0.0976001	0	0	0	0	0	0.20619	0	0	0.156319	0	0.0819924	0.0520358	0.475398	0	0.12118	0	0.116883	0.561378	0	0.0405637	0	0	0.102545	0	0.0926613	0.199763	0
SRR6451830	1.15188	0.773146	0.480494	0.998676	0.436677	0.788603	0	0.198102	0.59816	0.0367329	0	0.796514	0.108381	0.179562	0	0	0	0.336983	0.0867046	0.105307	0	0.108381	0.111493	0	0.183665	0.36007	0.149644	0	0.0923287	0.112819	0.138868	0.112079	0.0364196	0	0.281552	0	0.017942	0.0354006	0	0.0356221	0.0453072	0.0180177	0	0.115255	0.136646	0	0.0617378	0.0887314	0
SRR6451831	0.0975113	0.266647	0.0131212	0.0874569	0.0426535	0.0568155	0.396388	0.260868	0.581382	0.29541	0.4874	0.359615	0.110098	0.190007	0.0491264	0.33978	0	0.445732	0.238546	0.142634	0.186334	0.110098	0.0566301	0.0150307	0.0388697	0.419117	0	0.0387655	0	0.0191011	0	0.0379515	0.0616611	0.0782654	0	0.416754	0	0.014984	0	0.0150777	0.191771	0	0.308422	0.0195135	0	0.0678056	0.121948	0	0
SRR6451832	0.0459222	0.332965	0.0720921	0.0800862	0.093741	0.0468244	0.340886	0	0.556427	0.307531	0.337222	0.312842	0.161311	0.375826	0	0.435602	0.0193298	0.548575	0.564587	0.039184	0.409513	0	0.0829718	0.0330335	0	0.314014	0	0	0.0171774	0.0209896	0.0645898	0.0208518	0.050818	0.0215008	0	0.278756	0.0500707	0.0658615	0	0	0.252877	0	0.438595	0.0214428	0	0	0.038287	0	0
SRR6451833	0.315339	0.356679	0.267322	0.428949	0.12874	0.19292	0.351119	0.0421806	0.50945	0.0175979	0.224753	0.220476	0.332306	0.774216	0	0.0854625	0.219011	0.221981	0.789227	0.625583	0	0.456921	0.0427313	0	0.483943	0.0862507	0.389181	0.131631	0	0	0.199586	0.472511	0.0872392	0.0221462	0.0224809	0	0.0171912	0.0678386	0	0	0	0.0172638	0	0.0220865	0.589179	0.959324	0.2169	0.361329	0
SRR6451834	0.442185	0.457522	0.247652	0.275113	0.121977	0.304644	0.221784	0.0799297	0.40224	0.0266776	0.170357	0.347086	0.267623	0.603139	0	0.0485839	0.301827	0.0917763	0.645443	0.58125	0.0479578	0.6297	0	0.0128951	0.500205	0.049032	0.589979	0.0831441	0.0402327	0.0819359	0.117663	0.358152	0.013225	0.0839316	0	0	0.0260611	0.0385651	0	0.0776127	0.0164524	0	0	0.133928	0.314262	0.45083	0.702457	0.531647	0.0165622
SRR6451835	0.469968	0.657808	0.211714	0.23519	0.187698	0.416697	0.328639	0.136662	0.660229	0.0228063	0.185355	0.439583	0.511406	0.696776	0.0480405	0.0276891	0.232225	0.209222	0.484489	0.209222	0	0.403741	0.110757	0	0.0285079	0.139722	0.584001	0.0568629	0.0229296	0.084055	0.114959	0.835034	0	0.0287008	0.0291344	0	0.0445586	0.0879166	0.0429785	0.287517	0	0.0223733	0	0.0572466	0.622156	0.522166	0.383311	0.413179	0
SRR6451836	0.361235	0.471452	0.311901	0.25199	0.706663	0.184166	0.148972	0.281865	0.283693	0.0335987	0.468117	0.259041	0.832719	0.739083	0	0.0815843	0.152053	0.0770575	0.317226	0.269701	0.0402665	0.277573	0.326337	0	0.419984	0.205842	0.625718	0.0837716	0	0.454049	0.12702	0.77912	0.0333122	0.253695	0	0	0.0328223	0.0647602	0	0.228079	0	0.0659215	0.0392055	0	0.499949	0.476212	0.301174	0.121741	0
SRR6451837	0.454662	0.68862	0.142752	0.229062	0.17187	0.326233	0.583335	0.923515	0.476088	0.0187949	0.545544	0.108679	0.576725	0.780937	0	0	0.914363	0	0.110909	0.0431053	0.833416	0.110909	0.661746	0.0181697	0.516859	0.0690878	0.0218764	0	0.680272	0.761974	0.0947383	0.0688158	0.0372691	0.851491	0.0480198	0	0.0183605	0.126792	0.0354189	0	0	1.0694	0	0.0235887	0.0699169	0	0.147415	0.158902	0.0233367
[truncated: 77 more columns]

## Sheet: G3C in vivo
G. pamelaeae 3C gene ID	In vivo expression (log10(RNA/DNA))
C1877_RS07565	1.66383
C1877_RS07560	1.5283
C1877_RS01050	1.2817
C1877_RS07555	0.969885
C1877_RS01775	0.929957
C1877_RS07580	0.907665
C1877_RS07570	0.88912
C1877_RS13915	0.805414
C1877_RS12430	0.773842
C1877_RS10375	0.707051
C1877_RS13905	0.696082
C1877_RS09560	0.677531
C1877_RS11080	0.666054
C1877_RS13540	0.659256
C1877_RS10265	0.615768
C1877_RS10250	0.602943
C1877_RS11550	0.602129
C1877_RS10255	0.595554
C1877_RS06695	0.575005
C1877_RS07135	0.555985
C1877_RS10260	0.522196
C1877_RS09110	0.487694
C1877_RS10285	0.473281
C1877_RS05780	0.462828
C1877_RS15345	0.457979
C1877_RS07160	0.427127
C1877_RS14465	0.418088
C1877_RS10835	0.411774
C1877_RS01785	0.409357
C1877_RS09550	0.409162
C1877_RS04110	0.396896
C1877_RS01865	0.39509
C1877_RS12435	0.380084
C1877_RS07550	0.378592
C1877_RS11190	0.37447
C1877_RS07145	0.374082
C1877_RS13790	0.368862
C1877_RS09115	0.362863
C1877_RS05785	0.360489
C1877_RS12425	0.359455
C1877_RS07140	0.333112
C1877_RS05775	0.330191
C1877_RS09545	0.32309
C1877_RS11945	0.312705
C1877_RS10830	0.31127
C1877_RS13800	0.307277
C1877_RS12715	0.30188
C1877_RS06335	0.299636
C1877_RS00470	0.277972
C1877_RS01780	0.262654
C1877_RS11925	0.261456
C1877_RS06390	0.252101
C1877_RS10840	0.234385
C1877_RS00635	0.232815
C1877_RS04445	0.231716
C1877_RS05790	0.224415
C1877_RS12440	0.224334
C1877_RS05255	0.214026
C1877_RS06365	0.207174
C1877_RS04535	0.207029
C1877_RS09435	0.203005
C1877_RS13405	0.202457
C1877_RS13815	0.191181
C1877_RS08970	0.182485
C1877_RS13900	0.180639
C1877_RS01090	0.176957
C1877_RS00100	0.171027
C1877_RS11510	0.158195
C1877_RS01605	0.156549
C1877_RS10230	0.152396
C1877_RS03250	0.143666
C1877_RS01040	0.141506
C1877_RS13910	0.134764
C1877_RS14240	0.130163
C1877_RS11060	0.130141
C1877_RS11285	0.127675
C1877_RS04195	0.11974
C1877_RS10730	0.116685
C1877_RS07475	0.11526
C1877_RS13315	0.105832
C1877_RS14140	0.101842
C1877_RS15570	0.0851611
C1877_RS15445	0.0745823
C1877_RS09040	0.0656321
C1877_RS14120	0.0625681
C1877_RS03065	0.056391
C1877_RS01100	0.0545381
C1877_RS05205	0.0533708
C1877_RS07210	0.0475637
C1877_RS13350	0.0452841
C1877_RS12490	0.0449148
C1877_RS11200	0.0448941
C1877_RS01305	0.0412355
C1877_RS12450	0.0393741
C1877_RS14760	0.0317271
C1877_RS04915	0.0286021
C1877_RS10930	0.0220322
C1877_RS04870	0.0183417
C1877_RS12820	0.0144082
C1877_RS14460	0.012294
C1877_RS02075	0.00959866
C1877_RS03380	0.00760414
C1877_RS13945	0.00670911
C1877_RS10540	0.00580228
C1877_RS10280	0.00436369
C1877_RS02660	0.00358173
C1877_RS04390	0.000651478
C1877_RS10885	-0.00215083
C1877_RS06700	-0.00586851
C1877_RS00880	-0.0112203
C1877_RS13650	-0.0128029
C1877_RS01005	-0.0143643
C1877_RS11370	-0.0176671
C1877_RS09885	-0.0273746
C1877_RS00285	-0.0276122
C1877_RS10515	-0.0286524
C1877_RS08590	-0.0289781
C1877_RS06920	-0.0311611
C1877_RS08775	-0.0318991
C1877_RS13775	-0.031907
C1877_RS09665	-0.036342
C1877_RS12265	-0.0387598
C1877_RS13435	-0.0406669
C1877_RS13795	-0.0425694
C1877_RS10245	-0.0437951
C1877_RS06925	-0.044064
C1877_RS11920	-0.0492657
C1877_RS06840	-0.049745
C1877_RS13440	-0.0518154
C1877_RS12175	-0.0530584
C1877_RS10775	-0.0551436
C1877_RS02725	-0.0609811
C1877_RS04325	-0.0612794
C1877_RS06040	-0.0623559
C1877_RS11480	-0.0634212
C1877_RS09565	-0.0656527
C1877_RS11380	-0.0666129
C1877_RS07490	-0.0666767
C1877_RS08405	-0.0703248
C1877_RS14420	-0.0798929
C1877_RS07200	-0.0809695
C1877_RS08840	-0.0816415
C1877_RS08525	-0.0824417
C1877_RS13385	-0.0887463
C1877_RS07150	-0.0890209
C1877_RS09635	-0.0906791
C1877_RS11620	-0.093759
C1877_RS13645	-0.0941311
C1877_RS01790	-0.0994454
C1877_RS10905	-0.100981
C1877_RS01770	-0.101213
C1877_RS02460	-0.104526
C1877_RS01045	-0.106648
C1877_RS13230	-0.113296
C1877_RS09085	-0.118056
C1877_RS06805	-0.120608
C1877_RS11660	-0.121751
C1877_RS05840	-0.122547
C1877_RS09920	-0.133447
C1877_RS10555	-0.135917
C1877_RS11500	-0.143203
C1877_RS09335	-0.146563
C1877_RS10275	-0.146906
C1877_RS04330	-0.147395
C1877_RS14475	-0.149807
C1877_RS11630	-0.150969
C1877_RS04540	-0.155338
C1877_RS00110	-0.157266
C1877_RS09755	-0.157897
C1877_RS03625	-0.158552
C1877_RS05815	-0.159145
C1877_RS04910	-0.165359
C1877_RS11725	-0.166049
C1877_RS14725	-0.170738
C1877_RS09180	-0.171498
C1877_RS01290	-0.171738
C1877_RS05945	-0.173529
C1877_RS14580	-0.176701
C1877_RS12445	-0.178268
C1877_RS10240	-0.181196
C1877_RS13860	-0.185885
C1877_RS05400	-0.186254
C1877_RS10935	-0.186985
C1877_RS10525	-0.187673
C1877_RS02870	-0.189274
C1877_RS00560	-0.198094
C1877_RS12635	-0.200132
C1877_RS10220	-0.200195
C1877_RS14555	-0.201763
C1877_RS02645	-0.201774
C1877_RS15770	-0.202071
C1877_RS09740	-0.207192
C1877_RS01310	-0.208477
C1877_RS10465	-0.218968
C1877_RS05800	-0.221124
C1877_RS00505	-0.222236
C1877_RS11390	-0.224974
C1877_RS01835	-0.226368
C1877_RS10365	-0.226761
C1877_RS04710	-0.227065
C1877_RS09445	-0.227145
C1877_RS10445	-0.229268
C1877_RS04365	-0.230135
C1877_RS01035	-0.234899
C1877_RS06105	-0.24165
C1877_RS07525	-0.241927
C1877_RS13920	-0.24379
C1877_RS02060	-0.248185
C1877_RS08295	-0.251025
C1877_RS15665	-0.253308
C1877_RS11650	-0.254883
C1877_RS12395	-0.255341
C1877_RS00495	-0.255436
C1877_RS01815	-0.256036
C1877_RS06985	-0.256176
C1877_RS14410	-0.257851
C1877_RS13785	-0.258021
C1877_RS00290	-0.260255
C1877_RS04525	-0.260681
C1877_RS03340	-0.261363
C1877_RS11915	-0.265429
C1877_RS06835	-0.266024
C1877_RS04320	-0.267728
C1877_RS13280	-0.268926
C1877_RS07015	-0.27647
C1877_RS10270	-0.277054
C1877_RS06800	-0.27836
C1877_RS02705	-0.281124
C1877_RS11930	-0.284015
C1877_RS10765	-0.284165
C1877_RS01000	-0.28536
C1877_RS13635	-0.287187
C1877_RS12085	-0.288738
C1877_RS09890	-0.289001
C1877_RS07020	-0.292063
C1877_RS12250	-0.292822
C1877_RS08785	-0.295077
C1877_RS14125	-0.295142
C1877_RS05235	-0.295496
C1877_RS03055	-0.298399
C1877_RS00670	-0.30005
C1877_RS05850	-0.300073
C1877_RS11615	-0.300211
C1877_RS06705	-0.300323
C1877_RS09125	-0.300832
C1877_RS01600	-0.302406
C1877_RS05200	-0.302587
C1877_RS03620	-0.306473
C1877_RS11395	-0.306561
C1877_RS12230	-0.307304
C1877_RS05425	-0.308037
C1877_RS04510	-0.309035
C1877_RS04515	-0.30941
C1877_RS05240	-0.311926
C1877_RS00435	-0.312613
C1877_RS03040	-0.314862
C1877_RS08245	-0.315218
C1877_RS11940	-0.315489
C1877_RS09555	-0.317553
C1877_RS14000	-0.318104
C1877_RS11030	-0.32047
C1877_RS07000	-0.321245
C1877_RS09935	-0.321524
C1877_RS13590	-0.322733
C1877_RS06685	-0.32303
C1877_RS06250	-0.323442
C1877_RS08455	-0.323846
C1877_RS06370	-0.325697
C1877_RS06380	-0.326484
C1877_RS10235	-0.328225
C1877_RS09185	-0.330383
C1877_RS01665	-0.331342
C1877_RS11955	-0.332541
C1877_RS10855	-0.33384
C1877_RS08235	-0.334551
C1877_RS01760	-0.33608
C1877_RS15340	-0.336214
C1877_RS02945	-0.337706
C1877_RS12380	-0.343911
C1877_RS13700	-0.345427
C1877_RS01765	-0.347137
C1877_RS14815	-0.348916
C1877_RS12825	-0.349522
C1877_RS08215	-0.349787
C1877_RS07125	-0.34987
C1877_RS15425	-0.353783
C1877_RS02080	-0.353979
C1877_RS03175	-0.354502
C1877_RS02775	-0.357596
C1877_RS13310	-0.358975
C1877_RS06640	-0.359552
C1877_RS05745	-0.360371
C1877_RS09465	-0.361418
C1877_RS13300	-0.361588
C1877_RS01840	-0.364368
C1877_RS01535	-0.36442
C1877_RS05435	-0.364707
C1877_RS09070	-0.366398
C1877_RS02665	-0.367826
C1877_RS01490	-0.370503
C1877_RS12645	-0.373082
C1877_RS13390	-0.373223
C1877_RS11065	-0.374824
C1877_RS06245	-0.374898
C1877_RS06915	-0.374932
C1877_RS02940	-0.375175
C1877_RS10435	-0.375757
C1877_RS10610	-0.377465
C1877_RS10880	-0.378068
C1877_RS04655	-0.378834
C1877_RS13845	-0.380343
C1877_RS10080	-0.380371
C1877_RS00565	-0.381022
C1877_RS09915	-0.383982
C1877_RS14425	-0.38615
C1877_RS13170	-0.386962
C1877_RS07450	-0.388077
C1877_RS08490	-0.390032
C1877_RS11520	-0.39205
C1877_RS15585	-0.393899
C1877_RS13925	-0.394014
C1877_RS13175	-0.396348
C1877_RS12215	-0.39734
C1877_RS13850	-0.399396
C1877_RS00260	-0.400699
C1877_RS02820	-0.401436
C1877_RS06875	-0.402848
C1877_RS07195	-0.404259
C1877_RS10430	-0.404676
C1877_RS04125	-0.40518
C1877_RS15225	-0.40684
C1877_RS07505	-0.410279
C1877_RS05975	-0.412473
C1877_RS00815	-0.414145
C1877_RS13770	-0.415322
C1877_RS14810	-0.416155
C1877_RS08085	-0.416945
C1877_RS01975	-0.417045
C1877_RS11450	-0.417125
C1877_RS11195	-0.419167
C1877_RS07590	-0.421431
C1877_RS10925	-0.422261
C1877_RS03030	-0.423648
C1877_RS03180	-0.426215
C1877_RS04030	-0.426442
C1877_RS06675	-0.427827
C1877_RS15100	-0.428461
C1877_RS09205	-0.433083
C1877_RS04240	-0.433942
C1877_RS04115	-0.434184
C1877_RS05715	-0.434926
C1877_RS04075	-0.435285
C1877_RS15390	-0.436531
C1877_RS07040	-0.436543
C1877_RS05470	-0.436924
C1877_RS08985	-0.438582
C1877_RS00095	-0.439916
C1877_RS03480	-0.442231
C1877_RS00570	-0.446949
C1877_RS02670	-0.447137
C1877_RS02570	-0.447401
C1877_RS04450	-0.448999
C1877_RS03210	-0.449695
C1877_RS00250	-0.450672
C1877_RS06180	-0.455809
C1877_RS04520	-0.456067
C1877_RS13985	-0.457246
C1877_RS14630	-0.457712
C1877_RS13285	-0.457804
C1877_RS09260	-0.459284
C1877_RS11875	-0.461368
C1877_RS11150	-0.461637
C1877_RS02400	-0.462235
C1877_RS08505	-0.462943
C1877_RS14655	-0.466116
C1877_RS04460	-0.466541
C1877_RS13865	-0.46671
C1877_RS00755	-0.468115
C1877_RS12255	-0.468295
C1877_RS10845	-0.468706
C1877_RS11535	-0.470094
C1877_RS01190	-0.471332
C1877_RS14550	-0.471872
C1877_RS06155	-0.472384
C1877_RS11730	-0.474704
C1877_RS05845	-0.47512
C1877_RS08635	-0.476368
C1877_RS03920	-0.476843
C1877_RS15370	-0.478199
C1877_RS05965	-0.478514
C1877_RS12170	-0.478903
C1877_RS04120	-0.479952
C1877_RS08730	-0.481273
C1877_RS11935	-0.482263
C1877_RS05825	-0.482608
C1877_RS00395	-0.486803
C1877_RS11820	-0.48784
C1877_RS02850	-0.489066
C1877_RS04130	-0.491162
C1877_RS13410	-0.492243
C1877_RS12720	-0.492516
C1877_RS06470	-0.493003
C1877_RS08600	-0.494327
C1877_RS13220	-0.494864
C1877_RS09060	-0.497993
C1877_RS11870	-0.498164
C1877_RS14455	-0.500919
C1877_RS06360	-0.501896
C1877_RS12390	-0.502036
C1877_RS04070	-0.502431
C1877_RS09325	-0.506225
C1877_RS07045	-0.506258
C1877_RS08080	-0.506756
C1877_RS13320	-0.507168
C1877_RS02950	-0.507823
C1877_RS06775	-0.510047
C1877_RS03035	-0.510744
C1877_RS07495	-0.51075
C1877_RS14445	-0.511167
C1877_RS14570	-0.511342
C1877_RS14060	-0.511679
C1877_RS02420	-0.511725
C1877_RS14290	-0.512449
C1877_RS14755	-0.513657
C1877_RS04165	-0.51514
C1877_RS04650	-0.516845
C1877_RS04250	-0.517476
C1877_RS15610	-0.518805
C1877_RS01610	-0.522162
C1877_RS05115	-0.524814
C1877_RS13115	-0.526133
C1877_RS02265	-0.526933
C1877_RS04430	-0.528113
C1877_RS09780	-0.530339
C1877_RS09700	-0.530882
C1877_RS11760	-0.531421
C1877_RS08130	-0.532222
C1877_RS13000	-0.533077
C1877_RS13670	-0.534458
C1877_RS13780	-0.53705
C1877_RS01615	-0.540783
C1877_RS04565	-0.54102
C1877_RS03240	-0.541281
C1877_RS02955	-0.541711
C1877_RS00950	-0.542311
C1877_RS03925	-0.542313
C1877_RS09900	-0.543208
C1877_RS10890	-0.544067
C1877_RS10385	-0.544174
C1877_RS15180	-0.544205
C1877_RS04835	-0.546846
C1877_RS10820	-0.5483
C1877_RS04155	-0.54917
C1877_RS05090	-0.549839
C1877_RS05610	-0.550243
C1877_RS05355	-0.550538
C1877_RS14660	-0.55096
C1877_RS03530	-0.552001
C1877_RS12005	-0.5521
C1877_RS13720	-0.553289
C1877_RS01855	-0.554175
C1877_RS07030	-0.555437
C1877_RS10510	-0.557097
C1877_RS11425	-0.559859
C1877_RS09440	-0.560869
C1877_RS02330	-0.561931
C1877_RS06820	-0.562359
C1877_RS05820	-0.562942
C1877_RS08540	-0.56357
C1877_RS13655	-0.563885
C1877_RS11440	-0.56394
C1877_RS14585	-0.568822
C1877_RS09950	-0.568946
C1877_RS00280	-0.569702
C1877_RS14560	-0.575206
C1877_RS03270	-0.576329
C1877_RS07500	-0.577247
C1877_RS00515	-0.577875
C1877_RS14820	-0.577918
C1877_RS03315	-0.578063
C1877_RS14510	-0.580142
C1877_RS03635	-0.580162
C1877_RS06905	-0.58317
C1877_RS14130	-0.584485
C1877_RS06545	-0.584553
C1877_RS07005	-0.585021
C1877_RS13360	-0.585169
C1877_RS06535	-0.585471
C1877_RS12180	-0.586179
C1877_RS08195	-0.58662
C1877_RS10780	-0.58667
C1877_RS09835	-0.58672
C1877_RS09450	-0.586941
C1877_RS09650	-0.587257
C1877_RS09470	-0.588436
C1877_RS01120	-0.588631
C1877_RS00340	-0.589036
C1877_RS00350	-0.589044
C1877_RS05225	-0.590306
C1877_RS07540	-0.590507
C1877_RS11485	-0.590695
C1877_RS04285	-0.591685
C1877_RS14135	-0.592097
C1877_RS02405	-0.59307
C1877_RS03165	-0.596034
C1877_RS02395	-0.598432
C1877_RS06595	-0.598466
C1877_RS00400	-0.599
C1877_RS13270	-0.599115
C1877_RS11375	-0.599137
C1877_RS04175	-0.600346
C1877_RS03205	-0.600454
C1877_RS09415	-0.601821
C1877_RS12200	-0.603192
C1877_RS15140	-0.606471
C1877_RS04715	-0.606599
C1877_RS05100	-0.60706
C1877_RS01430	-0.607542
C1877_RS11295	-0.608138
C1877_RS06265	-0.608318
C1877_RS03885	-0.609944
C1877_RS10405	-0.610518
C1877_RS13715	-0.61171
C1877_RS06385	-0.611763
C1877_RS06765	-0.612864
C1877_RS09490	-0.614074
C1877_RS02065	-0.614963
C1877_RS00690	-0.615578
C1877_RS11365	-0.615749
C1877_RS10560	-0.616324
C1877_RS11275	-0.617742
C1877_RS01845	-0.618082
C1877_RS13465	-0.618209
C1877_RS07485	-0.62039
C1877_RS12165	-0.621479
C1877_RS09680	-0.621751
C1877_RS13005	-0.621769
C1877_RS05415	-0.622632
C1877_RS02500	-0.624164
C1877_RS09120	-0.626259
C1877_RS02780	-0.626801
C1877_RS05110	-0.627142
C1877_RS13575	-0.628719
C1877_RS06620	-0.629282
C1877_RS05295	-0.631275
C1877_RS00575	-0.63202
C1877_RS06750	-0.63319
C1877_RS13630	-0.634275
C1877_RS10785	-0.635008
C1877_RS10470	-0.6366
C1877_RS05160	-0.636787
C1877_RS09370	-0.637378
C1877_RS02305	-0.638305
C1877_RS05120	-0.638736
C1877_RS00055	-0.639044
C1877_RS04170	-0.639807
C1877_RS09305	-0.641011
C1877_RS01380	-0.642434
C1877_RS01085	-0.643059
C1877_RS06110	-0.643491
C1877_RS11045	-0.643782
C1877_RS06860	-0.644522
C1877_RS12050	-0.644862
C1877_RS12195	-0.645601
C1877_RS04085	-0.64611
C1877_RS01110	-0.64803
C1877_RS08550	-0.649341
C1877_RS01460	-0.650226
C1877_RS11185	-0.650424
C1877_RS00525	-0.651352
C1877_RS00050	-0.651532
C1877_RS12765	-0.652435
C1877_RS13295	-0.655312
C1877_RS06745	-0.65736
C1877_RS00985	-0.657624
C1877_RS11085	-0.65897
C1877_RS12010	-0.659204
C1877_RS05220	-0.659425
C1877_RS09330	-0.659597
C1877_RS03235	-0.663346
C1877_RS04335	-0.66498
C1877_RS12710	-0.665549
C1877_RS09570	-0.666508
C1877_RS00530	-0.666937
C1877_RS09910	-0.667023
C1877_RS11750	-0.667881
C1877_RS06295	-0.667924
C1877_RS10000	-0.668278
C1877_RS03630	-0.670282
C1877_RS11290	-0.67097
C1877_RS09460	-0.672845
C1877_RS10070	-0.673074
C1877_RS07050	-0.675052
C1877_RS14730	-0.67555
C1877_RS06020	-0.677857
C1877_RS11205	-0.677943
C1877_RS09340	-0.678574
C1877_RS01580	-0.680174
C1877_RS10870	-0.68338
C1877_RS01145	-0.683926
C1877_RS09760	-0.684406
C1877_RS08875	-0.684753
C1877_RS01295	-0.686388
C1877_RS04180	-0.686817
C1877_RS03915	-0.688286
C1877_RS09265	-0.689471
C1877_RS03830	-0.691006
C1877_RS03230	-0.69114
C1877_RS10195	-0.692217
C1877_RS05925	-0.692367
C1877_RS10050	-0.693029
C1877_RS00145	-0.693817
C1877_RS00640	-0.694352
C1877_RS04580	-0.695192
C1877_RS10075	-0.695896
C1877_RS01160	-0.696037
C1877_RS10420	-0.696276
C1877_RS02335	-0.696994
C1877_RS12920	-0.697588
C1877_RS05265	-0.699593
C1877_RS09395	-0.699682
C1877_RS05165	-0.700353
C1877_RS11505	-0.703985
C1877_RS12690	-0.704204
C1877_RS03945	-0.70683
C1877_RS05410	-0.70683
C1877_RS13400	-0.70683
C1877_RS09410	-0.707084
C1877_RS14440	-0.707617
C1877_RS07165	-0.708859
C1877_RS04185	-0.710725
C1877_RS12535	-0.711293
C1877_RS04815	-0.712548
C1877_RS06945	-0.71299
C1877_RS12025	-0.713206
C1877_RS03125	-0.713706
C1877_RS09310	-0.714021
C1877_RS14600	-0.720427
C1877_RS06035	-0.721705
C1877_RS09580	-0.722552
C1877_RS04065	-0.723591
C1877_RS06970	-0.724344
C1877_RS14480	-0.724831
C1877_RS12485	-0.725806
C1877_RS06015	-0.726616
C1877_RS15755	-0.727113
C1877_RS01265	-0.727443
C1877_RS00905	-0.730311
C1877_RS08075	-0.730395
C1877_RS14390	-0.730601
C1877_RS03775	-0.733159
C1877_RS10760	-0.734117
C1877_RS08420	-0.734415
C1877_RS06810	-0.735062
C1877_RS12235	-0.735646
C1877_RS09390	-0.735864
C1877_RS05900	-0.736827
C1877_RS11635	-0.738848
C1877_RS13665	-0.74034
C1877_RS09380	-0.740391
C1877_RS02810	-0.740728
C1877_RS09530	-0.742342
C1877_RS04465	-0.745355
C1877_RS01705	-0.7454
C1877_RS03935	-0.745598
C1877_RS13330	-0.747789
C1877_RS08815	-0.748131
C1877_RS12655	-0.749413
C1877_RS10475	-0.74975
C1877_RS10650	-0.749803
C1877_RS05210	-0.752496
C1877_RS12570	-0.752531
C1877_RS03910	-0.752938
C1877_RS03355	-0.75548
C1877_RS02270	-0.756021
C1877_RS10825	-0.756218
C1877_RS09895	-0.756794
C1877_RS14735	-0.756919
C1877_RS10460	-0.757735
C1877_RS00475	-0.757876
C1877_RS03905	-0.759075
C1877_RS14575	-0.759606
C1877_RS03060	-0.76128
C1877_RS04470	-0.762027
C1877_RS11230	-0.763893
C1877_RS06690	-0.765102
C1877_RS11845	-0.765162
C1877_RS12740	-0.765774
C1877_RS03405	-0.767026
C1877_RS09295	-0.768104
C1877_RS12960	-0.768252
C1877_RS00955	-0.769904
C1877_RS06435	-0.774341
C1877_RS00660	-0.774572
C1877_RS09005	-0.775538
C1877_RS00430	-0.775565
C1877_RS12675	-0.775618
C1877_RS11220	-0.775848
C1877_RS00490	-0.775994
C1877_RS13185	-0.776404
C1877_RS06320	-0.777605
C1877_RS05795	-0.778992
C1877_RS06880	-0.779806
C1877_RS09385	-0.781708
C1877_RS15510	-0.781947
C1877_RS13765	-0.784434
C1877_RS07470	-0.784641
C1877_RS06960	-0.784802
C1877_RS12955	-0.785257
C1877_RS15105	-0.785345
C1877_RS03390	-0.786069
C1877_RS08545	-0.786524
C1877_RS05920	-0.788363
C1877_RS01660	-0.788402
C1877_RS10490	-0.788733
C1877_RS04670	-0.788986
C1877_RS03765	-0.789611
C1877_RS08485	-0.790765
C1877_RS02375	-0.791112
C1877_RS08040	-0.791298
C1877_RS10505	-0.793583
C1877_RS10850	-0.793975
C1877_RS11965	-0.794162
C1877_RS00005	-0.795157
C1877_RS09735	-0.796282
C1877_RS02480	-0.797707
C1877_RS12980	-0.798753
C1877_RS06450	-0.798914
C1877_RS00770	-0.799367
C1877_RS03940	-0.799811
C1877_RS07480	-0.800291
C1877_RS09510	-0.803898
C1877_RS01275	-0.804065
C1877_RS04855	-0.804084
C1877_RS12205	-0.80604
C1877_RS13680	-0.806913
C1877_RS06625	-0.806935
C1877_RS08495	-0.807219
C1877_RS00010	-0.809374
C1877_RS12100	-0.811477
C1877_RS15420	-0.812057
C1877_RS01750	-0.81369
C1877_RS00150	-0.814372
C1877_RS12000	-0.814947
C1877_RS08955	-0.815013
C1877_RS04380	-0.815073
C1877_RS03485	-0.815246
C1877_RS10455	-0.816365
C1877_RS06680	-0.816696
C1877_RS10535	-0.816742
C1877_RS06575	-0.816954
C1877_RS02840	-0.817817
C1877_RS09190	-0.818161
C1877_RS11475	-0.818544
C1877_RS10225	-0.819603
C1877_RS13675	-0.81998
C1877_RS15710	-0.820765
C1877_RS00105	-0.821891
C1877_RS11265	-0.821981
C1877_RS10205	-0.822799
C1877_RS11890	-0.823766
C1877_RS02560	-0.82591
C1877_RS00135	-0.826645
C1877_RS10030	-0.826942
C1877_RS00360	-0.826993
C1877_RS08385	-0.829095
C1877_RS02680	-0.829854
C1877_RS10135	-0.830175
C1877_RS15035	-0.831307
C1877_RS09350	-0.831892
C1877_RS11490	-0.834713
C1877_RS10210	-0.835126
C1877_RS01115	-0.837869
C1877_RS12145	-0.839413
C1877_RS11110	-0.840428
C1877_RS08605	-0.841289
C1877_RS11260	-0.841357
C1877_RS07025	-0.843175
C1877_RS15270	-0.845077
C1877_RS03975	-0.845133
C1877_RS05935	-0.84655
C1877_RS14080	-0.846762
C1877_RS10600	-0.847188
C1877_RS00405	-0.848414
C1877_RS00600	-0.849043
C1877_RS10170	-0.849528
C1877_RS10290	-0.851103
C1877_RS15795	-0.852304
C1877_RS05905	-0.853001
C1877_RS11840	-0.853062
C1877_RS08725	-0.853863
C1877_RS05285	-0.85478
C1877_RS06260	-0.856861
C1877_RS13530	-0.857235
C1877_RS07035	-0.857467
C1877_RS07315	-0.857561
C1877_RS00455	-0.858831
C1877_RS05645	-0.859043
C1877_RS06010	-0.86085
C1877_RS09940	-0.861342
C1877_RS04585	-0.865855
C1877_RS06375	-0.865884
C1877_RS12270	-0.86611
C1877_RS03685	-0.866806
C1877_RS03185	-0.866991
C1877_RS06975	-0.867615
C1877_RS04505	-0.867695
C1877_RS07230	-0.867711
C1877_RS08615	-0.867739
C1877_RS06050	-0.8706
C1877_RS06965	-0.872548
C1877_RS04375	-0.874035
C1877_RS08480	-0.875121
C1877_RS03295	-0.875568
C1877_RS07575	-0.877958
C1877_RS11645	-0.879115
C1877_RS12520	-0.879508
C1877_RS01545	-0.883061
C1877_RS10380	-0.883368
C1877_RS05230	-0.883718
C1877_RS15025	-0.884268
C1877_RS09955	-0.885539
C1877_RS13415	-0.886728
C1877_RS02855	-0.88721
C1877_RS11170	-0.888168
C1877_RS15485	-0.889443
C1877_RS04555	-0.891031
C1877_RS04205	-0.89175
C1877_RS09050	-0.89196
C1877_RS13545	-0.892065
C1877_RS02345	-0.892121
C1877_RS03575	-0.89239
C1877_RS03605	-0.893107
C1877_RS04550	-0.89392
C1877_RS10665	-0.894008
C1877_RS09705	-0.894629
C1877_RS10340	-0.895868
C1877_RS03600	-0.896467
C1877_RS09365	-0.897327
C1877_RS15615	-0.897486
C1877_RS08015	-0.897551
C1877_RS13565	-0.897566
C1877_RS04545	-0.897595
C1877_RS06085	-0.898287
C1877_RS14470	-0.898767
C1877_RS08850	-0.898827
C1877_RS03510	-0.899353
C1877_RS14890	-0.901835
C1877_RS06735	-0.905833
C1877_RS02300	-0.906338
C1877_RS12245	-0.90637
C1877_RS09960	-0.906967
C1877_RS15605	-0.910389
C1877_RS03020	-0.910609
C1877_RS01630	-0.91248
C1877_RS13950	-0.91425
C1877_RS02370	-0.9158
C1877_RS02465	-0.916071
C1877_RS14535	-0.916479
C1877_RS07545	-0.916547
C1877_RS06990	-0.91711
C1877_RS04160	-0.917396
C1877_RS08980	-0.91925
C1877_RS02435	-0.919427
C1877_RS13660	-0.919563
C1877_RS09830	-0.919855
C1877_RS15745	-0.9199
C1877_RS04575	-0.920525
C1877_RS06350	-0.923156
C1877_RS01870	-0.92365
C1877_RS10390	-0.924022
C1877_RS03375	-0.924112
C1877_RS08670	-0.925978
C1877_RS10745	-0.927186
C1877_RS03400	-0.927323
C1877_RS13480	-0.92785
C1877_RS11950	-0.928551
C1877_RS03835	-0.93058
C1877_RS12810	-0.930601
C1877_RS05910	-0.932663
C1877_RS05145	-0.933131
C1877_RS12840	-0.93325
C1877_RS00810	-0.933336
C1877_RS09905	-0.934449
C1877_RS01640	-0.938534
C1877_RS11815	-0.938843
C1877_RS05340	-0.940376
C1877_RS11780	-0.940589
C1877_RS03785	-0.941087
C1877_RS08780	-0.943484
C1877_RS05130	-0.943839
C1877_RS08890	-0.944588
C1877_RS02340	-0.944767
C1877_RS00115	-0.944771
C1877_RS03515	-0.947407
C1877_RS07585	-0.947449
C1877_RS04830	-0.948957
C1877_RS05215	-0.950017
C1877_RS12735	-0.952433
C1877_RS04690	-0.957035
C1877_RS03475	-0.95827
C1877_RS06310	-0.960638
C1877_RS11410	-0.962085
C1877_RS06325	-0.962727
C1877_RS13730	-0.963067
C1877_RS00680	-0.96384
C1877_RS08000	-0.965906
C1877_RS08825	-0.965909
C1877_RS08845	-0.966705
C1877_RS12260	-0.96706
C1877_RS02825	-0.967638
C1877_RS03490	-0.967812
C1877_RS03900	-0.968007
C1877_RS13425	-0.969799
C1877_RS00745	-0.9724
C1877_RS05805	-0.973261
C1877_RS06420	-0.974068
C1877_RS08155	-0.97412
C1877_RS08565	-0.975298
C1877_RS03370	-0.976834
C1877_RS09420	-0.977115
C1877_RS12665	-0.97717
C1877_RS10740	-0.977462
C1877_RS05275	-0.977876
C1877_RS06565	-0.9782
C1877_RS07215	-0.98175
C1877_RS04210	-0.981959
C1877_RS06415	-0.98291
C1877_RS11670	-0.983943
C1877_RS13225	-0.986062
C1877_RS11810	-0.986484
C1877_RS02070	-0.986518
C1877_RS14115	-0.987808
C1877_RS03135	-0.988061
C1877_RS03215	-0.988096
C1877_RS06115	-0.98899
C1877_RS10215	-0.989984
C1877_RS09485	-0.990299
C1877_RS13685	-0.990674
C1877_RS06405	-0.990786
C1877_RS11515	-0.992919
C1877_RS09475	-0.994803
C1877_RS10700	-0.999133
C1877_RS03080	-0.99951
C1877_RS03960	-0.99968
C1877_RS02385	-1.00089
C1877_RS10670	-1.00129
C1877_RS13840	-1.00133
C1877_RS14335	-1.00407
C1877_RS07205	-1.00452
C1877_RS12190	-1.0052
C1877_RS00385	-1.00581
C1877_RS14610	-1.00592
C1877_RS10635	-1.00607
C1877_RS11130	-1.00818
C1877_RS13835	-1.01111
C1877_RS04750	-1.01139
C1877_RS14400	-1.01162
C1877_RS06465	-1.01395
C1877_RS06255	-1.0144
C1877_RS11740	-1.01462
C1877_RS04900	-1.01503
C1877_RS06235	-1.01692
C1877_RS09620	-1.0171
C1877_RS12035	-1.01715
C1877_RS14350	-1.01794
C1877_RS01270	-1.01797
C1877_RS01925	-1.01866
C1877_RS03890	-1.01869
C1877_RS00685	-1.01875
C1877_RS08595	-1.01985
C1877_RS06615	-1.02055
C1877_RS01510	-1.02164
C1877_RS08470	-1.0218
C1877_RS01880	-1.02358
C1877_RS09925	-1.02519
C1877_RS05280	-1.02545
C1877_RS02545	-1.02559
C1877_RS00330	-1.02568
C1877_RS02440	-1.027
C1877_RS04615	-1.02712
C1877_RS08125	-1.02742
C1877_RS01500	-1.02742
C1877_RS14830	-1.02847
C1877_RS05140	-1.02905
C1877_RS11020	-1.02923
C1877_RS06995	-1.02984
C1877_RS05960	-1.03038
C1877_RS05450	-1.03077
C1877_RS02580	-1.03083
C1877_RS11360	-1.03193
C1877_RS05835	-1.03234
C1877_RS00410	-1.03495
C1877_RS05195	-1.03558
C1877_RS05570	-1.03574
C1877_RS12240	-1.03608
C1877_RS08335	-1.03817
C1877_RS07070	-1.0385
C1877_RS02625	-1.03901
C1877_RS04775	-1.04202
C1877_RS08010	-1.04495
C1877_RS04570	-1.04507
C1877_RS12995	-1.04671
C1877_RS03305	-1.04694
C1877_RS01540	-1.04737
C1877_RS03280	-1.04809
C1877_RS05010	-1.04985
C1877_RS08800	-1.05063
C1877_RS03495	-1.05075
C1877_RS07460	-1.05491
C1877_RS02410	-1.05504
C1877_RS05950	-1.05531
C1877_RS13550	-1.0558
C1877_RS01075	-1.05787
C1877_RS14825	-1.05817
C1877_RS13255	-1.05849
C1877_RS14745	-1.06118
C1877_RS12415	-1.06477
C1877_RS13460	-1.06506
C1877_RS13810	-1.06662
C1877_RS11560	-1.06664
C1877_RS02550	-1.06755
C1877_RS03070	-1.07012
C1877_RS09130	-1.07108
C1877_RS08655	-1.07122
C1877_RS07120	-1.07186
C1877_RS05940	-1.07377
C1877_RS10395	-1.07594
C1877_RS02930	-1.07715
C1877_RS06480	-1.07728
C1877_RS08150	-1.07983
C1877_RS06760	-1.07987
C1877_RS08445	-1.0799
C1877_RS13290	-1.08009
C1877_RS10770	-1.08204
C1877_RS11655	-1.08728
C1877_RS09045	-1.08941
C1877_RS11215	-1.08949
C1877_RS12975	-1.09043
C1877_RS12575	-1.09259
C1877_RS08030	-1.09423
C1877_RS00675	-1.09474
C1877_RS09600	-1.09558
C1877_RS02390	-1.09589
C1877_RS09320	-1.09663
C1877_RS11445	-1.09674
C1877_RS10950	-1.09696
C1877_RS04825	-1.09775
C1877_RS06665	-1.0993
C1877_RS05290	-1.09982
C1877_RS00485	-1.10098
C1877_RS06460	-1.10113
C1877_RS00335	-1.102
C1877_RS08180	-1.10249
C1877_RS00445	-1.1026
C1877_RS11420	-1.10334
C1877_RS08140	-1.10397
C1877_RS10755	-1.10405
C1877_RS11605	-1.10453
C1877_RS05955	-1.105
C1877_RS06895	-1.10552
C1877_RS00140	-1.10681
C1877_RS13325	-1.10842
C1877_RS05445	-1.10868
C1877_RS08740	-1.10879
C1877_RS14525	-1.11021
C1877_RS02445	-1.11036
C1877_RS09725	-1.1117
C1877_RS01515	-1.1133
C1877_RS04770	-1.11553
C1877_RS13640	-1.11608
C1877_RS03045	-1.11699
C1877_RS09080	-1.11813
C1877_RS05380	-1.11867
C1877_RS08960	-1.11946
C1877_RS06500	-1.12042
C1877_RS05260	-1.12083
C1877_RS02635	-1.12172
C1877_RS00665	-1.12337
C1877_RS14675	-1.12347
C1877_RS02575	-1.12409
C1877_RS15760	-1.12522
C1877_RS08705	-1.12537
C1877_RS10145	-1.12585
C1877_RS14855	-1.12835
C1877_RS02100	-1.12889
C1877_RS13555	-1.13005
C1877_RS01105	-1.13134
C1877_RS05270	-1.13418
C1877_RS04635	-1.13714
C1877_RS05550	-1.14132
C1877_RS11700	-1.14175
C1877_RS08905	-1.14239
C1877_RS10675	-1.14536
C1877_RS03795	-1.14551
C1877_RS10025	-1.14577
C1877_RS11145	-1.14674
C1877_RS08275	-1.14817
C1877_RS14485	-1.14921
C1877_RS01800	-1.15012
C1877_RS03170	-1.15156
C1877_RS15060	-1.15474
C1877_RS11165	-1.15521
C1877_RS14025	-1.15568
C1877_RS12400	-1.15627
C1877_RS13505	-1.15629
C1877_RS02835	-1.15875
C1877_RS10545	-1.15913
C1877_RS00625	-1.15948
C1877_RS09575	-1.16117
C1877_RS06270	-1.16304
C1877_RS04925	-1.16386
C1877_RS12660	-1.16465
C1877_RS08400	-1.16481
C1877_RS03990	-1.16587
C1877_RS05305	-1.16643
C1877_RS05880	-1.17004
C1877_RS08415	-1.17077
C1877_RS01685	-1.17101
C1877_RS02565	-1.17127
C1877_RS03815	-1.17217
C1877_RS11640	-1.17309
C1877_RS08045	-1.17363
C1877_RS00650	-1.174
C1877_RS13750	-1.17755
C1877_RS01320	-1.17764
C1877_RS11330	-1.18059
C1877_RS08270	-1.18141
C1877_RS01910	-1.18179
C1877_RS00415	-1.18831
C1877_RS13365	-1.18879
C1877_RS01650	-1.18888
C1877_RS10010	-1.19237
C1877_RS11665	-1.19269
C1877_RS06720	-1.19313
C1877_RS12055	-1.19379
C1877_RS03000	-1.19434
C1877_RS13580	-1.19542
C1877_RS02320	-1.197
C1877_RS11625	-1.19836
C1877_RS09795	-1.19945
C1877_RS12410	-1.19985
C1877_RS05485	-1.20298
C1877_RS15085	-1.20364
C1877_RS06980	-1.20531
C1877_RS14565	-1.20626
C1877_RS05170	-1.20849
C1877_RS00370	-1.20937
C1877_RS07670	-1.21143
C1877_RS04080	-1.21161
C1877_RS10530	-1.21502
C1877_RS05615	-1.21532
C1877_RS08090	-1.2164
C1877_RS10725	-1.21855
C1877_RS05080	-1.21906
C1877_RS07520	-1.22137
C1877_RS10370	-1.22153
C1877_RS06080	-1.22188
C1877_RS07320	-1.22248
C1877_RS13935	-1.22608
C1877_RS11735	-1.23085
C1877_RS02620	-1.23108
C1877_RS00465	-1.23261
C1877_RS00295	-1.23318
C1877_RS10550	-1.23396
C1877_RS13345	-1.23738
C1877_RS15715	-1.23749
C1877_RS13570	-1.23876
C1877_RS12985	-1.23878
C1877_RS00390	-1.23914
C1877_RS08720	-1.24051
C1877_RS12860	-1.2406
C1877_RS10680	-1.24083
C1877_RS12830	-1.24089
C1877_RS05495	-1.24221
C1877_RS12875	-1.24388
C1877_RS05405	-1.2448
C1877_RS10590	-1.24484
C1877_RS05180	-1.24686
C1877_RS05915	-1.24708
C1877_RS05350	-1.24975
C1877_RS12815	-1.25002
C1877_RS15500	-1.25005
C1877_RS05005	-1.25344
C1877_RS09345	-1.25392
C1877_RS10305	-1.25416
C1877_RS10810	-1.25562
C1877_RS11715	-1.25653
C1877_RS08300	-1.25655
C1877_RS12990	-1.25784
C1877_RS02520	-1.25895
C1877_RS00205	-1.25985
C1877_RS01850	-1.25993
C1877_RS09715	-1.26083
C1877_RS03150	-1.26133
C1877_RS13825	-1.26263
C1877_RS01285	-1.26541
C1877_RS06890	-1.26712
C1877_RS09010	-1.27024
C1877_RS15735	-1.27175
C1877_RS10705	-1.27717
C1877_RS14095	-1.27893
C1877_RS04805	-1.28193
C1877_RS00620	-1.28294
C1877_RS05075	-1.28604
C1877_RS02365	-1.28954
C1877_RS00245	-1.29069
C1877_RS08940	-1.29195
C1877_RS00630	-1.29359
C1877_RS03140	-1.29371
C1877_RS04480	-1.29422
C1877_RS12220	-1.29523
C1877_RS07175	-1.29741
C1877_RS04090	-1.29806
C1877_RS09675	-1.29821
C1877_RS00715	-1.29848
C1877_RS01620	-1.29975
C1877_RS00255	-1.30005
C1877_RS12915	-1.30022
C1877_RS04215	-1.30168
C1877_RS10955	-1.30171
C1877_RS12790	-1.30627
C1877_RS12730	-1.30696
C1877_RS08950	-1.30704
C1877_RS08250	-1.30757
C1877_RS13260	-1.30841
C1877_RS00915	-1.31278
C1877_RS09995	-1.31311
C1877_RS06630	-1.31317
C1877_RS10580	-1.31328
C1877_RS12805	-1.31435
C1877_RS15480	-1.31543
C1877_RS05890	-1.3167
C1877_RS08475	-1.31766
C1877_RS00975	-1.31843
C1877_RS03970	-1.31899
C1877_RS06515	-1.31969
C1877_RS05085	-1.32246
C1877_RS14050	-1.32451
C1877_RS01150	-1.32469
C1877_RS14595	-1.3257
C1877_RS00925	-1.32913
C1877_RS05555	-1.33121
C1877_RS01080	-1.33222
C1877_RS06330	-1.33386
C1877_RS09140	-1.33389
C1877_RS05455	-1.33691
C1877_RS03565	-1.34068
C1877_RS11545	-1.3431
C1877_RS03770	-1.34374
C1877_RS00980	-1.34389
C1877_RS08820	-1.34411
C1877_RS09520	-1.34412
C1877_RS07055	-1.34417
C1877_RS04230	-1.34469
C1877_RS05575	-1.34628
C1877_RS08410	-1.34667
C1877_RS04865	-1.34801
C1877_RS02350	-1.34823
C1877_RS09065	-1.34972
C1877_RS01575	-1.34979
C1877_RS06205	-1.35107
C1877_RS03130	-1.35388
C1877_RS05930	-1.35397
C1877_RS13820	-1.35572
C1877_RS04190	-1.35602
C1877_RS06410	-1.35607
C1877_RS10605	-1.35717
C1877_RS09515	-1.35842
C1877_RS05150	-1.35985
C1877_RS06955	-1.3601
C1877_RS04440	-1.36237
C1877_RS03260	-1.36276
C1877_RS02090	-1.36302
C1877_RS13180	-1.36621
C1877_RS08750	-1.36626
C1877_RS08500	-1.36733
C1877_RS06240	-1.36741
C1877_RS06870	-1.36814
C1877_RS11075	-1.3683
C1877_RS13595	-1.36866
C1877_RS11180	-1.36911
C1877_RS00440	-1.37055
C1877_RS08745	-1.37536
C1877_RS00535	-1.37543
C1877_RS01300	-1.37578
C1877_RS09710	-1.37623
C1877_RS05095	-1.37866
C1877_RS00775	-1.37883
C1877_RS10940	-1.37974
C1877_RS03350	-1.38043
C1877_RS03325	-1.38216
C1877_RS11140	-1.38265
C1877_RS00655	-1.38297
C1877_RS12075	-1.38299
C1877_RS11460	-1.38555
C1877_RS09985	-1.38886
C1877_RS13735	-1.38983
C1877_RS09585	-1.38995
C1877_RS13195	-1.39079
C1877_RS05490	-1.39111
C1877_RS05560	-1.39147
C1877_RS04790	-1.39308
C1877_RS06580	-1.39316
C1877_RS00615	-1.39474
C1877_RS13275	-1.39556
C1877_RS09405	-1.39603
C1877_RS04235	-1.39872
C1877_RS12140	-1.39955
C1877_RS06030	-1.39955
C1877_RS06645	-1.39993
C1877_RS08735	-1.40019
C1877_RS13305	-1.40138
C1877_RS02730	-1.40285
C1877_RS04310	-1.40437
C1877_RS13600	-1.40458
C1877_RS04140	-1.40613
C1877_RS13830	-1.40711
C1877_RS02755	-1.4083
C1877_RS01235	-1.40857
C1877_RS04245	-1.41042
C1877_RS03640	-1.41358
C1877_RS10410	-1.41388
C1877_RS09155	-1.41467
C1877_RS13380	-1.41605
C1877_RS13955	-1.4176
C1877_RS02785	-1.41773
C1877_RS04010	-1.41927
C1877_RS11325	-1.42226
C1877_RS09640	-1.42362
C1877_RS07185	-1.42376
C1877_RS01015	-1.4244
C1877_RS11175	-1.42524
C1877_RS01260	-1.42584
C1877_RS05025	-1.42721
C1877_RS13205	-1.43241
C1877_RS04600	-1.43281
C1877_RS10790	-1.43292
C1877_RS00315	-1.4332
C1877_RS12160	-1.43359
C1877_RS14605	-1.43397
C1877_RS03360	-1.43572
C1877_RS13870	-1.43634
C1877_RS15560	-1.43993
C1877_RS09170	-1.44104
C1877_RS08935	-1.44223
C1877_RS12290	-1.44324
C1877_RS06145	-1.44403
C1877_RS04860	-1.45038
C1877_RS06555	-1.45457
C1877_RS04800	-1.45461
C1877_RS00695	-1.45463
C1877_RS06660	-1.45665
C1877_RS09800	-1.45734
C1877_RS03365	-1.45742
C1877_RS13420	-1.4631
C1877_RS01530	-1.46436
C1877_RS09315	-1.46477
C1877_RS04700	-1.46545
C1877_RS11895	-1.46722
C1877_RS14330	-1.47727
C1877_RS06605	-1.47813
C1877_RS05755	-1.47881
C1877_RS09880	-1.47891
C1877_RS15185	-1.47946
C1877_RS14590	-1.48356
C1877_RS01480	-1.48657
C1877_RS05870	-1.48717
C1877_RS02355	-1.4878
C1877_RS13155	-1.48802
C1877_RS07990	-1.48989
C1877_RS05855	-1.49006
C1877_RS02380	-1.49035
C1877_RS14395	-1.49111
C1877_RS08880	-1.49152
C1877_RS01825	-1.49292
C1877_RS04820	-1.49311
C1877_RS15435	-1.49534
C1877_RS11770	-1.49689
C1877_RS03930	-1.4972
C1877_RS07515	-1.49782
C1877_RS09630	-1.49829
C1877_RS13980	-1.49915
C1877_RS04610	-1.49976
C1877_RS08535	-1.49978
C1877_RS07930	-1.50023
C1877_RS10500	-1.50326
C1877_RS10735	-1.50379
C1877_RS07605	-1.50472
C1877_RS05545	-1.50547
C1877_RS08915	-1.50583
C1877_RS11555	-1.50789
C1877_RS09685	-1.50908
C1877_RS15725	-1.51061
C1877_RS12835	-1.51207
C1877_RS00860	-1.51516
C1877_RS04905	-1.51546
C1877_RS11345	-1.51592
C1877_RS09615	-1.51711
C1877_RS07240	-1.51904
C1877_RS02860	-1.51942
C1877_RS12385	-1.52115
C1877_RS02135	-1.52166
C1877_RS01885	-1.52609
C1877_RS00210	-1.52702
C1877_RS14960	-1.52899
C1877_RS03320	-1.53123
C1877_RS06200	-1.53238
C1877_RS04225	-1.53612
C1877_RS01495	-1.53888
C1877_RS03445	-1.53945
C1877_RS13890	-1.54037
C1877_RS07190	-1.5412
C1877_RS11240	-1.54258
C1877_RS00605	-1.54381
C1877_RS09540	-1.5447
C1877_RS04705	-1.54495
C1877_RS10970	-1.5455
C1877_RS03560	-1.54613
C1877_RS14035	-1.55153
C1877_RS03860	-1.55315
C1877_RS07380	-1.55411
C1877_RS14105	-1.55662
C1877_RS06300	-1.5583
C1877_RS12550	-1.56149
C1877_RS13695	-1.56276
C1877_RS11245	-1.56394
C1877_RS12095	-1.56428
C1877_RS08610	-1.5643
C1877_RS04625	-1.56525
C1877_RS14700	-1.5671
C1877_RS09875	-1.56865
C1877_RS00805	-1.57185
C1877_RS00765	-1.57576
C1877_RS09605	-1.57581
C1877_RS09625	-1.57614
C1877_RS12970	-1.57713
C1877_RS08280	-1.57761
C1877_RS00345	-1.57976
C1877_RS06730	-1.58119
C1877_RS14765	-1.58202
C1877_RS06275	-1.58697
C1877_RS01030	-1.58783
C1877_RS03415	-1.58792
C1877_RS00480	-1.59011
C1877_RS05540	-1.59198
C1877_RS01020	-1.59628
C1877_RS07220	-1.59728
C1877_RS02485	-1.60005
C1877_RS10875	-1.60174
C1877_RS02210	-1.60274
C1877_RS03160	-1.61125
C1877_RS13210	-1.6121
C1877_RS08160	-1.61248
C1877_RS04475	-1.6138
C1877_RS14635	-1.6151
C1877_RS05725	-1.61646
C1877_RS11855	-1.61657
C1877_RS00870	-1.61764
C1877_RS05580	-1.61966
C1877_RS15720	-1.62214
C1877_RS00015	-1.62571
C1877_RS05760	-1.62599
C1877_RS11695	-1.62707
C1877_RS13470	-1.62788
C1877_RS09250	-1.62807
C1877_RS12935	-1.62866
C1877_RS01060	-1.63151
C1877_RS06790	-1.63356
C1877_RS03995	-1.63367
C1877_RS06885	-1.63694
C1877_RS06425	-1.63938
C1877_RS03075	-1.63972
C1877_RS01755	-1.64096
C1877_RS09280	-1.64114
C1877_RS10520	-1.64185
C1877_RS12120	-1.64304
C1877_RS07225	-1.64413
C1877_RS09785	-1.64451
C1877_RS03670	-1.64594
C1877_RS06280	-1.65034
C1877_RS01180	-1.6504
C1877_RS09970	-1.65206
C1877_RS00275	-1.65235
C1877_RS13395	-1.65295
C1877_RS07465	-1.65295
C1877_RS13755	-1.65333
C1877_RS08135	-1.65646
C1877_RS14405	-1.65741
C1877_RS03120	-1.66265
C1877_RS12865	-1.6663
C1877_RS01655	-1.66674
C1877_RS15750	-1.66692
C1877_RS07965	-1.66734
C1877_RS03805	-1.66765
C1877_RS09655	-1.66785
C1877_RS10945	-1.67004
C1877_RS08325	-1.67043
C1877_RS02285	-1.671
C1877_RS01945	-1.67102
C1877_RS10595	-1.67122
C1877_RS00555	-1.67239
C1877_RS09720	-1.6726
C1877_RS13150	-1.67282
C1877_RS06900	-1.67398
C1877_RS04680	-1.67478
C1877_RS01890	-1.67614
C1877_RS09360	-1.6796
C1877_RS08065	-1.68455
C1877_RS08630	-1.68455
C1877_RS06290	-1.68525
C1877_RS02770	-1.68824
C1877_RS06560	-1.69158
C1877_RS09975	-1.69398
C1877_RS11745	-1.69606
C1877_RS02495	-1.69652
C1877_RS04220	-1.69933
C1877_RS08770	-1.69978
C1877_RS08395	-1.70131
C1877_RS07615	-1.70306
C1877_RS07340	-1.70346
C1877_RS10060	-1.70481
C1877_RS12040	-1.70784
C1877_RS02935	-1.70791
C1877_RS11105	-1.70859
C1877_RS08025	-1.71169
C1877_RS04850	-1.71619
C1877_RS01165	-1.71885
C1877_RS05250	-1.72546
C1877_RS09165	-1.72934
C1877_RS09355	-1.72935
C1877_RS01505	-1.72987
C1877_RS02885	-1.7318
C1877_RS10795	-1.73187
C1877_RS14780	-1.73295
C1877_RS14005	-1.73745
C1877_RS00920	-1.73958
C1877_RS00540	-1.74213
C1877_RS11540	-1.74433
C1877_RS11280	-1.7456
C1877_RS02275	-1.74599
C1877_RS09455	-1.75051
C1877_RS07360	-1.75204
C1877_RS06530	-1.76411
C1877_RS14110	-1.76411
C1877_RS08380	-1.76503
C1877_RS00130	-1.77174
C1877_RS08285	-1.77629
C1877_RS00865	-1.78036
C1877_RS00645	-1.79146
C1877_RS14720	-1.79189
C1877_RS09765	-1.79791
C1877_RS01940	-1.79822
C1877_RS04025	-1.8032
C1877_RS13215	-1.80437
C1877_RS11905	-1.80517
C1877_RS09805	-1.80746
C1877_RS02830	-1.80897
C1877_RS08805	-1.80971
C1877_RS12515	-1.8112
C1877_RS14305	-1.81152
C1877_RS11070	-1.81173
C1877_RS10815	-1.81553
C1877_RS07130	-1.81623
C1877_RS01595	-1.81676
C1877_RS12670	-1.82078
C1877_RS09990	-1.82088
C1877_RS05430	-1.82201
C1877_RS01185	-1.82261
C1877_RS06845	-1.82494
C1877_RS01805	-1.83157
C1877_RS04270	-1.83292
C1877_RS00910	-1.83464
C1877_RS08640	-1.8347
C1877_RS02535	-1.83575
C1877_RS03015	-1.83578
C1877_RS00990	-1.84318
C1877_RS00835	-1.84618
C1877_RS06505	-1.84653
C1877_RS05640	-1.84733
C1877_RS12280	-1.85319
C1877_RS02650	-1.85515
C1877_RS00125	-1.85553
C1877_RS00450	-1.85894
C1877_RS07885	-1.86061
C1877_RS12540	-1.86149
C1877_RS02255	-1.86274
C1877_RS13585	-1.86279
C1877_RS03985	-1.86628
C1877_RS12700	-1.86745
C1877_RS09290	-1.86908
C1877_RS09075	-1.87006
C1877_RS01900	-1.87276
C1877_RS08710	-1.87802
C1877_RS04895	-1.88051
C1877_RS10005	-1.8823
C1877_RS04060	-1.88505
C1877_RS05525	-1.88911
C1877_RS02415	-1.88968
C1877_RS14710	-1.89018
C1877_RS03965	-1.89038
C1877_RS08035	-1.89179
C1877_RS15375	-1.89199
C1877_RS09175	-1.89353
C1877_RS01125	-1.89844
C1877_RS13375	-1.89847
C1877_RS02130	-1.90524
C1877_RS11800	-1.9055
C1877_RS11090	-1.90637
C1877_RS10015	-1.91151
C1877_RS09035	-1.9137
C1877_RS05565	-1.91686
C1877_RS09200	-1.91962
C1877_RS15050	-1.92073
C1877_RS05185	-1.92237
C1877_RS05475	-1.92464
C1877_RS09660	-1.92699
C1877_RS02490	-1.93176
C1877_RS04935	-1.93322
C1877_RS06475	-1.93331
C1877_RS01830	-1.93793
C1877_RS13165	-1.93874
C1877_RS04685	-1.94066
C1877_RS09015	-1.94267
C1877_RS02915	-1.94422
C1877_RS07250	-1.94422
C1877_RS06060	-1.94731
C1877_RS04290	-1.94873
C1877_RS00800	-1.94922
C1877_RS08930	-1.9495
C1877_RS04725	-1.95061
C1877_RS11910	-1.95368
C1877_RS06670	-1.95493
C1877_RS02095	-1.95575
C1877_RS07010	-1.95658
C1877_RS14030	-1.95989
C1877_RS01955	-1.96127
C1877_RS11310	-1.96379
C1877_RS03335	-1.9707
C1877_RS04005	-1.97325
C1877_RS04695	-1.97381
C1877_RS04305	-1.97688
C1877_RS00320	-1.97691
C1877_RS11335	-1.98176
C1877_RS12850	-1.98293
C1877_RS06585	-1.98385
C1877_RS02920	-1.98902
C1877_RS05480	-1.9974
C1877_RS08360	-1.99931
C1877_RS12470	-2.00046
C1877_RS02805	-2.00439
C1877_RS13875	-2.01009
C1877_RS04200	-2.01115
C1877_RS07170	-2.01175
C1877_RS06440	-2.01307
C1877_RS08255	-2.0144
C1877_RS12890	-2.0146
C1877_RS00520	-2.01732
C1877_RS12900	-2.01911
C1877_RS13370	-2.02246
C1877_RS11530	-2.02395
C1877_RS01670	-2.03046
C1877_RS01995	-2.03087
C1877_RS01860	-2.03336
C1877_RS12745	-2.03772
C1877_RS14270	-2.04091
C1877_RS02015	-2.04092
C1877_RS01980	-2.04119
C1877_RS11355	-2.04133
C1877_RS09525	-2.04207
C1877_RS14090	-2.04241
C1877_RS11595	-2.04542
C1877_RS05535	-2.04809
C1877_RS09695	-2.05029
C1877_RS13705	-2.05403
C1877_RS12685	-2.05842
C1877_RS02925	-2.06084
C1877_RS14650	-2.06403
C1877_RS00375	-2.06568
C1877_RS00750	-2.07142
C1877_RS06305	-2.07681
C1877_RS07390	-2.08515
C1877_RS09775	-2.08757
C1877_RS13710	-2.09248
C1877_RS08665	-2.09476
C1877_RS03500	-2.09912
C1877_RS11765	-2.10182
C1877_RS09210	-2.10388
C1877_RS10045	-2.10772
C1877_RS00300	-2.10855
C1877_RS00855	-2.11207
C1877_RS08865	-2.1207
C1877_RS15705	-2.12136
C1877_RS14435	-2.12261
C1877_RS07410	-2.12294
C1877_RS05320	-2.12464
C1877_RS03570	-2.12562
C1877_RS06865	-2.12868
C1877_RS04315	-2.13078
C1877_RS11415	-2.13255
C1877_RS10690	-2.14152
C1877_RS11775	-2.14876
C1877_RS07400	-2.15153
C1877_RS08210	-2.15311
C1877_RS12460	-2.15316
C1877_RS12080	-2.15882
C1877_RS13760	-2.1634
C1877_RS00265	-2.16478
C1877_RS09480	-2.16646
C1877_RS14885	-2.16867
C1877_RS03880	-2.1692
C1877_RS08510	-2.16935
C1877_RS11885	-2.17094
C1877_RS02105	-2.17827
C1877_RS12965	-2.17919
C1877_RS08520	-2.19061
C1877_RS14055	-2.19267
C1877_RS08005	-2.19415
C1877_RS06025	-2.19934
C1877_RS15030	-2.20438
C1877_RS08900	-2.20916
C1877_RS06655	-2.21038
C1877_RS04360	-2.21132
C1877_RS04040	-2.21168
C1877_RS05300	-2.21235
C1877_RS13740	-2.21983
C1877_RS06430	-2.22703
C1877_RS02610	-2.22779
C1877_RS02765	-2.22906
C1877_RS06540	-2.23024
C1877_RS07620	-2.2343
C1877_RS08675	-2.23739
C1877_RS10715	-2.2408
C1877_RS05505	-2.24328
C1877_RS14800	-2.24888
C1877_RS09225	-2.25326
C1877_RS04145	-2.25334
C1877_RS00995	-2.25851
C1877_RS04675	-2.25916
C1877_RS05710	-2.26644
C1877_RS11120	-2.27
C1877_RS08230	-2.27085
C1877_RS04530	-2.27189
C1877_RS03345	-2.27616
C1877_RS14275	-2.28878
C1877_RS00885	-2.29225
C1877_RS03525	-2.29225
C1877_RS11270	-2.29608
C1877_RS04620	-2.29805
C1877_RS14880	-2.29973
C1877_RS12590	-2.30531
C1877_RS04780	-2.31421
C1877_RS02960	-2.32702
C1877_RS06940	-2.33514
C1877_RS13855	-2.33771
C1877_RS01155	-2.35265
C1877_RS10040	-2.35439
C1877_RS08945	-2.36042
C1877_RS11095	-2.36606
C1877_RS06795	-2.36631
C1877_RS06095	-2.37415
C1877_RS00550	-2.37902
C1877_RS09270	-2.37944
C1877_RS00845	-2.3949
C1877_RS05345	-2.40472
C1877_RS08050	-2.40779
C1877_RS12475	-2.41689
C1877_RS11960	-2.43104
C1877_RS04605	-2.45459
C1877_RS01010	-2.46273
C1877_RS01675	-2.46315
C1877_RS10480	-2.46804
C1877_RS06490	-2.47009
C1877_RS13805	-2.47582
C1877_RS06345	-2.48383
C1877_RS09815	-2.48791
C1877_RS05500	-2.48807
C1877_RS00240	-2.49006
C1877_RS12800	-2.50065
C1877_RS11805	-2.503
C1877_RS08870	-2.51825
C1877_RS05015	-2.51939
C1877_RS11860	-2.51974
C1877_RS14795	-2.52353
C1877_RS12845	-2.52443
C1877_RS09285	-2.52563
C1877_RS08265	-2.52567
C1877_RS08450	-2.52873
C1877_RS02085	-2.53791
C1877_RS05625	-2.55177
C1877_RS05530	-2.57486
C1877_RS07980	-2.57788
C1877_RS03650	-2.57894
C1877_RS08765	-2.58644
C1877_RS03645	-2.60013
C1877_RS00720	-2.60155
C1877_RS03465	-2.60274
C1877_RS12525	-2.60972
C1877_RS13190	-2.61644
C1877_RS04740	-2.62868
C1877_RS06120	-2.64164
C1877_RS06225	-2.64326
C1877_RS09825	-2.66251
C1877_RS08755	-2.66692
C1877_RS06140	-2.68005
C1877_RS04015	-2.68423
C1877_RS15190	-2.68685
C1877_RS01450	-2.68728
C1877_RS10160	-2.68795
C1877_RS13610	-2.69144
C1877_RS15055	-2.70972
C1877_RS11900	-2.74467
C1877_RS02005	-2.75373
C1877_RS12225	-2.75809
C1877_RS05515	-2.76085
C1877_RS04280	-2.80155
C1877_RS00590	-2.82456
C1877_RS10400	-2.83152
C1877_RS09965	-2.83319
C1877_RS11525	-2.84576
C1877_RS12650	-2.84783
C1877_RS09425	-2.88691
C1877_RS01970	-2.88817
C1877_RS02470	-2.89172
C1877_RS09135	-2.90738
C1877_RS13885	-2.9187
C1877_RS09245	-2.93159
C1877_RS01590	-2.94483
C1877_RS08190	-2.95537
C1877_RS11970	-2.95752
C1877_RS03470	-2.99122
C1877_RS06090	-3.05195
C1877_RS13095	-3.06014
C1877_RS08240	-3.16731
C1877_RS14415	-3.2031
C1877_RS02125	-3.26043
C1877_RS05510	-3.28329
C1877_RS05335	-3.31218
C1877_RS09275	-3.37551
C1877_RS09670	-3.42262
C1877_RS05595	-3.48231

## Sheet: G3C in vitro
G. pamelaeae 3C gene ID	In vitro expression (TPM+1)
lcl|NZ_PPTS01000002.1_cds_WP_015539962.1_1189	102926	102468	95814.9
lcl|NZ_PPTS01000005.1_cds_WP_015539076.1_1950	51273.4	47452.3	41380.9
lcl|NZ_PPTS01000002.1_cds_WP_041239754.1_1140	31845.4	32470.4	34524.5
lcl|NZ_PPTS01000011.1_cds_WP_041239173.1_647	31959.5	29447.6	27939.7
lcl|NZ_PPTS01000006.1_cds_WP_006363204.1_2435	20631.6	20311.8	22074.4
lcl|NZ_PPTS01000009.1_cds_WP_041239432.1_2923	20551	18293.4	19313.9
lcl|NZ_PPTS01000003.1_cds_WP_015538608.1_1291	18270.1	16789.7	17257.8
lcl|NZ_PPTS01000009.1_cds_WP_015539820.1_2962	16021.1	16124.2	17158.6
lcl|NZ_PPTS01000003.1_cds_WP_015539843.1_1313	13513.2	16233.1	15504.4
lcl|NZ_PPTS01000002.1_cds_WP_015540216.1_881	14545.6	13413.6	14172.5
lcl|NZ_PPTS01000009.1_cds_WP_041239446.1_2967	12444.6	13339.6	13700.8
WP_041239793.1	13301.2	12889.9	11282.1
lcl|NZ_PPTS01000009.1_cds_WP_015539830.1_2972	12403.9	11617.7	13005.3
lcl|NZ_PPTS01000003.1_cds_WP_231897325.1_1340	12712.5	11981.1	10997.9
lcl|NZ_PPTS01000008.1_cds_WP_041239190.1_2722	11973	11552.5	10576.5
lcl|NZ_PPTS01000003.1_cds_WP_015540205.1_1523	9525.41	10482.2	10654.9
lcl|NZ_PPTS01000002.1_cds_WP_015539940.1_750	9473.26	9725.68	8855.96
lcl|NZ_PPTS01000007.1_cds_WP_015538866.1_2640	7996.84	7899.89	8479.49
lcl|NZ_PPTS01000002.1_cds_WP_015540363.1_1063	8028.28	8444.16	7778.49
lcl|NZ_PPTS01000010.1_cds_WP_015540270.1_579	8229.3	8067.25	7626.52
lcl|NZ_PPTS01000004.1_cds_WP_015540478.1_1735	7158.7	7247.51	8076.01
lcl|NZ_PPTS01000007.1_cds_WP_015538865.1_2639	6502.27	6787.02	7257.38
lcl|NZ_PPTS01000007.1_cds_WP_041238829.1_2562	6277.2	6470.04	6481.34
lcl|NZ_PPTS01000009.1_cds_WP_015539829.1_2971	6419.22	5998.84	6536.64
lcl|NZ_PPTS01000007.1_cds_WP_041238879.1_2658	6823.79	6031.81	5019.25
lcl|NZ_PPTS01000002.1_cds_WP_041239724.1_1059	6184.62	5724.63	5616.64
lcl|NZ_PPTS01000004.1_cds_WP_015539734.1_1942	6292.92	5533.72	5127.39
lcl|NZ_PPTS01000005.1_cds_WP_015538932.1_2174	5694.46	6018.95	5195.85
lcl|NZ_PPTS01000006.1_cds_WP_015539562.1_2320	5265.83	5905.44	5587.68
lcl|NZ_PPTS01000006.1_cds_WP_123673309.1_2403	5092.07	5157.71	5527.66
lcl|NZ_PPTS01000006.1_cds_WP_015539463.1_2468	4803.56	5285.3	5125.96
lcl|NZ_PPTS01000006.1_cds_WP_009306918.1_2436	5420.19	4765.39	5015.48
lcl|NZ_PPTS01000001.1_cds_WP_015539262.1_18	4754.57	4913.51	5051.28
lcl|NZ_PPTS01000003.1_cds_WP_015540438.1_1599	4927.74	4619.56	5147.88
lcl|NZ_PPTS01000003.1_cds_WP_015538724.1_1400	4550.61	4973.43	5104.72
lcl|NZ_PPTS01000010.1_cds_WP_041240603.1_580	4892.64	4759.86	4642.72
lcl|NZ_PPTS01000003.1_cds_WP_015538725.1_1399	4367.48	4781.05	5035.04
lcl|NZ_PPTS01000009.1_cds_WP_041239448.1_2976	4824.46	4119.33	4611.16
lcl|NZ_PPTS01000001.1_cds_WP_015539264.1_16	4455.28	4411.82	4503.07
lcl|NZ_PPTS01000011.1_cds_WP_015539288.1_632	4726.96	4555.97	4061.15
lcl|NZ_PPTS01000002.1_cds_WP_015540359.1_1057	3989.15	4504.31	4645.14
lcl|NZ_PPTS01000004.1_cds_WP_009304899.1_1738	4164.22	4197.34	4512.59
lcl|NZ_PPTS01000001.1_cds_WP_015539428.1_446	3753.77	4080.55	4086.97
lcl|NZ_PPTS01000003.1_cds_WP_041239777.1_1597	3883.03	3992.11	3905.61
lcl|NZ_PPTS01000007.1_cds_WP_015538806.1_2525	3846.98	3822.58	3917.32
lcl|NZ_PPTS01000006.1_cds_C1877_RS15755_2430	3687.12	3750.81	4057.8
lcl|NZ_PPTS01000001.1_cds_WP_114568118.1_209	3220.94	4219.36	3974.51
lcl|NZ_PPTS01000003.1_cds_WP_015538726.1_1398	3459.86	3867.21	4037.3
lcl|NZ_PPTS01000003.1_cds_WP_015538607.1_1290	3681.32	3600.51	3875.21
lcl|NZ_PPTS01000007.1_cds_WP_041240000.1_2676	4286.11	3271.66	3400.4
lcl|NZ_PPTS01000005.1_cds_WP_015538958.1_2132	3171.86	3976.29	3634.74
lcl|NZ_PPTS01000007.1_cds_WP_015538791.1_2496	3392.94	3541.14	3615.13
lcl|NZ_PPTS01000011.1_cds_WP_015539276.1_645	3615.26	3363.86	3338.24
lcl|NZ_PPTS01000001.1_cds_WP_015539087.1_252	3652.13	3755.49	2884.7
lcl|NZ_PPTS01000002.1_cds_WP_114568372.1_897	3306.24	3501.71	3468.08
lcl|NZ_PPTS01000007.1_cds_WP_015538792.1_2499	3080.79	3329.62	3652.78
lcl|NZ_PPTS01000003.1_cds_WP_015538709.1_1432	3064.35	3566.06	3135.48
lcl|NZ_PPTS01000009.1_cds_WP_015539827.1_2969	3131.11	3184.57	3413.72
lcl|NZ_PPTS01000006.1_cds_WP_041239254.1_2434	3265.97	3113.63	3254.44
lcl|NZ_PPTS01000006.1_cds_WP_041239256.1_2433	3125.1	2927.37	3095.19
lcl|NZ_PPTS01000002.1_cds_WP_015540409.1_1142	2938.44	2657.54	2953.23
lcl|NZ_PPTS01000009.1_cds_WP_015539822.1_2964	2684.05	2763.64	3007.84
lcl|NZ_PPTS01000003.1_cds_WP_015538750.1_1627	2845.65	2690.44	2834.11
lcl|NZ_PPTS01000002.1_cds_WP_114568527.1_1211	2680.74	2786.09	2846.97
lcl|NZ_PPTS01000003.1_cds_WP_041238749.1_1395	2880.76	2611.27	2820.29
lcl|NZ_PPTS01000002.1_cds_WP_015540408.1_1139	2654.15	2737.55	2895.67
lcl|NZ_PPTS01000002.1_cds_WP_015540362.1_1062	2808.35	2870.55	2567.77
lcl|NZ_PPTS01000009.1_cds_WP_015539793.1_2924	2807.94	2679.09	2757.77
lcl|NZ_PPTS01000003.1_cds_WP_227155885.1_1548	2326.34	2791.58	3066.51
lcl|NZ_PPTS01000018.1_cds_WP_041239366.1_743	2669.72	2999.42	2486.69
lcl|NZ_PPTS01000001.1_cds_WP_015539198.1_101	2472.42	2413.04	2705.95
lcl|NZ_PPTS01000007.1_cds_WP_015538825.1_2566	2422.99	2498.61	2665.3
lcl|NZ_PPTS01000001.1_cds_WP_041239576.1_352	2231.61	2657.4	2636.81
lcl|NZ_PPTS01000002.1_cds_WP_087191304.1_1173	2478.32	2564.58	2435.1
lcl|NZ_PPTS01000007.1_cds_WP_114569211.1_2498	2219.69	2405.46	2575.5
lcl|NZ_PPTS01000005.1_cds_WP_114569023.1_2125	2262.11	2346.63	2458.89
lcl|NZ_PPTS01000001.1_cds_WP_015539216.1_77	2288.72	2362.25	2364.54
lcl|NZ_PPTS01000002.1_cds_WP_227153853.1_1138	2224.14	2300.73	2411.79
lcl|NZ_PPTS01000002.1_cds_WP_049784192.1_1134	2074.55	2370.97	2483.03
lcl|NZ_PPTS01000009.1_cds_WP_114569413.1_2941	2106.52	2218.54	2388.09
lcl|NZ_PPTS01000005.1_cds_WP_015538660.1_2187	2286.92	2299.68	2117.66
lcl|NZ_PPTS01000001.1_cds_WP_015540044.1_344	2149.02	2159.08	2379.07
lcl|NZ_PPTS01000005.1_cds_WP_015538964.1_2123	2053.82	2267.87	2322.67
lcl|NZ_PPTS01000003.1_cds_WP_015538684.1_1472	1910.82	2303.24	2248.58
lcl|NZ_PPTS01000004.1_cds_WP_041239796.1_1741	2121.8	2027.38	2252.75
lcl|NZ_PPTS01000003.1_cds_WP_015540195.1_1547	1910.71	2134.1	2311.99
lcl|NZ_PPTS01000009.1_cds_WP_015539824.1_2966	1959.61	2041.44	2248.74
lcl|NZ_PPTS01000005.1_cds_WP_041239022.1_2060	1965	2026.69	2064.15
lcl|NZ_PPTS01000006.1_cds_WP_041239257.1_2432	1976.79	1952.1	2073.37
lcl|NZ_PPTS01000002.1_cds_WP_154270391.1_1137	1814.26	1970.64	2113.03
lcl|NZ_PPTS01000001.1_cds_WP_041239129.1_169	2091.35	1881.7	1892.16
lcl|NZ_PPTS01000002.1_cds_WP_015540406.1_1135	1764.89	1960.69	2121.14
lcl|NZ_PPTS01000010.1_cds_WP_015539686.1_516	1962.97	2138.26	1594.34
lcl|NZ_PPTS01000001.1_cds_WP_041239130.1_168	1999.33	1774.6	1912.99
lcl|NZ_PPTS01000008.1_cds_WP_114569345.1_2793	1768.14	1894.5	1818.82
lcl|NZ_PPTS01000002.1_cds_WP_015540407.1_1136	1643.65	1837.68	1934.13
lcl|NZ_PPTS01000007.1_cds_WP_015538793.1_2500	1641.28	1794.92	1971.96
lcl|NZ_PPTS01000009.1_cds_WP_015539833.1_2975	1905.94	1693.74	1762.74
lcl|NZ_PPTS01000005.1_cds_WP_015538649.1_2198	2867.39	1111.5	1307.71
lcl|NZ_PPTS01000002.1_cds_WP_041240579.1_879	1845.92	1812.03	1609.33
lcl|NZ_PPTS01000009.1_cds_WP_015539828.1_2970	1729.68	1676.81	1814.23
lcl|NZ_PPTS01000007.1_cds_WP_220149915.1_2502	1653.06	1849.98	1717.06
lcl|NZ_PPTS01000001.1_cds_WP_015540062.1_315	1899.36	1495.79	1737.58
lcl|NZ_PPTS01000003.1_cds_WP_114568734.1_1553	1590.42	1701.54	1792.87
lcl|NZ_PPTS01000002.1_cds_WP_015540215.1_880	1752.5	1638.75	1663.17
lcl|NZ_PPTS01000001.1_cds_WP_041239148.1_91	1513.87	1743.51	1787.86
lcl|NZ_PPTS01000003.1_cds_WP_015538677.1_1491	1671.48	1676.32	1662.11
lcl|NZ_PPTS01000005.1_cds_WP_015538659.1_2188	1345.34	1805.2	1710.46
lcl|NZ_PPTS01000008.1_cds_WP_015539361.1_2730	1620.29	1585.03	1512.64
lcl|NZ_PPTS01000007.1_cds_WP_224767925.1_2615	1633.54	1519.29	1535.57
lcl|NZ_PPTS01000008.1_cds_WP_015539352.1_2719	1490.62	1630.21	1550.9
lcl|NZ_PPTS01000003.1_cds_WP_015538723.1_1401	1414.51	1539.41	1594.48
lcl|NZ_PPTS01000009.1_cds_WP_015539823.1_2965	1425.37	1500.7	1592.66
lcl|NZ_PPTS01000007.1_cds_WP_114569210.1_2497	1342.68	1455.07	1487.34
lcl|NZ_PPTS01000005.1_cds_WP_114569048.1_2189	1202.49	1566.88	1480.39
lcl|NZ_PPTS01000004.1_cds_WP_015540464.1_1763	1245.96	1417.01	1464.96
lcl|NZ_PPTS01000002.1_cds_WP_015539974.1_1210	1309.39	1349.57	1443.97
lcl|NZ_PPTS01000004.1_cds_WP_041240690.1_1740	1372.7	1270.75	1452.98
lcl|NZ_PPTS01000003.1_cds_WP_147274523.1_1572	1335.7	1352.95	1390.45
lcl|NZ_PPTS01000005.1_cds_WP_114569027.1_2134	1338.53	1342.41	1361.98
lcl|NZ_PPTS01000006.1_cds_WP_114569171.1_2431	1319.93	1331.03	1388.69
lcl|NZ_PPTS01000002.1_cds_WP_114568547.1_876	1462.01	1318.75	1231.15
lcl|NZ_PPTS01000004.1_cds_WP_114568845.1_1737	1266.14	1300.54	1410.92
lcl|NZ_PPTS01000009.1_cds_WP_015539831.1_2973	1345.78	1285.02	1329.33
lcl|NZ_PPTS01000009.1_cds_WP_015539775.1_2901	1214.62	1352.69	1389.72
lcl|NZ_PPTS01000002.1_cds_WP_015540230.1_903	1191.76	1334.64	1420.81
lcl|NZ_PPTS01000011.1_cds_WP_083808949.1_646	1423.77	1272.47	1221.75
[truncated: 2,853 more rows]
