# Supplementary material for: Metatranscriptomics-guided discovery and characterization of a polyphenol-metabolizing gut microbial enzyme
Source: Cell Host Microbe. Author manuscript; Available in PMC 2024 Nov 23. (PMC11585353; doi:10.1016/j.chom.2024.10.002)
Supplement: 4 — Table S3: Oligonucleotides used in this study, related to STAR Methods [file NIHMS2033475-supplement-4.xlsx]

## Sheet: Oligonucleotides
TableS3. Oligonucleotides
Oligonucleotides used for RT–qPCR analysis
Target gene	Sequence (5' to 3')
E. lenta DSM 2243 hcdh	GATCGAGCATCCGTACAAGC
	CCCTCGTCCCAGTAGGC
E. lenta DSM 2243 ELEN_0497	CCGAGCCCAGCGTGTAC
	CCACCACGATATGCTTAGACG
E. lenta DSM 2243 gapdh	ATCGTGGATAACCCGCACTC
	ACCAGGAGATGCACTTGACG
G. pamelaeae 3C gp hcdh	GGCATACGGTAAACAGTGG
	ACCTTGACGCCGTATCCC
G. pamelaeae 3C ffh	TGGACTTCGACGGCGTTATC
	GCCGGACGAGATGAACTTGA
Oligonucleotides used for Gp Hcdh knock out using a CRISPR gene editing tool
Nucleotide name	Sequence (5' to 3')
oXD855	CCCTGCAGGAGAAGGCCATCC
oXD856	ATCTCAATTCGAAACCGGTATCCGG
oXD859	CCGGATACCGGTTTCGAATTGAGATTGCCACCTGACGTCTAAGAA
oXD860	GTCAGGATGGCCTTCTCCTGCAGGGATCGTTAAGGGATCAACTTTGGGA
oXD291	ATCTAGAAGCGGCCGCGAA
oXD292	ACTAGTCGACTCACACTGGCT
oXD361	ATTCGCGGCCGCTTCTAGATCTAGCGCTTGAATTTCGCGTAC
oXD1179	CGTCCCCGAGGAGGTAACA
oXD1081	GGTGAGCCAGTGTGAGTCGACTAGTGTTTCAACCCGCGAGCCCGCGAGGGCTCGACAGTCGCAGGTGTTAAGCACCGGTG
oXD1181	CACACAGTGTTACCTCCTCGGGGACGGTCGAGCCCTCGCGGGCTCGCGGGTTGAAACAGTCGCAGGTGCTACGCAAA
oXD889	AAACAGACCACGTGGGACGAGGCTCTGGACACCATCTG
oXD890	CGACCAGATGGTGTCCAGAGCCTCGTCCCACGTGGTCT
