# Supplementary material for: Metatranscriptomics-guided discovery and characterization of a polyphenol-metabolizing gut microbial enzyme
Source: Cell Host Microbe. Author manuscript; Available in PMC 2024 Nov 23. (PMC11585353; doi:10.1016/j.chom.2024.10.002)
Supplement: 5 — Table S4: Proteomics IDs from activity-guided protein purification, related to Figure 3 [file NIHMS2033475-supplement-5.xlsx]

## Sheet: Proteomics (GpHcdhAB)
CSISDYVLGAGYPELDYAGHLPGSYQDPR	Description	Exp. q-value: Combined	Contaminant	Sum PEP Score	Coverage [%]	# Peptides	# PSMs	# Unique Peptides	# AAs	MW [kDa]	calc. pI	Score Sequest HT: Sequest HT	# Peptides (by Search Engine): Sequest HT	Found in Sample: [S1] F1: Sample	# Protein Groups
A0A369M2P7	(GpHcdhA) Dehydrogenase OS=Gordonibacter pamelaeae OX=471189 GN=C1877_07565 PE=4 SV=1	0	FALSE	493.992	51	50	483	50	770	86.5	5.21	1430.55	50	High	1
Sequence	Modifications	Contaminant	Qvality PEP	Qvality q-value	# Protein Groups	# Proteins	# PSMs	Master Protein Accessions	# Missed Cleavages	Theo. MH+ [Da]	Found in Sample: [S1] F1: Sample	Confidence (by Search Engine): Sequest HT	Percolator q-Value (by Search Engine): Sequest HT	Percolator PEP (by Search Engine): Sequest HT	XCorr (by Search Engine): Sequest HT
AAEYPVDK		FALSE	0.00887531	0.00095632	1	1	4	A0A369M2P7	0	892.441	High	High	0.000651	0.002082	2.18
AAEYPVDKVAEITGVDAEDIK		FALSE	0.000157225	0.00095632	1	1	1	A0A369M2P7	1	2233.12	High	High	0.000651	1.792e-05	3.44
AAEYPVDKVAEITGVDAEDIKR		FALSE	8.17431e-06	0.00095632	1	1	12	A0A369M2P7	2	2389.22	High	High	0.000651	5.541e-07	6.39
ALQVGECK	1xCarbamidomethyl [C7]	FALSE	0.00179875	0.00095632	1	1	4	A0A369M2P7	0	904.456	High	High	0.000651	0.000317	2.1
ALQVGECK	1xCarbamidomethyl [C7]; 1xDeamidated [Q3]	FALSE	0.0243938	0.00095632	1	1	3	A0A369M2P7	0	905.44	High	High	0.000651	0.006886	2.07
ALQVGECKSDVEICLMFGQR	2xCarbamidomethyl [C7; C14]	FALSE	1.4494e-05	0.00095632	1	1	32	A0A369M2P7	1	2340.11	High	High	0.000651	1.085e-06	4.98
ALQVGECKSDVEICLMFGQR	2xCarbamidomethyl [C7; C14]; 1xDeamidated [Q3]	FALSE	0.0179257	0.00095632	1	1	1	A0A369M2P7	1	2341.1	High	High	0.000651	0.004781	4.13
ALQVGECKSDVEICLMFGQR	2xCarbamidomethyl [C7; C14]; 1xOxidation [M16]	FALSE	0.000161911	0.00095632	1	1	23	A0A369M2P7	1	2356.11	High	High	0.000651	1.853e-05	3.81
ALQVGECKSDVEICLMFGQR	2xCarbamidomethyl [C7; C14]; 1xDeamidated [Q3]; 1xOxidation [M16]	FALSE	0.00466452	0.00095632	1	1	2	A0A369M2P7	1	2357.09	High	High	0.000651	0.0009712	3.37
CSISDYVLGAGYPELDYAGHLPGSYQDPR	1xCarbamidomethyl [C1]	FALSE	0.00111915	0.00095632	1	1	12	A0A369M2P7	0	3200.46	High	High	0.000651	0.000181	3.44
CSISDYVLGAGYPELDYAGHLPGSYQDPR	1xCarbamidomethyl [C1]; 1xDeamidated [Q26]	FALSE	0.00303499	0.00095632	1	1	2	A0A369M2P7	0	3201.45	High	High	0.000651	0.0005857	3.72
DGELVRIEGDDDNPITTGR		FALSE	4.53456e-05	0.00095632	1	1	10	A0A369M2P7	1	2071.99	High	High	0.000651	4.164e-06	5.24
DKWVQTTWDEALDTICDK	1xCarbamidomethyl [C16]	FALSE	4.6555e-06	0.00095632	1	1	6	A0A369M2P7	1	2224.02	High	High	0.000651	2.845e-07	6
DKWVQTTWDEALDTICDK	1xCarbamidomethyl [C16]; 1xDeamidated [Q5]	FALSE	7.33973e-06	0.00095632	1	1	2	A0A369M2P7	1	2225.01	High	High	0.000651	4.88e-07	4.46
DKWVQTTWDEALDTICDKVR	1xCarbamidomethyl [C16]	FALSE	9.08188e-08	0.00095632	1	1	4	A0A369M2P7	2	2479.19	High	High	0.000651042	2.76937e-09	5.86
EEGLYQPGAHGFEYEK		FALSE	0.000370288	0.00095632	1	1	3	A0A369M2P7	0	1853.83	High	High	0.000651	4.918e-05	3.37
EEGLYQPGAHGFEYEKYEK		FALSE	0.00151573	0.00095632	1	1	3	A0A369M2P7	1	2274.03	High	High	0.000651	0.0002586	3.75
ELGMDWNQFR		FALSE	0.0045299	0.00095632	1	1	2	A0A369M2P7	0	1295.58	High	High	0.000651	0.000939	3.28
ELGMDWNQFR	1xOxidation [M4]	FALSE	0.0235876	0.00095632	1	1	1	A0A369M2P7	0	1311.58	High	High	0.000651	0.006623	2.81
ELGMDWNQFREEGLYQPGAHGFEYEK		FALSE	0.000324448	0.00095632	1	1	3	A0A369M2P7	1	3130.4	High	High	0.000651	4.203e-05	4.06
ELGMDWNQFREEGLYQPGAHGFEYEK	1xDeamidated [Q8]	FALSE	0.000720477	0.00095632	1	1	1	A0A369M2P7	1	3131.38	High	High	0.000651	0.0001075	5.21
ELGMDWNQFREEGLYQPGAHGFEYEK	1xOxidation [M4]	FALSE	0.000129266	0.00095632	1	1	3	A0A369M2P7	1	3146.39	High	High	0.000651	1.421e-05	5.57
ELGMDWNQFREEGLYQPGAHGFEYEK	1xDeamidated [Q/N]; 1xOxidation [M4]	FALSE	0.00200307	0.00095632	1	1	2	A0A369M2P7	1	3147.38	High	High	0.000651	0.000358	5.61
ELGMDWNQFREEGLYQPGAHGFEYEKYEK		FALSE	0.000229199	0.00095632	1	1	2	A0A369M2P7	2	3550.6	High	High	0.000651	2.8e-05	5.22
ELGMDWNQFREEGLYQPGAHGFEYEKYEK	1xDeamidated [Q8]	FALSE	0.00135443	0.00095632	1	1	1	A0A369M2P7	2	3551.58	High	High	0.000651	0.0002261	5.35
ELGMDWNQFREEGLYQPGAHGFEYEKYEK	1xOxidation [M4]	FALSE	0.000764055	0.00095632	1	1	4	A0A369M2P7	2	3566.6	High	High	0.000651	0.0001152	5.62
ELGMDWNQFREEGLYQPGAHGFEYEKYEK	1xDeamidated [Q16]; 1xOxidation [M4]	FALSE	0.000311988	0.00095632	1	1	2	A0A369M2P7	2	3567.58	High	High	0.000651	4.02e-05	5.41
EPLPSNGDGFFGHCLVDLMK	1xCarbamidomethyl [C14]	FALSE	0.000366681	0.00095632	1	1	3	A0A369M2P7	0	2233.04	High	High	0.000651	4.863e-05	3.09
EPLPSNGDGFFGHCLVDLMK	1xCarbamidomethyl [C14]; 1xDeamidated [N6]	FALSE	0.000388863	0.00095632	1	1	3	A0A369M2P7	0	2234.03	High	High	0.000651	5.203e-05	3.38
EPLPSNGDGFFGHCLVDLMK	1xCarbamidomethyl [C14]; 1xOxidation [M19]	FALSE	0.00466452	0.00095632	1	1	2	A0A369M2P7	0	2249.04	High	High	0.000651	0.000973	2.59
EPLPSNGDGFFGHCLVDLMK	1xCarbamidomethyl [C14]; 1xDeamidated [N6]; 1xOxidation [M19]	FALSE	0.0387467	0.00095632	1	1	1	A0A369M2P7	0	2250.02	High	High	0.000651	0.01198	3.15
EYTYAPSR		FALSE	0.0231387	0.00095632	1	1	3	A0A369M2P7	0	986.458	High	High	0.000651	0.006467	1.84
GAMADDVWQK		FALSE	0.083047	0.00340214	1	1	1	A0A369M2P7	0	1120.51	High	High	0.001809	0.03014	3.02
GAMADDVWQK	1xOxidation [M3]	FALSE	0.00418955	0.00095632	1	1	7	A0A369M2P7	0	1136.5	High	High	0.000651	0.0008573	2.24
GAMADDVWQKR		FALSE	0.00286213	0.00095632	1	1	13	A0A369M2P7	1	1276.61	High	High	0.000651	0.0005458	2.73
GAMADDVWQKR	1xDeamidated [Q9]	FALSE	0.0136065	0.00095632	1	1	1	A0A369M2P7	1	1277.59	High	High	0.000651	0.003455	4.22
GAMADDVWQKR	1xOxidation [M3]	FALSE	0.00853653	0.00095632	1	1	10	A0A369M2P7	1	1292.61	High	High	0.000651	0.001989	1.64
GAMADDVWQKR	1xDeamidated [Q9]; 1xOxidation [M3]	FALSE	0.0121119	0.00095632	1	1	1	A0A369M2P7	1	1293.59	High	High	0.000651	0.003005	2.76
GKDKWVQTTWDEALDTICDK	1xCarbamidomethyl [C18]	FALSE	4.11165e-05	0.00095632	1	1	4	A0A369M2P7	2	2409.14	High	High	0.000651	3.709e-06	4.43
GVMCNVR	1xCarbamidomethyl [C4]	FALSE	0.0248666	0.00095632	1	1	5	A0A369M2P7	0	835.391	High	High	0.000651	0.007061	1.8
GVMCNVR	1xCarbamidomethyl [C4]; 1xOxidation [M3]	FALSE	0.0488164	0.00095632	1	1	2	A0A369M2P7	0	851.386	High	High	0.000651	0.01584	1.66
IEGDDDNPITTGR		FALSE	0.000178564	0.00095632	1	1	5	A0A369M2P7	0	1402.64	High	High	0.000651	2.081e-05	3.34
LGFGAPYK		FALSE	0.0010921	0.00095632	1	1	2	A0A369M2P7	0	852.461	High	High	0.000651	0.0001757	1.88
LGFGAPYKGVMCNVR	1xCarbamidomethyl [C12]	FALSE	0.00358343	0.00095632	1	1	3	A0A369M2P7	1	1668.83	High	High	0.000651	0.0007119	3.05
IISIDPR		FALSE	0.063961	0.00095632	1	2	2	A0A369M2P7	0	813.483	High	High	0.000651	0.02193	0.93
LNPSWWPWYKPADGK		FALSE	0.000583747	0.00095632	1	1	21	A0A369M2P7	0	1844.91	High	High	0.000651	8.401e-05	4.07
LNPSWWPWYKPADGK	1xDeamidated [N2]	FALSE	0.00198358	0.00095632	1	1	2	A0A369M2P7	0	1845.9	High	High	0.000651	0.0003544	3.11
MGWFNSSNFLTPTCSAQPK	1xCarbamidomethyl [C14]	FALSE	4.13945e-06	0.00095632	1	1	3	A0A369M2P7	0	2172.98	High	High	0.000651	2.475e-07	6.07
MGWFNSSNFLTPTCSAQPK	1xCarbamidomethyl [C14]; 1xDeamidated [N]	FALSE	1.25758e-05	0.00095632	1	1	5	A0A369M2P7	0	2173.97	High	High	0.000651	9.194e-07	6.73
MGWFNSSNFLTPTCSAQPK	1xCarbamidomethyl [C14]; 1xOxidation [M1]	FALSE	7.04483e-05	0.00095632	1	1	4	A0A369M2P7	0	2188.98	High	High	0.000651	6.969e-06	4.26
MGWFNSSNFLTPTCSAQPK	1xCarbamidomethyl [C14]; 1xDeamidated [N]; 1xOxidation [M1]	FALSE	0.000140483	0.00095632	1	1	4	A0A369M2P7	0	2189.96	High	High	0.000651	1.567e-05	5.63
MGWFNSSNFLTPTCSAQPKR	1xCarbamidomethyl [C14]; 1xDeamidated [Q17]	FALSE	0.0168349	0.00095632	1	1	1	A0A369M2P7	1	2330.07	High	High	0.000651	0.004439	3.24
NTVFMGPMNK		FALSE	0.00175529	0.00095632	1	1	2	A0A369M2P7	0	1138.54	High	High	0.000651	0.0003077	3.14
NTVFMGPMNK	1xDeamidated [N1]	FALSE	0.00226353	0.00095632	1	1	1	A0A369M2P7	0	1139.52	High	High	0.000651	0.0004136	3.29
NTVFMGPMNK	1xOxidation [M]	FALSE	0.00320258	0.00095632	1	1	6	A0A369M2P7	0	1154.53	High	High	0.000651	0.0006237	2.96
NTVFMGPMNK	1xDeamidated [N1]; 1xOxidation [M5]	FALSE	0.0497407	0.00095632	1	1	3	A0A369M2P7	0	1155.52	High	High	0.00127	0.02354	2.52
NTVFMGPMNK	2xOxidation [M5; M8]	FALSE	0.00248387	0.00095632	1	1	4	A0A369M2P7	0	1170.53	High	High	0.000651	0.0004627	2.96
NTVFMGPMNK	1xDeamidated [N9]; 2xOxidation [M5; M8]	FALSE	0.0551293	0.00095632	1	1	1	A0A369M2P7	0	1171.51	High	High	0.000651	0.01833	2.64
QWQTVMEDGTVVTR		FALSE	7.61878e-05	0.00095632	1	1	10	A0A369M2P7	0	1649.8	High	High	0.000651	7.643e-06	3.29
QWQTVMEDGTVVTR	1xOxidation [M6]	FALSE	4.83251e-05	0.00095632	1	1	4	A0A369M2P7	0	1665.79	High	High	0.000651	4.473e-06	4.04
RVAHIIGTERPIGWAWGLAFDQNK		FALSE	0.00107094	0.00095632	1	1	1	A0A369M2P7	1	2735.45	High	High	0.000651	0.0001713	4.49
RYSSFHSEHR		FALSE	0.00954691	0.00095632	1	1	3	A0A369M2P7	1	1305.61	High	High	0.000651	0.002262	2.48
SDVEICLMFGQR	1xCarbamidomethyl [C6]	FALSE	0.000287078	0.00095632	1	1	23	A0A369M2P7	0	1454.68	High	High	0.000651	3.652e-05	3.74
SDVEICLMFGQR	1xCarbamidomethyl [C6]; 1xOxidation [M8]	FALSE	0.000255259	0.00095632	1	1	28	A0A369M2P7	0	1470.67	High	High	0.000651	3.173e-05	3.54
SLDLDALAVAVEDFYSDQLK		FALSE	6.921e-06	0.00095632	1	1	9	A0A369M2P7	0	2212.1	High	High	0.000651	4.552e-07	4.21
SNFNSLVPHFNVGK		FALSE	0.000452578	0.00095632	1	1	14	A0A369M2P7	0	1559.8	High	High	0.000651	6.236e-05	5.01
SNFNSLVPHFNVGK	1xDeamidated [N]	FALSE	0.000230323	0.00095632	1	1	10	A0A369M2P7	0	1560.78	High	High	0.000651	2.806e-05	5.54
SNTWSPPGSHPVGYGVK		FALSE	0.00586658	0.00095632	1	1	2	A0A369M2P7	0	1769.86	High	High	0.000651	0.001273	3.13
VAEITGVDAEDIK		FALSE	6.4823e-05	0.00095632	1	1	2	A0A369M2P7	0	1359.7	High	High	0.000651	6.341e-06	4.04
VAEITGVDAEDIKR		FALSE	8.78087e-05	0.00095632	1	1	12	A0A369M2P7	1	1515.8	High	High	0.000651	9.059e-06	4.08
VAHIIGTERPIGWAWGLAFDQNK		FALSE	2.52477e-06	0.00095632	1	1	5	A0A369M2P7	0	2579.35	High	High	0.000651	1.388e-07	4.23
VAHIIGTERPIGWAWGLAFDQNK	1xDeamidated [Q21]	FALSE	0.0707847	0.00224902	1	1	1	A0A369M2P7	0	2580.34	High	High	0.003917	0.05921	2.78
VNAMNLALR		FALSE	0.00155326	0.00095632	1	1	5	A0A369M2P7	0	1001.56	High	High	0.000651	0.0002658	2.4
VNAMNLALR	1xDeamidated [N]	FALSE	0.00104505	0.00095632	1	1	3	A0A369M2P7	0	1002.54	High	High	0.000651	0.0001668	3.2
VNAMNLALR	1xOxidation [M4]	FALSE	0.00435641	0.00095632	1	1	3	A0A369M2P7	0	1017.55	High	High	0.000651	0.0008984	2.95
VNAMNLALR	1xDeamidated [N2]; 1xOxidation [M4]	FALSE	0.0097818	0.00095632	1	1	1	A0A369M2P7	0	1018.53	High	High	0.000651	0.00294	2.53
VNAMNLALREYTYAPSR		FALSE	0.000116069	0.00095632	1	1	2	A0A369M2P7	1	1969	High	High	0.000651	1.255e-05	4.5
VNAMNLALREYTYAPSR	1xOxidation [M4]	FALSE	0.00286213	0.00095632	1	1	2	A0A369M2P7	1	1984.99	High	High	0.000651	0.0005452	3.36
VVTKDGELVR		FALSE	0.00268593	0.00095632	1	1	3	A0A369M2P7	1	1115.64	High	High	0.000651	0.0005082	2.04
VVTKDGELVRIEGDDDNPITTGR		FALSE	0.00153813	0.00095632	1	1	27	A0A369M2P7	2	2499.27	High	High	0.000651	0.0002624	3.58
WIVVWGK		FALSE	0.00427217	0.00095632	1	1	4	A0A369M2P7	0	887.514	High	High	0.000651	0.0008764	2.66
WIVVWGKEPLPSNGDGFFGHCLVDLMK	1xCarbamidomethyl [C21]	FALSE	9.46738e-06	0.00095632	1	1	1	A0A369M2P7	1	3101.54	High	High	0.000651	6.552e-07	4.99
WIVVWGKEPLPSNGDGFFGHCLVDLMK	1xCarbamidomethyl [C21]; 1xDeamidated [N13]	FALSE	2.05556e-06	0.00095632	1	1	1	A0A369M2P7	1	3102.52	High	High	0.000651	1.088e-07	5.48
WIVVWGKEPLPSNGDGFFGHCLVDLMK	1xCarbamidomethyl [C21]; 1xOxidation [M26]	FALSE	4.0716e-05	0.00095632	1	1	1	A0A369M2P7	1	3117.53	High	High	0.000651	3.656e-06	4.3
WIVVWGKEPLPSNGDGFFGHCLVDLMK	1xCarbamidomethyl [C21]; 1xDeamidated [N13]; 1xOxidation [M26]	FALSE	7.0794e-05	0.00095632	1	1	5	A0A369M2P7	1	3118.52	High	High	0.000651	7.02e-06	4.62
WIYGLDDMK		FALSE	0.00287615	0.00095632	1	1	5	A0A369M2P7	0	1140.54	High	High	0.000651	0.0005503	2.99
WIYGLDDMK	1xOxidation [M8]	FALSE	0.00595303	0.00095632	1	1	5	A0A369M2P7	0	1156.53	High	High	0.000651	0.001298	2.21
WIYGLDDMKAR		FALSE	0.0153573	0.00095632	1	1	2	A0A369M2P7	1	1367.68	High	High	0.000651	0.003976	2.34
WIYGLDDMKAR	1xOxidation [M8]	FALSE	0.0396748	0.00095632	1	1	1	A0A369M2P7	1	1383.67	High	High	0.000651	0.01237	1.86
WVQTTWDEALDTICDK	1xCarbamidomethyl [C14]	FALSE	6.8872e-06	0.00095632	1	1	1	A0A369M2P7	0	1980.9	High	High	0.000651	4.518e-07	5.01
WVQTTWDEALDTICDK	1xCarbamidomethyl [C14]; 1xDeamidated [Q3]	FALSE	6.21438e-06	0.00095632	1	1	1	A0A369M2P7	0	1981.88	High	High	0.000651	4.003e-07	4.33
WVQTTWDEALDTICDKVR	1xCarbamidomethyl [C14]	FALSE	3.6026e-05	0.00095632	1	1	3	A0A369M2P7	1	2236.07	High	High	0.000651	3.162e-06	2.35
WVQTTWDEALDTICDKVR	1xCarbamidomethyl [C14]; 1xDeamidated [Q3]	FALSE	0.000151187	0.00095632	1	1	3	A0A369M2P7	1	2237.05	High	High	0.000651	1.709e-05	3.07
YFQNTYGPESIVVFGGTGR		FALSE	1.36923e-06	0.00095632	1	1	6	A0A369M2P7	0	2092.01	High	High	0.000651	6.745e-08	5.38
YFQNTYGPESIVVFGGTGR	1xDeamidated [N4]	FALSE	4.35514e-07	0.00095632	1	1	2	A0A369M2P7	0	2093	High	High	0.000651	1.757e-08	6.44
YSSFHSEHR		FALSE	0.00442068	0.00095632	1	1	2	A0A369M2P7	0	1149.51	High	High	0.000651	0.0009151	2.82
A0A369M3Q4	Protein translocase subunit SecA OS=Gordonibacter pamelaeae OX=471189 GN=secA PE=3 SV=1	0	FALSE	292.596	65	49	133	49	937	102.9	5.12	367.63	49	High	1
Sequence	Modifications	Contaminant	Qvality PEP	Qvality q-value	# Protein Groups	# Proteins	# PSMs	Master Protein Accessions	# Missed Cleavages	Theo. MH+ [Da]	Found in Sample: [S1] F1: Sample	Confidence (by Search Engine): Sequest HT	Percolator q-Value (by Search Engine): Sequest HT	Percolator PEP (by Search Engine): Sequest HT	XCorr (by Search Engine): Sequest HT
ADNGEDLKSLLPEAFAAVR		FALSE	7.65616e-05	0.00095632	1	1	2	A0A369M3Q4	1	2016.04	High	High	0.000651	7.677e-06	3.4
ADNGEDLKSLLPEAFAAVR	1xDeamidated [N3]	FALSE	0.000388863	0.00095632	1	1	3	A0A369M3Q4	1	2017.02	High	High	0.000651	5.224e-05	3.54
AEQLGEPVMK		FALSE	0.0025578	0.00095632	1	1	2	A0A369M3Q4	0	1101.56	High	High	0.000651	0.0004785	2.44
AEQLGEPVMK	1xOxidation [M9]	FALSE	0.0355758	0.00095632	1	1	3	A0A369M3Q4	0	1117.56	High	High	0.000651	0.01084	1.71
AFGQRDPLVEYK		FALSE	0.121792	0.00575275	1	1	1	A0A369M3Q4	1	1422.74	High	High	0.002922	0.04854	2.71
AQGLDPDRSPDDLPAESDEAAAPAPTDEQR		FALSE	0.0127757	0.00095632	1	1	3	A0A369M3Q4	1	3134.41	High	High	0.000651	0.003204	3.23
DSEWMGQIYR		FALSE	0.00857816	0.00095632	1	1	1	A0A369M3Q4	0	1284.57	High	High	0.000651	0.001997	2.88
DSEWMGQIYR	1xOxidation [M5]	FALSE	0.00145044	0.00095632	1	1	2	A0A369M3Q4	0	1300.56	High	High	0.000651	0.0002452	2.21
DVDYVVVDGEVK		FALSE	0.000124912	0.00095632	1	1	1	A0A369M3Q4	0	1336.66	High	High	0.000651	1.367e-05	3.94
EAHIIAQAGR		FALSE	0.0391154	0.00095632	1	1	2	A0A369M3Q4	0	1065.58	High	High	0.000651	0.01216	1.86
EENQTLATITLQNYFR		FALSE	1.56749e-05	0.00095632	1	1	2	A0A369M3Q4	0	1940.97	High	High	0.000651	1.191e-06	4.68
EIYKLPVVAIPPNRPVAR		FALSE	0.0682284	0.00224902	1	1	3	A0A369M3Q4	1	2032.21	High	High	0.00127	0.02375	2.05
ERADNGEDLKSLLPEAFAAVR	1xDeamidated [N5]	FALSE	0.0543632	0.00095632	1	1	1	A0A369M3Q4	2	2302.17	High	High	0.000651	0.01801	3.24
FLGMNVGLIQNGMRPDK	1xDeamidated [Q10]	FALSE	0.0114268	0.00095632	1	1	1	A0A369M3Q4	0	1890.96	High	High	0.000651	0.002809	1.95
FLGMNVGLIQNGMRPDK	1xDeamidated [N/Q]; 1xOxidation [M]	FALSE	0.0114268	0.00095632	1	1	5	A0A369M3Q4	0	1906.95	High	High	0.000651	0.002803	3.48
FNAVADDVAAR		FALSE	0.000111611	0.00095632	1	1	1	A0A369M3Q4	0	1148.57	High	High	0.000651	1.201e-05	2.71
GHHFAIVDEVDSILIDEAR		FALSE	1.6542e-05	0.00095632	1	1	4	A0A369M3Q4	0	2136.07	High	High	0.000651	1.265e-06	5.69
GQPCLIGTVSIESSEK	1xCarbamidomethyl [C4]	FALSE	0.000184788	0.00095632	1	1	1	A0A369M3Q4	0	1704.85	High	High	0.000651	2.173e-05	2.66
GTDILLGGNPDVMAEDALR		FALSE	0.000175102	0.00095632	1	1	1	A0A369M3Q4	0	1956.97	High	High	0.000651	2.041e-05	4.19
GTDILLGGNPDVMAEDALR	1xOxidation [M13]	FALSE	1.86955e-05	0.00095632	1	1	2	A0A369M3Q4	0	1972.96	High	High	0.000651	1.462e-06	3.54
HFDVQLIGGMALNDGQIAEMK	1xOxidation [M]	FALSE	4.17248e-05	0.00095632	1	1	4	A0A369M3Q4	0	2303.12	High	High	0.000651	3.776e-06	4.19
HFDVQLIGGMALNDGQIAEMK	2xOxidation [M10; M20]	FALSE	1.02387e-05	0.00095632	1	1	2	A0A369M3Q4	0	2319.11	High	High	0.000651	7.212e-07	4.96
KDEDDLIYR		FALSE	0.0172464	0.00095632	1	1	1	A0A369M3Q4	1	1166.57	High	High	0.000651	0.004576	2.13
KIPAYQAEVTYGTNSEFGFDYLR		FALSE	0.000111066	0.00095632	1	1	1	A0A369M3Q4	1	2669.29	High	High	0.000651	1.19e-05	4.57
KNVLEYDDVMNLQR		FALSE	3.03534e-05	0.00095632	1	1	1	A0A369M3Q4	1	1736.86	High	High	0.000651	2.591e-06	3.88
KNVLEYDDVMNLQR	1xOxidation [M10]	FALSE	0.000496684	0.00095632	1	1	2	A0A369M3Q4	1	1752.86	High	High	0.000651	6.958e-05	4.26
IESMLGIDDIYADPSGQLANHLQQALK		FALSE	0.000679383	0.00095632	1	1	2	A0A369M3Q4	0	2940.48	High	High	0.000651	0.0001008	3.41
IESMLGIDDIYADPSGQLANHLQQALK	1xOxidation [M4]	FALSE	0.000906796	0.00095632	1	1	1	A0A369M3Q4	0	2956.47	High	High	0.000651	0.0001412	3.19
IESMLGIDDIYADPSGQLANHLQQALK	1xDeamidated [Q17]; 1xOxidation [M4]	FALSE	0.0396748	0.00095632	1	1	1	A0A369M3Q4	0	2957.46	High	High	0.000651	0.01236	2.94
LLTLGEGK		FALSE	0.0551293	0.00095632	1	1	1	A0A369M3Q4	0	830.498	High	High	0.000651	0.01831	1.66
LPVVAIPPNRPVAR		FALSE	0.0167537	0.00095632	1	1	5	A0A369M3Q4	0	1498.92	High	High	0.000651	0.004417	2.1
LSGMTGTAMTEDAEFR	2xOxidation [M4; M9]	FALSE	0.0134753	0.00095632	1	1	1	A0A369M3Q4	0	1748.75	High	High	0.000651	0.003399	2.2
IVDEFTGR		FALSE	0.00841282	0.00095632	1	1	1	A0A369M3Q4	0	936.479	High	High	0.000651	0.001947	2.47
MLESQVMLR		FALSE	0.000682717	0.00095632	1	1	1	A0A369M3Q4	0	1106.57	High	High	0.000651	0.0001014	3.57
MLESQVMLR	1xOxidation [M7]	FALSE	0.00284818	0.00095632	1	1	1	A0A369M3Q4	0	1122.56	High	High	0.000651	0.0005437	1.88
MLESQVMLR	2xOxidation [M1; M7]	FALSE	0.000952273	0.00095632	1	1	1	A0A369M3Q4	0	1138.56	High	High	0.000651	0.0001493	2.49
NAILDGKDLSER		FALSE	0.00609993	0.00095632	1	1	2	A0A369M3Q4	1	1330.7	High	High	0.000651	0.001336	2.6
NAILDGKDLSERIPEIVR		FALSE	0.0134753	0.00095632	1	1	2	A0A369M3Q4	2	2038.13	High	High	0.000651	0.003414	2.35
NEAYNAFQNLTSSMYEDYLR		FALSE	3.82056e-05	0.00095632	1	1	3	A0A369M3Q4	0	2429.07	High	High	0.000651	3.385e-06	5.11
NVLEYDDVMNLQR		FALSE	0.000151929	0.00095632	1	1	1	A0A369M3Q4	0	1608.77	High	High	0.000651	1.725e-05	3.99
NVLEYDDVMNLQR	1xOxidation [M9]	FALSE	0.000640633	0.00095632	1	1	1	A0A369M3Q4	0	1624.76	High	High	0.000651	9.37e-05	3.4
NYEALVQK		FALSE	0.0465767	0.00095632	1	1	1	A0A369M3Q4	0	964.51	High	High	0.000651	0.01499	1.77
QGDPGTTQFYLSLEDDLMR		FALSE	0.00163912	0.00095632	1	1	1	A0A369M3Q4	0	2186.01	High	High	0.000651	0.0002835	4.15
QVESMHFSAR		FALSE	0.0607848	0.00095632	1	1	1	A0A369M3Q4	0	1191.56	High	High	0.000651	0.02059	1.63
RDSEWMGQIYR		FALSE	0.047684	0.00095632	1	1	1	A0A369M3Q4	1	1440.67	High	High	0.00443	0.07159	2.15
RDSEWMGQIYR	1xOxidation [M6]	FALSE	0.127756	0.00693143	1	1	1	A0A369M3Q4	1	1456.66	High	High	0.003478	0.05128	1.63
RIDNQLR		FALSE	0.00191682	0.00095632	1	1	2	A0A369M3Q4	1	914.517	High	High	0.000651	0.0003399	2.42
RIDNQLR	1xDeamidated [N4]	FALSE	0.0340859	0.00095632	1	1	1	A0A369M3Q4	1	915.501	High	High	0.000651	0.01031	2.03
RVCAAEHDQVIAAGGLTVIGTER	1xCarbamidomethyl [C3]	FALSE	0.000370288	0.00095632	1	1	2	A0A369M3Q4	1	2423.25	High	High	0.000651	4.93e-05	3.06
RWSEGLHQAVEAK		FALSE	0.0222658	0.00095632	1	1	3	A0A369M3Q4	1	1510.78	High	High	0.000651	0.006182	1.9
SDAELAALTAAFR		FALSE	4.27587e-05	0.00095632	1	1	3	A0A369M3Q4	0	1335.69	High	High	0.000651	3.885e-06	4.29
SLLPEAFAAVR		FALSE	0.00110284	0.00095632	1	1	1	A0A369M3Q4	0	1173.66	High	High	0.000651	0.0001773	1.34
TDMPDDMPIQAGMVSK	1xOxidation [M7]	FALSE	0.101212	0.00340214	1	1	1	A0A369M3Q4	0	1751.76	High	High	0.001809	0.03845	1.6
TDMPDDMPIQAGMVSK	2xOxidation [M7; M]	FALSE	0.00437773	0.00095632	1	1	4	A0A369M3Q4	0	1767.76	High	High	0.000651	0.0009038	2.42
TDMPDDMPIQAGMVSK	3xOxidation [M3; M7; M13]	FALSE	0.0106758	0.00095632	1	1	2	A0A369M3Q4	0	1783.75	High	High	0.000651	0.003415	2.35
TPLIISGAGTQAAETYNK		FALSE	4.38181e-05	0.00095632	1	1	4	A0A369M3Q4	0	1834.95	High	High	0.000651	3.979e-06	5.04
VAGVDHEDDPGLLADALVEYLDGVYAEK		FALSE	0.00367202	0.00095632	1	1	1	A0A369M3Q4	0	2973.44	High	High	0.000651	0.0007318	3.39
VCAAEHDQVIAAGGLTVIGTER	1xCarbamidomethyl [C2]	FALSE	5.74622e-06	0.00095632	1	1	3	A0A369M3Q4	0	2267.14	High	High	0.000651	3.657e-07	5.53
VGAVTIATNMAGR		FALSE	0.000262867	0.00095632	1	1	1	A0A369M3Q4	0	1260.67	High	High	0.000651	3.282e-05	3.5
VGAVTIATNMAGR	1xOxidation [M10]	FALSE	0.000226966	0.00095632	1	1	2	A0A369M3Q4	0	1276.67	High	High	0.000651	2.758e-05	3.29
VLVREENQTLATITLQNYFR		FALSE	0.000111611	0.00095632	1	1	1	A0A369M3Q4	1	2408.29	High	High	0.000651	6.358e-05	3.68
VMPGLVPEVDFDMDEAKK		FALSE	5.73563e-05	0.00095632	1	1	1	A0A369M3Q4	1	2019.98	High	High	0.000651	5.463e-06	3.36
VMPGLVPEVDFDMDEAKK	1xOxidation [M2]	FALSE	0.00516786	0.00095632	1	1	1	A0A369M3Q4	1	2035.97	High	High	0.000651	0.001094	2.74
VMPGLVPEVDFDMDEAKK	2xOxidation [M2; M13]	FALSE	0.00612974	0.00095632	1	1	1	A0A369M3Q4	1	2051.97	High	High	0.000651	0.001341	2.36
VNALEGGMQAK		FALSE	0.00618979	0.00095632	1	1	1	A0A369M3Q4	0	1117.57	High	High	0.000651	0.001355	2.47
VNALEGGMQAK	1xOxidation [M8]	FALSE	0.00744882	0.00095632	1	1	5	A0A369M3Q4	0	1133.56	High	High	0.000651	0.001693	2.3
WMAHLQEMDYLK		FALSE	0.00105018	0.00095632	1	1	1	A0A369M3Q4	0	1564.73	High	High	0.000651	0.000168	3.49
WMAHLQEMDYLK	1xOxidation [M]	FALSE	0.00235382	0.00095632	1	1	5	A0A369M3Q4	0	1580.72	High	High	0.000651	0.0004331	3.19
WMAHLQEMDYLK	2xOxidation [M2; M8]	FALSE	0.00712935	0.00095632	1	1	1	A0A369M3Q4	0	1596.72	High	High	0.000651	0.001602	2.38
WSEGLHQAVEAK		FALSE	0.0010248	0.00095632	1	1	1	A0A369M3Q4	0	1354.67	High	High	0.000651	0.0001634	3.42
WSEGLHQAVEAKEK		FALSE	0.00918268	0.00095632	1	1	4	A0A369M3Q4	1	1611.81	High	High	0.000651	0.002168	2.98
A0A369LY96	Alanine--tRNA ligase OS=Gordonibacter pamelaeae OX=471189 GN=alaS PE=3 SV=1	0	FALSE	244.686	52	43	111	43	882	96.4	4.92	305.65	43	High	1
Sequence	Modifications	Contaminant	Qvality PEP	Qvality q-value	# Protein Groups	# Proteins	# PSMs	Master Protein Accessions	# Missed Cleavages	Theo. MH+ [Da]	Found in Sample: [S1] F1: Sample	Confidence (by Search Engine): Sequest HT	Percolator q-Value (by Search Engine): Sequest HT	Percolator PEP (by Search Engine): Sequest HT	XCorr (by Search Engine): Sequest HT
AFLDEALAGIEGEVLPGDR		FALSE	1.02576e-06	0.00095632	1	1	2	A0A369LY96	0	1972	High	High	0.000651	4.815e-08	4.2
AFTLHDTYGFPVEVTR		FALSE	2.60797e-05	0.00095632	1	1	3	A0A369LY96	0	1852.92	High	High	0.000651	2.171e-06	4.97
DGQQVDVLEAGEEGR		FALSE	1.41436e-05	0.00095632	1	1	2	A0A369LY96	0	1601.74	High	High	0.000651	1.052e-06	4.04
EAGVMALFGEK		FALSE	0.000631296	0.00095632	1	1	1	A0A369LY96	0	1151.58	High	High	0.000651	9.197e-05	3.4
ELCGECGIEVDMEGFGR	2xCarbamidomethyl [C3; C6]	FALSE	0.00045703	0.00095632	1	1	2	A0A369LY96	0	1957.81	High	High	0.000651	6.298e-05	2.87
ELCGECGIEVDMEGFGR	2xCarbamidomethyl [C3; C6]; 1xOxidation [M12]	FALSE	0.000775355	0.00095632	1	1	1	A0A369LY96	0	1973.8	High	High	0.000651	0.0001174	3.39
EMCAWAYEFSTEVLGLPAER	1xCarbamidomethyl [C3]	FALSE	0.000276054	0.00095632	1	1	1	A0A369LY96	0	2359.07	High	High	0.000651	3.48e-05	3.7
EMCAWAYEFSTEVLGLPAER	1xCarbamidomethyl [C3]; 1xOxidation [M2]	FALSE	0.0900863	0.00340214	1	1	1	A0A369LY96	0	2375.07	High	High	0.001809	0.03339	1.9
ESAEALRVPLFDVSER		FALSE	0.0159632	0.00095632	1	1	1	A0A369LY96	1	1817.94	High	High	0.000651	0.004163	3.3
FDFTHFEAMTAEQIAEVER		FALSE	2.45919e-05	0.00095632	1	1	3	A0A369LY96	0	2271.04	High	High	0.000651	2.024e-06	5.8
FDFTHFEAMTAEQIAEVER	1xOxidation [M9]	FALSE	9.87551e-05	0.00095632	1	1	3	A0A369LY96	0	2287.03	High	High	0.000651	1.037e-05	4.32
GGQIGDTGVLAEDGVVVAVLDTKEPEK		FALSE	0.000454798	0.00095632	1	1	1	A0A369LY96	1	2696.4	High	High	0.000651	6.267e-05	4.14
GLIAHTVK		FALSE	0.083047	0.00340214	1	1	1	A0A369LY96	0	838.515	High	High	0.001809	0.03011	1.51
KNIDTGMGLER		FALSE	0.00612974	0.00095632	1	1	3	A0A369LY96	1	1233.63	High	High	0.000651	0.001342	2.76
KNIDTGMGLER	1xOxidation [M7]	FALSE	0.0564289	0.00095632	1	1	2	A0A369LY96	1	1249.62	High	High	0.000651	0.01885	1.98
IAAIMQGVQSNYETDVLR		FALSE	6.03451e-06	0.00095632	1	1	2	A0A369LY96	0	2008.02	High	High	0.000651	3.857e-07	4.5
IAAIMQGVQSNYETDVLR	1xDeamidated [N11]	FALSE	0.0876816	0.00340214	1	1	1	A0A369LY96	0	2009	High	High	0.001809	0.03223	3.29
IAAIMQGVQSNYETDVLR	1xOxidation [M5]	FALSE	0.000157996	0.00095632	1	1	1	A0A369LY96	0	2024.01	High	High	0.000651	1.802e-05	4.89
LANEKVMENHPVR		FALSE	0.00206271	0.00095632	1	1	2	A0A369LY96	1	1536.8	High	High	0.000651	0.0003709	3.19
LANEKVMENHPVR	1xOxidation [M7]	FALSE	0.0811829	0.00340214	1	1	3	A0A369LY96	1	1552.79	High	High	0.001809	0.02939	2.61
LANEKVMENHPVR	1xDeamidated [N3]; 1xOxidation [M7]	FALSE	0.1642	0.00913685	1	1	1	A0A369LY96	1	1553.77	High	High	0.00443	0.0705	1.6
IEAVTSFDALAYMNR		FALSE	0.000113818	0.00095632	1	1	1	A0A369LY96	0	1700.83	High	High	0.000651	1.228e-05	3.04
LGEEDNFWR		FALSE	0.000499121	0.00095632	1	1	1	A0A369LY96	0	1165.53	High	High	0.000651	6.98e-05	3.53
IQVGDTVHAVIDVPR		FALSE	0.00151573	0.00095632	1	1	3	A0A369LY96	0	1618.89	High	High	0.000651	0.0002588	3.37
IQVGDTVHAVIDVPRR		FALSE	0.076515	0.00340214	1	1	2	A0A369LY96	1	1774.99	High	High	0.00127	0.0273	1.94
LRFDFTHFEAMTAEQIAEVER		FALSE	0.000616035	0.00095632	1	1	1	A0A369LY96	1	2540.22	High	High	0.000651	8.98e-05	4.55
LRFDFTHFEAMTAEQIAEVER	1xOxidation [M11]	FALSE	1.23319e-05	0.00095632	1	1	1	A0A369LY96	1	2556.22	High	High	0.000651	8.951e-07	5.92
LTGAVYGADADADLSLR		FALSE	5.09986e-05	0.00095632	1	1	4	A0A369LY96	0	1707.85	High	High	0.000651	4.776e-06	4.01
ITSETSVGANLR		FALSE	0.000118364	0.00095632	1	1	4	A0A369LY96	0	1247.66	High	High	0.000651	1.283e-05	3.19
MEYMSTAEIR		FALSE	0.00034746	0.00095632	1	1	2	A0A369LY96	0	1230.55	High	High	0.000651	4.553e-05	3.21
MEYMSTAEIREK		FALSE	0.0393011	0.00095632	1	1	2	A0A369LY96	1	1487.69	High	High	0.000651	0.0122	2.49
MEYMSTAEIREK	1xOxidation [M1]	FALSE	0.0134753	0.00095632	1	1	3	A0A369LY96	1	1503.68	High	High	0.000651	0.00341	2.47
MEYMSTAEIREK	2xOxidation [M1; M4]	FALSE	0.0624985	0.00095632	1	1	1	A0A369LY96	1	1519.68	High	High	0.000651	0.0214	1.66
NAWDVLR		FALSE	0.0853355	0.00340214	1	1	1	A0A369LY96	0	873.458	High	High	0.001809	0.03123	1.53
NHTATHILHWALR		FALSE	0.00156853	0.00095632	1	1	4	A0A369LY96	0	1569.84	High	High	0.000651	0.0002697	2.86
NHTATHILHWALR	1xDeamidated [N1]	FALSE	0.00250827	0.00095632	1	1	1	A0A369LY96	0	1570.82	High	High	0.000651	0.0007084	2.51
NIDTGMGLER		FALSE	0.011207	0.00095632	1	1	2	A0A369LY96	0	1105.53	High	High	0.000651	0.00274	3
NRQTIADDGISALVEGAVEAK		FALSE	0.0142128	0.00095632	1	1	2	A0A369LY96	1	2157.11	High	High	0.000651	0.003619	2.3
QLEAPYVGTTTAQK		FALSE	0.0013347	0.00095632	1	1	3	A0A369LY96	0	1506.78	High	High	0.000651	0.0002229	2.14
QTIADDGISALVEGAVEAK		FALSE	1.06999e-05	0.00095632	1	1	3	A0A369LY96	0	1886.97	High	High	0.000651	7.572e-07	4.24
RIEAVTSFDALAYMNR		FALSE	2.72544e-05	0.00095632	1	1	2	A0A369LY96	1	1856.93	High	High	0.000651	2.279e-06	3.53
RIEAVTSFDALAYMNR	1xOxidation [M14]	FALSE	0.0110988	0.00095632	1	1	2	A0A369LY96	1	1872.93	High	High	0.000651	0.0027	2.74
RIEAVTSFDALAYMNRVEAELK		FALSE	0.0360863	0.00095632	1	1	1	A0A369LY96	2	2526.3	High	High	0.000651	0.01103	2.16
RIEAVTSFDALAYMNRVEAELK	1xDeamidated [N15]	FALSE	0.0989808	0.00340214	1	1	1	A0A369LY96	2	2527.29	High	High	0.001809	0.03739	2.18
RNHTATHILHWALR		FALSE	0.00466452	0.00095632	1	1	2	A0A369LY96	1	1725.94	High	High	0.000651	0.0009695	2.37
RVILSEEER		FALSE	0.137469	0.00800895	1	1	1	A0A369LY96	1	1130.62	High	High	0.003917	0.0563	1.19
SLVGVGER		FALSE	0.0260879	0.00095632	1	1	2	A0A369LY96	0	816.457	High	High	0.000651	0.007471	1.74
SVTFMIADGILPSNEGR		FALSE	1.86042e-05	0.00095632	1	1	2	A0A369LY96	0	1806.91	High	High	0.000651	1.456e-06	3.96
SVTFMIADGILPSNEGR	1xOxidation [M5]	FALSE	0.000428855	0.00095632	1	1	2	A0A369LY96	0	1822.9	High	High	0.000651	5.856e-05	4.41
TNDIDIIGTTGR		FALSE	0.00033906	0.00095632	1	1	3	A0A369LY96	0	1275.65	High	High	0.000651	4.424e-05	3.75
TNDIDIIGTTGR	1xDeamidated [N2]	FALSE	0.0125912	0.00095632	1	1	1	A0A369LY96	0	1276.64	High	High	0.000651	0.003138	2.55
VEAELKESAEALR		FALSE	0.000233731	0.00095632	1	1	1	A0A369LY96	1	1444.76	High	High	0.000651	2.854e-05	3.23
VEAELKESAEALRVPLFDVSER		FALSE	0.00333024	0.00095632	1	1	1	A0A369LY96	2	2487.31	High	High	0.000651	0.000654	2.49
VLAIVKDGQQVDVLEAGEEGR		FALSE	2.20138e-06	0.00095632	1	1	2	A0A369LY96	1	2225.18	High	High	0.000651	1.181e-07	4.92
VLDIEGFSQELCGGTHVSATSEIGFVK	1xCarbamidomethyl [C12]	FALSE	6.17263e-05	0.00095632	1	1	6	A0A369LY96	0	2880.41	High	High	0.000651	5.958e-06	3.63
VILSEEERFGATLR		FALSE	0.0691768	0.00224902	1	1	1	A0A369LY96	1	1619.88	High	High	0.00127	0.02418	1.57
VPLFDVSER		FALSE	0.00492176	0.00095632	1	1	1	A0A369LY96	0	1061.56	High	High	0.000651	0.001033	2.45
VVLDATPFYAEK		FALSE	0.0118792	0.00095632	1	1	1	A0A369LY96	0	1352.71	High	High	0.000651	0.002937	3.36
YLSYFEAK		FALSE	0.0782803	0.00340214	1	1	1	A0A369LY96	0	1020.5	High	High	0.001809	0.02815	1.95
A0A369LUY3	Chaperone protein ClpB OS=Gordonibacter pamelaeae OX=471189 GN=clpB PE=3 SV=1	0	FALSE	203.266	59	45	72	45	886	98.1	4.96	199.23	45	High	1
Sequence	Modifications	Contaminant	Qvality PEP	Qvality q-value	# Protein Groups	# Proteins	# PSMs	Master Protein Accessions	# Missed Cleavages	Theo. MH+ [Da]	Found in Sample: [S1] F1: Sample	Confidence (by Search Engine): Sequest HT	Percolator q-Value (by Search Engine): Sequest HT	Percolator PEP (by Search Engine): Sequest HT	XCorr (by Search Engine): Sequest HT
AEWQNEKDAIVNVQELK		FALSE	0.00201289	0.00095632	1	1	1	A0A369LUY3	1	2014.02	High	High	0.000651	0.0003615	2.64
AGLSDPDRPIGSFLFLGPTGVGK		FALSE	0.000259035	0.00095632	1	1	2	A0A369LUY3	0	2301.22	High	High	0.000651	3.224e-05	3.4
AHPDVFNILLQVLDDGR		FALSE	0.00134124	0.00095632	1	1	1	A0A369LUY3	0	1922.01	High	High	0.000651	0.0002242	3.22
ALAEYLFDSER		FALSE	0.0197411	0.00095632	1	1	1	A0A369LUY3	0	1313.64	High	High	0.000651	0.005368	3.16
ALLESKENNLSAIIK		FALSE	0.000822251	0.00095632	1	1	1	A0A369LUY3	1	1642.94	High	High	0.000651	0.0001256	2.87
ALLESKENNLSAIIKR		FALSE	0.000782981	0.00095632	1	1	1	A0A369LUY3	2	1799.04	High	High	0.000651	0.000119	2.91
ATFRPEFINR		FALSE	0.0717661	0.00224902	1	1	1	A0A369LUY3	0	1250.66	High	High	0.00127	0.02529	1.2
DIAAAQEDLDKR		FALSE	0.00805228	0.00095632	1	1	1	A0A369LUY3	1	1344.68	High	High	0.000651	0.001849	3.9
DIAAAQEDLDKRK		FALSE	0.016673	0.00095632	1	1	4	A0A369LUY3	2	1472.77	High	High	0.000651	0.004387	3.13
DIIALDLPAMLAGAK		FALSE	0.00748518	0.00095632	1	1	1	A0A369LUY3	0	1511.85	High	High	0.000651	0.001696	2.75
DRDIIALDLPAMLAGAK		FALSE	0.000703061	0.00095632	1	1	2	A0A369LUY3	1	1782.98	High	High	0.000651	0.0001047	3.69
ENNLSAIIKR		FALSE	0.0917225	0.00340214	1	1	1	A0A369LUY3	1	1157.66	High	High	0.001809	0.03412	1.99
FLPDKAIDLMDEAASR		FALSE	0.00087626	0.00095632	1	1	2	A0A369LUY3	1	1791.89	High	High	0.000651	0.0001352	2.98
FLPDKAIDLMDEAASR	1xOxidation [M10]	FALSE	0.00482663	0.00095632	1	1	1	A0A369LUY3	1	1807.89	High	High	0.000651	0.001014	1.91
FQPVLVTEPTVEDTIAILR		FALSE	2.67259e-05	0.00095632	1	1	3	A0A369LUY3	0	2141.19	High	High	0.000651	2.224e-06	2.77
GELHAIGATTLDEYRK		FALSE	0.000160333	0.00095632	1	1	1	A0A369LUY3	1	1773.91	High	High	0.000651	1.833e-05	2.9
GLKEKYEIHHGVR		FALSE	0.0243938	0.00095632	1	1	1	A0A369LUY3	2	1565.85	High	High	0.000651	0.006888	2.32
KAEWQNEKDAIVNVQELK		FALSE	0.000188442	0.00095632	1	1	1	A0A369LUY3	2	2142.12	High	High	0.000651	2.224e-05	3.15
KTIEAAYEELRGDTR		FALSE	0.0345757	0.00095632	1	1	1	A0A369LUY3	2	1751.89	High	High	0.000651	0.01047	1.7
IDMSEYMEK		FALSE	0.0474605	0.00095632	1	1	1	A0A369LUY3	0	1145.49	High	High	0.000651	0.01531	2.7
IGAEPFQLMANVDDEILR		FALSE	2.87622e-05	0.00095632	1	1	1	A0A369LUY3	0	2031.02	High	High	0.000651	2.424e-06	3.64
LGDSYATSEHLLIALAEEK		FALSE	2.44718e-05	0.00095632	1	1	1	A0A369LUY3	0	2060.05	High	High	0.000651	4.539e-06	4.41
LIGAPPGYVGYDEGGQLTEAVR		FALSE	2.11294e-05	0.00095632	1	1	2	A0A369LUY3	0	2262.14	High	High	0.000651	1.69e-06	4.58
ILNAAGITR		FALSE	0.00866204	0.00095632	1	1	1	A0A369LUY3	0	928.557	High	High	0.000651	0.002014	1.75
ILNAAGITRK		FALSE	0.153544	0.00800895	1	1	1	A0A369LUY3	1	1056.65	High	High	0.003917	0.06466	1.43
LRIEIDSMPEEVDAADR		FALSE	0.00395112	0.00095632	1	1	2	A0A369LUY3	1	1958.95	High	High	0.000651	0.0007985	2.9
LRIEIDSMPEEVDAADRK		FALSE	0.00444231	0.00095632	1	1	3	A0A369LUY3	2	2087.04	High	High	0.000651	0.0009176	3.35
ITDAAIVAAAELSNR		FALSE	0.00169621	0.00095632	1	1	1	A0A369LUY3	0	1514.82	High	High	0.000651	0.0002948	3.97
IVDGDVPSSLKDRDIIALDLPAMLAGAK		FALSE	0.0026598	0.00095632	1	1	1	A0A369LUY3	2	2893.57	High	High	0.000651	0.0005017	3.08
IVDGDVPSSLKDRDIIALDLPAMLAGAK	1xOxidation [M23]	FALSE	0.00397046	0.00095632	1	1	1	A0A369LUY3	2	2909.57	High	High	0.000651	0.001354	3.37
LVDLEEKLHER		FALSE	0.00075292	0.00095632	1	1	1	A0A369LUY3	1	1380.75	High	High	0.000651	0.0001133	3.01
NAIIIMTSNVGSQFIR		FALSE	1.08582e-05	0.00095632	1	1	3	A0A369LUY3	0	1763.95	High	High	0.000651	7.705e-07	4.21
NNPVLIGEPGTGK		FALSE	0.0921358	0.00340214	1	1	1	A0A369LUY3	0	1295.7	High	High	0.001809	0.03435	1.74
QQDGAILKEEVSDDEIAEVVSTWTGIPVQK		FALSE	0.000756613	0.00095632	1	1	1	A0A369LUY3	1	3284.65	High	High	0.000651	0.0001139	3.79
RFQPVLVTEPTVEDTIAILR		FALSE	9.10379e-06	0.00095632	1	1	2	A0A369LUY3	1	2297.29	High	High	0.000651	6.283e-07	5.31
RKPYSVVLLDEIEK		FALSE	0.000414411	0.00095632	1	1	2	A0A369LUY3	1	1688.96	High	High	0.000651	5.603e-05	3.86
RIGAEPFQLMANVDDEILR		FALSE	0.000569635	0.00095632	1	1	1	A0A369LUY3	1	2187.12	High	High	0.000651	8.175e-05	3.78
RLHAAEEALNVK		FALSE	0.000166737	0.00095632	1	1	3	A0A369LUY3	1	1350.75	High	High	0.000651	1.921e-05	3.33
SELEGAQLEEER		FALSE	0.000225858	0.00095632	1	1	1	A0A369LUY3	0	1389.65	High	High	0.000651	2.75e-05	2.99
TAIVEGLAQR		FALSE	0.000398497	0.00095632	1	1	2	A0A369LUY3	0	1057.6	High	High	0.000651	5.368e-05	2.66
TAIVEGLAQR	1xDeamidated [Q9]	FALSE	0.00254533	0.00095632	1	1	1	A0A369LUY3	0	1058.58	High	High	0.000651	0.0004772	2.85
TKNNPVLIGEPGTGK		FALSE	0.0180124	0.00095632	1	1	1	A0A369LUY3	1	1524.84	High	High	0.000651	0.004819	2.3
TIQVLSR		FALSE	0.0442266	0.00095632	1	1	2	A0A369LUY3	0	816.494	High	High	0.000651	0.01407	1.17
VQFEALEQYGQNLTQQAR		FALSE	1.32715e-05	0.00095632	1	1	2	A0A369LUY3	0	2123.05	High	High	0.000651	9.752e-07	4.69
VSASGPMMMSGVPGPALMGLIDSAVK		FALSE	0.00225249	0.00095632	1	1	1	A0A369LUY3	0	2503.24	High	High	0.000651	0.0004112	2.73
VSASGPMMMSGVPGPALMGLIDSAVK	3xOxidation [M7; M8; M9]	FALSE	0.120208	0.00575275	1	1	1	A0A369LUY3	0	2551.23	High	High	0.002922	0.04756	2.24
VVGQDEAVSSVAGAIR		FALSE	3.02052e-05	0.00095632	1	1	1	A0A369LUY3	0	1557.82	High	High	0.000651	2.574e-06	4.21
YEIHHGVR		FALSE	0.0180124	0.00095632	1	1	2	A0A369LUY3	0	1010.52	High	High	0.000651	0.004802	1.85
YIEKDAALER		FALSE	0.00534738	0.00095632	1	1	2	A0A369LUY3	1	1207.63	High	High	0.000651	0.001144	2.44
A0A369M4C9	Molybdopterin-dependent oxidoreductase OS=Gordonibacter pamelaeae OX=471189 GN=C1877_06685 PE=4 SV=1	0	FALSE	162.276	44	29	88	29	743	80.3	5.31	257.32	29	High	1
Sequence	Modifications	Contaminant	Qvality PEP	Qvality q-value	# Protein Groups	# Proteins	# PSMs	Master Protein Accessions	# Missed Cleavages	Theo. MH+ [Da]	Found in Sample: [S1] F1: Sample	Confidence (by Search Engine): Sequest HT	Percolator q-Value (by Search Engine): Sequest HT	Percolator PEP (by Search Engine): Sequest HT	XCorr (by Search Engine): Sequest HT
AADAGIDAPEEKDKDGK		FALSE	0.00118683	0.00095632	1	1	4	A0A369M4C9	2	1729.82	High	High	0.000651	0.0001938	3.89
AAVEGGYGAYTNATYLVIVDENHPNYR		FALSE	0.00142931	0.00095632	1	1	3	A0A369M4C9	0	2957.41	High	High	0.000651	0.0002412	2.98
AAVEGGYGAYTNATYLVIVDENHPNYR	1xDeamidated [N]	FALSE	0.0149178	0.00095632	1	1	2	A0A369M4C9	0	2958.39	High	High	0.000651	0.003835	2.88
AAVEGGYGAYTNATYLVIVDENHPNYRK		FALSE	0.0262132	0.00095632	1	1	1	A0A369M4C9	1	3085.5	High	High	0.000651	0.007533	1.88
AAVSDEEWPK		FALSE	0.015136	0.00095632	1	1	1	A0A369M4C9	0	1131.53	High	High	0.000651	0.003909	2.27
AAVSDEEWPKVQSVLSR		FALSE	0.000344075	0.00095632	1	1	3	A0A369M4C9	1	1900.98	High	High	0.000651	4.502e-05	3.38
AAVSDEEWPKVQSVLSR	1xDeamidated [Q12]	FALSE	0.0245112	0.00095632	1	1	3	A0A369M4C9	1	1901.96	High	High	0.000651	0.006943	2.83
ATKGDPAIAAGVR		FALSE	0.0184523	0.00095632	1	1	1	A0A369M4C9	1	1226.69	High	High	0.000651	0.004937	2.12
ATTPLGDVSEGVAMVR		FALSE	4.29685e-05	0.00095632	1	1	1	A0A369M4C9	0	1602.82	High	High	0.000651	3.907e-06	4.08
ATTPLGDVSEGVAMVR	1xOxidation [M14]	FALSE	0.000249087	0.00095632	1	1	1	A0A369M4C9	0	1618.81	High	High	0.000651	3.082e-05	3.84
AVEQYVVIDAATGQPALHSACSK	1xCarbamidomethyl [C21]	FALSE	2.10262e-05	0.00095632	1	1	3	A0A369M4C9	0	2415.2	High	High	0.000651	1.682e-06	6.08
AWPLRDAADFYLK		FALSE	0.000956944	0.00095632	1	1	1	A0A369M4C9	1	1565.81	High	High	0.000651	0.0001502	3.7
DAADFYLK		FALSE	0.00391272	0.00095632	1	1	2	A0A369M4C9	0	942.457	High	High	0.000651	0.0007904	2.31
DLCSHNYIELNREDAAELGIK	1xCarbamidomethyl [C3]	FALSE	0.000760325	0.00095632	1	1	1	A0A369M4C9	1	2460.18	High	High	0.000651	0.0001148	3.08
DLCSHNYIELNREDAAELGIKDGDLVR	1xCarbamidomethyl [C3]	FALSE	6.45065e-05	0.00095632	1	1	1	A0A369M4C9	2	3115.51	High	High	0.000651	6.284e-06	5.42
EEYPFGASEHKPR		FALSE	0.000767803	0.00095632	1	1	1	A0A369M4C9	0	1546.73	High	High	0.000651	0.0001158	2.68
GAFALAFGYEHQNYGAQDIEVDGK		FALSE	2.08214e-05	0.00095632	1	1	15	A0A369M4C9	0	2600.21	High	High	0.000651	1.661e-06	5.31
GDPAIAAGVR		FALSE	0.00354859	0.00095632	1	1	2	A0A369M4C9	0	926.505	High	High	0.000651	0.0007044	2.52
GTLEFEGEVNGVAVR		FALSE	0.0172464	0.00095632	1	1	1	A0A369M4C9	0	1576.8	High	High	0.000651	0.00457	3.2
GTLEFEGEVNGVAVR	1xDeamidated [N10]	FALSE	0.00040837	0.00095632	1	1	1	A0A369M4C9	0	1577.78	High	High	0.000651	5.531e-05	5.26
GYQDENQAYFYSEK		FALSE	0.000466066	0.00095632	1	1	3	A0A369M4C9	0	1741.73	High	High	0.000651	6.454e-05	3.62
GYQDENQAYFYSEKR		FALSE	0.000604092	0.00095632	1	1	2	A0A369M4C9	1	1897.84	High	High	0.000651	8.767e-05	3.34
LGAIEGKPDVSTK		FALSE	0.0167537	0.00095632	1	1	3	A0A369M4C9	0	1314.73	High	High	0.000651	0.00442	1.6
IIADKTYNADAISFTTQK		FALSE	1.72871e-05	0.00095632	1	1	3	A0A369M4C9	1	2000.03	High	High	0.000651	1.334e-06	3.93
ILTSFMCNTIQATPGAMRDEVVER	1xCarbamidomethyl [C7]	FALSE	0.000414411	0.00095632	1	1	2	A0A369M4C9	1	2739.33	High	High	0.000651	5.631e-05	2.3
ILTSFMCNTIQATPGAMRDEVVER	1xCarbamidomethyl [C7]; 1xOxidation [M17]	FALSE	0.00198358	0.00095632	1	1	2	A0A369M4C9	1	2755.32	High	High	0.000651	0.0003547	3.09
ILTSFMCNTIQATPGAMRDEVVER	1xCarbamidomethyl [C7]; 1xDeamidated [N8]; 1xOxidation [M17]	FALSE	0.0412045	0.00095632	1	1	1	A0A369M4C9	1	2756.31	High	High	0.000651	0.01291	2.57
ILTSFMCNTIQATPGAMRDEVVER	1xCarbamidomethyl [C7]; 2xOxidation [M6; M17]	FALSE	0.116583	0.00575275	1	1	1	A0A369M4C9	1	2771.32	High	High	0.002922	0.04576	2.82
SISMLSNSPVMR		FALSE	0.000822251	0.00095632	1	1	1	A0A369M4C9	0	1321.66	High	High	0.000651	0.0001256	3.69
SISMLSNSPVMR	1xOxidation [M]	FALSE	0.00766966	0.00095632	1	1	2	A0A369M4C9	0	1337.66	High	High	0.000651	0.001745	3.44
SISMLSNSPVMR	2xOxidation [M4; M11]	FALSE	0.00782049	0.00095632	1	1	2	A0A369M4C9	0	1353.65	High	High	0.000651	0.001789	2.77
SRGYQDENQAYFYSEK		FALSE	7.88437e-05	0.00095632	1	1	5	A0A369M4C9	1	1984.87	High	High	0.000651	7.966e-06	3.9
SRGYQDENQAYFYSEK	1xDeamidated [Q9]	FALSE	0.000137087	0.00095632	1	1	1	A0A369M4C9	1	1985.85	High	High	0.000651	1.528e-05	3.35
SRGYQDENQAYFYSEKR		FALSE	0.0127139	0.00095632	1	1	2	A0A369M4C9	2	2140.97	High	High	0.000651	0.003179	3.03
TYNADAISFTTQK		FALSE	0.000531911	0.00095632	1	1	1	A0A369M4C9	0	1459.71	High	High	0.000651	7.529e-05	3.49
TYNADAISFTTQK	1xDeamidated [N3]	FALSE	0.000220397	0.00095632	1	1	2	A0A369M4C9	0	1460.69	High	High	0.000651	2.677e-05	2.42
WQVKEPESMK		FALSE	0.00429307	0.00095632	1	1	1	A0A369M4C9	1	1261.62	High	High	0.000651	0.000881	2.75
WQVKEPESMK	1xOxidation [M9]	FALSE	0.0216324	0.00095632	1	1	2	A0A369M4C9	1	1277.62	High	High	0.000651	0.005987	2.06
WQVKEPESMKLADGR	1xOxidation [M9]	FALSE	0.0438117	0.00095632	1	1	1	A0A369M4C9	2	1789.89	High	High	0.000651	0.01393	2.12
YKLGAIEGKPDVSTK		FALSE	0.011995	0.00095632	1	1	1	A0A369M4C9	1	1605.88	High	High	0.000651	0.00297	1.95
YNPETFTDLSPMEDHFSR	1xOxidation [M12]	FALSE	0.00210346	0.00095632	1	1	2	A0A369M4C9	0	2201.94	High	High	0.000651	0.0003795	3.53
P13645	*CON* Keratin, type I cytoskeletal 10 OS=Homo sapiens GN=KRT10 PE=1 SV=4	0	TRUE	146.495	47	29	56	28	593	59.5	5.21	171.95	29	High	1
Sequence	Modifications	Contaminant	Qvality PEP	Qvality q-value	# Protein Groups	# Proteins	# PSMs	Master Protein Accessions	# Missed Cleavages	Theo. MH+ [Da]	Found in Sample: [S1] F1: Sample	Confidence (by Search Engine): Sequest HT	Percolator q-Value (by Search Engine): Sequest HT	Percolator PEP (by Search Engine): Sequest HT	XCorr (by Search Engine): Sequest HT
ADLEMQIESLTEELAYLK		TRUE	1.77155e-05	0.00095632	1	5	2	P13645	0	2096.05	High	High	0.000651	1.371e-06	5.8
ADLEMQIESLTEELAYLK	1xOxidation [M5]	TRUE	7.89895e-06	0.00095632	1	5	2	P13645	0	2112.04	High	High	0.000651	5.31e-07	4.93
ADLEMQIESLTEELAYLKK		TRUE	0.0090938	0.00095632	1	5	1	P13645	1	2224.14	High	High	0.000651	0.002141	1.8
AETECQNTEYQQLLDIK	1xCarbamidomethyl [C5]	TRUE	0.000209868	0.00095632	1	6	1	P13645	0	2082.96	High	High	0.000651	2.52e-05	4.01
ALEESNYELEGK		TRUE	0.00134124	0.00095632	1	6	1	P13645	0	1381.65	High	High	0.000651	0.0002238	3.94
DAEAWFNEK		TRUE	0.0153573	0.00095632	1	7	1	P13645	0	1109.49	High	High	0.000651	0.003982	2.89
ELTTEIDNNIEQISSYK		TRUE	4.69264e-05	0.00095632	1	7	1	P13645	0	1996.97	High	High	0.000651	4.32e-06	4.62
KDAEAWFNEK		TRUE	0.0521249	0.00095632	1	7	1	P13645	1	1237.58	High	High	0.000651	0.01715	2.46
LAADDFR		TRUE	0.00191682	0.00095632	2	34	2	P13645; 547751	0	807.4	High	High	0.000651	0.0003409	2.61
LENEIQTYR		TRUE	0.00200307	0.00095632	1	7	2	P13645	0	1165.58	High	High	0.000651	0.0003585	1.97
IKEWYEK		TRUE	0.0591155	0.00095632	1	5	1	P13645	1	995.52	High	High	0.000651	0.01994	1.51
LKYENEVALR		TRUE	0.000764055	0.00095632	1	7	2	P13645	1	1234.68	High	High	0.000651	0.0001154	2.82
IRLENEIQTYR		TRUE	0.00216608	0.00095632	1	7	2	P13645	1	1434.77	High	High	0.000651	0.0003942	3.57
NHEEEMKDLR		TRUE	0.104411	0.00463359	1	6	2	P13645	1	1300.6	High	High	0.002384	0.04005	2.13
NQILNLTTDNANILLQIDNAR		TRUE	5.59695e-05	0.00095632	1	7	2	P13645	0	2367.26	High	High	0.000651	5.318e-06	5.42
NVQALEIELQSQLALK		TRUE	1.0289e-05	0.00095632	1	6	5	P13645	0	1797.01	High	High	0.000651	7.257e-07	5.07
NVSTGDVNVEMNAAPGVDLTQLLNNMR		TRUE	1.0289e-05	0.00095632	1	6	4	P13645	0	2872.39	High	High	0.000651	7.231e-07	6.63
NVSTGDVNVEMNAAPGVDLTQLLNNMR	1xOxidation [M11]	TRUE	1.8423e-05	0.00095632	1	6	2	P13645	0	2888.39	High	High	0.000651	1.438e-06	4.48
QSLEASLAETEGR		TRUE	0.000435199	0.00095632	1	7	2	P13645	0	1390.68	High	High	0.000651	5.953e-05	3.63
QSVEADINGLR		TRUE	0.00175529	0.00095632	1	10	2	P13645	0	1201.62	High	High	0.000651	0.0003068	2.98
QSVEADINGLRR	1xDeamidated [N8]	TRUE	0.0304024	0.00095632	1	10	2	P13645	1	1358.7	High	High	0.000651	0.008968	2.22
RVLDELTLTK		TRUE	0.0189942	0.00095632	1	6	1	P13645	1	1187.7	High	High	0.000651	0.005119	2.12
SKELTTEIDNNIEQISSYK		TRUE	0.00134124	0.00095632	1	7	1	P13645	1	2212.1	High	High	0.000651	0.0002245	3.43
SKELTTEIDNNIEQISSYK	1xDeamidated [N10]	TRUE	0.000920206	0.00095632	1	7	1	P13645	1	2213.08	High	High	0.000651	0.0001433	4.02
SQYEQLAEQNR		TRUE	0.000850906	0.00095632	1	6	2	P13645	0	1365.64	High	High	0.000651	0.0001308	3.43
SQYEQLAEQNRK		TRUE	0.0981008	0.00340214	1	6	2	P13645	1	1493.73	High	High	0.001809	0.03709	2.17
TIDDLKNQILNLTTDNANILLQIDNAR		TRUE	6.6227e-06	0.00095632	1	7	1	P13645	1	3052.63	High	High	0.000651	4.313e-07	5.15
VLDELTLTK		TRUE	0.00592407	0.00095632	1	6	1	P13645	0	1031.6	High	High	0.000651	0.001288	2.33
VTMQNLNDR		TRUE	0.00446405	0.00095632	1	15	3	P13645	0	1090.53	High	High	0.000651	0.0009211	2.18
VTMQNLNDRLASYLDKVR		TRUE	0.00726962	0.00095632	1	13	2	P13645	2	2136.12	High	High	0.000651	0.001643	2.72
YCVQLSQIQAQISALEEQLQQIR	1xCarbamidomethyl [C2]	TRUE	0.0109382	0.00095632	1	5	1	P13645	0	2746.42	High	High	0.000651	0.002661	2.77
YENEVALR		TRUE	0.00120438	0.00095632	1	7	1	P13645	0	993.5	High	High	0.000651	0.000197	2.16
A0A369LZH9	Pyruvate, phosphate dikinase OS=Gordonibacter pamelaeae OX=471189 GN=C1877_11950 PE=3 SV=1	0	FALSE	130.515	41	27	50	27	912	98.4	4.68	145.76	27	High	1
Sequence	Modifications	Contaminant	Qvality PEP	Qvality q-value	# Protein Groups	# Proteins	# PSMs	Master Protein Accessions	# Missed Cleavages	Theo. MH+ [Da]	Found in Sample: [S1] F1: Sample	Confidence (by Search Engine): Sequest HT	Percolator q-Value (by Search Engine): Sequest HT	Percolator PEP (by Search Engine): Sequest HT	XCorr (by Search Engine): Sequest HT
ALADLLEAQTGDFYGMFK		FALSE	5.15004e-05	0.00095632	1	1	1	A0A369LZH9	0	1989.96	High	High	0.000651	4.83e-06	4.79
ALADLLEAQTGDFYGMFK	1xOxidation [M16]	FALSE	0.000127382	0.00095632	1	1	1	A0A369LZH9	0	2005.96	High	High	0.000651	1.4e-05	5.93
AMDGLPVIVR		FALSE	0.00047065	0.00095632	1	1	1	A0A369LZH9	0	1070.6	High	High	0.000651	6.528e-05	3.14
ANADNPEDAELSR		FALSE	0.000713459	0.00095632	1	1	2	A0A369LZH9	0	1401.62	High	High	0.000651	0.0001062	3.04
DLEVEIAR		FALSE	0.00586658	0.00095632	1	1	2	A0A369LZH9	0	944.505	High	High	0.000651	0.001271	1.3
DMCDIEFTIEQGK	1xCarbamidomethyl [C3]	FALSE	0.0360863	0.00095632	1	1	1	A0A369LZH9	0	1585.69	High	High	0.000651	0.011	1.66
EAAVAGTDIVIR		FALSE	0.0026083	0.00095632	1	1	2	A0A369LZH9	0	1214.67	High	High	0.000651	0.0004886	2.55
ELEEVFVTLENHFR		FALSE	6.70828e-05	0.00095632	1	1	2	A0A369LZH9	0	1761.88	High	High	0.000651	6.566e-06	3.6
GAASDTDLSADDLKELVAEFK		FALSE	1.08052e-05	0.00095632	1	1	2	A0A369LZH9	1	2195.07	High	High	0.000651	7.676e-07	4.81
GLNASPGAAVGEAVFSAADAVAVTEAGR		FALSE	0.000709976	0.00095632	1	1	2	A0A369LZH9	0	2558.28	High	High	0.000651	0.000106	4.06
GLNASPGAAVGEAVFSAADAVAVTEAGRK		FALSE	0.0132808	0.00095632	1	1	1	A0A369LZH9	1	2686.38	High	High	0.000651	0.003353	2.73
GMGAPCVCGVEALK	2xCarbamidomethyl [C6; C8]	FALSE	0.137469	0.00800895	1	1	1	A0A369LZH9	0	1448.67	High	High	0.003917	0.05634	1.92
GNTSATGVAFTR		FALSE	0.0158861	0.00095632	1	1	1	A0A369LZH9	0	1181.59	High	High	0.000651	0.004129	2.58
KEGLDPEPEIMIPLVSVLPELETLR		FALSE	0.0857225	0.00340214	1	1	1	A0A369LZH9	1	2817.53	High	High	0.001809	0.03133	2.38
KEGLDPEPEIMIPLVSVLPELETLR	1xOxidation [M11]	FALSE	3.11055e-05	0.00095632	1	1	1	A0A369LZH9	1	2833.53	High	High	0.000651	2.667e-06	3.75
KIGDAADPLLVSVR		FALSE	0.00466452	0.00095632	1	1	2	A0A369LZH9	1	1453.84	High	High	0.000651	0.0009716	2.65
IADDLGTAVNVQSMVFGNK		FALSE	0.000162705	0.00095632	1	1	2	A0A369LZH9	0	1978.99	High	High	0.000651	1.872e-05	4.42
IADDLGTAVNVQSMVFGNK	1xOxidation [M14]	FALSE	1.51468e-05	0.00095632	1	1	2	A0A369LZH9	0	1994.99	High	High	0.000651	1.146e-06	4.62
LAILYPELPAMQTR		FALSE	0.00393187	0.00095632	1	1	1	A0A369LZH9	0	1615.89	High	High	0.000651	0.0007953	2.95
LAILYPELPAMQTR	1xOxidation [M11]	FALSE	0.0382	0.00095632	1	1	1	A0A369LZH9	0	1631.88	High	High	0.000651	0.01178	3.15
LEASGTPAAELADKR		FALSE	0.00556017	0.00095632	1	1	3	A0A369LZH9	1	1528.8	High	High	0.000651	0.001196	3.04
IGDAADPLLVSVR		FALSE	0.00129609	0.00095632	1	1	1	A0A369LZH9	0	1325.74	High	High	0.000651	0.0002145	3.26
LWMLQTR		FALSE	0.00427217	0.00095632	1	1	1	A0A369LZH9	0	947.513	High	High	0.000651	0.0008781	2.38
LWMLQTR	1xOxidation [M3]	FALSE	0.00730511	0.00095632	1	1	2	A0A369LZH9	0	963.508	High	High	0.000651	0.001648	1.99
NFGAEGIGLCR	1xCarbamidomethyl [C10]	FALSE	0.00047296	0.00095632	1	1	1	A0A369LZH9	0	1193.57	High	High	0.000651	6.576e-05	3.95
NPANGEKEFYGDYLVNAQGEDVVAGIR	1xDeamidated [N4]	FALSE	0.000749244	0.00095632	1	1	1	A0A369LZH9	1	2926.39	High	High	0.000651	0.0001126	4.07
QIIQSFILNDEPAIREK		FALSE	0.0470166	0.00095632	1	1	1	A0A369LZH9	1	2014.1	High	High	0.000651	0.01511	3.17
QLLSLVDAMAEANPMLGLR		FALSE	0.000190296	0.00095632	1	1	2	A0A369LZH9	0	2042.08	High	High	0.000651	2.25e-05	4.7
QLLSLVDAMAEANPMLGLR	1xOxidation [M15]	FALSE	5.9647e-05	0.00095632	1	1	1	A0A369LZH9	0	2058.07	High	High	0.000651	5.739e-06	3.66
RQLLSLVDAMAEANPMLGLR		FALSE	0.000245456	0.00095632	1	1	1	A0A369LZH9	1	2198.18	High	High	0.000651	3.036e-05	3.85
RTAAAALHIAIEMEK	1xOxidation [M13]	FALSE	0.0230278	0.00095632	1	1	1	A0A369LZH9	1	1640.88	High	High	0.000651	0.006445	2.04
TEHMFLGDRK		FALSE	0.0391154	0.00095632	1	1	5	A0A369LZH9	1	1233.6	High	High	0.000651	0.0121	1.85
VDPEQLDQLLHPQFDK		FALSE	0.000280137	0.00095632	1	1	1	A0A369LZH9	0	1921.97	High	High	0.000651	3.538e-05	3.49
A0A369M3C8	Adenosylhomocysteinase OS=Gordonibacter pamelaeae OX=471189 GN=ahcY PE=3 SV=1	0	FALSE	126.09	63	18	48	18	421	45.6	4.75	166.52	18	High	1
Sequence	Modifications	Contaminant	Qvality PEP	Qvality q-value	# Protein Groups	# Proteins	# PSMs	Master Protein Accessions	# Missed Cleavages	Theo. MH+ [Da]	Found in Sample: [S1] F1: Sample	Confidence (by Search Engine): Sequest HT	Percolator q-Value (by Search Engine): Sequest HT	Percolator PEP (by Search Engine): Sequest HT	XCorr (by Search Engine): Sequest HT
ALEAHMEGYEVMPAAEAAR	1xOxidation [M]	FALSE	0.000132469	0.00095632	1	1	2	A0A369M3C8	0	2061.94	High	High	0.000651	1.467e-05	3.59
ALEAHMEGYEVMPAAEAAR	2xOxidation [M6; M12]	FALSE	0.00225249	0.00095632	1	1	3	A0A369M3C8	0	2077.93	High	High	0.000651	0.0004119	3.63
ALTASGAQVALCASNPLSTQDDTAAALVR	1xCarbamidomethyl [C12]	FALSE	4.19296e-05	0.00095632	1	1	1	A0A369M3C8	0	2872.45	High	High	0.000651	3.786e-06	5.12
DFGISVFAIAGEDADTYNR		FALSE	6.83266e-07	0.00095632	1	1	3	A0A369M3C8	0	2060.96	High	High	0.000651	2.983e-08	5.44
ERPLEGVR		FALSE	0.0959316	0.00340214	1	1	1	A0A369M3C8	0	955.532	High	High	0.001809	0.03611	1.79
FADVWVTVTGNCK	1xCarbamidomethyl [C12]	FALSE	0.000112159	0.00095632	1	1	2	A0A369M3C8	0	1496.72	High	High	0.000651	1.208e-05	3.91
FTDKLAGVVGGTEETTTGVVR		FALSE	9.39242e-07	0.00095632	1	1	4	A0A369M3C8	1	2137.11	High	High	0.000651	4.339e-08	4.92
HCFDNHYGTGQSTLDGIIR	1xCarbamidomethyl [C2]	FALSE	0.000416444	0.00095632	1	1	4	A0A369M3C8	0	2191	High	High	0.000651	5.645e-05	3.37
HIEAVIATDPQIIMDDGADLDTALHTR		FALSE	3.53926e-06	0.00095632	1	1	3	A0A369M3C8	0	2931.45	High	High	0.000651	2.063e-07	4.31
HIEAVIATDPQIIMDDGADLDTALHTR	1xOxidation [M14]	FALSE	5.69024e-06	0.00095632	1	1	1	A0A369M3C8	0	2947.45	High	High	0.000651	3.607e-07	5.8
KEELKPLVEEYTLADGR		FALSE	3.49833e-05	0.00095632	1	1	4	A0A369M3C8	1	1990.05	High	High	0.000651	3.058e-06	3.64
LAGVVGGTEETTTGVVR		FALSE	0.000553151	0.00095632	1	1	3	A0A369M3C8	0	1645.88	High	High	0.000651	7.89e-05	3.6
IGACMHVTTETANLMR	1xCarbamidomethyl [C4]	FALSE	0.00148636	0.00095632	1	1	2	A0A369M3C8	0	1804.85	High	High	0.000651	0.0002521	3.07
IGACMHVTTETANLMR	1xCarbamidomethyl [C4]; 1xOxidation [M]	FALSE	0.000631296	0.00095632	1	1	3	A0A369M3C8	0	1820.85	High	High	0.000651	9.207e-05	3.27
IGACMHVTTETANLMR	1xCarbamidomethyl [C4]; 2xOxidation [M5; M15]	FALSE	0.00857816	0.00095632	1	1	2	A0A369M3C8	0	1836.84	High	High	0.000651	0.001999	1.9
ILWADRDMPVLASIR		FALSE	0.00048231	0.00095632	1	1	2	A0A369M3C8	1	1755.96	High	High	0.000651	6.725e-05	4.19
ILWADRDMPVLASIR	1xOxidation [M8]	FALSE	0.000269379	0.00095632	1	1	1	A0A369M3C8	1	1771.95	High	High	0.000651	3.376e-05	2.31
TIVISGYGYCGSGLALR	1xCarbamidomethyl [C10]	FALSE	6.72067e-06	0.00095632	1	1	1	A0A369M3C8	0	1786.92	High	High	0.000651	4.391e-07	4.3
TVIVLAQGR		FALSE	0.00145756	0.00095632	1	1	1	A0A369M3C8	0	956.589	High	High	0.000651	0.0002469	2.85
VIVCEVDPLK	1xCarbamidomethyl [C4]	FALSE	0.00592407	0.00095632	1	1	1	A0A369M3C8	0	1171.64	High	High	0.000651	0.001292	2.76
VIVCEVDPLKALEAHMEGYEVMPAAEAAR	1xCarbamidomethyl [C4]	FALSE	0.000123695	0.00095632	1	1	1	A0A369M3C8	1	3198.56	High	High	0.000651	1.354e-05	4.19
VVDAPAFENMK		FALSE	0.0069578	0.00095632	1	1	1	A0A369M3C8	0	1220.6	High	High	0.000651	0.001562	2.32
VYDVPATIDDGVAR		FALSE	0.00192622	0.00095632	1	1	2	A0A369M3C8	0	1490.75	High	High	0.000651	0.0003433	3.02
P04264	*CON* Keratin, type II cytoskeletal 1 OS=Homo sapiens GN=KRT1 PE=1 SV=6	0	TRUE	124.36	33	31	60	28	644	66	8.12	159.95	31	High	1
Sequence	Modifications	Contaminant	Qvality PEP	Qvality q-value	# Protein Groups	# Proteins	# PSMs	Master Protein Accessions	# Missed Cleavages	Theo. MH+ [Da]	Found in Sample: [S1] F1: Sample	Confidence (by Search Engine): Sequest HT	Percolator q-Value (by Search Engine): Sequest HT	Percolator PEP (by Search Engine): Sequest HT	XCorr (by Search Engine): Sequest HT
AEAESLYQSK		TRUE	0.00437773	0.00095632	1	4	4	P04264	0	1125.54	High	High	0.000651	0.0009024	1.55
AEAESLYQSKYEELQITAGR		TRUE	0.00027203	0.00095632	1	4	2	P04264	1	2286.12	High	High	0.000651	3.417e-05	4.61
AQYEDIAQK		TRUE	0.00564212	0.00095632	1	2	5	P04264	0	1065.52	High	High	0.000651	0.001218	1.67
DYQELMNTK		TRUE	0.00506798	0.00095632	1	3	1	P04264	0	1141.52	High	High	0.000651	0.001072	2.75
FLEQQNQVLQTK		TRUE	0.000433074	0.00095632	2	6	1	P35908; P04264	0	1475.79	High	High	0.000651	5.911e-05	4.11
FLEQQNQVLQTKWELLQQVDTSTR		TRUE	1.25758e-05	0.00095632	1	3	1	P04264	1	2932.52	High	High	0.000651	9.182e-07	5.07
IEISELNR		TRUE	0.00161524	0.00095632	2	7	1	P35908; P04264	0	973.531	High	High	0.000651	0.0002787	2.21
LLRDYQELMNTK		TRUE	0.00592407	0.00095632	1	3	3	P04264	1	1523.79	High	High	0.000651	0.001291	3.21
LNDLEDALQQAK		TRUE	6.17263e-05	0.00095632	1	3	1	P04264	0	1357.7	High	High	0.000651	5.977e-06	4.21
LNDLEDALQQAKEDLAR		TRUE	0.00326579	0.00095632	1	2	2	P04264	1	1941.99	High	High	0.000651	0.0006666	2.99
NKLNDLEDALQQAK		TRUE	0.000613027	0.00095632	1	3	2	P04264	1	1599.83	High	High	0.000651	8.903e-05	3.17
NKLNDLEDALQQAKEDLAR		TRUE	5.48842e-05	0.00095632	1	2	1	P04264	2	2184.13	High	High	0.000651	5.2e-06	4.29
NKYEDEINKR		TRUE	0.083047	0.00340214	3	21	2	105815; P04264; P13647	2	1308.65	High	High	0.001809	0.03023	2.92
NMQDMVEDYR		TRUE	0.00169621	0.00095632	1	4	1	P04264	0	1300.53	High	High	0.000651	0.0002943	3.71
NMQDMVEDYRNK	1xOxidation [M5]	TRUE	0.110105	0.00575275	1	4	1	P04264	1	1558.66	High	High	0.002922	0.04261	1.82
QISNLQQSISDAEQR		TRUE	0.000131822	0.00095632	1	4	1	P04264	0	1716.85	High	High	0.000651	1.459e-05	3.89
RTNAENEFVTIK		TRUE	0.0226982	0.00095632	1	4	1	P04264	1	1421.74	High	High	0.000651	0.006332	3.05
RTNAENEFVTIKK		TRUE	0.0800831	0.00340214	1	4	1	P04264	2	1549.83	High	High	0.001809	0.02886	2.01
SKAEAESLYQSK		TRUE	0.00140849	0.00095632	1	4	3	P04264	1	1340.67	High	High	0.000651	0.000237	3.89
SLDLDSIIAEVK		TRUE	0.000135088	0.00095632	1	2	5	P04264	0	1302.72	High	High	0.000651	1.5e-05	4.19
SLNNQFASFIDK		TRUE	0.00153063	0.00095632	1	3	1	P04264	0	1383.69	High	High	0.000651	0.0002619	3.8
SLNNQFASFIDKVR		TRUE	0.0128377	0.00095632	1	3	2	P04264	1	1638.86	High	High	0.000651	0.003208	3.73
SLNNQFASFIDKVR	1xDeamidated [N/Q]	TRUE	0.00198358	0.00095632	1	3	2	P04264	1	1639.84	High	High	0.000651	0.0003558	2.44
SISISVAR		TRUE	0.0900863	0.00340214	1	2	1	P04264	0	832.489	High	High	0.001809	0.03338	1.83
SLVNLGGSK		TRUE	0.0596671	0.00095632	1	2	1	P04264	0	874.499	High	High	0.000651	0.0202	0.99
THNLEPYFESFINNLR		TRUE	0.000190296	0.00095632	1	3	3	P04264	0	1993.98	High	High	0.000651	2.245e-05	5.2
THNLEPYFESFINNLRR		TRUE	0.0304024	0.00095632	1	3	2	P04264	1	2150.08	High	High	0.000651	0.008987	1.99
THNLEPYFESFINNLRR	1xDeamidated [N]	TRUE	0.0412045	0.00095632	1	3	2	P04264	1	2151.06	High	High	0.000651	0.01289	3.1
TLLEGEESR		TRUE	0.0553869	0.00095632	1	4	1	P04264	0	1033.52	High	High	0.000651	0.01843	2.02
TNAENEFVTIK		TRUE	0.00480313	0.00095632	1	4	1	P04264	0	1265.64	High	High	0.000651	0.001008	2.84
TNAENEFVTIKK		TRUE	0.0146318	0.00095632	1	4	2	P04264	1	1393.73	High	High	0.000651	0.003765	3.09
WELLQQVDTSTR		TRUE	0.000107325	0.00095632	1	4	2	P04264	0	1475.75	High	High	0.000651	1.148e-05	3.93
YEELQITAGR		TRUE	0.000292754	0.00095632	1	5	1	P04264	0	1179.6	High	High	0.000651	3.734e-05	3.09
A0A369M622	Serine/threonine protein kinase OS=Gordonibacter pamelaeae OX=471189 GN=C1877_01775 PE=3 SV=1	0	FALSE	123.807	60	19	47	19	382	44.2	4.98	136.06	19	High	1
Sequence	Modifications	Contaminant	Qvality PEP	Qvality q-value	# Protein Groups	# Proteins	# PSMs	Master Protein Accessions	# Missed Cleavages	Theo. MH+ [Da]	Found in Sample: [S1] F1: Sample	Confidence (by Search Engine): Sequest HT	Percolator q-Value (by Search Engine): Sequest HT	Percolator PEP (by Search Engine): Sequest HT	XCorr (by Search Engine): Sequest HT
DAYPFGGGLHCSTADVYR	1xCarbamidomethyl [C11]	FALSE	4.33912e-05	0.00095632	1	1	2	A0A369M622	0	1985.88	High	High	0.000651	3.947e-06	3.6
DLFIQHGLTTNR		FALSE	0.000504031	0.00095632	1	1	4	A0A369M622	0	1414.74	High	High	0.000651	7.065e-05	3.42
DILLTVGNEIMASANSFR		FALSE	1.86955e-05	0.00095632	1	1	2	A0A369M622	0	1951	High	High	0.000651	1.466e-06	5.48
DILLTVGNEIMASANSFR	1xOxidation [M11]	FALSE	2.33027e-05	0.00095632	1	1	2	A0A369M622	0	1966.99	High	High	0.000651	0.001504	4.04
GMWGLRPLATVER		FALSE	0.0110988	0.00095632	1	1	3	A0A369M622	0	1485.8	High	High	0.000651	0.002703	2.77
GMWGLRPLATVER	1xOxidation [M2]	FALSE	0.0909011	0.00340214	1	1	1	A0A369M622	0	1501.79	High	High	0.001809	0.03365	2.05
GNECLENLVK	1xCarbamidomethyl [C4]	FALSE	0.00797427	0.00095632	1	1	1	A0A369M622	0	1175.57	High	High	0.000651	0.001833	2.24
GVVVDRPTPLQWNQAIGTPDFR		FALSE	3.25066e-05	0.00095632	1	1	2	A0A369M622	0	2466.29	High	High	0.000651	2.806e-06	3.95
HNYYDEKITLEER		FALSE	8.86725e-05	0.00095632	1	1	2	A0A369M622	1	1709.81	High	High	0.000651	9.133e-06	2.48
LGMNVIPCDLR	1xCarbamidomethyl [C8]	FALSE	0.0483604	0.00095632	1	1	1	A0A369M622	0	1287.65	High	High	0.000651	0.01562	2.35
LGMNVIPCDLR	1xCarbamidomethyl [C8]; 1xOxidation [M3]	FALSE	0.00685684	0.00095632	1	1	1	A0A369M622	0	1303.65	High	High	0.000651	0.001535	3.13
LTDASYKHNYYDEK		FALSE	0.000274706	0.00095632	1	1	1	A0A369M622	1	1746.8	High	High	0.000651	3.458e-05	2.86
LTDASYKHNYYDEKITLEER		FALSE	0.00378122	0.00095632	1	1	1	A0A369M622	2	2488.2	High	High	0.000651	0.0007602	2.86
IVNSWNDWDPLK		FALSE	0.000388863	0.00095632	1	1	2	A0A369M622	0	1486.73	High	High	0.000651	5.22e-05	4.21
IVNSWNDWDPLKR		FALSE	0.000814243	0.00095632	1	1	2	A0A369M622	1	1642.83	High	High	0.000651	0.0001242	3.92
MGKDLFIQHGLTTNR		FALSE	0.00116383	0.00095632	1	1	2	A0A369M622	1	1730.9	High	High	0.000651	0.0001897	3.8
MGKDLFIQHGLTTNR	1xOxidation [M1]	FALSE	0.00982946	0.00095632	1	1	2	A0A369M622	1	1746.9	High	High	0.000651	0.002347	2.83
QYFDEDPDFLWTQAPRPR		FALSE	0.063961	0.00095632	1	1	2	A0A369M622	0	2281.07	High	High	0.000651	0.02202	1.94
TAMDWFQR		FALSE	0.00333024	0.00095632	1	1	1	A0A369M622	0	1054.48	High	High	0.000651	0.0006553	2.38
TANKDFVTTEVEPMWDAADVMR		FALSE	0.000243065	0.00095632	1	1	1	A0A369M622	1	2526.16	High	High	0.000651	2.999e-05	3.88
TANKDFVTTEVEPMWDAADVMR	1xOxidation [M21]	FALSE	0.000139115	0.00095632	1	1	1	A0A369M622	1	2542.16	High	High	0.000651	1.553e-05	3.83
TANKDFVTTEVEPMWDAADVMR	2xOxidation [M14; M21]	FALSE	0.00143632	0.00095632	1	1	1	A0A369M622	1	2558.15	High	High	0.000651	0.000243	3.56
TVIVEASEVHQQEQMDK		FALSE	7.92306e-05	0.00095632	1	1	3	A0A369M622	0	1970.95	High	High	0.000651	8.012e-06	3.07
TVIVEASEVHQQEQMDK	1xOxidation [M15]	FALSE	4.6555e-06	0.00095632	1	1	4	A0A369M622	0	1986.94	High	High	0.000651	2.843e-07	5.38
VKDPTLVRPEMWND		FALSE	0.0109915	0.00095632	1	1	1	A0A369M622	1	1699.85	High	High	0.000651	0.002681	3.24
YFEYLAYWPLMK	1xOxidation [M11]	FALSE	0.00177255	0.00095632	1	1	2	A0A369M622	0	1639.79	High	High	0.000651	0.000311	3.18
A0A369M407	(GpHcdhB) Oxidoreductase OS=Gordonibacter pamelaeae OX=471189 GN=C1877_07560 PE=4 SV=1	0	FALSE	98.303	70	8	128	8	119	13.4	4.5	443.03	8	High	1
Sequence	Modifications	Contaminant	Qvality PEP	Qvality q-value	# Protein Groups	# Proteins	# PSMs	Master Protein Accessions	# Missed Cleavages	Theo. MH+ [Da]	Found in Sample: [S1] F1: Sample	Confidence (by Search Engine): Sequest HT	Percolator q-Value (by Search Engine): Sequest HT	Percolator PEP (by Search Engine): Sequest HT	XCorr (by Search Engine): Sequest HT
AGQRPLAVQVEESASMYYGTLEEMQAK		FALSE	9.65459e-06	0.00095632	1	1	24	A0A369M407	0	2986.43	High	High	0.000651	6.735e-07	5.76
AGQRPLAVQVEESASMYYGTLEEMQAK	1xDeamidated [Q9]	FALSE	0.000435199	0.00095632	1	1	1	A0A369M407	0	2987.41	High	High	0.000651	6.026e-05	4.02
AGQRPLAVQVEESASMYYGTLEEMQAK	1xOxidation [M]	FALSE	1.99607e-06	0.00095632	1	1	33	A0A369M407	0	3002.42	High	High	0.000651	1.049e-07	5.38
AGQRPLAVQVEESASMYYGTLEEMQAK	1xDeamidated [Q]; 1xOxidation [M24]	FALSE	0.000164306	0.00095632	1	1	9	A0A369M407	0	3003.41	High	High	0.000651	1.885e-05	4.87
AGQRPLAVQVEESASMYYGTLEEMQAK	2xOxidation [M16; M24]	FALSE	1.0965e-05	0.00095632	1	1	5	A0A369M407	0	3018.42	High	High	0.000651	7.804e-07	5.16
AGQRPLAVQVEESASMYYGTLEEMQAK	1xDeamidated [Q]; 2xOxidation [M16; M24]	FALSE	0.000251538	0.00095632	1	1	5	A0A369M407	0	3019.4	High	High	0.000651	3.117e-05	5.51
EELGLPLDQFGIK		FALSE	0.00047528	0.00095632	1	1	2	A0A369M407	0	1458.78	High	High	0.000651	6.592e-05	3.16
EELGLPLDQFGIK	1xDeamidated [Q9]	FALSE	0.000604092	0.00095632	1	1	1	A0A369M407	0	1459.77	High	High	0.000651	8.749e-05	2.6
EELGLPLDQFGIKEVEVGPFR		FALSE	0.000182988	0.00095632	1	1	3	A0A369M407	1	2372.25	High	High	0.000651	2.15e-05	3.93
EELGLPLDQFGIKEVEVGPFRK		FALSE	0.119163	0.00575275	1	1	1	A0A369M407	2	2500.34	High	High	0.002922	0.04716	2.2
EVEVGPFR		FALSE	0.00821058	0.00095632	1	1	3	A0A369M407	0	932.484	High	High	0.000651	0.001897	1.09
EVEVGPFRK		FALSE	0.108656	0.00463359	1	1	3	A0A369M407	1	1060.58	High	High	0.002384	0.04211	1.71
MAEFDRPMVLFQL		FALSE	0.000379462	0.00095632	1	1	7	A0A369M407	0	1596.79	High	High	0.000651	5.065e-05	3.34
MAEFDRPMVLFQL	1xDeamidated [Q12]	FALSE	0.00184328	0.00095632	1	1	1	A0A369M407	0	1597.78	High	High	0.000651	0.0003254	3.27
MAEFDRPMVLFQL	1xOxidation [M]	FALSE	0.000709976	0.00095632	1	1	6	A0A369M407	0	1612.79	High	High	0.000651	0.000106	3.09
MAEFDRPMVLFQL	1xDeamidated [Q12]; 1xOxidation [M]	FALSE	0.00435641	0.00095632	1	1	2	A0A369M407	0	1613.77	High	High	0.000651	0.0008975	2.76
MAEFDRPMVLFQL	2xOxidation [M1; M8]	FALSE	0.000679383	0.00095632	1	1	8	A0A369M407	0	1628.78	High	High	0.000651	0.0001005	2.78
MAEFDRPMVLFQL	1xDeamidated [Q12]; 2xOxidation [M1; M8]	FALSE	0.000676067	0.00095632	1	1	1	A0A369M407	0	1629.77	High	High	0.000651	9.997e-05	3.05
YALLVDYTYFSGNHAAEIACK	1xCarbamidomethyl [C20]	FALSE	3.34755e-05	0.00095632	1	1	13	A0A369M407	0	2406.14	High	High	0.000651	2.913e-06	2.23
A0A369M8R0	DNA gyrase subunit A OS=Gordonibacter pamelaeae OX=471189 GN=gyrA PE=3 SV=1	0	FALSE	98.043	30	26	53	26	925	101.8	5.48	120.2	26	High	1
Sequence	Modifications	Contaminant	Qvality PEP	Qvality q-value	# Protein Groups	# Proteins	# PSMs	Master Protein Accessions	# Missed Cleavages	Theo. MH+ [Da]	Found in Sample: [S1] F1: Sample	Confidence (by Search Engine): Sequest HT	Percolator q-Value (by Search Engine): Sequest HT	Percolator PEP (by Search Engine): Sequest HT	XCorr (by Search Engine): Sequest HT
AIKWDEGEVR		FALSE	0.111081	0.00575275	1	1	2	A0A369M8R0	1	1202.62	High	High	0.002922	0.04325	2.07
DFPADEFLMFATSHGMVK		FALSE	0.00145044	0.00095632	1	1	1	A0A369M8R0	0	2042.94	High	High	0.000651	0.0002457	3.71
DFPADEFLMFATSHGMVK	1xOxidation [M9]	FALSE	0.0177534	0.00095632	1	1	1	A0A369M8R0	0	2058.93	High	High	0.000651	0.004733	1.64
DFPADEFLMFATSHGMVK	2xOxidation [M9; M16]	FALSE	0.0260879	0.00095632	1	1	1	A0A369M8R0	0	2074.92	High	High	0.000651	0.00749	1.62
DGLIAINLKDNDELISVK		FALSE	0.0126524	0.00095632	1	1	1	A0A369M8R0	1	1970.08	High	High	0.000651	0.003161	2.36
DGLIAINLKDNDELISVKR		FALSE	0.00221969	0.00095632	1	1	2	A0A369M8R0	2	2126.18	High	High	0.000651	0.0004045	2.74
EIIKDELQEIK		FALSE	0.00532136	0.00095632	1	1	1	A0A369M8R0	1	1357.76	High	High	0.000651	0.001135	2.6
EIIKDELQEIKK		FALSE	0.00312529	0.00095632	1	1	2	A0A369M8R0	2	1485.85	High	High	0.000651	0.0006074	3.02
EIPYMVNR		FALSE	0.103029	0.00463359	1	1	1	A0A369M8R0	0	1021.51	High	High	0.002384	0.03931	1.49
GETISAVIATK		FALSE	0.00220887	0.00095632	1	1	1	A0A369M8R0	0	1089.62	High	High	0.000651	0.0004022	2.79
GGQGVFTITMTEK	1xOxidation [M10]	FALSE	0.000516518	0.00095632	1	1	3	A0A369M8R0	0	1384.68	High	High	0.000651	7.285e-05	2.75
GGQGVFTITMTEKK		FALSE	0.118643	0.00575275	1	1	1	A0A369M8R0	1	1496.78	High	High	0.002922	0.04695	2.22
GGQGVFTITMTEKK	1xOxidation [M10]	FALSE	0.100314	0.00340214	1	1	1	A0A369M8R0	1	1512.77	High	High	0.001809	0.03813	2.68
GKIEDELAALR		FALSE	0.00315598	0.00095632	1	1	1	A0A369M8R0	1	1214.67	High	High	0.000651	0.000612	2.79
GKIEDELAALREK		FALSE	0.00107094	0.00095632	1	1	1	A0A369M8R0	2	1471.81	High	High	0.000651	0.0001722	3.39
GMNVPPIAR		FALSE	0.121792	0.00575275	1	1	2	A0A369M8R0	0	954.519	High	High	0.002922	0.04828	1.42
GMNVPPIAR	1xOxidation [M2]	FALSE	0.0436057	0.00095632	1	1	1	A0A369M8R0	0	970.514	High	High	0.000651	0.01381	2.07
GTAIVNLLPLAK		FALSE	0.00128347	0.00095632	1	1	1	A0A369M8R0	0	1209.76	High	High	0.000651	0.0002121	3.62
KGIIDAYETGR		FALSE	0.00035433	0.00095632	1	1	3	A0A369M8R0	1	1222.64	High	High	0.000651	4.665e-05	2.97
KLPEISNIHDGADR		FALSE	0.142864	0.00800895	1	1	1	A0A369M8R0	1	1564.81	High	High	0.003917	0.0592	2.04
LKVYELPEASR		FALSE	0.0203201	0.00095632	1	1	3	A0A369M8R0	1	1304.72	High	High	0.000651	0.005546	2.69
ILYAMNESGYTPSRPHMK		FALSE	0.00186139	0.00095632	1	1	3	A0A369M8R0	0	2095.01	High	High	0.000651	0.0003292	3.98
ILYAMNESGYTPSRPHMK	1xOxidation [M17]	FALSE	0.00646738	0.00095632	1	1	1	A0A369M8R0	0	2111	High	High	0.000651	0.001434	2.7
ILYAMNESGYTPSRPHMK	2xOxidation [M5; M17]	FALSE	0.00968716	0.00095632	1	1	2	A0A369M8R0	0	2127	High	High	0.000651	0.002307	2.69
QNAIPQVVLNK		FALSE	0.115565	0.00575275	1	1	1	A0A369M8R0	0	1223.71	High	High	0.002922	0.04535	2.09
RLPVATYR		FALSE	0.00968716	0.00095632	1	1	1	A0A369M8R0	1	975.573	High	High	0.000651	0.002303	2.11
RTPVSDYPDHHR		FALSE	0.0240451	0.00095632	1	1	2	A0A369M8R0	1	1479.71	High	High	0.000651	0.00679	2.52
TELFVITEK		FALSE	0.00276587	0.00095632	1	1	1	A0A369M8R0	0	1079.6	High	High	0.000651	0.0005238	2.77
VLGMEIAKPR		FALSE	0.00118683	0.00095632	1	1	1	A0A369M8R0	0	1113.64	High	High	0.000651	0.0001939	1.72
VLGMEIAKPR	1xOxidation [M4]	FALSE	0.0299701	0.00095632	1	1	1	A0A369M8R0	0	1129.64	High	High	0.000651	0.008808	1.82
VPLIDGHGNFGSIDGDGAAAMR		FALSE	0.000216124	0.00095632	1	1	2	A0A369M8R0	0	2170.03	High	High	0.000651	2.614e-05	4.64
VPLIDGHGNFGSIDGDGAAAMR	1xOxidation [M21]	FALSE	0.00389366	0.00095632	1	1	2	A0A369M8R0	0	2186.03	High	High	0.000651	0.0007879	4.51
VTAVAISSR		FALSE	0.0174138	0.00095632	1	1	1	A0A369M8R0	0	903.526	High	High	0.000651	0.004616	1.21
YHPHGDSAVYDTMVR		FALSE	0.0220527	0.00095632	1	1	1	A0A369M8R0	0	1747.79	High	High	0.000651	0.006126	2.8
YHPHGDSAVYDTMVR	1xOxidation [M13]	FALSE	0.0574894	0.00095632	1	1	3	A0A369M8R0	0	1763.78	High	High	0.000651	0.01925	1.57
A0A369M0N6	DNA-directed RNA polymerase subunit beta OS=Gordonibacter pamelaeae OX=471189 GN=rpoB PE=3 SV=1	0	FALSE	73.748	25	20	29	20	1179	131	4.94	76.38	20	High	1
Sequence	Modifications	Contaminant	Qvality PEP	Qvality q-value	# Protein Groups	# Proteins	# PSMs	Master Protein Accessions	# Missed Cleavages	Theo. MH+ [Da]	Found in Sample: [S1] F1: Sample	Confidence (by Search Engine): Sequest HT	Percolator q-Value (by Search Engine): Sequest HT	Percolator PEP (by Search Engine): Sequest HT	XCorr (by Search Engine): Sequest HT
ALGLAETREEIIELLGSDEMVLR		FALSE	0.0251063	0.00095632	1	1	1	A0A369M0N6	1	2557.35	High	High	0.000651	0.007154	3.56
ALGLAETREEIIELLGSDEMVLR	1xOxidation [M20]	FALSE	0.000834412	0.00095632	1	1	1	A0A369M0N6	1	2573.35	High	High	0.000651	0.0001279	3.29
DVSYQAPLFVEIR		FALSE	0.0037628	0.00095632	1	1	1	A0A369M0N6	0	1536.81	High	High	0.000651	0.0007529	3.07
EIPNISDDMISDLDADGIIR		FALSE	0.000167555	0.00095632	1	1	1	A0A369M0N6	0	2202.06	High	High	0.000651	1.934e-05	4.06
FRPGEPPTIDSAR		FALSE	0.0029044	0.00095632	1	1	1	A0A369M0N6	0	1442.74	High	High	0.000651	0.0005549	3.11
GAWLEFETDKR		FALSE	0.00177255	0.00095632	1	1	1	A0A369M0N6	1	1351.66	High	High	0.000651	0.0003107	2.76
LGFDPDYEASTLTDDDIVR		FALSE	3.24075e-06	0.00095632	1	1	2	A0A369M0N6	0	2141.99	High	High	0.000651	1.863e-07	5.45
INPYGFIETPYR		FALSE	0.00155326	0.00095632	1	1	1	A0A369M0N6	0	1469.74	High	High	0.000651	0.0002661	2.16
IPDVMDVPNLIAIQTDSFEFFK	1xOxidation [M5]	FALSE	0.00752172	0.00095632	1	1	1	A0A369M0N6	0	2555.27	High	High	0.000651	0.001711	2.87
LSALGPGGLSR		FALSE	0.000157225	0.00095632	1	1	2	A0A369M0N6	0	1027.59	High	High	0.000651	1.799e-05	2.7
MSMQEPDEITPQSLVNIRPIVAAIK		FALSE	0.1642	0.00913685	1	1	1	A0A369M0N6	0	2780.47	High	High	0.00443	0.07032	1.63
QAVPLLRPNAPLVGTGIEHR		FALSE	0.0666747	0.00224902	1	1	1	A0A369M0N6	0	2138.22	High	High	0.00127	0.02315	1.74
QFGTFDENGEFHVAAR		FALSE	0.00987735	0.00095632	1	1	2	A0A369M0N6	0	1824.83	High	High	0.000651	0.002361	2.21
QFGTFDENGEFHVAAR	1xDeamidated [N8]	FALSE	0.00499434	0.00095632	1	1	1	A0A369M0N6	0	1825.81	High	High	0.000651	0.001056	3.03
QMVSVATSLIPFLEHDDANR	1xOxidation [M2]	FALSE	0.000181205	0.00095632	1	1	1	A0A369M0N6	0	2259.11	High	High	0.000651	2.123e-05	3.4
RLSALGPGGLSR		FALSE	0.00553312	0.00095632	1	1	1	A0A369M0N6	1	1183.69	High	High	0.000651	0.001189	2.5
TLDRDPATTKEESLIELYK		FALSE	0.0444355	0.00095632	1	1	1	A0A369M0N6	2	2222.16	High	High	0.000651	0.01415	3.09
TLLEGLFFNPQR		FALSE	0.000199843	0.00095632	1	1	3	A0A369M0N6	0	1434.77	High	High	0.000651	2.379e-05	3.71
TLLEGLFFNPQRYDLAK		FALSE	0.0287087	0.00095632	1	1	2	A0A369M0N6	1	2025.08	High	High	0.000651	0.00838	1.8
TVGELIQNQFR		FALSE	0.00132818	0.00095632	1	1	1	A0A369M0N6	0	1304.7	High	High	0.000651	0.0002213	3.48
VGAEVFPGDVLVGK		FALSE	0.00339596	0.00095632	1	1	2	A0A369M0N6	0	1386.76	High	High	0.000651	0.0006676	3.41
VVVSQLVR		FALSE	0.0110988	0.00095632	1	1	1	A0A369M0N6	0	899.567	High	High	0.000651	0.0027	1.57
A0A369M0R6	DNA-directed RNA polymerase subunit beta' OS=Gordonibacter pamelaeae OX=471189 GN=rpoC PE=3 SV=1	0	FALSE	71.171	19	22	32	22	1473	163.3	4.96	85.48	22	High	1
Sequence	Modifications	Contaminant	Qvality PEP	Qvality q-value	# Protein Groups	# Proteins	# PSMs	Master Protein Accessions	# Missed Cleavages	Theo. MH+ [Da]	Found in Sample: [S1] F1: Sample	Confidence (by Search Engine): Sequest HT	Percolator q-Value (by Search Engine): Sequest HT	Percolator PEP (by Search Engine): Sequest HT	XCorr (by Search Engine): Sequest HT
AELDLQAK		FALSE	0.162835	0.00913685	1	1	1	A0A369M0R6	0	887.483	High	High	0.00443	0.06982	1.06
ALRQDAFDAFMK		FALSE	0.0280304	0.00095632	1	1	1	A0A369M0R6	1	1412.7	High	High	0.000651	0.008152	2.85
DLLDAMDLAAVAEELR		FALSE	3.78334e-05	0.00095632	1	1	1	A0A369M0R6	0	1744.88	High	High	0.000651	3.359e-06	3.83
DTQVATAYNTFEDHK		FALSE	0.0359154	0.00095632	1	1	3	A0A369M0R6	0	1739.79	High	High	0.000651	0.01093	2.97
GEVKKPETINYR		FALSE	0.0751293	0.00224902	1	1	2	A0A369M0R6	1	1433.77	High	High	0.00127	0.02665	2.38
LGIQAFEPVLVEGK		FALSE	0.000244258	0.00095632	1	1	2	A0A369M0R6	0	1499.85	High	High	0.000651	3.008e-05	4.34
LKVVDAFLK		FALSE	0.0329691	0.00095632	1	1	2	A0A369M0R6	1	1032.65	High	High	0.000651	0.009888	1.66
LIAEGKEPPVGQPLLLGITK		FALSE	0.0314349	0.00095632	1	1	2	A0A369M0R6	1	2073.23	High	High	0.000651	0.009357	2.58
LLDLGAPEIIVNNEKR		FALSE	0.000915714	0.00095632	1	1	1	A0A369M0R6	1	1794.01	High	High	0.000651	0.0001431	2.85
ITFNNVLPEDYPYLNYEMNKK	1xOxidation [M18]	FALSE	0.138653	0.00800895	1	1	1	A0A369M0R6	1	2621.26	High	High	0.003917	0.05698	1.56
LVEDVCNRYELSSVPPILDGLK	1xCarbamidomethyl [C6]	FALSE	0.100314	0.00340214	1	1	1	A0A369M0R6	1	2516.31	High	High	0.001809	0.03805	2.44
LVELEYAANIK		FALSE	0.000151929	0.00095632	1	1	1	A0A369M0R6	0	1262.7	High	High	0.000651	1.728e-05	3.31
MGHIELAAPVSHIWYFK		FALSE	7.84587e-05	0.00095632	1	1	1	A0A369M0R6	0	1999.03	High	High	0.000651	7.907e-06	4.63
MGHIELAAPVSHIWYFK	1xOxidation [M1]	FALSE	0.000139115	0.00095632	1	1	1	A0A369M0R6	0	2015.02	High	High	0.000651	1.551e-05	4.31
RLLDLGAPEIIVNNEK		FALSE	0.00318697	0.00095632	1	1	1	A0A369M0R6	1	1794.01	High	High	0.000651	0.0006205	3.36
RLLDLGAPEIIVNNEKR		FALSE	0.0237012	0.00095632	1	1	1	A0A369M0R6	2	1950.11	High	High	0.000651	0.006651	2.38
RLVDVAQDVIIR		FALSE	0.00561467	0.00095632	1	1	1	A0A369M0R6	1	1396.83	High	High	0.000651	0.001207	3
SPAHGRPLTVPTQDMIIGLYYLTAAR		FALSE	0.00105018	0.00095632	1	1	2	A0A369M0R6	0	2841.51	High	High	0.000651	0.0001675	3.46
SVIVVGPQLK		FALSE	0.0108325	0.00095632	1	1	2	A0A369M0R6	0	1039.65	High	High	0.000651	0.002623	2.18
TFHTGGVAGEDITHGLPR		FALSE	1.51468e-05	0.00095632	1	1	2	A0A369M0R6	0	1864.93	High	High	0.000651	1.144e-06	5.03
TITIHDQQGNFR		FALSE	0.0239299	0.00095632	1	1	1	A0A369M0R6	0	1429.72	High	High	0.000651	0.006745	1.89
VLMLSANNIK		FALSE	0.0138728	0.00095632	1	1	1	A0A369M0R6	0	1102.63	High	High	0.000651	0.003522	1.96
YELSSVPPILDGLK		FALSE	0.0243938	0.00095632	1	1	1	A0A369M0R6	0	1530.84	High	High	0.000651	0.006913	3.12
P00761	*CON* Trypsin precursor - sus scrofa - includes MSPRL added real and artificial sequences to mimic mass of Promega trypsin modifications	0	TRUE	64.053	21	6	27	6	741	79.4	8.31	81.97	6	High	1
Sequence	Modifications	Contaminant	Qvality PEP	Qvality q-value	# Protein Groups	# Proteins	# PSMs	Master Protein Accessions	# Missed Cleavages	Theo. MH+ [Da]	Found in Sample: [S1] F1: Sample	Confidence (by Search Engine): Sequest HT	Percolator q-Value (by Search Engine): Sequest HT	Percolator PEP (by Search Engine): Sequest HT	XCorr (by Search Engine): Sequest HT
LGEHNIDVLEGNEQFINAAK		TRUE	3.77181e-06	0.00095632	1	1	4	P00761	0	2211.1	High	High	0.000651	2.22e-07	6.52
LGEHNIDVLEGNEQFINAAK	1xDeamidated [Q/N]	TRUE	0.000281512	0.00095632	1	1	3	P00761	0	2212.09	High	High	0.000651	3.556e-05	4.42
IITHPNFNGNTLDNDIMLIK		TRUE	0.000128007	0.00095632	1	2	2	P00761	0	2283.18	High	High	0.000651	1.407e-05	3.67
IITHPNFNGNTLDNDIMLIK	1xDeamidated [N]	TRUE	0.00085508	0.00095632	1	2	3	P00761	0	2284.16	High	High	0.000651	0.0001317	3.86
IITHPNFNGNTLDNDIMLIK	2xDeamidated [N10; N]	TRUE	0.000141173	0.00095632	1	2	3	P00761	0	2285.15	High	High	0.000651	1.577e-05	3.78
IITHPNFNGNTLDNDIMLIK	1xOxidation [M17]	TRUE	0.0189028	0.00095632	1	2	1	P00761	0	2299.18	High	High	0.000651	0.007851	2.28
IITHPNFNGNTLDNDIMLIK	1xDeamidated [N]; 1xOxidation [M17]	TRUE	0.00160736	0.00095632	1	2	4	P00761	0	2300.16	High	High	0.000651	0.000277	3.93
LSSPATLNSR		TRUE	0.0440187	0.00095632	1	3	2	P00761	0	1045.56	High	High	0.000651	0.01401	1.49
LSSPATLNSR	1xDeamidated [N8]	TRUE	0.0168349	0.00095632	1	3	2	P00761	0	1046.55	High	High	0.000651	0.004424	2.01
VATVSLPR		TRUE	0.117609	0.00575275	1	1	1	P00761	0	842.509	High	High	0.002922	0.04624	1.3
VGPVSLPR		TRUE	0.0642573	0.00095632	1	2	1	P00761	0	824.499	High	High	0.000651	0.0221	0.58
VVTVSLPR		TRUE	0.015136	0.00095632	1	2	1	P00761	0	870.541	High	High	0.000651	0.003915	1.58
A0A369M246	Phenylalanine--tRNA ligase beta subunit OS=Gordonibacter pamelaeae OX=471189 GN=pheT PE=3 SV=1	0	FALSE	57.335	27	18	28	18	825	87.6	5.06	64.54	18	High	1
Sequence	Modifications	Contaminant	Qvality PEP	Qvality q-value	# Protein Groups	# Proteins	# PSMs	Master Protein Accessions	# Missed Cleavages	Theo. MH+ [Da]	Found in Sample: [S1] F1: Sample	Confidence (by Search Engine): Sequest HT	Percolator q-Value (by Search Engine): Sequest HT	Percolator PEP (by Search Engine): Sequest HT	XCorr (by Search Engine): Sequest HT
AADRTLTSDEVDKAHER		FALSE	0.123394	0.00575275	1	1	1	A0A369M246	2	1913.93	High	High	0.002922	0.04934	2.15
ADIEDILR		FALSE	0.00427217	0.00095632	1	1	1	A0A369M246	0	944.505	High	High	0.000651	0.0008746	2.04
AFCDRLDLTGTGVEAVER	1xCarbamidomethyl [C3]	FALSE	0.00363632	0.00095632	1	1	1	A0A369M246	1	2008.98	High	High	0.000651	0.0007259	3.59
ALSADEAPHLQPGR		FALSE	0.000345764	0.00095632	1	1	3	A0A369M246	0	1461.74	High	High	0.000651	4.55e-05	3.66
GVDDHGIEER		FALSE	0.0406243	0.00095632	1	1	2	A0A369M246	0	1126.51	High	High	0.000651	0.01268	1.72
GVVESLAR		FALSE	0.0841841	0.00340214	1	1	2	A0A369M246	0	830.473	High	High	0.001809	0.03062	0.8
LALDASAAPVDETVK		FALSE	0.0045299	0.00095632	1	1	3	A0A369M246	0	1499.8	High	High	0.000651	0.0009405	1.94
LALDASAAPVDETVKITIEDAAR		FALSE	0.0130891	0.00095632	1	1	2	A0A369M246	1	2369.26	High	High	0.000651	0.003282	2.33
LWGMDRIPATLPGGPGR		FALSE	0.0121708	0.00095632	1	1	2	A0A369M246	1	1793.95	High	High	0.000651	0.003024	3.38
LWGMDRIPATLPGGPGR	1xOxidation [M4]	FALSE	0.16835	0.00913685	1	1	1	A0A369M246	1	1809.94	High	High	0.00443	0.07264	2.67
MPHEGLGEPVELINPLNADQSVMR	1xOxidation [M23]	FALSE	0.00162316	0.00095632	1	1	1	A0A369M246	0	2662.3	High	High	0.000651	0.0002809	4.22
MPHEGLGEPVELINPLNADQSVMR	1xDeamidated [N14]; 2xOxidation [M1; M23]	FALSE	0.0868931	0.00340214	1	1	1	A0A369M246	0	2679.28	High	High	0.001809	0.03196	2.81
NADGVAHIVVR		FALSE	0.000906796	0.00095632	1	1	1	A0A369M246	0	1150.63	High	High	0.000651	0.0001414	2.63
NLGLFSESSMR		FALSE	0.0121119	0.00095632	1	1	1	A0A369M246	0	1240.6	High	High	0.000651	0.003002	3.26
SMAYALTYR		FALSE	0.0142818	0.00095632	1	1	1	A0A369M246	0	1075.52	High	High	0.000651	0.003649	1.68
SQMEHVMDTVNAVMR	3xOxidation [M3; M7; M14]	FALSE	0.111571	0.00575275	1	1	1	A0A369M246	0	1795.78	High	High	0.002922	0.04348	1.8
TLTSDEVDKAHER		FALSE	0.000646935	0.00095632	1	1	1	A0A369M246	1	1500.73	High	High	0.000651	9.478e-05	3.57
VGPSPDWMVER		FALSE	0.0104704	0.00095632	1	1	1	A0A369M246	0	1272.6	High	High	0.000651	0.002524	2.67
VPVACVGAVLPGDLK	1xCarbamidomethyl [C5]	FALSE	0.000506504	0.00095632	1	1	1	A0A369M246	0	1494.83	High	High	0.000651	7.101e-05	3.98
WLSEYVDVPADTK		FALSE	0.000842619	0.00095632	1	1	1	A0A369M246	0	1522.74	High	High	0.000651	0.0001291	3.54
A0A369M089	Elongation factor G OS=Gordonibacter pamelaeae OX=471189 GN=fusA PE=3 SV=1	0	FALSE	52.755	27	16	27	16	705	77.1	4.97	66.17	16	High	1
Sequence	Modifications	Contaminant	Qvality PEP	Qvality q-value	# Protein Groups	# Proteins	# PSMs	Master Protein Accessions	# Missed Cleavages	Theo. MH+ [Da]	Found in Sample: [S1] F1: Sample	Confidence (by Search Engine): Sequest HT	Percolator q-Value (by Search Engine): Sequest HT	Percolator PEP (by Search Engine): Sequest HT	XCorr (by Search Engine): Sequest HT
APFSALAFK		FALSE	0.0724274	0.00224902	1	1	1	A0A369M089	0	951.53	High	High	0.00127	0.02554	2.17
ERPGKEVMNAEGK		FALSE	0.0651541	0.00095632	1	1	1	A0A369M089	1	1444.72	High	High	0.000651	0.02246	2.26
FQIIDTPGHVDFTAEVER		FALSE	9.74958e-06	0.00095632	1	1	2	A0A369M089	0	2074.02	High	High	0.000651	9.414e-06	3.25
GQYGHAVINMYPQEAGEGYLFENK	1xDeamidated [N9]; 1xOxidation [M10]	FALSE	0.0199323	0.00095632	1	1	1	A0A369M089	0	2732.23	High	High	0.000651	0.005407	3.39
GTIACQIHPVFVGSSYK	1xCarbamidomethyl [C5]	FALSE	0.0146318	0.00095632	1	1	2	A0A369M089	0	1863.94	High	High	0.000651	0.00376	2.07
KGTIACQIHPVFVGSSYK	1xCarbamidomethyl [C6]	FALSE	0.00656263	0.00095632	1	1	1	A0A369M089	1	1992.04	High	High	0.000651	0.01662	2.17
LAEEDPTFR		FALSE	0.00057243	0.00095632	1	1	1	A0A369M089	0	1077.52	High	High	0.000651	8.193e-05	2.2
IMTDPFVGK		FALSE	0.118643	0.00575275	1	1	1	A0A369M089	0	1007.52	High	High	0.002922	0.04683	1.41
NIGIMAHIDAGK		FALSE	0.00391272	0.00095632	1	1	5	A0A369M089	0	1239.65	High	High	0.000651	0.0007909	3.24
NIGIMAHIDAGK	1xOxidation [M5]	FALSE	0.00931762	0.00095632	1	1	1	A0A369M089	0	1255.65	High	High	0.000651	0.002204	2.9
NIGIMAHIDAGKTTTTER		FALSE	0.0110988	0.00095632	1	1	1	A0A369M089	1	1928.99	High	High	0.000651	0.002711	2.62
NIGIMAHIDAGKTTTTER	1xOxidation [M5]	FALSE	0.025839	0.00095632	1	1	2	A0A369M089	1	1944.98	High	High	0.000651	0.007405	2.47
SVAEEIISK		FALSE	0.0144908	0.00095632	1	1	2	A0A369M089	0	975.536	High	High	0.000651	0.003718	2.08
TKAEQDKMGVALQK		FALSE	0.0607848	0.00095632	1	1	1	A0A369M089	2	1546.83	High	High	0.000651	0.02069	2.05
VEANVGKPQVAYR		FALSE	0.0012342	0.00095632	1	1	1	A0A369M089	0	1430.78	High	High	0.000651	0.0002027	3
VGADFFNAIQTMK		FALSE	0.000254012	0.00095632	1	1	2	A0A369M089	0	1441.71	High	High	0.000651	3.155e-05	3.03
VGADFFNAIQTMKDR		FALSE	0.076515	0.00340214	1	1	1	A0A369M089	1	1712.84	High	High	0.00127	0.02736	1.98
VLDGAVAVFDAVAGVQPQSETVWR		FALSE	3.82056e-05	0.00095632	1	1	1	A0A369M089	0	2514.3	High	High	0.000651	3.404e-06	5.43
A0A369LZL0	UPF0210 protein C1877_08885 OS=Gordonibacter pamelaeae OX=471189 GN=C1877_08885 PE=3 SV=1	0	FALSE	51.09	36	13	21	13	454	46.5	5.07	53.29	13	High	1
Sequence	Modifications	Contaminant	Qvality PEP	Qvality q-value	# Protein Groups	# Proteins	# PSMs	Master Protein Accessions	# Missed Cleavages	Theo. MH+ [Da]	Found in Sample: [S1] F1: Sample	Confidence (by Search Engine): Sequest HT	Percolator q-Value (by Search Engine): Sequest HT	Percolator PEP (by Search Engine): Sequest HT	XCorr (by Search Engine): Sequest HT
AGKEVGVDFVGGFSALVHK		FALSE	0.022159	0.00095632	1	1	1	A0A369LZL0	1	1917.02	High	High	0.000651	0.00614	3.53
AGINMDAVLK		FALSE	0.00048231	0.00095632	1	1	1	A0A369LZL0	0	1031.56	High	High	0.000651	6.705e-05	2.65
AGINMDAVLK	1xOxidation [M5]	FALSE	0.116073	0.00575275	1	1	1	A0A369LZL0	0	1047.55	High	High	0.002922	0.04568	1.71
AVLADLPK		FALSE	0.0438117	0.00095632	1	1	1	A0A369LZL0	0	826.503	High	High	0.000651	0.01393	1.68
AVLADLPKDADLTSVAEAIK		FALSE	0.0246291	0.00095632	1	1	1	A0A369LZL0	1	2040.12	High	High	0.000651	0.006962	1.55
EVGVDFVGGFSALVHK		FALSE	9.68402e-05	0.00095632	1	1	1	A0A369LZL0	0	1660.87	High	High	0.000651	1.015e-05	3.47
EYGIPIVNKR		FALSE	0.141046	0.00800895	1	1	1	A0A369LZL0	1	1188.67	High	High	0.003917	0.05826	1.86
LDFGGLLGYAPVMPVNQYAGSVFAHR		FALSE	0.0396748	0.00095632	1	1	1	A0A369LZL0	0	2779.4	High	High	0.000651	0.01235	1.97
ISVTPIAEICAATDAADLTPIAVAMDR	1xCarbamidomethyl [C10]	FALSE	6.4823e-05	0.00095632	1	1	1	A0A369LZL0	0	2785.41	High	High	0.000651	6.317e-06	5
ISVTPIAEICAATDAADLTPIAVAMDR	1xCarbamidomethyl [C10]; 1xOxidation [M25]	FALSE	0.00052673	0.00095632	1	1	2	A0A369LZL0	0	2801.41	High	High	0.000651	7.436e-05	4.65
MPAPLNSLKN		FALSE	0.113553	0.00575275	1	1	1	A0A369LZL0	1	1084.58	High	High	0.002922	0.04436	1.54
MQITPAEIAETLAMVSK		FALSE	0.000316603	0.00095632	1	1	1	A0A369LZL0	0	1832.95	High	High	0.000651	4.097e-05	3.33
MQITPAEIAETLAMVSK	1xOxidation [M]	FALSE	0.000553151	0.00095632	1	1	3	A0A369LZL0	0	1848.94	High	High	0.000651	7.91e-05	3.66
MQITPAEIAETLAMVSK	2xOxidation [M1; M14]	FALSE	0.00125859	0.00095632	1	1	2	A0A369LZL0	0	1864.94	High	High	0.000651	0.0002078	3.29
MTTAAEQLVPTAEQLER	1xOxidation [M1]	FALSE	0.0724274	0.00224902	1	1	1	A0A369LZL0	0	1903.94	High	High	0.00127	0.02547	1.98
RISVTPIAEICAATDAADLTPIAVAMDR	1xCarbamidomethyl [C11]	FALSE	0.000499121	0.00095632	1	1	1	A0A369LZL0	1	2941.51	High	High	0.000651	7.009e-05	3.92
TITLGLNLR		FALSE	0.0101696	0.00095632	1	1	1	A0A369LZL0	0	1000.61	High	High	0.000651	0.002437	2.21
A0A369LSJ7	Pyruvate:ferredoxin (Flavodoxin) oxidoreductase OS=Gordonibacter pamelaeae OX=471189 GN=nifJ PE=3 SV=1	0	FALSE	49.917	15	15	21	15	1178	127.2	5.16	50.93	15	High	1
Sequence	Modifications	Contaminant	Qvality PEP	Qvality q-value	# Protein Groups	# Proteins	# PSMs	Master Protein Accessions	# Missed Cleavages	Theo. MH+ [Da]	Found in Sample: [S1] F1: Sample	Confidence (by Search Engine): Sequest HT	Percolator q-Value (by Search Engine): Sequest HT	Percolator PEP (by Search Engine): Sequest HT	XCorr (by Search Engine): Sequest HT
ADFVACHNPSYVTK	1xCarbamidomethyl [C6]	FALSE	0.0158095	0.00095632	1	1	1	A0A369LSJ7	0	1608.75	High	High	0.000651	0.00411	3.15
DTPPSSVFAVYK		FALSE	0.0497407	0.00095632	1	1	2	A0A369LSJ7	0	1310.66	High	High	0.000651	0.01617	1.81
EACNGIYDALPAVVEDYMHQVNAK	1xCarbamidomethyl [C3]; 1xDeamidated [N4]	FALSE	0.0129628	0.00095632	1	1	1	A0A369LSJ7	0	2708.23	High	High	0.000651	0.00325	3.27
FMAALPATCKK	1xCarbamidomethyl [C9]	FALSE	0.00163912	0.00095632	1	1	1	A0A369LSJ7	1	1237.64	High	High	0.000651	0.0002837	2.47
FWGLGGDGTVGANK		FALSE	0.000646935	0.00095632	1	1	2	A0A369LSJ7	0	1378.67	High	High	0.000651	9.497e-05	2.69
GRVPFINFFDGFR		FALSE	0.00870428	0.00095632	1	1	1	A0A369LSJ7	1	1571.81	High	High	0.000651	0.002028	2.51
GSHENGDVFFQHR	1xDeamidated [N5]	FALSE	0.00169621	0.00095632	1	1	2	A0A369LSJ7	0	1530.67	High	High	0.000651	0.0002952	2.91
KGQDVVDMNHR		FALSE	0.00147189	0.00095632	1	1	1	A0A369LSJ7	1	1298.63	High	High	0.000651	0.0002498	3.08
KTGGVTISHLR		FALSE	0.000767803	0.00095632	1	1	1	A0A369LSJ7	1	1168.68	High	High	0.000651	0.0001161	2.56
IIGDHTDKYVQAYFQYDSK		FALSE	0.02122	0.00095632	1	1	1	A0A369LSJ7	1	2291.1	High	High	0.000651	0.005848	4.38
LVTQLFGDR		FALSE	0.00817072	0.00095632	1	1	2	A0A369LSJ7	0	1048.58	High	High	0.000651	0.001888	2.47
LYTINAIDLAR		FALSE	0.00191682	0.00095632	1	1	1	A0A369LSJ7	0	1262.71	High	High	0.000651	0.0003408	2.88
MAAEQLPCVFHVSAR	1xCarbamidomethyl [C8]	FALSE	0.00116383	0.00095632	1	1	1	A0A369LSJ7	0	1715.84	High	High	0.000651	0.0001894	2.89
MAAEQLPCVFHVSAR	1xCarbamidomethyl [C8]; 1xOxidation [M1]	FALSE	0.0450678	0.00095632	1	1	1	A0A369LSJ7	0	1731.83	High	High	0.000651	0.01441	2.03
TGGVTISHLR		FALSE	0.000416444	0.00095632	1	1	2	A0A369LSJ7	0	1040.58	High	High	0.000651	5.663e-05	2.77
VPFINFFDGFR		FALSE	0.00125245	0.00095632	1	1	1	A0A369LSJ7	0	1358.69	High	High	0.000651	0.0002059	3.14
A0A369M4H3	Polyribonucleotide nucleotidyltransferase OS=Gordonibacter pamelaeae OX=471189 GN=pnp PE=3 SV=1	0	FALSE	47.02	26	14	19	14	750	81.4	5.06	44.44	14	High	1
Sequence	Modifications	Contaminant	Qvality PEP	Qvality q-value	# Protein Groups	# Proteins	# PSMs	Master Protein Accessions	# Missed Cleavages	Theo. MH+ [Da]	Found in Sample: [S1] F1: Sample	Confidence (by Search Engine): Sequest HT	Percolator q-Value (by Search Engine): Sequest HT	Percolator PEP (by Search Engine): Sequest HT	XCorr (by Search Engine): Sequest HT
AHILDAMLETIEAPREELSEFAPR	1xOxidation [M7]	FALSE	0.141046	0.00800895	1	1	1	A0A369M4H3	1	2754.38	High	High	0.003917	0.05817	1.6
ALMPVLPDEDEFPYAIR		FALSE	0.000911244	0.00095632	1	1	2	A0A369M4H3	0	1975.98	High	High	0.000651	0.0001419	2.99
ALMPVLPDEDEFPYAIR	1xOxidation [M3]	FALSE	0.00665928	0.00095632	1	1	1	A0A369M4H3	0	1991.98	High	High	0.000651	0.001481	3.07
ANIQPVEWPVHVADPAIAER		FALSE	0.0021767	0.00095632	1	1	2	A0A369M4H3	0	2212.15	High	High	0.000651	0.0003954	3.33
GLSVEILAR		FALSE	0.00492176	0.00095632	1	1	1	A0A369M4H3	0	957.573	High	High	0.000651	0.001036	2.28
GQTQVLSVVTLGMLNEWQR		FALSE	0.0369529	0.00095632	1	1	1	A0A369M4H3	0	2159.13	High	High	0.000651	0.01136	3.06
IETIHIPVDK		FALSE	0.00349697	0.00095632	1	1	2	A0A369M4H3	0	1164.66	High	High	0.000651	0.0006922	2.03
IETIHIPVDKIR		FALSE	0.00625044	0.00095632	1	1	1	A0A369M4H3	1	1433.85	High	High	0.000651	0.00137	2.04
IKAEQFSDEER		FALSE	0.0140758	0.00095632	1	1	2	A0A369M4H3	1	1351.65	High	High	0.000651	0.003584	2.13
ISLDRLDKPDAPEGAGNGGER	1xDeamidated [N17]	FALSE	0.00466452	0.00095632	1	1	1	A0A369M4H3	1	2168.06	High	High	0.000651	0.0009742	3.03
LTPGKDGLLHISR		FALSE	0.022481	0.00095632	1	1	1	A0A369M4H3	1	1406.81	High	High	0.000651	0.006248	1.46
IVESFELYGK		FALSE	0.00164716	0.00095632	1	1	1	A0A369M4H3	0	1184.62	High	High	0.000651	0.0002858	3.06
TPEEIRPLYIKPGYLPR		FALSE	0.0672922	0.00224902	1	1	1	A0A369M4H3	0	2042.14	High	High	0.00127	0.02333	2.29
VASVEDVLALGDVVK		FALSE	1.4213e-05	0.00095632	1	1	1	A0A369M4H3	0	1513.85	High	High	0.000651	1.058e-06	3.87
VASVEDVLALGDVVKVEVLEVDPK		FALSE	1.52212e-05	0.00095632	1	1	1	A0A369M4H3	1	2522.4	High	High	0.000651	1.15e-06	3.28
P35527	*CON* Keratin, type I cytoskeletal 9 OS=Homo sapiens GN=KRT9 PE=1 SV=3	0	TRUE	46.323	24	10	18	10	623	62	5.24	50.82	10	High	1
Sequence	Modifications	Contaminant	Qvality PEP	Qvality q-value	# Protein Groups	# Proteins	# PSMs	Master Protein Accessions	# Missed Cleavages	Theo. MH+ [Da]	Found in Sample: [S1] F1: Sample	Confidence (by Search Engine): Sequest HT	Percolator q-Value (by Search Engine): Sequest HT	Percolator PEP (by Search Engine): Sequest HT	XCorr (by Search Engine): Sequest HT
DIENQYETQITQIEHEVSSSGQEVQSSAK		TRUE	0.000136417	0.00095632	1	4	1	P35527	0	3264.51	High	High	0.000651	1.517e-05	4.25
EIETYHNLLEGGQEDFESSGAGK		TRUE	0.00172129	0.00095632	1	3	1	P35527	0	2510.13	High	High	0.000651	0.0002994	4.87
EIETYHNLLEGGQEDFESSGAGK	1xDeamidated [N7]	TRUE	0.00107094	0.00095632	1	3	1	P35527	0	2511.12	High	High	0.000651	0.0001713	4.24
HGVQELEIELQSQLSK		TRUE	6.08264e-05	0.00095632	1	3	1	P35527	0	1837.97	High	High	0.000651	5.867e-06	5.08
HGVQELEIELQSQLSKK		TRUE	2.54492e-05	0.00095632	1	3	2	P35527	1	1966.06	High	High	0.000651	2.102e-06	4.39
IKFEMEQNLR		TRUE	0.0215286	0.00095632	1	4	1	P35527	1	1307.68	High	High	0.000651	0.005946	1.95
IKFEMEQNLR	1xOxidation [M5]	TRUE	0.166957	0.00913685	1	4	1	P35527	1	1323.67	High	High	0.00443	0.07193	1.43
MTLDDFR		TRUE	0.0734299	0.00224902	1	4	1	P35527	0	897.413	High	High	0.00127	0.02593	1.48
NYSPYYNTIDDLKDQIVDLTVGNNK		TRUE	0.00211377	0.00095632	1	4	1	P35527	1	2902.41	High	High	0.000651	0.0003816	2.24
NYSPYYNTIDDLKDQIVDLTVGNNK	1xDeamidated [Q15]	TRUE	0.0305478	0.00095632	1	4	1	P35527	1	2903.39	High	High	0.000651	0.00902	3.5
SGGGGGGGLGSGGSIR		TRUE	0.0253482	0.00095632	1	2	4	P35527	0	1232.6	High	High	0.000651	0.007213	2.4
TLLDIDNTR		TRUE	0.0014154	0.00095632	1	4	1	P35527	0	1060.56	High	High	0.000651	0.0002384	2.37
TLNDMRQEYEQLIAK		TRUE	0.0648539	0.00095632	1	4	2	P35527	1	1851.93	High	High	0.000651	0.02232	2.83
A0A369LSP6	Aconitate hydratase OS=Gordonibacter pamelaeae OX=471189 GN=acnA PE=3 SV=1	0	FALSE	29.246	14	10	14	10	892	94.7	4.78	31.89	10	High	1
Sequence	Modifications	Contaminant	Qvality PEP	Qvality q-value	# Protein Groups	# Proteins	# PSMs	Master Protein Accessions	# Missed Cleavages	Theo. MH+ [Da]	Found in Sample: [S1] F1: Sample	Confidence (by Search Engine): Sequest HT	Percolator q-Value (by Search Engine): Sequest HT	Percolator PEP (by Search Engine): Sequest HT	XCorr (by Search Engine): Sequest HT
AAEAGLAPKPWVK		FALSE	0.135711	0.00800895	1	1	1	A0A369LSP6	0	1337.76	High	High	0.003917	0.05538	1.43
ATELLLER		FALSE	0.00689033	0.00095632	1	1	1	A0A369LSP6	0	944.541	High	High	0.000651	0.001543	1.95
EVEVTAERADGSTATFK		FALSE	0.0185416	0.00095632	1	1	2	A0A369LSP6	1	1810.88	High	High	0.000651	0.004971	2.91
KAAEAGLAPKPWVK		FALSE	0.063961	0.00095632	1	1	1	A0A369LSP6	1	1465.85	High	High	0.000651	0.022	1.5
LQNLLAEGK		FALSE	0.113054	0.00575275	1	1	2	A0A369LSP6	0	985.568	High	High	0.002922	0.04414	1.8
LTGELAEGVAAMDVALTFAQMLR	1xOxidation [M12]	FALSE	0.00770709	0.00095632	1	1	1	A0A369LSP6	0	2423.23	High	High	0.000651	0.001756	2.68
LTGRTEEQVALVEAYAK		FALSE	0.0329691	0.00095632	1	1	1	A0A369LSP6	1	1878	High	High	0.000651	0.009853	2.52
REPSAPEPIVGAR		FALSE	0.000749244	0.00095632	1	1	1	A0A369LSP6	1	1378.74	High	High	0.000651	0.000113	3.14
TYAEVIELDLGSVGR		FALSE	2.45919e-05	0.00095632	1	1	2	A0A369LSP6	0	1621.84	High	High	0.000651	2.02e-06	3.83
YYENGGILPYVLR	1xDeamidated [N4]	FALSE	3.89611e-05	0.00095632	1	1	2	A0A369LSP6	0	1557.79	High	High	0.000651	3.483e-06	3.93
A0A369M2W9	Ribonucleoside triphosphate reductase OS=Gordonibacter pamelaeae OX=471189 GN=C1877_08725 PE=4 SV=1	0	FALSE	28.11	13	9	10	9	813	90.6	5.07	24.55	9	High	1
Sequence	Modifications	Contaminant	Qvality PEP	Qvality q-value	# Protein Groups	# Proteins	# PSMs	Master Protein Accessions	# Missed Cleavages	Theo. MH+ [Da]	Found in Sample: [S1] F1: Sample	Confidence (by Search Engine): Sequest HT	Percolator q-Value (by Search Engine): Sequest HT	Percolator PEP (by Search Engine): Sequest HT	XCorr (by Search Engine): Sequest HT
ADMTQEVAQAFTK		FALSE	0.000238352	0.00095632	1	1	2	A0A369M2W9	0	1439.68	High	High	0.000651	2.934e-05	3.34
IAEFDIAK		FALSE	0.0444355	0.00095632	1	1	1	A0A369M2W9	0	906.493	High	High	0.000651	0.01413	1.38
IAYQAVDEADFYR		FALSE	0.000713459	0.00095632	1	1	1	A0A369M2W9	0	1560.73	High	High	0.000651	0.0001063	3.1
IEDGIITVEDVQDSVEEVLSTAGYADVAK		FALSE	0.00300547	0.00095632	1	1	1	A0A369M2W9	0	3065.5	High	High	0.000651	0.000578	4.57
LLDAGLYPYTK		FALSE	0.00165523	0.00095632	1	1	1	A0A369M2W9	0	1253.68	High	High	0.000651	0.0002863	3.01
LLDAGLYPYTKR		FALSE	0.0260879	0.00095632	1	1	1	A0A369M2W9	1	1409.78	High	High	0.000651	0.007456	1.78
LLFEMTSK		FALSE	0.0682284	0.00224902	1	1	1	A0A369M2W9	0	968.512	High	High	0.00127	0.0238	1.24
QLIQEGLGGVPGK		FALSE	0.0010248	0.00095632	1	1	1	A0A369M2W9	0	1295.73	High	High	0.000651	0.0001634	2.89
RLDHLMDVSAR		FALSE	0.00204264	0.00095632	1	1	1	A0A369M2W9	1	1312.68	High	High	0.000651	0.0003672	2.41
A0A369M298	DNA polymerase I OS=Gordonibacter pamelaeae OX=471189 GN=polA PE=3 SV=1	0	FALSE	28.086	13	9	10	9	875	95.3	4.98	23.13	9	High	1
Sequence	Modifications	Contaminant	Qvality PEP	Qvality q-value	# Protein Groups	# Proteins	# PSMs	Master Protein Accessions	# Missed Cleavages	Theo. MH+ [Da]	Found in Sample: [S1] F1: Sample	Confidence (by Search Engine): Sequest HT	Percolator q-Value (by Search Engine): Sequest HT	Percolator PEP (by Search Engine): Sequest HT	XCorr (by Search Engine): Sequest HT
ELCAVHELPALVLR	1xCarbamidomethyl [C3]	FALSE	0.152253	0.00800895	1	1	1	A0A369M298	0	1619.89	High	High	0.003917	0.06417	1.81
FLSADYSQIELR		FALSE	0.0144908	0.00095632	1	1	1	A0A369M298	0	1441.73	High	High	0.000651	0.003707	2.48
KGITDVAIYGPAEVEER		FALSE	0.000867726	0.00095632	1	1	1	A0A369M298	1	1846.95	High	High	0.000651	0.0001343	3.65
ILFEVLGLTPLK		FALSE	0.000709976	0.00095632	1	1	1	A0A369M298	0	1342.83	High	High	0.000651	0.0001057	3.73
ILFEVLGLTPLKK		FALSE	0.00615969	0.00095632	1	1	2	A0A369M298	1	1470.93	High	High	0.000651	0.001353	2.59
LSSSDPNLQNIPVR		FALSE	0.0404327	0.00095632	1	1	1	A0A369M298	0	1539.81	High	High	0.000651	0.01264	2.28
TLVGPLTEALGR		FALSE	0.0450678	0.00095632	1	1	1	A0A369M298	0	1226.71	High	High	0.000651	0.01434	1.85
VFDVPVEEVTPELR		FALSE	0.00124634	0.00095632	1	1	1	A0A369M298	0	1628.85	High	High	0.000651	0.0002048	3.27
YGVRPDQFIDFLGLK		FALSE	0.000322863	0.00095632	1	1	1	A0A369M298	0	1767.94	High	High	0.000651	4.197e-05	3.27
P13647	*CON* Keratin, type II cytoskeletal 5 OS=Homo sapiens GN=KRT5 PE=1 SV=3	0	TRUE	26.25	17	9	11	1	590	62.3	7.74	24.59	9	High	1
Sequence	Modifications	Contaminant	Qvality PEP	Qvality q-value	# Protein Groups	# Proteins	# PSMs	Master Protein Accessions	# Missed Cleavages	Theo. MH+ [Da]	Found in Sample: [S1] F1: Sample	Confidence (by Search Engine): Sequest HT	Percolator q-Value (by Search Engine): Sequest HT	Percolator PEP (by Search Engine): Sequest HT	XCorr (by Search Engine): Sequest HT
GRLDSELR		TRUE	0.0288462	0.00095632	2	14	2	88052; P13647	1	945.511	High	High	0.000651	0.008446	2.18
ISISTSGGSFR		TRUE	0.0315851	0.00095632	2	2	1	88052; P13647	0	1111.57	High	High	0.000651	0.009366	2.02
NKYEDEINKR		TRUE	0.083047	0.00340214	3	21	2	105815; P04264; P13647	2	1308.65	High	High	0.001809	0.03023	2.92
NLDLDSIIAEVK		TRUE	0.00229698	0.00095632	3	18	1	P35908; 88052; P13647	0	1329.73	High	High	0.000651	0.0004211	4.21
QNLEPLFEQYINNLR		TRUE	0.00194515	0.00095632	2	14	1	88052; P13647	0	1890.97	High	High	0.000651	0.0003461	2.16
TTAENEFVMLKK	1xOxidation [M9]	TRUE	0.0744452	0.00224902	1	2	1	P13647	1	1426.72	High	High	0.00127	0.02638	2.7
VDALMDEINFMK		TRUE	0.000966355	0.00095632	2	4	1	88052; P13647	0	1425.68	High	High	0.000651	0.0001524	3.33
WTLLQEQGTK		TRUE	0.00418955	0.00095632	2	13	1	88052; P13647	0	1203.64	High	High	0.000651	0.000857	3.39
YEELQQTAGR		TRUE	0.000911244	0.00095632	2	4	1	88052; P13647	0	1194.57	High	High	0.000651	0.0001418	1.42
A0A369M7U5	Phosphoribosylformylglycinamidine synthase OS=Gordonibacter pamelaeae OX=471189 GN=C1877_00690 PE=4 SV=1	0	FALSE	23.959	7	6	12	6	1238	132.6	4.81	26.73	6	High	1
Sequence	Modifications	Contaminant	Qvality PEP	Qvality q-value	# Protein Groups	# Proteins	# PSMs	Master Protein Accessions	# Missed Cleavages	Theo. MH+ [Da]	Found in Sample: [S1] F1: Sample	Confidence (by Search Engine): Sequest HT	Percolator q-Value (by Search Engine): Sequest HT	Percolator PEP (by Search Engine): Sequest HT	XCorr (by Search Engine): Sequest HT
FITAFFR		FALSE	0.103948	0.00463359	1	1	2	A0A369M7U5	0	901.493	High	High	0.002384	0.03987	1.62
FVASEDLLVQLR		FALSE	0.00104505	0.00095632	1	1	1	A0A369M7U5	0	1389.77	High	High	0.000651	0.0001666	3.03
HQDVHVLSGSGYER		FALSE	0.00202276	0.00095632	1	1	4	A0A369M7U5	0	1583.76	High	High	0.000651	0.000363	2.13
KYEGLDGTELAIAESQER		FALSE	2.10262e-05	0.00095632	1	1	2	A0A369M7U5	1	2008.98	High	High	0.000651	1.683e-06	4.18
IVPAGYDGVVPEAAGLLEAIALVER		FALSE	0.000580897	0.00095632	1	1	2	A0A369M7U5	0	2522.39	High	High	0.000651	8.34e-05	2.98
VASNLSPWLSR		FALSE	0.0613511	0.00095632	1	1	1	A0A369M7U5	0	1229.66	High	High	0.000651	0.02088	2.17
88052	A32568 *CON* keratin K5, 58K type II, epidermal (version 2) - human (fragment)	0	TRUE	23.358	15	8	9	1	589	62	7.77	21.25	8	High	1
Sequence	Modifications	Contaminant	Qvality PEP	Qvality q-value	# Protein Groups	# Proteins	# PSMs	Master Protein Accessions	# Missed Cleavages	Theo. MH+ [Da]	Found in Sample: [S1] F1: Sample	Confidence (by Search Engine): Sequest HT	Percolator q-Value (by Search Engine): Sequest HT	Percolator PEP (by Search Engine): Sequest HT	XCorr (by Search Engine): Sequest HT
GRLDSELR		TRUE	0.0288462	0.00095632	2	14	2	88052; P13647	1	945.511	High	High	0.000651	0.008446	2.18
ISISTSGGSFR		TRUE	0.0315851	0.00095632	2	2	1	88052; P13647	0	1111.57	High	High	0.000651	0.009366	2.02
NKYEDQINKR	1xDeamidated [Q6]	TRUE	0.0605036	0.00095632	1	2	1	88052	2	1308.65	High	High	0.000651	0.02054	2.28
NLDLDSIIAEVK		TRUE	0.00229698	0.00095632	3	18	1	P35908; 88052; P13647	0	1329.73	High	High	0.000651	0.0004211	4.21
QNLEPLFEQYINNLR		TRUE	0.00194515	0.00095632	2	14	1	88052; P13647	0	1890.97	High	High	0.000651	0.0003461	2.16
VDALMDEINFMK		TRUE	0.000966355	0.00095632	2	4	1	88052; P13647	0	1425.68	High	High	0.000651	0.0001524	3.33
WTLLQEQGTK		TRUE	0.00418955	0.00095632	2	13	1	88052; P13647	0	1203.64	High	High	0.000651	0.000857	3.39
YEELQQTAGR		TRUE	0.000911244	0.00095632	2	4	1	88052; P13647	0	1194.57	High	High	0.000651	0.0001418	1.42
547751	*CON* Keratin, type i cytoskeletal 17 (cytokeratin 17) (K17) (CK 17) (39.1) (VERSION 1) gi422802pirS30433 keratin 17, cytoskeletal - human gi30379 (Z19574) cytokeratin 17 [Homo sapiens] gi34075 (X62571) keratin related product [Homo sapiens]	0	TRUE	19.565	17	7	11	6	432	48.1	5.02	24.23	7	High	1
Sequence	Modifications	Contaminant	Qvality PEP	Qvality q-value	# Protein Groups	# Proteins	# PSMs	Master Protein Accessions	# Missed Cleavages	Theo. MH+ [Da]	Found in Sample: [S1] F1: Sample	Confidence (by Search Engine): Sequest HT	Percolator q-Value (by Search Engine): Sequest HT	Percolator PEP (by Search Engine): Sequest HT	XCorr (by Search Engine): Sequest HT
ADLEMQIENLKEELAYLK		TRUE	0.0329691	0.00095632	1	1	2	547751	1	2150.1	High	High	0.000651	0.009877	2.34
DAEDWFFSK		TRUE	0.00439915	0.00095632	1	1	1	547751	0	1144.49	High	High	0.000651	0.0009055	3.52
LAADDFR		TRUE	0.00191682	0.00095632	2	34	2	P13645; 547751	0	807.4	High	High	0.000651	0.0003409	2.61
ILNEMRDQYEK		TRUE	0.00778251	0.00095632	1	3	2	547751	1	1438.7	High	High	0.000651	0.001775	2.72
IRDWYQR		TRUE	0.118125	0.00575275	1	7	1	547751	1	1036.53	High	High	0.002922	0.04665	1.33
TRLEQEIATYR		TRUE	0.00595303	0.00095632	1	19	1	547751	1	1379.73	High	High	0.000651	0.001298	3.24
VLDELTLAR		TRUE	0.000578061	0.00095632	1	13	2	547751	0	1029.59	High	High	0.000651	8.315e-05	2.45
A0A369M9C9	Leucine--tRNA ligase OS=Gordonibacter pamelaeae OX=471189 GN=leuS PE=3 SV=1	0	FALSE	19.385	8	6	11	6	857	95.8	5.01	20.76	6	High	1
Sequence	Modifications	Contaminant	Qvality PEP	Qvality q-value	# Protein Groups	# Proteins	# PSMs	Master Protein Accessions	# Missed Cleavages	Theo. MH+ [Da]	Found in Sample: [S1] F1: Sample	Confidence (by Search Engine): Sequest HT	Percolator q-Value (by Search Engine): Sequest HT	Percolator PEP (by Search Engine): Sequest HT	XCorr (by Search Engine): Sequest HT
AIDPEVAEVIVK		FALSE	0.00524405	0.00095632	1	1	2	A0A369M9C9	0	1282.73	High	High	0.000651	0.001117	2.44
HSPAVDAIIADLEAQGLGR		FALSE	9.44988e-05	0.00095632	1	1	2	A0A369M9C9	0	1933.01	High	High	0.000651	9.875e-06	3.86
LRDWLISR		FALSE	0.0779243	0.00340214	1	1	1	A0A369M9C9	1	1058.61	High	High	0.001809	0.02795	1.53
MKPYNPHEIEPR	1xOxidation [M1]	FALSE	0.0959316	0.00340214	1	1	3	A0A369M9C9	0	1526.74	High	High	0.001809	0.03596	1.41
NYTIGDVIAR		FALSE	0.00945453	0.00095632	1	1	2	A0A369M9C9	0	1121.59	High	High	0.000651	0.002237	1.66
WGQWIFLQMWK	1xOxidation [M9]	FALSE	0.118125	0.00575275	1	1	1	A0A369M9C9	0	1538.76	High	High	0.002922	0.04664	1.81
P35908	*CON* Keratin, type II cytoskeletal 2 epidermal OS=Homo sapiens GN=KRT2 PE=1 SV=2	0	TRUE	18.853	10	6	8	3	639	65.4	8	21.6	6	High	1
Sequence	Modifications	Contaminant	Qvality PEP	Qvality q-value	# Protein Groups	# Proteins	# PSMs	Master Protein Accessions	# Missed Cleavages	Theo. MH+ [Da]	Found in Sample: [S1] F1: Sample	Confidence (by Search Engine): Sequest HT	Percolator q-Value (by Search Engine): Sequest HT	Percolator PEP (by Search Engine): Sequest HT	XCorr (by Search Engine): Sequest HT
AQYEEIAQR		TRUE	0.00561467	0.00095632	1	15	2	P35908	0	1107.54	High	High	0.000651	0.00121	2.12
FLEQQNQVLQTK		TRUE	0.000433074	0.00095632	2	6	1	P35908; P04264	0	1475.79	High	High	0.000651	5.911e-05	4.11
GFSSGSAVVSGGSR		TRUE	0.00487396	0.00095632	1	3	1	P35908	0	1254.61	High	High	0.000651	0.001024	2.92
IEISELNR		TRUE	0.00161524	0.00095632	2	7	1	P35908; P04264	0	973.531	High	High	0.000651	0.0002787	2.21
LLRDYQELMNVK		TRUE	0.0499743	0.00095632	1	7	2	P35908	1	1521.81	High	High	0.000651	0.01633	2.12
NLDLDSIIAEVK		TRUE	0.00229698	0.00095632	3	18	1	P35908; 88052; P13647	0	1329.73	High	High	0.000651	0.0004211	4.21
A0A369M8Q3	Diguanylate cyclase OS=Gordonibacter pamelaeae OX=471189 GN=C1877_02395 PE=4 SV=1	0	FALSE	16.673	8	6	8	6	871	97.4	5.08	22.01	6	High	1
Sequence	Modifications	Contaminant	Qvality PEP	Qvality q-value	# Protein Groups	# Proteins	# PSMs	Master Protein Accessions	# Missed Cleavages	Theo. MH+ [Da]	Found in Sample: [S1] F1: Sample	Confidence (by Search Engine): Sequest HT	Percolator q-Value (by Search Engine): Sequest HT	Percolator PEP (by Search Engine): Sequest HT	XCorr (by Search Engine): Sequest HT
AGEYVWLR		FALSE	0.0321931	0.00095632	1	1	1	A0A369M8Q3	0	993.515	High	High	0.000651	0.00959	2.19
LGLMVLGIDDLR		FALSE	0.00250827	0.00095632	1	1	1	A0A369M8Q3	0	1314.74	High	High	0.000651	0.0004674	3.61
LRDSIEHGFEGFR		FALSE	0.00234234	0.00095632	1	1	3	A0A369M8Q3	1	1562.77	High	High	0.000651	0.0004306	3.63
RVPFSPGILAER		FALSE	0.0691768	0.00224902	1	1	1	A0A369M8Q3	1	1341.76	High	High	0.00127	0.02415	2.05
SQLSGEEFAFR		FALSE	0.00248387	0.00095632	1	1	1	A0A369M8Q3	0	1270.61	High	High	0.000651	0.0004614	2.57
TASIDELTELLTR		FALSE	0.00473332	0.00095632	1	1	1	A0A369M8Q3	0	1461.78	High	High	0.000651	0.0009882	2.59
A0A369M5Q3	Tat pathway signal protein OS=Gordonibacter pamelaeae OX=471189 GN=C1877_06680 PE=4 SV=1	0	FALSE	14.769	22	5	8	5	252	26.6	6.58	18.75	5	High	1
Sequence	Modifications	Contaminant	Qvality PEP	Qvality q-value	# Protein Groups	# Proteins	# PSMs	Master Protein Accessions	# Missed Cleavages	Theo. MH+ [Da]	Found in Sample: [S1] F1: Sample	Confidence (by Search Engine): Sequest HT	Percolator q-Value (by Search Engine): Sequest HT	Percolator PEP (by Search Engine): Sequest HT	XCorr (by Search Engine): Sequest HT
AIGWDQLIK		FALSE	0.00142234	0.00095632	1	1	1	A0A369M5Q3	0	1043.59	High	High	0.000651	0.0002403	2.82
AIGWDQLIKEVTEGGK		FALSE	0.000340723	0.00095632	1	1	1	A0A369M5Q3	1	1743.93	High	High	0.003917	0.0543	1.8
GKPVEASVDPK		FALSE	0.0467962	0.00095632	1	1	1	A0A369M5Q3	0	1126.61	High	High	0.000651	0.01502	1.96
GNGTLDGYTQPDR	1xDeamidated [N2]	FALSE	0.00262108	0.00095632	1	1	3	A0A369M5Q3	0	1394.62	High	High	0.000651	0.0004939	2.52
LFAEIGEDREVMGFK		FALSE	0.0152832	0.00095632	1	1	1	A0A369M5Q3	1	1740.86	High	High	0.000651	0.003957	3.66
LFAEIGEDREVMGFK	1xOxidation [M12]	FALSE	0.0168349	0.00095632	1	1	1	A0A369M5Q3	1	1756.86	High	High	0.000651	0.004446	3.03
A0A369LSP7	DUF3516 domain-containing protein OS=Gordonibacter pamelaeae OX=471189 GN=C1877_14070 PE=4 SV=1	0	FALSE	14.543	6	4	5	4	871	96.1	4.84	11.07	4	High	1
Sequence	Modifications	Contaminant	Qvality PEP	Qvality q-value	# Protein Groups	# Proteins	# PSMs	Master Protein Accessions	# Missed Cleavages	Theo. MH+ [Da]	Found in Sample: [S1] F1: Sample	Confidence (by Search Engine): Sequest HT	Percolator q-Value (by Search Engine): Sequest HT	Percolator PEP (by Search Engine): Sequest HT	XCorr (by Search Engine): Sequest HT
FFDLVDILGR		FALSE	0.000329247	0.00095632	1	1	1	A0A369LSP7	0	1194.65	High	High	0.000651	4.29e-05	2.82
GWAWQVPLLTLPK		FALSE	8.07972e-05	0.00095632	1	1	1	A0A369LSP7	0	1508.86	High	High	0.000651	8.207e-06	3.44
LAEVTYPRPLEDLLEAAFER		FALSE	0.0106241	0.00095632	1	1	1	A0A369LSP7	0	2332.22	High	High	0.000651	0.002574	2.63
LIAAVPETLKPR		FALSE	0.0126524	0.00095632	1	1	2	A0A369LSP7	0	1307.8	High	High	0.000651	0.003164	2.18
A0A369M6F0	Formate dehydrogenase subunit alpha OS=Gordonibacter pamelaeae OX=471189 GN=C1877_02535 PE=4 SV=1	0	FALSE	14.49	4	3	4	3	778	84.7	4.82	12.56	3	High	1
Sequence	Modifications	Contaminant	Qvality PEP	Qvality q-value	# Protein Groups	# Proteins	# PSMs	Master Protein Accessions	# Missed Cleavages	Theo. MH+ [Da]	Found in Sample: [S1] F1: Sample	Confidence (by Search Engine): Sequest HT	Percolator q-Value (by Search Engine): Sequest HT	Percolator PEP (by Search Engine): Sequest HT	XCorr (by Search Engine): Sequest HT
AIAALALITGHIGKPR		FALSE	6.70828e-05	0.00095632	1	1	2	A0A369M6F0	0	1601.98	High	High	0.000651	6.603e-06	4.65
FAAAWGVLEER		FALSE	0.000422604	0.00095632	1	1	1	A0A369M6F0	0	1248.64	High	High	0.000651	5.732e-05	3.4
LSLEPGWK		FALSE	0.072096	0.00224902	1	1	1	A0A369M6F0	0	929.509	High	High	0.00127	0.02536	1.75
A0A369M0S7	Single-stranded-DNA-specific exonuclease RecJ OS=Gordonibacter pamelaeae OX=471189 GN=recJ PE=4 SV=1	0	FALSE	13.714	7	6	6	6	1124	120.3	5.39	12.06	6	High	1
Sequence	Modifications	Contaminant	Qvality PEP	Qvality q-value	# Protein Groups	# Proteins	# PSMs	Master Protein Accessions	# Missed Cleavages	Theo. MH+ [Da]	Found in Sample: [S1] F1: Sample	Confidence (by Search Engine): Sequest HT	Percolator q-Value (by Search Engine): Sequest HT	Percolator PEP (by Search Engine): Sequest HT	XCorr (by Search Engine): Sequest HT
AIIGDGSLHASQR		FALSE	0.00712935	0.00095632	1	1	1	A0A369M0S7	0	1324.7	High	High	0.000651	0.001603	1.97
ALVVSGDGWHEGVK		FALSE	0.0849501	0.00340214	1	1	1	A0A369M0S7	0	1453.74	High	High	0.001809	0.03095	1.75
EGTASLFVYPLR		FALSE	0.0793574	0.00340214	1	1	1	A0A369M0S7	0	1352.72	High	High	0.001809	0.02862	1.96
NRDDYLANLVAGGEK		FALSE	0.0178394	0.00095632	1	1	1	A0A369M0S7	1	1634.81	High	High	0.000651	0.004741	2.83
RAHEDPAGLEADIVR		FALSE	0.0921358	0.00340214	1	1	1	A0A369M0S7	1	1648.84	High	High	0.001809	0.0342	1.42
TIEAELSEIAK		FALSE	0.000583747	0.00095632	1	1	1	A0A369M0S7	0	1203.65	High	High	0.000651	8.392e-05	3.55
A0A369LRY3	DNA polymerase III subunit epsilon OS=Gordonibacter pamelaeae OX=471189 GN=C1877_14390 PE=4 SV=1	0	FALSE	12.844	7	5	5	5	1031	112.5	5.31	12.13	5	High	1
Sequence	Modifications	Contaminant	Qvality PEP	Qvality q-value	# Protein Groups	# Proteins	# PSMs	Master Protein Accessions	# Missed Cleavages	Theo. MH+ [Da]	Found in Sample: [S1] F1: Sample	Confidence (by Search Engine): Sequest HT	Percolator q-Value (by Search Engine): Sequest HT	Percolator PEP (by Search Engine): Sequest HT	XCorr (by Search Engine): Sequest HT
DLLFFDANKR		FALSE	0.0218416	0.00095632	1	1	1	A0A369LRY3	1	1238.65	High	High	0.000651	0.006051	1.99
LQGLLVDVHR		FALSE	0.0011357	0.00095632	1	1	1	A0A369LRY3	0	1149.67	High	High	0.000651	0.0001843	2.95
LVTPCQELVGYLEDVDGAADVQR	1xCarbamidomethyl [C5]	FALSE	0.0481339	0.00095632	1	1	1	A0A369LRY3	0	2547.24	High	High	0.000651	0.01554	2.89
RVVAPENGEGAVLFYALTGK	1xDeamidated [N7]	FALSE	0.00459672	0.00095632	1	1	1	A0A369LRY3	1	2092.11	High	High	0.000651	0.0009571	2.28
SMAYLVPAALTAR	1xOxidation [M2]	FALSE	0.0294029	0.00095632	1	1	1	A0A369LRY3	0	1379.74	High	High	0.000651	0.008625	2.02
A0A369M268	CoA activase OS=Gordonibacter pamelaeae OX=471189 GN=C1877_08900 PE=3 SV=1	0	FALSE	8.921	3	3	4	3	1534	167	5.47	10.77	3	High	1
Sequence	Modifications	Contaminant	Qvality PEP	Qvality q-value	# Protein Groups	# Proteins	# PSMs	Master Protein Accessions	# Missed Cleavages	Theo. MH+ [Da]	Found in Sample: [S1] F1: Sample	Confidence (by Search Engine): Sequest HT	Percolator q-Value (by Search Engine): Sequest HT	Percolator PEP (by Search Engine): Sequest HT	XCorr (by Search Engine): Sequest HT
IDEVSNLGAAR		FALSE	0.000920206	0.00095632	1	1	2	A0A369M268	0	1144.6	High	High	0.000651	0.0001433	2.81
SLLAALKDQADEQADAER		FALSE	0.000929256	0.00095632	1	1	1	A0A369M268	1	1943.97	High	High	0.000651	0.0001453	3.65
STLLSLEQLAALSPTHK		FALSE	0.139845	0.00800895	1	1	1	A0A369M268	0	1809.01	High	High	0.003917	0.05764	2.25
A0A369M1Z9	Molybdopterin dinucleotide-binding protein OS=Gordonibacter pamelaeae OX=471189 GN=C1877_06595 PE=4 SV=1	0	FALSE	8.507	4	3	3	3	833	93.5	4.86	7.71	3	High	1
Sequence	Modifications	Contaminant	Qvality PEP	Qvality q-value	# Protein Groups	# Proteins	# PSMs	Master Protein Accessions	# Missed Cleavages	Theo. MH+ [Da]	Found in Sample: [S1] F1: Sample	Confidence (by Search Engine): Sequest HT	Percolator q-Value (by Search Engine): Sequest HT	Percolator PEP (by Search Engine): Sequest HT	XCorr (by Search Engine): Sequest HT
GATWIVVDPR		FALSE	0.0187213	0.00095632	1	1	1	A0A369M1Z9	0	1113.61	High	High	0.000651	0.005043	2.18
TELLSSFANLK		FALSE	0.00124634	0.00095632	1	1	1	A0A369M1Z9	0	1222.67	High	High	0.000651	0.0002054	2.81
WSFAWPLNR		FALSE	0.0121119	0.00095632	1	1	1	A0A369M1Z9	0	1176.59	High	High	0.000651	0.003007	2.71
A0A369M0V6	Formate dehydrogenase OS=Gordonibacter pamelaeae OX=471189 GN=C1877_08035 PE=3 SV=1	0	FALSE	7.886	6	4	7	4	903	96.4	5.69	13.46	4	High	1
Sequence	Modifications	Contaminant	Qvality PEP	Qvality q-value	# Protein Groups	# Proteins	# PSMs	Master Protein Accessions	# Missed Cleavages	Theo. MH+ [Da]	Found in Sample: [S1] F1: Sample	Confidence (by Search Engine): Sequest HT	Percolator q-Value (by Search Engine): Sequest HT	Percolator PEP (by Search Engine): Sequest HT	XCorr (by Search Engine): Sequest HT
AQEPVLDGNPFLR		FALSE	0.00692398	0.00095632	1	1	3	A0A369M0V6	0	1455.76	High	High	0.000651	0.001551	2.94
SGSFDFVDAPDRLTAPLVR		FALSE	0.0669828	0.00224902	1	1	1	A0A369M0V6	1	2063.06	High	High	0.00127	0.02328	1.93
STNEDIYLFQK		FALSE	0.0248666	0.00095632	1	1	2	A0A369M0V6	0	1357.66	High	High	0.000651	0.007054	1.64
TTVEAPFGPDWR		FALSE	0.127203	0.00693143	1	1	1	A0A369M0V6	0	1375.66	High	High	0.003478	0.05104	2.36
A0A369M0H7	Proline--tRNA ligase OS=Gordonibacter pamelaeae OX=471189 GN=proS PE=3 SV=1	0	FALSE	7.817	13	4	4	4	585	63.9	5.11	10.96	4	High	1
Sequence	Modifications	Contaminant	Qvality PEP	Qvality q-value	# Protein Groups	# Proteins	# PSMs	Master Protein Accessions	# Missed Cleavages	Theo. MH+ [Da]	Found in Sample: [S1] F1: Sample	Confidence (by Search Engine): Sequest HT	Percolator q-Value (by Search Engine): Sequest HT	Percolator PEP (by Search Engine): Sequest HT	XCorr (by Search Engine): Sequest HT
FADADLVGWPLQVVVGK		FALSE	0.0037628	0.00095632	1	1	1	A0A369M0H7	0	1813.98	High	High	0.000651	0.0007527	2.8
NDAGDLVVLFIPGDHELNELK		FALSE	0.125014	0.00693143	1	1	1	A0A369M0H7	0	2308.18	High	High	0.003478	0.05005	2.45
VATPGVHTIAELAAFLDIPESSTVK		FALSE	0.0630797	0.00095632	1	1	1	A0A369M0H7	0	2566.38	High	High	0.000651	0.02153	3.18
VWGSEVDLFGGLFA		FALSE	0.0561667	0.00095632	1	1	1	A0A369M0H7	0	1496.74	High	High	0.000651	0.01878	2.52
Q5T749	*CON* Keratinocyte proline-rich protein OS=Homo sapiens GN=KPRP PE=1 SV=1	0	TRUE	7.544	5	3	4	3	579	64.1	8.27	7.18	3	High	1
Sequence	Modifications	Contaminant	Qvality PEP	Qvality q-value	# Protein Groups	# Proteins	# PSMs	Master Protein Accessions	# Missed Cleavages	Theo. MH+ [Da]	Found in Sample: [S1] F1: Sample	Confidence (by Search Engine): Sequest HT	Percolator q-Value (by Search Engine): Sequest HT	Percolator PEP (by Search Engine): Sequest HT	XCorr (by Search Engine): Sequest HT
CPVEIPPIRR	1xCarbamidomethyl [C1]	TRUE	0.124472	0.00693143	1	1	1	Q5T749	1	1236.69	High	High	0.003478	0.04965	1.14
RLDQCPESPLQR	1xCarbamidomethyl [C5]	TRUE	0.00191682	0.00095632	1	1	2	Q5T749	1	1498.74	High	High	0.000651	0.0003417	2.4
RLQLFPR		TRUE	0.00744882	0.00095632	1	1	1	Q5T749	1	929.568	High	High	0.000651	0.001685	1.9
105815	A34720 *CON* keratin 8 (version 2) - human	0	TRUE	7.081	4	2	4	1	483	53.7	5.43	8.78	2	High	1
Sequence	Modifications	Contaminant	Qvality PEP	Qvality q-value	# Protein Groups	# Proteins	# PSMs	Master Protein Accessions	# Missed Cleavages	Theo. MH+ [Da]	Found in Sample: [S1] F1: Sample	Confidence (by Search Engine): Sequest HT	Percolator q-Value (by Search Engine): Sequest HT	Percolator PEP (by Search Engine): Sequest HT	XCorr (by Search Engine): Sequest HT
LALDIEIATYR		TRUE	0.000578061	0.00095632	1	14	2	105815	0	1277.71	High	High	0.000651	8.303e-05	2.47
NKYEDEINKR		TRUE	0.083047	0.00340214	3	21	2	105815; P04264; P13647	2	1308.65	High	High	0.001809	0.03023	2.92
A0A369LYN1	60 kDa chaperonin OS=Gordonibacter pamelaeae OX=471189 GN=groL PE=3 SV=1	0	FALSE	7.053	10	3	5	3	546	57.2	4.75	12.42	3	High	1
Sequence	Modifications	Contaminant	Qvality PEP	Qvality q-value	# Protein Groups	# Proteins	# PSMs	Master Protein Accessions	# Missed Cleavages	Theo. MH+ [Da]	Found in Sample: [S1] F1: Sample	Confidence (by Search Engine): Sequest HT	Percolator q-Value (by Search Engine): Sequest HT	Percolator PEP (by Search Engine): Sequest HT	XCorr (by Search Engine): Sequest HT
LSNAVKVTLGPK		FALSE	0.0994235	0.00340214	1	1	3	A0A369LYN1	1	1226.75	High	High	0.001809	0.03767	2.08
ITSIQDMVPLLEEVMR		FALSE	0.00406859	0.00095632	1	1	1	A0A369LYN1	0	1873.98	High	High	0.000651	0.0008284	3.02
TNDVAGDGTTTATLLADVIVSEGLR		FALSE	0.0115383	0.00095632	1	1	1	A0A369LYN1	0	2489.27	High	High	0.000651	0.002838	2.83
A0A369LVS5	UvrABC system protein C OS=Gordonibacter pamelaeae OX=471189 GN=uvrC PE=3 SV=1	0	FALSE	6.51	8	3	3	3	726	81.5	6.23	2.16	3	High	1
Sequence	Modifications	Contaminant	Qvality PEP	Qvality q-value	# Protein Groups	# Proteins	# PSMs	Master Protein Accessions	# Missed Cleavages	Theo. MH+ [Da]	Found in Sample: [S1] F1: Sample	Confidence (by Search Engine): Sequest HT	Percolator q-Value (by Search Engine): Sequest HT	Percolator PEP (by Search Engine): Sequest HT	XCorr (by Search Engine): Sequest HT
GKDVPDQDLLHMFLLR		FALSE	0.0154318	0.00095632	1	1	1	A0A369LVS5	1	1897	High	High	0.000651	0.004006	1.64
RDEELFVPWQDTGPVVLPSGSASLYLVK	1xDeamidated [Q10]	FALSE	0.0797195	0.00340214	1	1	1	A0A369LVS5	1	3103.6	High	High	0.001809	0.02864	2.16
RLDKDPLALLDR		FALSE	0.011045	0.00095632	1	1	1	A0A369LVS5	2	1424.82	High	High	0.000651	0.002691	1.82
A0A369M7W9	Acylphosphatase OS=Gordonibacter pamelaeae OX=471189 GN=hypF PE=3 SV=1	0	FALSE	6.509	2	1	2	1	859	92.6	5.06	6.72	1	High	1
Sequence	Modifications	Contaminant	Qvality PEP	Qvality q-value	# Protein Groups	# Proteins	# PSMs	Master Protein Accessions	# Missed Cleavages	Theo. MH+ [Da]	Found in Sample: [S1] F1: Sample	Confidence (by Search Engine): Sequest HT	Percolator q-Value (by Search Engine): Sequest HT	Percolator PEP (by Search Engine): Sequest HT	XCorr (by Search Engine): Sequest HT
GFAPLPIPLSLPAPAAEEVSR		FALSE	0.000749244	0.00095632	1	1	2	A0A369M7W9	0	2132.18	High	High	0.000651	0.000113	3.49
A0A369M645	Dimethyl sulfoxide reductase subunit A OS=Gordonibacter pamelaeae OX=471189 GN=C1877_01265 PE=4 SV=1	0	FALSE	5.351	3	2	2	2	804	88.9	5.25	3.3	2	High	1
Sequence	Modifications	Contaminant	Qvality PEP	Qvality q-value	# Protein Groups	# Proteins	# PSMs	Master Protein Accessions	# Missed Cleavages	Theo. MH+ [Da]	Found in Sample: [S1] F1: Sample	Confidence (by Search Engine): Sequest HT	Percolator q-Value (by Search Engine): Sequest HT	Percolator PEP (by Search Engine): Sequest HT	XCorr (by Search Engine): Sequest HT
GGSINTLTTQRPSPLSK		FALSE	0.170458	0.00913685	1	1	1	A0A369M645	0	1756.96	High	High	0.00443	0.07374	1.41
YSDVILPDLFR		FALSE	0.000441636	0.00095632	1	1	1	A0A369M645	0	1337.71	High	High	0.000651	6.043e-05	3.3
A0A369LX98	Anaerobic ribonucleoside-triphosphate reductase OS=Gordonibacter pamelaeae OX=471189 GN=nrdD PE=4 SV=1	0	FALSE	4.897	2	1	1	1	783	86.6	5.52	2.9	1	High	1
Sequence	Modifications	Contaminant	Qvality PEP	Qvality q-value	# Protein Groups	# Proteins	# PSMs	Master Protein Accessions	# Missed Cleavages	Theo. MH+ [Da]	Found in Sample: [S1] F1: Sample	Confidence (by Search Engine): Sequest HT	Percolator q-Value (by Search Engine): Sequest HT	Percolator PEP (by Search Engine): Sequest HT	XCorr (by Search Engine): Sequest HT
SKGDLDLFFDLLDAK		FALSE	0.000117211	0.00095632	1	1	1	A0A369LX98	1	1696.88	High	High	0.000651	1.268e-05	2.9
A0A369M488	Helicase OS=Gordonibacter pamelaeae OX=471189 GN=C1877_07680 PE=4 SV=1	0	FALSE	4.673	2	2	2	2	1077	121.6	5.03	4.52	2	High	1
Sequence	Modifications	Contaminant	Qvality PEP	Qvality q-value	# Protein Groups	# Proteins	# PSMs	Master Protein Accessions	# Missed Cleavages	Theo. MH+ [Da]	Found in Sample: [S1] F1: Sample	Confidence (by Search Engine): Sequest HT	Percolator q-Value (by Search Engine): Sequest HT	Percolator PEP (by Search Engine): Sequest HT	XCorr (by Search Engine): Sequest HT
FVFTSQAFTK		FALSE	0.0463582	0.00095632	1	1	1	A0A369M488	0	1175.61	High	High	0.000651	0.01488	1.71
LIELCEQIREK	1xCarbamidomethyl [C5]	FALSE	0.00646738	0.00095632	1	1	1	A0A369M488	1	1430.77	High	High	0.000651	0.001427	2.82
P0AA25	*CON* Thioredoxin-1 OS=Escherichia coli (strain K12) GN=trxA PE=1 SV=2	0	TRUE	4.602	23	2	3	2	109	11.8	4.88	6.35	2	High	1
Sequence	Modifications	Contaminant	Qvality PEP	Qvality q-value	# Protein Groups	# Proteins	# PSMs	Master Protein Accessions	# Missed Cleavages	Theo. MH+ [Da]	Found in Sample: [S1] F1: Sample	Confidence (by Search Engine): Sequest HT	Percolator q-Value (by Search Engine): Sequest HT	Percolator PEP (by Search Engine): Sequest HT	XCorr (by Search Engine): Sequest HT
GIPTLLLFK		TRUE	0.130549	0.00800895	1	1	1	P0AA25	0	1001.64	High	High	0.003478	0.05276	1.2
MIAPILDEIADEYQGK		TRUE	0.00253291	0.00095632	1	1	2	P0AA25	0	1805.9	High	High	0.000651	0.0004739	3.49
Q7Z794	*CON* Keratin, type II cytoskeletal 1b OS=Homo sapiens GN=KRT77 PE=2 SV=2	0	TRUE	4.32	2	1	1	1	576	61.7	5.85	3.13	1	High	1
Sequence	Modifications	Contaminant	Qvality PEP	Qvality q-value	# Protein Groups	# Proteins	# PSMs	Master Protein Accessions	# Missed Cleavages	Theo. MH+ [Da]	Found in Sample: [S1] F1: Sample	Confidence (by Search Engine): Sequest HT	Percolator q-Value (by Search Engine): Sequest HT	Percolator PEP (by Search Engine): Sequest HT	XCorr (by Search Engine): Sequest HT
SLDLDSIIDAVR		TRUE	0.000361336	0.00095632	1	1	1	Q7Z794	0	1316.71	High	High	0.000651	4.784e-05	3.13
Q5D862	*CON* Filaggrin-2 OS=Homo sapiens GN=FLG2 PE=1 SV=1	0	TRUE	4.011	0	1	1	1	2391	247.9	8.31	3.43	1	High	1
Sequence	Modifications	Contaminant	Qvality PEP	Qvality q-value	# Protein Groups	# Proteins	# PSMs	Master Protein Accessions	# Missed Cleavages	Theo. MH+ [Da]	Found in Sample: [S1] F1: Sample	Confidence (by Search Engine): Sequest HT	Percolator q-Value (by Search Engine): Sequest HT	Percolator PEP (by Search Engine): Sequest HT	XCorr (by Search Engine): Sequest HT
SVVTVIDVFYK		TRUE	0.000662961	0.00095632	1	1	1	Q5D862	0	1269.71	High	High	0.000651	9.74e-05	3.43
P14923	*CON* Junction plakoglobin - Homo sapiens (Human).	0	TRUE	3.972	2	1	1	1	744	81.6	6.38	2.14	1	High	1
Sequence	Modifications	Contaminant	Qvality PEP	Qvality q-value	# Protein Groups	# Proteins	# PSMs	Master Protein Accessions	# Missed Cleavages	Theo. MH+ [Da]	Found in Sample: [S1] F1: Sample	Confidence (by Search Engine): Sequest HT	Percolator q-Value (by Search Engine): Sequest HT	Percolator PEP (by Search Engine): Sequest HT	XCorr (by Search Engine): Sequest HT
TLVTQNSGVEALIHAILR		TRUE	0.000713459	0.00095632	1	1	1	P14923	0	1935.1	High	High	0.000651	0.0001066	2.14
A0A369M5Z5	Branched-chain-amino-acid aminotransferase OS=Gordonibacter pamelaeae OX=471189 GN=ilvE PE=3 SV=1	0	FALSE	3.679	10	2	3	2	307	33.8	4.72	6.14	2	High	1
Sequence	Modifications	Contaminant	Qvality PEP	Qvality q-value	# Protein Groups	# Proteins	# PSMs	Master Protein Accessions	# Missed Cleavages	Theo. MH+ [Da]	Found in Sample: [S1] F1: Sample	Confidence (by Search Engine): Sequest HT	Percolator q-Value (by Search Engine): Sequest HT	Percolator PEP (by Search Engine): Sequest HT	XCorr (by Search Engine): Sequest HT
DGVLSTPPLSDGLLEGITR		FALSE	0.0326565	0.00095632	1	1	2	A0A369M5Z5	0	1940.03	High	High	0.000651	0.009781	2.39
STASYMNSILAK		FALSE	0.0627884	0.00095632	1	1	1	A0A369M5Z5	0	1285.65	High	High	0.000651	0.02143	2.07
A0A369M1Y8	Valine--tRNA ligase OS=Gordonibacter pamelaeae OX=471189 GN=valS PE=3 SV=1	0	FALSE	3.442	1	1	1	1	896	100.7	5.01	3.44	1	High	1
Sequence	Modifications	Contaminant	Qvality PEP	Qvality q-value	# Protein Groups	# Proteins	# PSMs	Master Protein Accessions	# Missed Cleavages	Theo. MH+ [Da]	Found in Sample: [S1] F1: Sample	Confidence (by Search Engine): Sequest HT	Percolator q-Value (by Search Engine): Sequest HT	Percolator PEP (by Search Engine): Sequest HT	XCorr (by Search Engine): Sequest HT
NLVFVLDQALR		FALSE	0.00201289	0.00095632	1	1	1	A0A369M1Y8	0	1287.74	High	High	0.000651	0.0003617	3.44
A0A369M6L5	Glutamine synthetase type III OS=Gordonibacter pamelaeae OX=471189 GN=C1877_00950 PE=3 SV=1	0	FALSE	3.411	2	1	1	1	695	77.5	5.29	2.65	1	High	1
Sequence	Modifications	Contaminant	Qvality PEP	Qvality q-value	# Protein Groups	# Proteins	# PSMs	Master Protein Accessions	# Missed Cleavages	Theo. MH+ [Da]	Found in Sample: [S1] F1: Sample	Confidence (by Search Engine): Sequest HT	Percolator q-Value (by Search Engine): Sequest HT	Percolator PEP (by Search Engine): Sequest HT	XCorr (by Search Engine): Sequest HT
VLALFGWEPQR		FALSE	0.00214501	0.00095632	1	1	1	A0A369M6L5	0	1315.72	High	High	0.000651	0.0003883	2.65
A0A369M2Z8	Molybdopterin-dependent oxidoreductase OS=Gordonibacter pamelaeae OX=471189 GN=C1877_06720 PE=4 SV=1	0	FALSE	2.92	1	1	1	1	707	76.8	5.05	2.56	1	High	1
Sequence	Modifications	Contaminant	Qvality PEP	Qvality q-value	# Protein Groups	# Proteins	# PSMs	Master Protein Accessions	# Missed Cleavages	Theo. MH+ [Da]	Found in Sample: [S1] F1: Sample	Confidence (by Search Engine): Sequest HT	Percolator q-Value (by Search Engine): Sequest HT	Percolator PEP (by Search Engine): Sequest HT	XCorr (by Search Engine): Sequest HT
GNPAIAAGVR	1xDeamidated [N2]	FALSE	0.00558735	0.00095632	1	1	1	A0A369M2Z8	0	926.505	High	High	0.000651	0.001202	2.56
A0A369M5J0	ABC transporter ATP-binding protein OS=Gordonibacter pamelaeae OX=471189 GN=C1877_03080 PE=4 SV=1	0	FALSE	2.721	1	1	3	1	720	78.4	5.03	0	1	High	1
Sequence	Modifications	Contaminant	Qvality PEP	Qvality q-value	# Protein Groups	# Proteins	# PSMs	Master Protein Accessions	# Missed Cleavages	Theo. MH+ [Da]	Found in Sample: [S1] F1: Sample	Confidence (by Search Engine): Sequest HT	Percolator q-Value (by Search Engine): Sequest HT	Percolator PEP (by Search Engine): Sequest HT	XCorr (by Search Engine): Sequest HT
FKIMQK	1xDeamidated [Q5]; 1xOxidation [M4]	FALSE	0.00825064	0.00095632	1	1	3	A0A369M5J0	1	811.438	High	High	0.000651	0.001901	1.45
A0A369LRW2	Dehydrogenase OS=Gordonibacter pamelaeae OX=471189 GN=C1877_13770 PE=4 SV=1	0	FALSE	2.51	2	1	1	1	743	81.3	5.12	2.87	1	High	1
Sequence	Modifications	Contaminant	Qvality PEP	Qvality q-value	# Protein Groups	# Proteins	# PSMs	Master Protein Accessions	# Missed Cleavages	Theo. MH+ [Da]	Found in Sample: [S1] F1: Sample	Confidence (by Search Engine): Sequest HT	Percolator q-Value (by Search Engine): Sequest HT	Percolator PEP (by Search Engine): Sequest HT	XCorr (by Search Engine): Sequest HT
GVDQVGANVAPTHR		FALSE	0.0124093	0.00095632	1	1	1	A0A369LRW2	0	1420.73	High	High	0.000651	0.003088	2.87
A0A369M3Z7	Trigger factor OS=Gordonibacter pamelaeae OX=471189 GN=tig PE=3 SV=1	0	FALSE	2.49	3	1	1	1	505	55.9	4.87	2.34	1	High	1
Sequence	Modifications	Contaminant	Qvality PEP	Qvality q-value	# Protein Groups	# Proteins	# PSMs	Master Protein Accessions	# Missed Cleavages	Theo. MH+ [Da]	Found in Sample: [S1] F1: Sample	Confidence (by Search Engine): Sequest HT	Percolator q-Value (by Search Engine): Sequest HT	Percolator PEP (by Search Engine): Sequest HT	XCorr (by Search Engine): Sequest HT
VADSILEQKEEVLPR		FALSE	0.0129001	0.00095632	1	1	1	A0A369M3Z7	1	1725.94	High	High	0.000651	0.003239	2.34
A0A369M5F6	ArsR family transcriptional regulator OS=Gordonibacter pamelaeae OX=471189 GN=C1877_02895 PE=4 SV=1	0	FALSE	2.261	8	1	2	1	102	11.5	6.54	1.64	1	High	1
Sequence	Modifications	Contaminant	Qvality PEP	Qvality q-value	# Protein Groups	# Proteins	# PSMs	Master Protein Accessions	# Missed Cleavages	Theo. MH+ [Da]	Found in Sample: [S1] F1: Sample	Confidence (by Search Engine): Sequest HT	Percolator q-Value (by Search Engine): Sequest HT	Percolator PEP (by Search Engine): Sequest HT	XCorr (by Search Engine): Sequest HT
QILEHLKR	1xDeamidated [Q1]	FALSE	0.0201253	0.00095632	1	1	2	A0A369M5F6	1	1037.61	High	High	0.000651	0.00548	1.64
A0A369M252	NDP-hexose 4-ketoreductase OS=Gordonibacter pamelaeae OX=471189 GN=C1877_09660 PE=4 SV=1	0	FALSE	2.181	2	1	2	1	854	94.3	5.25	4.01	1	High	1
Sequence	Modifications	Contaminant	Qvality PEP	Qvality q-value	# Protein Groups	# Proteins	# PSMs	Master Protein Accessions	# Missed Cleavages	Theo. MH+ [Da]	Found in Sample: [S1] F1: Sample	Confidence (by Search Engine): Sequest HT	Percolator q-Value (by Search Engine): Sequest HT	Percolator PEP (by Search Engine): Sequest HT	XCorr (by Search Engine): Sequest HT
QRPYSVVLFDEIEK		FALSE	0.0234746	0.00095632	1	1	2	A0A369M252	0	1722.91	High	High	0.000651	0.006599	2.03
P02768	*CON* serum albumin precursor [Homo sapiens].	0	TRUE	2.11	2	1	1	1	609	69.3	6.28	1.63	1	High	1
Sequence	Modifications	Contaminant	Qvality PEP	Qvality q-value	# Protein Groups	# Proteins	# PSMs	Master Protein Accessions	# Missed Cleavages	Theo. MH+ [Da]	Found in Sample: [S1] F1: Sample	Confidence (by Search Engine): Sequest HT	Percolator q-Value (by Search Engine): Sequest HT	Percolator PEP (by Search Engine): Sequest HT	XCorr (by Search Engine): Sequest HT
KVPQVSTPTLVEVSR		TRUE	0.0269775	0.00095632	1	2	1	P02768	1	1639.94	High	High	0.000651	0.007771	1.63
A0A369M7G0	DNA polymerase III subunit alpha OS=Gordonibacter pamelaeae OX=471189 GN=C1877_04465 PE=4 SV=1	0	FALSE	2.101	1	1	1	1	1154	129.2	5.38	1.74	1	High	1
Sequence	Modifications	Contaminant	Qvality PEP	Qvality q-value	# Protein Groups	# Proteins	# PSMs	Master Protein Accessions	# Missed Cleavages	Theo. MH+ [Da]	Found in Sample: [S1] F1: Sample	Confidence (by Search Engine): Sequest HT	Percolator q-Value (by Search Engine): Sequest HT	Percolator PEP (by Search Engine): Sequest HT	XCorr (by Search Engine): Sequest HT
TLDVLSIACR	1xCarbamidomethyl [C9]	FALSE	0.0273677	0.00095632	1	1	1	A0A369M7G0	0	1147.61	High	High	0.000651	0.007918	1.74
A0A369M0G1	MerR family transcriptional regulator OS=Gordonibacter pamelaeae OX=471189 GN=C1877_09255 PE=4 SV=1	0	FALSE	2.002	3	1	1	1	267	30.5	4.6	1.77	1	High	1
Sequence	Modifications	Contaminant	Qvality PEP	Qvality q-value	# Protein Groups	# Proteins	# PSMs	Master Protein Accessions	# Missed Cleavages	Theo. MH+ [Da]	Found in Sample: [S1] F1: Sample	Confidence (by Search Engine): Sequest HT	Percolator q-Value (by Search Engine): Sequest HT	Percolator PEP (by Search Engine): Sequest HT	XCorr (by Search Engine): Sequest HT
ELELQIER		FALSE	0.0331264	0.00095632	1	1	1	A0A369M0G1	0	1029.56	High	High	0.000651	0.009943	1.77
A0A369M5I8	Alkaline shock response membrane anchor protein AmaP OS=Gordonibacter pamelaeae OX=471189 GN=C1877_00730 PE=4 SV=1	0	FALSE	1.748	4	1	1	1	207	22.5	6.96	2.04	1	High	1
Sequence	Modifications	Contaminant	Qvality PEP	Qvality q-value	# Protein Groups	# Proteins	# PSMs	Master Protein Accessions	# Missed Cleavages	Theo. MH+ [Da]	Found in Sample: [S1] F1: Sample	Confidence (by Search Engine): Sequest HT	Percolator q-Value (by Search Engine): Sequest HT	Percolator PEP (by Search Engine): Sequest HT	XCorr (by Search Engine): Sequest HT
NSQLEIER	1xDeamidated [N1]	FALSE	0.053858	0.00095632	1	1	1	A0A369M5I8	0	989.49	High	High	0.000651	0.01787	2.04
P15924	*CON* Desmoplakin - Homo sapiens	0	TRUE	1.655	1	1	1	1	2871	331.6	6.81	2.45	1	High	1
Sequence	Modifications	Contaminant	Qvality PEP	Qvality q-value	# Protein Groups	# Proteins	# PSMs	Master Protein Accessions	# Missed Cleavages	Theo. MH+ [Da]	Found in Sample: [S1] F1: Sample	Confidence (by Search Engine): Sequest HT	Percolator q-Value (by Search Engine): Sequest HT	Percolator PEP (by Search Engine): Sequest HT	XCorr (by Search Engine): Sequest HT
SAIYQLEEEYENLLK		TRUE	0.0642573	0.00095632	1	1	1	P15924	0	1841.92	High	High	0.000651	0.02213	2.45
A0A369M9F9	Dehydrogenase OS=Gordonibacter pamelaeae OX=471189 GN=C1877_01450 PE=4 SV=1	0.007	FALSE	1.629	1	1	1	1	755	84.9	5.47	0	1	High	1
Sequence	Modifications	Contaminant	Qvality PEP	Qvality q-value	# Protein Groups	# Proteins	# PSMs	Master Protein Accessions	# Missed Cleavages	Theo. MH+ [Da]	Found in Sample: [S1] F1: Sample	Confidence (by Search Engine): Sequest HT	Percolator q-Value (by Search Engine): Sequest HT	Percolator PEP (by Search Engine): Sequest HT	XCorr (by Search Engine): Sequest HT
ILHPMKR		FALSE	0.0676029	0.00224902	1	4	2	A0A369M9F9	1	894.534	High	High	0.00127	0.02352	1.25
A0A369M968	Glucose-6-phosphate isomerase OS=Gordonibacter pamelaeae OX=471189 GN=C1877_00535 PE=4 SV=1	0.006	FALSE	1.507	2	1	1	1	568	61.9	4.88	2.31	1	High	1
Sequence	Modifications	Contaminant	Qvality PEP	Qvality q-value	# Protein Groups	# Proteins	# PSMs	Master Protein Accessions	# Missed Cleavages	Theo. MH+ [Da]	Found in Sample: [S1] F1: Sample	Confidence (by Search Engine): Sequest HT	Percolator q-Value (by Search Engine): Sequest HT	Percolator PEP (by Search Engine): Sequest HT	XCorr (by Search Engine): Sequest HT
ALSEVITGILATLD		FALSE	0.0849501	0.00340214	1	1	1	A0A369M968	0	1415.8	High	High	0.001809	0.03111	2.31
A0A369LZN6	Transposase OS=Gordonibacter pamelaeae OX=471189 GN=C1877_09775 PE=4 SV=1	0.006	FALSE	1.492	2	1	1	1	325	37.4	9.64	0	1	High	1
Sequence	Modifications	Contaminant	Qvality PEP	Qvality q-value	# Protein Groups	# Proteins	# PSMs	Master Protein Accessions	# Missed Cleavages	Theo. MH+ [Da]	Found in Sample: [S1] F1: Sample	Confidence (by Search Engine): Sequest HT	Percolator q-Value (by Search Engine): Sequest HT	Percolator PEP (by Search Engine): Sequest HT	XCorr (by Search Engine): Sequest HT
EAIMLIR	1xOxidation [M4]	FALSE	0.0876816	0.00340214	1	1	1	A0A369LZN6	0	861.486	High	High	0.001809	0.0322	1.5
A0A369M3V7	Dehydrogenase OS=Gordonibacter pamelaeae OX=471189 GN=C1877_07290 PE=4 SV=1	0.019	FALSE	1.304	1	1	1	1	776	86.9	5.2	0	1	High	1
Sequence	Modifications	Contaminant	Qvality PEP	Qvality q-value	# Protein Groups	# Proteins	# PSMs	Master Protein Accessions	# Missed Cleavages	Theo. MH+ [Da]	Found in Sample: [S1] F1: Sample	Confidence (by Search Engine): Sequest HT	Percolator q-Value (by Search Engine): Sequest HT	Percolator PEP (by Search Engine): Sequest HT	XCorr (by Search Engine): Sequest HT
LGFGSPFK		FALSE	0.124472	0.00693143	1	1	1	A0A369M3V7	0	852.461	High	High	0.003478	0.04966	1.45

## Sheet: Proteomics (GpHcdhA)
Accession	Description	Exp. q-value: Combined	Contaminant	Sum PEP Score	Coverage [%]	# Peptides	# PSMs	# Unique Peptides	# AAs	MW [kDa]	calc. pI	Score Sequest HT: Sequest HT	# Peptides (by Search Engine): Sequest HT	Found in Sample: [S2] F2: Sample	# Protein Groups
A0A369M2P7	(GpHcdhA) Dehydrogenase OS=Gordonibacter pamelaeae OX=471189 GN=C1877_07565 PE=4 SV=1	0	FALSE	548.916	55	57	567	57	770	86.5	5.21	1589.61	57	High	1
Sequence	Modifications	Contaminant	Qvality PEP	Qvality q-value	# Protein Groups	# Proteins	# PSMs	Master Protein Accessions	# Missed Cleavages	Theo. MH+ [Da]	Found in Sample: [S2] F2: Sample	Confidence (by Search Engine): Sequest HT	Percolator q-Value (by Search Engine): Sequest HT	Percolator PEP (by Search Engine): Sequest HT	XCorr (by Search Engine): Sequest HT
AAEYPVDK		FALSE	0.0243363	0.00101184	1	1	2	A0A369M2P7	0	892.441	High	High	0.0005967	0.00591	1.54
AAEYPVDKVAEITGVDAEDIK		FALSE	1.78026e-05	0.00101184	1	1	2	A0A369M2P7	1	2233.12	High	High	0.0005967	8.465e-07	5.02
AAEYPVDKVAEITGVDAEDIKR		FALSE	9.11322e-07	0.00101184	1	1	21	A0A369M2P7	2	2389.22	High	High	0.0005967	2.225e-08	4.99
ALQVGECK	1xCarbamidomethyl [C7]	FALSE	0.00238317	0.00101184	1	1	5	A0A369M2P7	0	904.456	High	High	0.0005967	0.0003404	2.5
ALQVGECKSDVEICLMFGQR	2xCarbamidomethyl [C7; C14]	FALSE	1.24261e-05	0.00101184	1	1	23	A0A369M2P7	1	2340.11	High	High	0.0005967	1.081e-06	4.51
ALQVGECKSDVEICLMFGQR	2xCarbamidomethyl [C7; C14]; 1xDeamidated [Q3]	FALSE	0.00557147	0.00101184	1	1	1	A0A369M2P7	1	2341.1	High	High	0.0005967	0.0009631	3.73
ALQVGECKSDVEICLMFGQR	2xCarbamidomethyl [C7; C14]; 1xOxidation [M16]	FALSE	7.14901e-05	0.00101184	1	1	31	A0A369M2P7	1	2356.11	High	High	0.0005967	4.65e-06	3.99
ALQVGECKSDVEICLMFGQR	2xCarbamidomethyl [C7; C14]; 1xDeamidated [Q19]; 1xOxidation [M16]	FALSE	0.00101019	0.00101184	1	1	1	A0A369M2P7	1	2357.09	High	High	0.0005967	0.000119	4.28
CSISDYVLGAGYPELDYAGHLPGSYQDPR	1xCarbamidomethyl [C1]	FALSE	6.92415e-05	0.00101184	1	1	11	A0A369M2P7	0	3200.46	High	High	0.0005967	9.484e-06	4.03
CSISDYVLGAGYPELDYAGHLPGSYQDPR	1xCarbamidomethyl [C1]; 1xDeamidated [Q26]	FALSE	0.0438902	0.00101184	1	1	2	A0A369M2P7	0	3201.45	High	High	0.0005967	0.0123	3.43
DGELVRIEGDDDNPITTGR		FALSE	1.74505e-05	0.00101184	1	1	18	A0A369M2P7	1	2071.99	High	High	0.0005967	8.26e-07	5.05
DKWVQTTWDEALDTICDK	1xCarbamidomethyl [C16]	FALSE	1.17213e-06	0.00101184	1	1	4	A0A369M2P7	1	2224.02	High	High	0.0005967	3.034e-08	5.6
DKWVQTTWDEALDTICDK	1xCarbamidomethyl [C16]; 1xDeamidated [Q5]	FALSE	0.00101829	0.00101184	1	1	1	A0A369M2P7	1	2225.01	High	High	0.0005967	0.0001197	4.79
DKWVQTTWDEALDTICDKVR	1xCarbamidomethyl [C16]	FALSE	9.91074e-07	0.00101184	1	1	5	A0A369M2P7	2	2479.19	High	High	0.0005967	2.469e-08	4.45
DKWVQTTWDEALDTICDKVR	1xCarbamidomethyl [C16]; 1xDeamidated [Q5]	FALSE	4.99e-05	0.00101184	1	1	2	A0A369M2P7	2	2480.18	High	High	0.0005967	2.993e-06	4.7
EEGLYQPGAHGFEYEK		FALSE	3.77271e-05	0.00101184	1	1	2	A0A369M2P7	0	1853.83	High	High	0.0005967	2.127e-06	3.09
EEGLYQPGAHGFEYEKYEK		FALSE	0.000745739	0.00101184	1	1	4	A0A369M2P7	1	2274.03	High	High	0.0005967	8.176e-05	3.74
ELGMDWNQFR	1xOxidation [M4]	FALSE	0.0827785	0.00101184	1	1	1	A0A369M2P7	0	1311.58	High	High	0.0005967	0.02748	2.08
ELGMDWNQFREEGLYQPGAHGFEYEK		FALSE	0.000129643	0.00101184	1	1	1	A0A369M2P7	1	3130.4	High	High	0.0005967	9.623e-06	4.54
ELGMDWNQFREEGLYQPGAHGFEYEK	1xOxidation [M4]	FALSE	0.0148617	0.00101184	1	1	1	A0A369M2P7	1	3146.39	High	High	0.0005967	0.003223	5.29
ELGMDWNQFREEGLYQPGAHGFEYEKYEK		FALSE	0.000356182	0.00101184	1	1	2	A0A369M2P7	2	3550.6	High	High	0.0005967	7.545e-05	4.95
ELGMDWNQFREEGLYQPGAHGFEYEKYEK	1xOxidation [M4]	FALSE	0.00175964	0.00101184	1	1	3	A0A369M2P7	2	3566.6	High	High	0.0005967	0.0002343	4.14
EPLPSNGDGFFGHCLVDLMK	1xCarbamidomethyl [C14]	FALSE	0.00127345	0.00101184	1	1	3	A0A369M2P7	0	2233.04	High	High	0.0005967	0.0001577	3.05
EPLPSNGDGFFGHCLVDLMK	1xCarbamidomethyl [C14]; 1xDeamidated [N6]	FALSE	0.000217915	0.00101184	1	1	3	A0A369M2P7	0	2234.03	High	High	0.0005967	1.822e-05	2.78
EPLPSNGDGFFGHCLVDLMK	1xCarbamidomethyl [C14]; 1xDeamidated [N6]; 1xOxidation [M19]	FALSE	0.0113512	0.00101184	1	1	3	A0A369M2P7	0	2250.02	High	High	0.0005967	0.00231	1.44
EYTYAPSR		FALSE	0.0229421	0.00101184	1	1	3	A0A369M2P7	0	986.458	High	High	0.0005967	0.005513	2.34
GAMADDVWQK		FALSE	0.169471	0.00228133	1	1	1	A0A369M2P7	0	1120.51	High	High	0.001168	0.06933	2.95
GAMADDVWQK	1xOxidation [M3]	FALSE	0.00589089	0.00101184	1	1	4	A0A369M2P7	0	1136.5	High	High	0.0005967	0.00103	3.02
GAMADDVWQKR		FALSE	0.0023083	0.00101184	1	1	7	A0A369M2P7	1	1276.61	High	High	0.0005967	0.0003276	3.39
GAMADDVWQKR	1xDeamidated [Q9]	FALSE	0.00506353	0.00101184	1	1	3	A0A369M2P7	1	1277.59	High	High	0.0005967	0.0008564	4.24
GAMADDVWQKR	1xOxidation [M3]	FALSE	0.00666458	0.00101184	1	1	15	A0A369M2P7	1	1292.61	High	High	0.0005967	0.001201	0.9
GAMADDVWQKR	1xDeamidated [Q9]; 1xOxidation [M3]	FALSE	0.00436944	0.00101184	1	1	2	A0A369M2P7	1	1293.59	High	High	0.0005967	0.0007148	2.06
GKDKWVQTTWDEALDTICDK	1xCarbamidomethyl [C18]	FALSE	2.22659e-05	0.00101184	1	1	5	A0A369M2P7	2	2409.14	High	High	0.0005967	1.116e-06	6.56
GKDKWVQTTWDEALDTICDK	1xCarbamidomethyl [C18]; 1xDeamidated [Q7]	FALSE	4.77547e-05	0.00101184	1	1	1	A0A369M2P7	2	2410.12	High	High	0.0005967	2.832e-06	5.74
GVMCNVR	1xCarbamidomethyl [C4]	FALSE	0.0125841	0.00101184	1	1	6	A0A369M2P7	0	835.391	High	High	0.0005967	0.002619	1.85
GVMCNVR	1xCarbamidomethyl [C4]; 1xOxidation [M3]	FALSE	0.168294	0.00228133	1	1	1	A0A369M2P7	0	851.386	High	High	0.001168	0.06859	0.97
GVMCNVRR	1xCarbamidomethyl [C4]; 1xDeamidated [N5]	FALSE	0.0395242	0.00101184	1	1	1	A0A369M2P7	1	992.476	High	High	0.0005967	0.01081	1.92
IEGDDDNPITTGR		FALSE	0.000106596	0.00101184	1	1	2	A0A369M2P7	0	1402.64	High	High	0.0005967	7.572e-06	3.95
LGFGAPYK		FALSE	0.00345361	0.00101184	1	1	4	A0A369M2P7	0	852.461	High	High	0.0005967	0.0005357	2.19
LGFGAPYKGVMCNVR	1xCarbamidomethyl [C12]	FALSE	0.00350914	0.00101184	1	1	2	A0A369M2P7	1	1668.83	High	High	0.0005967	0.0005458	3.82
LGFGAPYKGVMCNVR	1xCarbamidomethyl [C12]; 1xOxidation [M11]	FALSE	0.0764814	0.00101184	1	1	3	A0A369M2P7	1	1684.83	High	High	0.0005967	0.02481	1.54
LGFGAPYKGVMCNVR	1xCarbamidomethyl [C12]; 1xDeamidated [N13]; 1xOxidation [M11]	FALSE	0.104293	0.00101184	1	1	1	A0A369M2P7	1	1685.81	High	High	0.0005967	0.03679	2.58
LGTKIISIDPR		FALSE	0.0722619	0.00101184	1	1	3	A0A369M2P7	1	1212.73	High	High	0.0005967	0.02307	2.72
LLHPMKR		FALSE	0.119893	0.00101184	1	3	2	A0A369M2P7	1	894.534	High	High	0.0005967	0.04416	1.74
IISIDPR		FALSE	0.0193665	0.00101184	1	2	4	A0A369M2P7	0	813.483	High	High	0.0005967	0.004454	0.67
LNPSWWPWYKPADGK		FALSE	0.000353348	0.00101184	1	1	22	A0A369M2P7	0	1844.91	High	High	0.0005967	3.28e-05	2.91
LNPSWWPWYKPADGK	1xDeamidated [N2]	FALSE	0.000187974	0.00101184	1	1	3	A0A369M2P7	0	1845.9	High	High	0.0005967	1.52e-05	3.33
MGWFNSSNFLTPTCSAQPK	1xCarbamidomethyl [C14]	FALSE	9.71474e-07	0.00101184	1	1	4	A0A369M2P7	0	2172.98	High	High	0.0005967	2.409e-08	4.91
MGWFNSSNFLTPTCSAQPK	1xCarbamidomethyl [C14]; 1xDeamidated [Q/N]	FALSE	1.73381e-06	0.00101184	1	1	4	A0A369M2P7	0	2173.97	High	High	0.0005967	4.895e-08	5.51
MGWFNSSNFLTPTCSAQPK	1xCarbamidomethyl [C14]; 1xOxidation [M1]	FALSE	5.62534e-05	0.00101184	1	1	2	A0A369M2P7	0	2188.98	High	High	0.0005967	3.471e-06	4.54
MGWFNSSNFLTPTCSAQPK	1xCarbamidomethyl [C14]; 1xDeamidated [N]; 1xOxidation [M1]	FALSE	8.1564e-05	0.00101184	1	1	2	A0A369M2P7	0	2189.96	High	High	0.0005967	5.453e-06	5.72
MGWFNSSNFLTPTCSAQPKR	1xCarbamidomethyl [C14]; 1xDeamidated [Q17]	FALSE	0.000807749	0.00101184	1	1	2	A0A369M2P7	1	2330.07	High	High	0.0005967	9.017e-05	3
NTVFMGPMNK		FALSE	0.00371061	0.00101184	1	1	2	A0A369M2P7	0	1138.54	High	High	0.0005967	0.0005841	3.29
NTVFMGPMNK	1xDeamidated [N]	FALSE	0.00297979	0.00101184	1	1	2	A0A369M2P7	0	1139.52	High	High	0.0005967	0.0004468	3.49
NTVFMGPMNK	1xOxidation [M]	FALSE	0.0314014	0.00101184	1	1	8	A0A369M2P7	0	1154.53	High	High	0.0005967	0.008107	2.19
NTVFMGPMNK	1xDeamidated [N1]; 1xOxidation [M5]	FALSE	0.00724538	0.00101184	1	1	2	A0A369M2P7	0	1155.52	High	High	0.0005967	0.001327	2.9
NTVFMGPMNK	2xOxidation [M5; M8]	FALSE	0.0125343	0.00101184	1	1	4	A0A369M2P7	0	1170.53	High	High	0.0005967	0.00261	2.86
NTVFMGPMNK	1xDeamidated [N9]; 2xOxidation [M5; M8]	FALSE	0.0278117	0.00101184	1	1	2	A0A369M2P7	0	1171.51	High	High	0.0005967	0.006983	3.18
QWQTVMEDGTVVTR		FALSE	2.76266e-05	0.00101184	1	1	13	A0A369M2P7	0	1649.8	High	High	0.0005967	1.454e-06	3.97
QWQTVMEDGTVVTR	1xOxidation [M6]	FALSE	1.61105e-05	0.00101184	1	1	6	A0A369M2P7	0	1665.79	High	High	0.0005967	7.519e-07	3.23
RVAHIIGTERPIGWAWGLAFDQNK		FALSE	0.00836057	0.00101184	1	1	1	A0A369M2P7	1	2735.45	High	High	0.0005967	0.001588	2.52
RYSSFHSEHR		FALSE	0.00192884	0.00101184	1	1	5	A0A369M2P7	1	1305.61	High	High	0.0005967	0.000262	3.2
SDVEICLMFGQR	1xCarbamidomethyl [C6]	FALSE	0.0001382	0.00101184	1	1	31	A0A369M2P7	0	1454.68	High	High	0.0005967	1.039e-05	4.36
SDVEICLMFGQR	1xCarbamidomethyl [C6]; 1xOxidation [M8]	FALSE	0.000349139	0.00101184	1	1	14	A0A369M2P7	0	1470.67	High	High	0.0005967	3.24e-05	4.21
SLDLDALAVAVEDFYSDQLK		FALSE	8.08394e-07	0.00101184	1	1	11	A0A369M2P7	0	2212.1	High	High	0.0005967	1.925e-08	6.05
SNFNSLVPHFNVGK		FALSE	0.000387349	0.00101184	1	1	38	A0A369M2P7	0	1559.8	High	High	0.0005967	3.683e-05	3.61
SNFNSLVPHFNVGK	1xDeamidated [N]	FALSE	0.000221425	0.00101184	1	1	8	A0A369M2P7	0	1560.78	High	High	0.0005967	1.852e-05	5.48
SNFNSLVPHFNVGKLGFGAPYK		FALSE	0.0145129	0.00101184	1	1	1	A0A369M2P7	1	2393.24	High	High	0.0005967	0.00312	2.58
SNTWSPPGSHPVGYGVK		FALSE	0.0084273	0.00101184	1	1	4	A0A369M2P7	0	1769.86	High	High	0.0005967	0.001602	2.41
SNTWSPPGSHPVGYGVK	1xDeamidated [N2]	FALSE	0.00089613	0.00101184	1	1	1	A0A369M2P7	0	1770.84	High	High	0.0005967	0.0001027	3.14
VAEITGVDAEDIK		FALSE	0.000288222	0.00101184	1	1	1	A0A369M2P7	0	1359.7	High	High	0.0005967	2.564e-05	3.4
VAEITGVDAEDIKR		FALSE	5.05016e-05	0.00101184	1	1	8	A0A369M2P7	1	1515.8	High	High	0.0005967	3.03e-06	3.05
VAHIIGTERPIGWAWGLAFDQNK		FALSE	4.17534e-06	0.00101184	1	1	2	A0A369M2P7	0	2579.35	High	High	0.0005967	1.44e-07	4.43
VNAMNLALR		FALSE	0.000543944	0.00101184	1	1	9	A0A369M2P7	0	1001.56	High	High	0.0005967	5.571e-05	2.17
VNAMNLALR	1xDeamidated [N5]	FALSE	0.000531063	0.00101184	1	1	1	A0A369M2P7	0	1002.54	High	High	0.0005967	5.406e-05	3.63
VNAMNLALR	1xOxidation [M4]	FALSE	0.000568375	0.00101184	1	1	15	A0A369M2P7	0	1017.55	High	High	0.0005967	5.879e-05	2.8
VNAMNLALR	1xDeamidated [N]; 1xOxidation [M4]	FALSE	0.00148209	0.00101184	1	1	2	A0A369M2P7	0	1018.53	High	High	0.0005967	0.0001904	3.23
VNAMNLALREYTYAPSR		FALSE	0.000498186	0.00101184	1	1	1	A0A369M2P7	1	1969	High	High	0.0005967	5.005e-05	3.37
VNAMNLALREYTYAPSR	1xDeamidated [N5]	FALSE	0.00589089	0.00101184	1	1	2	A0A369M2P7	1	1969.98	High	High	0.0005967	0.001032	4.19
VNAMNLALREYTYAPSR	1xOxidation [M4]	FALSE	0.0139495	0.00101184	1	1	1	A0A369M2P7	1	1984.99	High	High	0.0005967	0.002977	3.39
VNAMNLALREYTYAPSR	1xDeamidated [N5]; 1xOxidation [M4]	FALSE	0.0326532	0.00101184	1	1	1	A0A369M2P7	1	1985.97	High	High	0.0005967	0.008513	2.19
VRSLDQD		FALSE	0.142057	0.00101184	1	1	2	A0A369M2P7	1	832.416	High	High	0.0005967	0.05496	1.81
VRYFQNTYGPESIVVFGGTGR		FALSE	0.00150595	0.00101184	1	1	1	A0A369M2P7	1	2347.18	High	High	0.0005967	0.0001938	2.97
VVTKDGELVR		FALSE	0.00849457	0.00101184	1	1	6	A0A369M2P7	1	1115.64	High	High	0.0005967	0.001618	2.37
VVTKDGELVRIEGDDDNPITTGR		FALSE	5.3835e-05	0.00101184	1	1	35	A0A369M2P7	2	2499.27	High	High	0.0005967	3.28e-06	3.41
WIVVWGK		FALSE	0.0125841	0.00101184	1	1	6	A0A369M2P7	0	887.514	High	High	0.0005967	0.002619	2.36
WIVVWGKEPLPSNGDGFFGHCLVDLMK	1xCarbamidomethyl [C21]	FALSE	8.16893e-06	0.00101184	1	1	2	A0A369M2P7	1	3101.54	High	High	0.0005967	3.26e-07	4.17
WIVVWGKEPLPSNGDGFFGHCLVDLMK	1xCarbamidomethyl [C21]; 1xDeamidated [N13]	FALSE	0.000917862	0.00101184	1	1	1	A0A369M2P7	1	3102.52	High	High	0.0005967	0.0001055	4.08
WIVVWGKEPLPSNGDGFFGHCLVDLMK	1xCarbamidomethyl [C21]; 1xOxidation [M26]	FALSE	0.000722288	0.00101184	1	1	1	A0A369M2P7	1	3117.53	High	High	0.0005967	7.883e-05	4.85
WIVVWGKEPLPSNGDGFFGHCLVDLMK	1xCarbamidomethyl [C21]; 1xDeamidated [N13]; 1xOxidation [M26]	FALSE	0.00224471	0.00101184	1	1	13	A0A369M2P7	1	3118.52	High	High	0.0005967	0.0003166	3.22
WIYGLDDMK		FALSE	0.00357981	0.00101184	1	1	9	A0A369M2P7	0	1140.54	High	High	0.0005967	0.00056	2.81
WIYGLDDMK	1xOxidation [M8]	FALSE	0.00156728	0.00101184	1	1	2	A0A369M2P7	0	1156.53	High	High	0.0005967	0.0002036	2.38
WIYGLDDMKAR		FALSE	0.00375526	0.00101184	1	1	4	A0A369M2P7	1	1367.68	High	High	0.0005967	0.0005947	2.15
WIYGLDDMKAR	1xOxidation [M8]	FALSE	0.00512441	0.00101184	1	1	4	A0A369M2P7	1	1383.67	High	High	0.0005967	0.000871	2.74
WVQTTWDEALDTICDK	1xCarbamidomethyl [C14]	FALSE	6.75382e-07	0.00101184	1	1	3	A0A369M2P7	0	1980.9	High	High	0.0005967	6.329e-07	4.25
WVQTTWDEALDTICDKVR	1xCarbamidomethyl [C14]	FALSE	0.000773031	0.00101184	1	1	2	A0A369M2P7	1	2236.07	High	High	0.0005967	8.561e-05	3.69
WVQTTWDEALDTICDKVR	1xCarbamidomethyl [C14]; 1xDeamidated [Q3]	FALSE	5.09067e-05	0.00101184	1	1	3	A0A369M2P7	1	2237.05	High	High	0.0005967	3.067e-06	3.73
YFQNTYGPESIVVFGGTGR		FALSE	1.02326e-06	0.00101184	1	1	9	A0A369M2P7	0	2092.01	High	High	0.0005967	2.572e-08	4.76
YFQNTYGPESIVVFGGTGR	1xDeamidated [N/Q]	FALSE	5.16782e-07	0.00101184	1	1	4	A0A369M2P7	0	2093	High	High	0.0005967	1.115e-08	7.01
YSSFHSEHR		FALSE	0.00543991	0.00101184	1	1	3	A0A369M2P7	0	1149.51	High	High	0.0005967	0.0009359	3.19
YSSFHSEHRHVPSLR		FALSE	0.130795	0.00101184	1	1	1	A0A369M2P7	1	1838.9	High	High	0.0005967	0.04935	1.85
A0A369M3Z7	Trigger factor OS=Gordonibacter pamelaeae OX=471189 GN=tig PE=3 SV=1	0	FALSE	206.661	59	30	78	30	505	55.9	4.87	232.59	30	High	1
Sequence	Modifications	Contaminant	Qvality PEP	Qvality q-value	# Protein Groups	# Proteins	# PSMs	Master Protein Accessions	# Missed Cleavages	Theo. MH+ [Da]	Found in Sample: [S2] F2: Sample	Confidence (by Search Engine): Sequest HT	Percolator q-Value (by Search Engine): Sequest HT	Percolator PEP (by Search Engine): Sequest HT	XCorr (by Search Engine): Sequest HT
AQAADMTKQDLALDAWAR		FALSE	9.66126e-06	0.00101184	1	1	2	A0A369M3Z7	1	1974.97	High	High	0.0005967	4.014e-07	5.14
AQAADMTKQDLALDAWAR	1xOxidation [M6]	FALSE	0.00019024	0.00101184	1	1	1	A0A369M3Z7	1	1990.97	High	High	0.0005967	1.542e-05	4.35
ATDDAGEDIASLTSPTR		FALSE	3.26735e-05	0.00101184	1	1	2	A0A369M3Z7	0	1719.8	High	High	0.0005967	1.779e-06	4.45
AVVTIVEPGAAADK		FALSE	0.000240801	0.00101184	1	1	2	A0A369M3Z7	0	1340.74	High	High	0.0005967	2.055e-05	3.18
AVVTIVEPGAAADKK		FALSE	5.31936e-05	0.00101184	1	1	1	A0A369M3Z7	1	1468.84	High	High	0.0005967	3.235e-06	3.52
AVVTIVEPGAAADKKDEK		FALSE	0.0107378	0.00101184	1	1	2	A0A369M3Z7	2	1841	High	High	0.0005967	0.002157	2.1
DFAHKYNFPGFR		FALSE	0.190557	0.00604397	1	1	1	A0A369M3Z7	1	1498.72	High	High	0.002874	0.08098	1.41
EFSIDVPAEPTVMTQPLMGK	2xOxidation [M13; M18]	FALSE	0.0168002	0.00101184	1	1	1	A0A369M3Z7	0	2222.07	High	High	0.0005967	0.003746	3.43
FKEDVKAQAADMTK		FALSE	0.000456276	0.00101184	1	1	2	A0A369M3Z7	2	1581.79	High	High	0.0005967	4.484e-05	3.31
FKEDVKAQAADMTK	1xOxidation [M12]	FALSE	8.02711e-05	0.00101184	1	1	1	A0A369M3Z7	2	1597.79	High	High	0.0005967	5.363e-06	3.38
HYNMEVTDEDVAEEFVK		FALSE	1.73381e-06	0.00101184	1	1	2	A0A369M3Z7	0	2054.9	High	High	0.0005967	4.898e-08	5.93
KDEAADAEKAADAE		FALSE	0.00964631	0.00101184	1	1	4	A0A369M3Z7	2	1433.64	High	High	0.0005967	0.00189	2.8
KEFSIDVPAEPTVMTQPLMGK		FALSE	7.26416e-05	0.00101184	1	1	2	A0A369M3Z7	1	2318.18	High	High	0.0005967	4.749e-06	3
KEFSIDVPAEPTVMTQPLMGK	1xOxidation [M14]	FALSE	0.0028862	0.00101184	1	1	2	A0A369M3Z7	1	2334.17	High	High	0.0005967	0.002376	3.34
KEFSIDVPAEPTVMTQPLMGK	2xOxidation [M14; M19]	FALSE	0.000140989	0.00101184	1	1	2	A0A369M3Z7	1	2350.17	High	High	0.0005967	1.066e-05	4.04
KLQEEWRR		FALSE	0.0555346	0.00101184	1	1	1	A0A369M3Z7	2	1144.62	High	High	0.0005967	0.01659	2.14
INFEVEVQAVK		FALSE	0.000142688	0.00101184	1	1	2	A0A369M3Z7	0	1275.69	High	High	0.0005967	1.083e-05	3.73
LQGDVPEAMCEEAETSLLQDFFQQLQR	1xCarbamidomethyl [C10]; 1xDeamidated [Q19]; 1xOxidation [M9]	FALSE	0.0123371	0.00101184	1	1	1	A0A369M3Z7	0	3199.46	High	High	0.0005967	0.002559	4.76
LYGLGTGLFPAAFDAELVGMK		FALSE	5.90505e-08	0.00101184	1	1	2	A0A369M3Z7	0	2170.13	High	High	0.0005967	7.843e-10	5.77
LYGLGTGLFPAAFDAELVGMK	1xOxidation [M20]	FALSE	2.77796e-06	0.00101184	1	1	2	A0A369M3Z7	0	2186.12	High	High	0.0005967	8.748e-08	6.17
LYGLGTGLFPAAFDAELVGMKK		FALSE	0.0218835	0.00101184	1	1	1	A0A369M3Z7	1	2298.22	High	High	0.0005967	0.005194	2.08
LYGLGTGLFPAAFDAELVGMKK	1xOxidation [M20]	FALSE	0.00252009	0.00101184	1	1	2	A0A369M3Z7	1	2314.22	High	High	0.0005967	0.0003644	2.96
NGQLHMVK	1xDeamidated [Q/N]	FALSE	0.00790792	0.00101184	1	1	3	A0A369M3Z7	0	927.472	High	High	0.0005967	0.001484	1.63
NGQLHMVKNGIAR	2xDeamidated [N1; N9]	FALSE	0.00321439	0.00101184	1	1	3	A0A369M3Z7	1	1439.74	High	High	0.0005967	0.0004903	2.84
NGQLHMVKNGIAR	2xDeamidated [N1; N9]; 1xOxidation [M6]	FALSE	0.217331	0.00721368	1	1	1	A0A369M3Z7	1	1455.74	High	High	0.003382	0.09639	2.12
NKVLPEVTDEWVKDTLGFENVADLR		FALSE	0.000218787	0.00101184	1	1	1	A0A369M3Z7	2	2887.48	High	High	0.0005967	1.827e-05	4.5
QDLALDAWAR		FALSE	0.000814226	0.00101184	1	1	1	A0A369M3Z7	0	1158.59	High	High	0.0005967	9.104e-05	3.08
QGVSFDAYLK		FALSE	0.0380165	0.00101184	1	1	2	A0A369M3Z7	0	1127.57	High	High	0.0005967	0.01033	1.98
SGVEDPKKLQEEWR		FALSE	0.00508375	0.00101184	1	1	3	A0A369M3Z7	2	1700.86	High	High	0.0005967	0.0008615	2.4
TYKDFAHKYNFPGFR		FALSE	0.000833973	0.00101184	1	1	3	A0A369M3Z7	2	1890.93	High	High	0.0005967	9.409e-05	4.56
TYKDFAHKYNFPGFR	1xDeamidated [N10]	FALSE	0.019443	0.00101184	1	1	1	A0A369M3Z7	2	1891.91	High	High	0.0005967	0.004491	2.89
VADSILEQKEEVLPR		FALSE	0.000322331	0.00101184	1	1	4	A0A369M3Z7	1	1725.94	High	High	0.0005967	2.933e-05	3.4
VADSILEQKEEVLPR	1xDeamidated [Q8]	FALSE	0.000603469	0.00101184	1	1	2	A0A369M3Z7	1	1726.92	High	High	0.0005967	6.312e-05	3.42
VEALQDNRVK		FALSE	0.00221799	0.00101184	1	1	1	A0A369M3Z7	1	1171.64	High	High	0.0005967	0.0003106	2.85
VKEDSYLDLGMK		FALSE	0.000172159	0.00101184	1	1	3	A0A369M3Z7	1	1397.7	High	High	0.0005967	1.365e-05	3.28
VKEDSYLDLGMK	1xOxidation [M11]	FALSE	0.00552727	0.00101184	1	1	3	A0A369M3Z7	1	1413.69	High	High	0.0005967	0.0009541	3.59
VKEDSYLDLGMKATDDAGEDIASLTSPTR	1xOxidation [M11]	FALSE	1.59823e-05	0.00101184	1	1	2	A0A369M3Z7	2	3114.48	High	High	0.0005967	7.445e-07	4.26
VLPEVTDEWVKDTLGFENVADLR		FALSE	2.44087e-05	0.00101184	1	1	3	A0A369M3Z7	1	2645.35	High	High	0.0005967	1.248e-06	4.46
VTVTVDAKDIDAR		FALSE	0.00112071	0.00101184	1	1	3	A0A369M3Z7	1	1402.75	High	High	0.0005967	0.0001348	2.81
YNFPGFR		FALSE	0.0192143	0.00101184	1	1	1	A0A369M3Z7	0	900.436	High	High	0.0005967	0.004428	1.57
A0A369LRW2	Dehydrogenase OS=Gordonibacter pamelaeae OX=471189 GN=C1877_13770 PE=4 SV=1	0	FALSE	165.934	47	27	74	27	743	81.3	5.12	196.33	27	High	1
Sequence	Modifications	Contaminant	Qvality PEP	Qvality q-value	# Protein Groups	# Proteins	# PSMs	Master Protein Accessions	# Missed Cleavages	Theo. MH+ [Da]	Found in Sample: [S2] F2: Sample	Confidence (by Search Engine): Sequest HT	Percolator q-Value (by Search Engine): Sequest HT	Percolator PEP (by Search Engine): Sequest HT	XCorr (by Search Engine): Sequest HT
AGAAALVSGR		FALSE	0.000436662	0.00101184	1	1	3	A0A369LRW2	0	872.495	High	High	0.0005967	4.255e-05	2.23
AGGAHLPMITGSR		FALSE	0.0794219	0.00101184	1	1	1	A0A369LRW2	0	1267.66	High	High	0.0005967	0.02608	2.06
AGGAHLPMITGSR	1xOxidation [M8]	FALSE	0.0238625	0.00101184	1	1	3	A0A369LRW2	0	1283.65	High	High	0.0005967	0.005763	2.22
AGMDWDAFCQLGIYWQPPAHAK	1xCarbamidomethyl [C9]	FALSE	8.88381e-06	0.00101184	1	1	4	A0A369LRW2	0	2562.17	High	High	0.0005967	3.628e-07	4.74
AGMDWDAFCQLGIYWQPPAHAK	1xCarbamidomethyl [C9]; 1xDeamidated [Q10]	FALSE	0.151451	0.00228133	1	1	1	A0A369LRW2	0	2563.15	High	High	0.001168	0.05991	2.67
AGMDWDAFCQLGIYWQPPAHAK	1xCarbamidomethyl [C9]; 1xOxidation [M3]	FALSE	0.000563853	0.00101184	1	1	1	A0A369LRW2	0	2578.16	High	High	0.0005967	5.82e-05	2.87
ALADEHGPETLASAIGGPHASFWPLHR		FALSE	9.85617e-06	0.00101184	1	1	1	A0A369LRW2	0	2837.41	High	High	0.0005967	4.107e-07	4.88
ALIVNATNPLLTYADTHR		FALSE	2.10869e-06	0.00101184	1	1	2	A0A369LRW2	0	1983.07	High	High	0.0005967	6.228e-08	4.38
ALIVNATNPLLTYADTHR	1xDeamidated [N8]	FALSE	0.0435514	0.00101184	1	1	1	A0A369LRW2	0	1984.05	High	High	0.0005967	0.01221	3.87
AMEEGEPYPVR		FALSE	0.0296112	0.00101184	1	1	1	A0A369LRW2	0	1277.58	High	High	0.0005967	0.007536	2.8
CLNTPFTPLQCYDGYDR	2xCarbamidomethyl [C1; C11]	FALSE	2.72975e-05	0.00101184	1	1	2	A0A369LRW2	0	2119.92	High	High	0.0005967	1.43e-06	4.27
GVDQVGANVAPTHR		FALSE	0.013461	0.00101184	1	1	3	A0A369LRW2	0	1420.73	High	High	0.0005967	0.002846	3.53
GVDQVGANVAPTHR	1xDeamidated [N8]	FALSE	0.000648452	0.00101184	1	1	5	A0A369LRW2	0	1421.71	High	High	0.0005967	6.894e-05	2.62
HELPGPDGRPQGFATTTGK		FALSE	0.00050018	0.00101184	1	1	3	A0A369LRW2	0	1965.98	High	High	0.0005967	5.036e-05	2.66
HELPGPDGRPQGFATTTGK	1xDeamidated [Q11]	FALSE	0.111847	0.00101184	1	1	1	A0A369LRW2	0	1966.96	High	High	0.0005967	0.0403	1.95
KQPYNASMYFNNPAFR		FALSE	4.62526e-05	0.00101184	1	1	2	A0A369LRW2	1	1947.92	High	High	0.0005967	2.732e-06	4.61
KQPYNASMYFNNPAFR	1xDeamidated [N5]	FALSE	0.000608309	0.00101184	1	1	1	A0A369LRW2	1	1948.9	High	High	0.0005967	6.377e-05	3.18
KQPYNASMYFNNPAFR	1xOxidation [M8]	FALSE	0.000463625	0.00101184	1	1	1	A0A369LRW2	1	1963.91	High	High	0.0005967	4.574e-05	4.36
KQPYNASMYFNNPAFR	1xDeamidated [N5]; 1xOxidation [M8]	FALSE	0.00356556	0.00101184	1	1	1	A0A369LRW2	1	1964.9	High	High	0.0005967	0.0005569	2.88
IELASEFLPTLGGPR		FALSE	5.11105e-05	0.00101184	1	1	3	A0A369LRW2	0	1599.87	High	High	0.0005967	3.078e-06	4.26
LGLKPGDRVEIATDK		FALSE	0.00744997	0.00101184	1	1	5	A0A369LRW2	1	1611.91	High	High	0.0005967	0.001377	3.12
LGLKPGDRVEIATDKGSAR		FALSE	0.0133548	0.00101184	1	1	2	A0A369LRW2	2	1983.1	High	High	0.0005967	0.002826	2.69
LGQEDAWPEETLADAFAAQLAR		FALSE	2.81145e-06	0.00101184	1	1	3	A0A369LRW2	0	2402.16	High	High	0.0005967	8.845e-08	5.83
LPEPAAPAAPLCSPELVEDAER	1xCarbamidomethyl [C12]	FALSE	2.20679e-07	0.00101184	1	1	1	A0A369LRW2	0	2332.15	High	High	0.0005967	3.933e-09	4.21
MNLDALDGPDR		FALSE	0.000854198	0.00101184	1	1	1	A0A369LRW2	0	1216.56	High	High	0.0005967	0.0001795	3.72
MNLDALDGPDRVNYPLR		FALSE	0.0690452	0.00101184	1	1	2	A0A369LRW2	1	1958.98	High	High	0.0005967	0.02183	1.34
MNLDALDGPDRVNYPLRR		FALSE	0.00533265	0.00101184	1	1	1	A0A369LRW2	2	2115.08	High	High	0.0005967	0.0009104	1.91
MNLDALDGPDRVNYPLRR	1xOxidation [M1]	FALSE	0.0803245	0.00101184	1	1	2	A0A369LRW2	2	2131.07	High	High	0.0005967	0.02642	1.64
QKSPHPVAEVSEATAGR		FALSE	0.00693513	0.00101184	1	1	2	A0A369LRW2	1	1763.9	High	High	0.0005967	0.001258	4.03
RIDEPLSWE		FALSE	0.0912449	0.00101184	1	1	1	A0A369LRW2	1	1144.56	High	High	0.0005967	0.03106	2.02
RTDYDVFR		FALSE	0.00747966	0.00101184	1	1	2	A0A369LRW2	1	1071.52	High	High	0.0005967	0.001384	2.89
SDAALVVVDPR		FALSE	0.000194078	0.00101184	1	1	1	A0A369LRW2	0	1141.62	High	High	0.0005967	1.579e-05	3.39
SPHPVAEVSEATAGR		FALSE	0.0085284	0.00101184	1	1	4	A0A369LRW2	0	1507.75	High	High	0.0005967	0.001623	3.44
TDYDVFR		FALSE	0.00742039	0.00101184	1	1	1	A0A369LRW2	0	915.421	High	High	0.0005967	0.001371	1.82
VSWDEALDDIAAR		FALSE	0.000116388	0.00101184	1	1	1	A0A369LRW2	0	1460.7	High	High	0.0005967	8.42e-06	4.61
VTDLVPDPSRYPYDER		FALSE	0.0664685	0.00101184	1	1	3	A0A369LRW2	1	1921.93	High	High	0.0005967	0.02078	1.93
YLTSALPHLVLR		FALSE	0.00218287	0.00101184	1	1	2	A0A369LRW2	0	1382.82	High	High	0.0005967	0.0003049	3.09
A0A369M6L5	Glutamine synthetase type III OS=Gordonibacter pamelaeae OX=471189 GN=C1877_00950 PE=3 SV=1	0	FALSE	165.146	61	29	66	29	695	77.5	5.29	207.57	29	High	1
Sequence	Modifications	Contaminant	Qvality PEP	Qvality q-value	# Protein Groups	# Proteins	# PSMs	Master Protein Accessions	# Missed Cleavages	Theo. MH+ [Da]	Found in Sample: [S2] F2: Sample	Confidence (by Search Engine): Sequest HT	Percolator q-Value (by Search Engine): Sequest HT	Percolator PEP (by Search Engine): Sequest HT	XCorr (by Search Engine): Sequest HT
AAAADAEVGQQEALLHK		FALSE	8.33374e-06	0.00101184	1	1	3	A0A369M6L5	0	1721.88	High	High	0.0005967	3.341e-07	4.09
AAAADAEVGQQEALLHK	1xDeamidated [Q]	FALSE	0.00100215	0.00101184	1	1	5	A0A369M6L5	0	1722.87	High	High	0.0005967	0.0001179	3.07
AAVDEMEVVTDRDHWPVPTYNDMLFYV	1xDeamidated [N21]	FALSE	0.219509	0.00839274	1	1	1	A0A369M6L5	1	3213.45	High	High	0.003904	0.0979	2.66
AAVDEMEVVTDRDHWPVPTYNDMLFYV	1xOxidation [M6]	FALSE	0.115174	0.00101184	1	1	1	A0A369M6L5	1	3228.47	High	High	0.001733	0.07154	2.41
ANKYAHEIVPIMEK		FALSE	0.00677152	0.00101184	1	1	2	A0A369M6L5	1	1642.86	High	High	0.0005967	0.001221	2.54
ANKYAHEIVPIMEK	1xOxidation [M12]	FALSE	0.000702375	0.00101184	1	1	2	A0A369M6L5	1	1658.86	High	High	0.0005967	7.614e-05	3.24
AYLPAINDYAAEVAR		FALSE	1.0591e-05	0.00101184	1	1	1	A0A369M6L5	0	1636.83	High	High	0.0005967	4.494e-07	2.97
EIDAQLQALDAAHHAALGLPDQQQR		FALSE	1.76879e-06	0.00101184	1	1	1	A0A369M6L5	0	2709.37	High	High	0.0005967	5.03e-08	3.84
ELISGESDASSFPSGGLR		FALSE	0.00846087	0.00101184	1	1	1	A0A369M6L5	0	1808.87	High	High	0.0005967	0.00161	3.03
GATHFTHWFQPLSGITSEK		FALSE	0.060884	0.00101184	1	2	1	A0A369M6L5	0	2144.06	High	High	0.0005967	0.01855	3.35
GVDENLLTMEK	1xOxidation [M9]	FALSE	0.013197	0.00101184	1	1	1	A0A369M6L5	0	1264.61	High	High	0.0005967	0.002781	2.73
HNEVAPAQHELAPIFTNANR		FALSE	0.000201988	0.00101184	1	1	3	A0A369M6L5	0	2229.12	High	High	0.0005967	0.0001521	4.45
HNEVAPAQHELAPIFTNANR	1xDeamidated [N17]	FALSE	0.0637396	0.00101184	1	1	1	A0A369M6L5	0	2230.1	High	High	0.0005967	0.01973	3.53
LLASHYGLVCLLHEKPFEGINGSGK	1xCarbamidomethyl [C10]; 1xDeamidated [N21]	FALSE	0.0843476	0.00101184	1	1	1	A0A369M6L5	0	2740.41	High	High	0.0005967	0.02805	2.61
LLNIEAR		FALSE	0.0051654	0.00101184	1	1	1	A0A369M6L5	0	828.494	High	High	0.0005967	0.0008783	2.17
MPGSNVNLSDANMILNTAVAK		FALSE	3.29356e-05	0.00101184	1	1	1	A0A369M6L5	0	2160.08	High	High	0.0005967	1.803e-06	4.55
MPGSNVNLSDANMILNTAVAK	1xOxidation [M]	FALSE	1.27785e-05	0.00101184	1	1	2	A0A369M6L5	0	2176.07	High	High	0.0005967	5.657e-07	4.05
MPGSNVNLSDANMILNTAVAK	2xOxidation [M1; M13]	FALSE	0.00194429	0.00101184	1	1	2	A0A369M6L5	0	2192.07	High	High	0.0005967	0.0002647	3.45
NLFDPGESPMDNLR	1xOxidation [M10]	FALSE	0.0362809	0.00101184	1	1	1	A0A369M6L5	0	1620.73	High	High	0.0005967	0.009728	2.49
QGEPLEIEVANVVAHAMKEWAIEK		FALSE	0.0168667	0.00101184	1	1	1	A0A369M6L5	1	2691.38	High	High	0.0005967	0.003756	3.35
RAYLPAINDYAAEVAR		FALSE	0.00157985	0.00101184	1	1	1	A0A369M6L5	1	1792.93	High	High	0.0005967	0.0002056	3.15
RQDLVMCGR	1xCarbamidomethyl [C7]	FALSE	0.000702375	0.00101184	1	1	5	A0A369M6L5	1	1134.55	High	High	0.0005967	7.606e-05	2.7
SFKDFADAMEGKEGDEFETATIAYIR		FALSE	4.64378e-05	0.00101184	1	1	2	A0A369M6L5	2	2941.36	High	High	0.0005967	2.747e-06	5.36
SFKDFADAMEGKEGDEFETATIAYIR	1xOxidation [M9]	FALSE	0.0138944	0.00101184	1	1	1	A0A369M6L5	2	2957.35	High	High	0.0005967	0.002965	2.95
SIALFEGLGVLSEAEVR		FALSE	2.56464e-06	0.00101184	1	1	3	A0A369M6L5	0	1789.97	High	High	0.0005967	7.909e-08	5.11
SMSAIEEQANR		FALSE	0.00603331	0.00101184	1	1	2	A0A369M6L5	0	1235.57	High	High	0.0005967	0.00106	3.85
TKHNEVAPAQHELAPIFTNANR		FALSE	4.73747e-05	0.00101184	1	1	3	A0A369M6L5	1	2458.26	High	High	0.0005967	2.807e-06	4.65
TKHNEVAPAQHELAPIFTNANR	1xDeamidated [N19]	FALSE	0.0428814	0.00101184	1	1	1	A0A369M6L5	1	2459.24	High	High	0.0005967	0.01198	2.94
TLFGYAPCK	1xCarbamidomethyl [C8]	FALSE	0.194493	0.00721368	1	1	1	A0A369M6L5	0	1056.52	High	High	0.003382	0.08314	1.68
TSPFAFTGNK		FALSE	0.0269526	0.00101184	1	2	1	A0A369M6L5	0	1069.53	High	High	0.0005967	0.006709	1.83
TSPFAFTGNKFEFR		FALSE	0.00826145	0.00101184	1	2	1	A0A369M6L5	1	1648.81	High	High	0.0005967	0.001562	2.79
TSPFAFTGNKFEFR	1xDeamidated [N9]	FALSE	0.00715943	0.00101184	1	2	1	A0A369M6L5	1	1649.8	High	High	0.0005967	0.001308	2.78
TTADALPCFVDPK	1xCarbamidomethyl [C8]	FALSE	0.00460177	0.00101184	1	1	1	A0A369M6L5	0	1434.69	High	High	0.0005967	0.0007624	2.68
VAMDLGVDVLPNFLK		FALSE	0.000174234	0.00101184	1	1	1	A0A369M6L5	0	1630.89	High	High	0.0005967	1.383e-05	3.8
VAMDLGVDVLPNFLK	1xOxidation [M3]	FALSE	1.9438e-05	0.00101184	1	1	1	A0A369M6L5	0	1646.88	High	High	0.0005967	9.42e-07	4.13
VLALFGWEPQR		FALSE	0.00325308	0.00101184	1	1	1	A0A369M6L5	0	1315.72	High	High	0.0005967	0.0004976	3.82
VSDTYGSMVFNEHTMQER		FALSE	0.000147912	0.00101184	1	1	2	A0A369M6L5	0	2130.92	High	High	0.0005967	1.134e-05	3.31
VSDTYGSMVFNEHTMQER	1xOxidation [M15]	FALSE	0.00162462	0.00101184	1	1	1	A0A369M6L5	0	2146.92	High	High	0.0005967	0.003143	2.48
VVPTVGAEQEYFLISEKDYAK		FALSE	0.00108114	0.00101184	1	1	3	A0A369M6L5	1	2386.22	High	High	0.0005967	0.0001292	4.17
YAHEIVPIMEK		FALSE	0.00144124	0.00101184	1	1	2	A0A369M6L5	0	1329.69	High	High	0.0005967	0.0001835	2.78
A0A369M4H3	Polyribonucleotide nucleotidyltransferase OS=Gordonibacter pamelaeae OX=471189 GN=pnp PE=3 SV=1	0	FALSE	158.244	48	34	76	34	750	81.4	5.06	180.96	34	High	1
Sequence	Modifications	Contaminant	Qvality PEP	Qvality q-value	# Protein Groups	# Proteins	# PSMs	Master Protein Accessions	# Missed Cleavages	Theo. MH+ [Da]	Found in Sample: [S2] F2: Sample	Confidence (by Search Engine): Sequest HT	Percolator q-Value (by Search Engine): Sequest HT	Percolator PEP (by Search Engine): Sequest HT	XCorr (by Search Engine): Sequest HT
AAWKGDIAAELK		FALSE	0.00494393	0.00101184	1	1	1	A0A369M4H3	1	1272.69	High	High	0.0005967	0.0008303	2.68
AAWKGDIAAELKK		FALSE	0.000318492	0.00101184	1	1	3	A0A369M4H3	2	1400.79	High	High	0.0005967	2.893e-05	2.49
ADGRTPEEIRPLYIKPGYLPR		FALSE	0.0761931	0.00101184	1	1	1	A0A369M4H3	1	2441.33	High	High	0.0005967	0.02469	2.61
AHILDAMLETIEAPREELSEFAPR		FALSE	0.000308475	0.00101184	1	1	2	A0A369M4H3	1	2738.38	High	High	0.0005967	2.777e-05	3.43
AHILDAMLETIEAPREELSEFAPR	1xOxidation [M7]	FALSE	0.00793943	0.00101184	1	1	2	A0A369M4H3	1	2754.38	High	High	0.0005967	0.00149	2.28
ALMPVLPDEDEFPYAIR		FALSE	0.000126068	0.00101184	1	1	1	A0A369M4H3	0	1975.98	High	High	0.0005967	9.32e-06	3.37
ALMPVLPDEDEFPYAIR	1xOxidation [M3]	FALSE	0.000125065	0.00101184	1	1	1	A0A369M4H3	0	1991.98	High	High	0.0005967	9.221e-06	3.56
AMVIATGER		FALSE	0.000990216	0.00101184	1	1	6	A0A369M4H3	0	947.498	High	High	0.0005967	0.0001158	2.69
AMVIATGER	1xOxidation [M2]	FALSE	0.0147445	0.00101184	1	1	2	A0A369M4H3	0	963.493	High	High	0.0005967	0.003185	2.03
ANIQPVEWPVHVADPAIAER		FALSE	9.54616e-06	0.00101184	1	1	3	A0A369M4H3	0	2212.15	High	High	0.0005967	3.954e-07	4.09
APVSGIAMGLIK	1xOxidation [M8]	FALSE	0.00097064	0.00101184	1	1	1	A0A369M4H3	0	1172.67	High	High	0.0005967	0.0001132	2.69
DGLLHISR		FALSE	0.0237689	0.00101184	1	1	2	A0A369M4H3	0	910.51	High	High	0.0005967	0.005738	1.42
DYDFFPLTVDFIEK		FALSE	0.0402996	0.00101184	1	1	1	A0A369M4H3	0	1748.84	High	High	0.0005967	0.01108	1.41
EGDDVVILSDIQGIEDFLGDMDFK	1xOxidation [M21]	FALSE	0.00469438	0.00101184	1	1	1	A0A369M4H3	0	2686.24	High	High	0.0005967	0.0007812	4.09
EGDDVVILSDIQGIEDFLGDMDFKVCGTEK	1xCarbamidomethyl [C26]; 1xDeamidated [Q12]; 1xOxidation [M21]	FALSE	0.0516216	0.00101184	1	1	1	A0A369M4H3	1	3361.53	High	High	0.0005967	0.01511	2.09
EIGHGALAER		FALSE	0.0990276	0.00101184	1	1	1	A0A369M4H3	0	1052.55	High	High	0.0005967	0.03457	1.21
GDIAAELKK		FALSE	0.0504419	0.00101184	1	1	1	A0A369M4H3	1	944.541	High	High	0.0005967	0.01469	1.59
GLSVEILAR		FALSE	0.00797106	0.00101184	1	1	2	A0A369M4H3	0	957.573	High	High	0.0005967	0.001494	2.65
GITALQMDNK		FALSE	0.00338543	0.00101184	1	1	1	A0A369M4H3	0	1090.56	High	High	0.0005967	0.0005229	3.52
GQTQVLSVVTLGMLNEWQR		FALSE	5.73345e-07	0.00101184	1	1	4	A0A369M4H3	0	2159.13	High	High	0.0005967	1.266e-08	5.25
LDTIDPAEGKR		FALSE	0.019443	0.00101184	1	1	1	A0A369M4H3	1	1214.64	High	High	0.0005967	0.004473	2.63
IETIHIPVDK		FALSE	0.00724538	0.00101184	1	1	2	A0A369M4H3	0	1164.66	High	High	0.0005967	0.001332	2.13
IETIHIPVDKIR		FALSE	0.000326217	0.00101184	1	1	2	A0A369M4H3	1	1433.85	High	High	0.0005967	2.985e-05	2.58
IETIHIPVDKIRDVIGSGGK		FALSE	0.00175263	0.00101184	1	1	1	A0A369M4H3	2	2147.22	High	High	0.005808	0.1503	3.03
IKAEQFSDEER		FALSE	0.000314698	0.00101184	1	1	6	A0A369M4H3	1	1351.65	High	High	0.0005967	2.855e-05	3.23
IRDVIGSGGK		FALSE	0.00999732	0.00101184	1	1	6	A0A369M4H3	1	1001.57	High	High	0.0005967	0.001974	3.03
ISLDRLDKPDAPEGAGNGGER	1xDeamidated [N17]	FALSE	0.00384617	0.00101184	1	1	1	A0A369M4H3	1	2168.06	High	High	0.0005967	0.0006105	3.13
ISLDRLDKPDAPEGAGNGGERR	1xDeamidated [N17]	FALSE	0.0452711	0.00101184	1	1	3	A0A369M4H3	2	2324.16	High	High	0.0005967	0.01278	2.77
LTPGKDGLLHISR		FALSE	0.0627739	0.00101184	1	1	1	A0A369M4H3	1	1406.81	High	High	0.0005967	0.01932	1.68
IVESFELYGK		FALSE	0.000742766	0.00101184	1	1	1	A0A369M4H3	0	1184.62	High	High	0.0005967	8.151e-05	3.25
QYRLETGELAK		FALSE	0.0140604	0.00101184	1	1	1	A0A369M4H3	1	1307.7	High	High	0.0005967	0.00301	2.73
TPEEIRPLYIKPGYLPR		FALSE	0.00980078	0.00101184	1	1	1	A0A369M4H3	0	2042.14	High	High	0.0005967	0.00193	2.19
VAPFMDEMSAALHDADKLSR		FALSE	6.24105e-05	0.00101184	1	1	2	A0A369M4H3	1	2204.05	High	High	0.0005967	3.933e-06	4.58
VAPFMDEMSAALHDADKLSR	1xOxidation [M8]	FALSE	0.00170434	0.00101184	1	1	2	A0A369M4H3	1	2220.04	High	High	0.0005967	0.0002259	1.88
VAPFMDEMSAALHDADKLSR	2xOxidation [M5; M8]	FALSE	0.00302771	0.00101184	1	1	4	A0A369M4H3	1	2236.04	High	High	0.0005967	0.0006858	2.11
VASVEDVLALGDVVK		FALSE	9.17232e-06	0.00101184	1	1	1	A0A369M4H3	0	1513.85	High	High	0.0005967	3.767e-07	4.41
VASVEDVLALGDVVKVEVLEVDPK		FALSE	5.78827e-08	0.00101184	1	1	2	A0A369M4H3	1	2522.4	High	High	0.0005967	7.642e-10	4
VEVLEVDPK		FALSE	0.0253117	0.00101184	1	1	1	A0A369M4H3	0	1027.57	High	High	0.0005967	0.006212	2.46
VHGSGLFQR		FALSE	0.0272717	0.00101184	1	1	1	A0A369M4H3	0	1000.53	High	High	0.0005967	0.006821	1.49
A0A369LZL0	UPF0210 protein C1877_08885 OS=Gordonibacter pamelaeae OX=471189 GN=C1877_08885 PE=3 SV=1	0	FALSE	157.976	57	22	59	22	454	46.5	5.07	177.13	22	High	1
Sequence	Modifications	Contaminant	Qvality PEP	Qvality q-value	# Protein Groups	# Proteins	# PSMs	Master Protein Accessions	# Missed Cleavages	Theo. MH+ [Da]	Found in Sample: [S2] F2: Sample	Confidence (by Search Engine): Sequest HT	Percolator q-Value (by Search Engine): Sequest HT	Percolator PEP (by Search Engine): Sequest HT	XCorr (by Search Engine): Sequest HT
AAEDGALSLEK		FALSE	0.0288104	0.00101184	1	1	1	A0A369LZL0	0	1103.56	High	High	0.0005967	0.007302	1.98
AGKEVGVDFVGGFSALVHK		FALSE	7.92407e-07	0.00101184	1	1	5	A0A369LZL0	1	1917.02	High	High	0.0005967	1.875e-08	4.84
AGINMDAVLK		FALSE	0.000301169	0.00101184	1	1	1	A0A369LZL0	0	1031.56	High	High	0.0005967	2.705e-05	3.09
ATAEATADRQCIGAGK	1xCarbamidomethyl [C11]	FALSE	5.55833e-05	0.00101184	1	1	5	A0A369LZL0	1	1619.78	High	High	0.0005967	3.421e-06	3.75
ATAEATADRQCIGAGK	1xCarbamidomethyl [C11]; 1xDeamidated [Q10]	FALSE	0.0452711	0.00101184	1	1	2	A0A369LZL0	1	1620.76	High	High	0.0005967	0.01284	2.36
AVLADLPK		FALSE	0.0362809	0.00101184	1	1	2	A0A369LZL0	0	826.503	High	High	0.0005967	0.009701	1.37
AVLADLPKDADLTSVAEAIK		FALSE	2.66917e-06	0.00101184	1	1	3	A0A369LZL0	1	2040.12	High	High	0.0005967	8.327e-08	4.57
DADLTSVAEAIK		FALSE	0.000710841	0.00101184	1	1	1	A0A369LZL0	0	1232.64	High	High	0.0005967	7.712e-05	3.6
EVGVDFVGGFSALVHK		FALSE	1.3622e-05	0.00101184	1	1	2	A0A369LZL0	0	1660.87	High	High	0.0005967	6.114e-07	3.91
EYGIPIVNKR		FALSE	0.0203051	0.00101184	1	1	1	A0A369LZL0	1	1188.67	High	High	0.0005967	0.004734	2.15
GCTDADIDVMAR	1xCarbamidomethyl [C2]	FALSE	0.000528946	0.00101184	1	1	1	A0A369LZL0	0	1323.57	High	High	0.0005967	5.378e-05	2.72
GCTDADIDVMAR	1xCarbamidomethyl [C2]; 1xOxidation [M10]	FALSE	7.50006e-05	0.00101184	1	1	3	A0A369LZL0	0	1339.56	High	High	0.0005967	4.926e-06	3.91
GCTDADIDVMARK	1xCarbamidomethyl [C2]	FALSE	0.000301169	0.00101184	1	1	2	A0A369LZL0	1	1451.66	High	High	0.0005967	2.702e-05	2.62
KGGVMASSSVGGLSGAFIPVSEDAGMIR	1xOxidation [M]	FALSE	0.00026503	0.00101184	1	1	2	A0A369LZL0	1	2696.34	High	High	0.0005967	2.314e-05	4.29
LDFGGLLGYAPVMPVNQYAGSVFAHR		FALSE	0.00200738	0.00101184	1	1	1	A0A369LZL0	0	2779.4	High	High	0.0005967	0.0002759	3.69
LDFGGLLGYAPVMPVNQYAGSVFAHR	2xDeamidated [N16; Q17]	FALSE	0.122986	0.00101184	1	1	1	A0A369LZL0	0	2781.37	High	High	0.0005967	0.04551	2.2
LMDSIPHALSVTDNVCSSVNVGSTR	1xCarbamidomethyl [C16]	FALSE	0.000364822	0.00101184	1	1	1	A0A369LZL0	0	2659.28	High	High	0.0005967	3.412e-05	4.12
ISVTPIAEICAATDAADLTPIAVAMDR	1xCarbamidomethyl [C10]	FALSE	3.21555e-05	0.00101184	1	1	1	A0A369LZL0	0	2785.41	High	High	0.0005967	1.745e-06	6.62
ISVTPIAEICAATDAADLTPIAVAMDR	1xCarbamidomethyl [C10]; 1xOxidation [M25]	FALSE	5.49211e-05	0.00101184	1	1	1	A0A369LZL0	0	2801.41	High	High	0.0005967	3.37e-06	5.09
MPAPLNSLKN		FALSE	0.0193665	0.00101184	1	1	1	A0A369LZL0	1	1084.58	High	High	0.0005967	0.004457	2.25
MPAPLNSLKN	1xDeamidated [N6]	FALSE	0.0546879	0.00101184	1	1	1	A0A369LZL0	1	1085.57	High	High	0.0005967	0.01624	2.07
MQITPAEIAETLAMVSK		FALSE	4.54073e-06	0.00101184	1	1	2	A0A369LZL0	0	1832.95	High	High	0.0005967	1.59e-07	4.3
MQITPAEIAETLAMVSK	1xOxidation [M1]	FALSE	6.92415e-05	0.00101184	1	1	2	A0A369LZL0	0	1848.94	High	High	0.0005967	4.47e-06	4.2
MQITPAEIAETLAMVSK	1xDeamidated [Q2]; 1xOxidation [M1]	FALSE	0.000791779	0.00101184	1	1	1	A0A369LZL0	0	1849.93	High	High	0.0005967	8.823e-05	2.77
MQITPAEIAETLAMVSK	2xOxidation [M1; M14]	FALSE	3.33837e-06	0.00101184	1	1	2	A0A369LZL0	0	1864.94	High	High	0.0005967	1.094e-07	4.52
MTTAAEQLVPTAEQLER		FALSE	0.00736159	0.00101184	1	1	2	A0A369LZL0	0	1887.95	High	High	0.0005967	0.001355	2.11
MTTAAEQLVPTAEQLER	1xOxidation [M1]	FALSE	0.00598546	0.00101184	1	1	1	A0A369LZL0	0	1903.94	High	High	0.0005967	0.001054	3.47
MTTAAEQLVPTAEQLEREYGIPIVNK		FALSE	0.00496367	0.00101184	1	1	1	A0A369LZL0	1	2901.5	High	High	0.0005967	0.0008356	3.08
MTTAAEQLVPTAEQLEREYGIPIVNKR		FALSE	0.00160528	0.00101184	1	1	1	A0A369LZL0	2	3057.6	High	High	0.0005967	0.002991	2.64
MTTAAEQLVPTAEQLEREYGIPIVNKR	1xDeamidated [N25]; 1xOxidation [M1]	FALSE	0.228391	0.00839274	1	1	1	A0A369LZL0	2	3074.58	High	High	0.003904	0.1034	2.44
RISVTPIAEICAATDAADLTPIAVAMDR	1xCarbamidomethyl [C11]	FALSE	0.000471092	0.00101184	1	1	1	A0A369LZL0	1	2941.51	High	High	0.0005967	4.659e-05	4.19
RISVTPIAEICAATDAADLTPIAVAMDR	1xCarbamidomethyl [C11]; 1xOxidation [M26]	FALSE	0.0160218	0.00101184	1	1	3	A0A369LZL0	1	2957.51	High	High	0.0005967	0.003533	3.54
TITLGLNLR		FALSE	0.00285186	0.00101184	1	1	4	A0A369LZL0	0	1000.61	High	High	0.0005967	0.0004246	2.23
A0A369LW16	Glycine--tRNA ligase beta subunit OS=Gordonibacter pamelaeae OX=471189 GN=glyS PE=3 SV=1	0	FALSE	135.593	41	20	44	20	696	75	4.86	138.21	20	High	1
Sequence	Modifications	Contaminant	Qvality PEP	Qvality q-value	# Protein Groups	# Proteins	# PSMs	Master Protein Accessions	# Missed Cleavages	Theo. MH+ [Da]	Found in Sample: [S2] F2: Sample	Confidence (by Search Engine): Sequest HT	Percolator q-Value (by Search Engine): Sequest HT	Percolator PEP (by Search Engine): Sequest HT	XCorr (by Search Engine): Sequest HT
APIDAFFADVLVMDEDEAVR		FALSE	1.25258e-05	0.00101184	1	1	2	A0A369LW16	0	2223.06	High	High	0.0005967	5.502e-07	3.94
APIDAFFADVLVMDEDEAVR	1xOxidation [M13]	FALSE	5.33565e-07	0.00101184	1	1	1	A0A369LW16	0	2239.06	High	High	0.0005967	1.157e-08	5.08
APIDAFFADVLVMDEDEAVRANR	1xOxidation [M13]	FALSE	0.000807749	0.00101184	1	1	1	A0A369LW16	1	2580.24	High	High	0.0005967	9.031e-05	3.02
AQVADFFVTR		FALSE	0.00208079	0.00101184	1	1	1	A0A369LW16	0	1153.6	High	High	0.0005967	0.0002877	3.1
DSGASPDAIDAVLAAGVEEPAQVIAR		FALSE	7.91199e-06	0.00101184	1	1	2	A0A369LW16	0	2522.27	High	High	0.0005967	3.147e-07	4.51
DVAELLPGVLEGVITGISWPK		FALSE	1.85281e-05	0.00101184	1	1	2	A0A369LW16	0	2193.22	High	High	0.0005967	8.906e-07	4.23
DVESQVSAALAADDYAAALAALADLR		FALSE	1.69016e-05	0.00101184	1	1	1	A0A369LW16	0	2590.3	High	High	0.0005967	7.941e-07	5
FIVVTNGDPAHAATITGGNER	1xDeamidated [N6]	FALSE	1.32666e-06	0.00101184	1	1	3	A0A369LW16	0	2141.06	High	High	0.0005967	3.527e-08	3.7
FSGDEPPASDVGR		FALSE	0.00178796	0.00101184	1	1	6	A0A369LW16	0	1333.6	High	High	0.0005967	0.0002395	2.41
FVGVFTDVADFGK		FALSE	2.10548e-05	0.00101184	1	1	2	A0A369LW16	0	1401.7	High	High	0.0005967	1.041e-06	3.97
HLAADAQLGAADAADAER		FALSE	1.61141e-08	0.00101184	1	1	4	A0A369LW16	0	1765.85	High	High	0.000596659	1.5982e-10	5.33
IAFDAEGKPTK		FALSE	0.00747966	0.00101184	1	1	2	A0A369LW16	0	1176.63	High	High	0.0005967	0.001379	1.33
LIVLAEDVADETEALQEVFRGPSAK		FALSE	0.000472977	0.00101184	1	1	1	A0A369LW16	1	2700.41	High	High	0.0005967	4.684e-05	2.79
IPHGAVSVHTTPR		FALSE	0.00836057	0.00101184	1	1	3	A0A369LW16	0	1371.75	High	High	0.0005967	0.001582	2.78
LVPEALDAVR		FALSE	0.0390659	0.00101184	1	1	1	A0A369LW16	0	1082.62	High	High	0.0005967	0.01065	1.72
RLIVLAEDVADETEALQEVFR		FALSE	1.16567e-05	0.00101184	1	1	2	A0A369LW16	1	2416.27	High	High	0.0005967	5.04e-07	4.89
SVPARDVAELLPGVLEGVITGISWPK		FALSE	0.00195988	0.00101184	1	1	1	A0A369LW16	1	2703.51	High	High	0.0005967	0.0002679	3.02
TGEREAFDDLATAYAR		FALSE	9.30576e-05	0.00101184	1	1	6	A0A369LW16	1	1785.84	High	High	0.0005967	6.422e-06	4.55
VVPVEFAGLTAGR		FALSE	9.04914e-05	0.00101184	1	1	1	A0A369LW16	0	1315.74	High	High	0.0005967	6.191e-06	2.98
WLVALLDER		FALSE	0.00157355	0.00101184	1	1	1	A0A369LW16	0	1114.63	High	High	0.0005967	0.000204	3.19
YFPLYDGEGR		FALSE	0.00475083	0.00101184	1	1	1	A0A369LW16	0	1216.56	High	High	0.0005967	0.0007905	2.51
A0A369M1T7	Translation initiation factor IF-2 OS=Gordonibacter pamelaeae OX=471189 GN=infB PE=3 SV=1	0	FALSE	133.163	42	28	59	28	926	100.8	5.45	164.4	28	High	1
Sequence	Modifications	Contaminant	Qvality PEP	Qvality q-value	# Protein Groups	# Proteins	# PSMs	Master Protein Accessions	# Missed Cleavages	Theo. MH+ [Da]	Found in Sample: [S2] F2: Sample	Confidence (by Search Engine): Sequest HT	Percolator q-Value (by Search Engine): Sequest HT	Percolator PEP (by Search Engine): Sequest HT	XCorr (by Search Engine): Sequest HT
AAEVPIVVAVNK		FALSE	0.00121388	0.00101184	1	1	1	A0A369M1T7	0	1209.72	High	High	0.0005967	0.0001491	2.86
ADVQGSIEALR		FALSE	0.0504419	0.00101184	1	1	1	A0A369M1T7	0	1158.61	High	High	0.0005967	0.01465	3.02
ADVQGSIEALRDAFEK		FALSE	0.0119046	0.00101184	1	1	2	A0A369M1T7	1	1748.88	High	High	0.0005967	0.002444	3.93
ALVNPLGK		FALSE	0.0597306	0.00101184	1	1	1	A0A369M1T7	0	811.504	High	High	0.0005967	0.01812	1.68
DGTVIFEGVMESLR		FALSE	0.000376669	0.00101184	1	1	2	A0A369M1T7	0	1552.77	High	High	0.0005967	3.559e-05	4.34
DTGVAAGEAGGITQHIGASVVEIDGK		FALSE	0.000605884	0.00101184	1	1	2	A0A369M1T7	0	2452.23	High	High	0.0005967	0.0005316	2.81
ERLELEAIEK		FALSE	0.0121912	0.00101184	1	1	2	A0A369M1T7	1	1229.67	High	High	0.0005967	0.002526	2.44
FAELIGVPPNDVIKR		FALSE	0.0739227	0.00101184	1	1	4	A0A369M1T7	1	1667.95	High	High	0.0005967	0.02371	1.87
GAQVTDVIVLVVAADDGVMPQTVEAINHAK		FALSE	2.88677e-05	0.00101184	1	1	1	A0A369M1T7	0	3060.6	High	High	0.0005967	1.53e-06	5.33
GAQVTDVIVLVVAADDGVMPQTVEAINHAK	1xOxidation [M19]	FALSE	3.54453e-06	0.00101184	1	1	2	A0A369M1T7	0	3076.6	High	High	0.0005967	1.176e-07	4.24
GAQVTDVIVLVVAADDGVMPQTVEAINHAK	1xDeamidated [N/Q]; 1xOxidation [M19]	FALSE	0.000102421	0.00101184	1	1	2	A0A369M1T7	0	3077.58	High	High	0.0005967	7.226e-06	4.05
GLDPTLVLDDSVVEIPQGTTVAK		FALSE	5.34884e-06	0.00101184	1	1	3	A0A369M1T7	0	2367.27	High	High	0.0005967	1.949e-07	4.52
GPVATVLVQR		FALSE	0.00163764	0.00101184	1	1	2	A0A369M1T7	0	1039.63	High	High	0.0005967	0.0002151	2.78
HVDEAYPADPVEILGLNSVPVAGDEFR		FALSE	0.000139867	0.00101184	1	1	2	A0A369M1T7	0	2909.43	High	High	0.0005967	1.055e-05	4.58
IEEGKQTDLNLIVK		FALSE	0.000135467	0.00101184	1	1	2	A0A369M1T7	1	1599.9	High	High	0.0005967	1.014e-05	4.26
LHIDDVLETIILQADVLELK		FALSE	0.000387349	0.00101184	1	1	3	A0A369M1T7	0	2290.29	High	High	0.0005967	3.673e-05	4.19
IVRDGTVIFEGVMESLRR		FALSE	0.0176856	0.00101184	1	1	1	A0A369M1T7	2	2077.12	High	High	0.0005967	0.0121	2.89
QGYECGIGIHGYQDLK	1xCarbamidomethyl [C5]	FALSE	0.0389143	0.00101184	1	1	2	A0A369M1T7	0	1837.85	High	High	0.0005967	0.0106	1.58
QITFIDTPGHEAFTAMR		FALSE	0.0330381	0.00101184	1	1	2	A0A369M1T7	0	1934.94	High	High	0.0005967	0.00865	3.74
QITFIDTPGHEAFTAMR	1xOxidation [M16]	FALSE	0.00392361	0.00101184	1	1	2	A0A369M1T7	0	1950.94	High	High	0.0005967	0.0006262	2.71
QRLHIDDVLETIILQADVLELK		FALSE	0.112671	0.00101184	1	1	1	A0A369M1T7	1	2574.45	High	High	0.0005967	0.0407	2.52
SHVSLDDLFSR		FALSE	0.00643009	0.00101184	1	1	3	A0A369M1T7	0	1275.63	High	High	0.0005967	0.001148	3.78
SHVSLDDLFSRIEEGK		FALSE	0.0788255	0.00101184	1	1	2	A0A369M1T7	1	1831.92	High	High	0.0005967	0.02578	1.91
TSLLDAIR		FALSE	0.00205603	0.00101184	1	1	1	A0A369M1T7	0	888.515	High	High	0.0005967	0.0002833	2.41
VGDTIEGYQVK		FALSE	0.000378176	0.00101184	1	1	3	A0A369M1T7	0	1208.62	High	High	0.0005967	3.564e-05	3.37
VGDTIEGYQVKEVERTE		FALSE	0.000658894	0.00101184	1	1	2	A0A369M1T7	2	1951.96	High	High	0.0005967	7.034e-05	2.88
VGLLSPDIVEEDTGVAEVR		FALSE	9.37166e-07	0.00101184	1	1	1	A0A369M1T7	0	1998.04	High	High	0.0005967	2.312e-08	3.75
VGTIAGCYITEGEINRDDKVR	1xCarbamidomethyl [C7]	FALSE	0.0219699	0.00101184	1	1	2	A0A369M1T7	2	2366.18	High	High	0.0005967	0.005224	2.69
VIYQAIEEINAAR		FALSE	0.00033413	0.00101184	1	1	1	A0A369M1T7	0	1489.8	High	High	0.0005967	3.073e-05	3.86
VQAEKEKVDIR		FALSE	0.0208731	0.00101184	1	1	2	A0A369M1T7	2	1314.74	High	High	0.0005967	0.004889	2.19
VRQELVEYGVIPEEWGGTNMFVEVSAK		FALSE	0.00101829	0.00101184	1	1	2	A0A369M1T7	1	3066.52	High	High	0.0005967	0.0001199	4.51
A0A369M5Y1	Chaperone protein HtpG OS=Gordonibacter pamelaeae OX=471189 GN=htpG PE=3 SV=1	0	FALSE	121.055	53	27	60	27	641	72.3	4.73	152.98	27	High	1
Sequence	Modifications	Contaminant	Qvality PEP	Qvality q-value	# Protein Groups	# Proteins	# PSMs	Master Protein Accessions	# Missed Cleavages	Theo. MH+ [Da]	Found in Sample: [S2] F2: Sample	Confidence (by Search Engine): Sequest HT	Percolator q-Value (by Search Engine): Sequest HT	Percolator PEP (by Search Engine): Sequest HT	XCorr (by Search Engine): Sequest HT
AEHGTDVIITLK		FALSE	0.0459772	0.00101184	1	1	2	A0A369M5Y1	0	1296.72	High	High	0.0005967	0.01309	2.29
ALKDALGNEVTK		FALSE	0.000892559	0.00101184	1	1	3	A0A369M5Y1	1	1258.7	High	High	0.0005967	0.0001022	3.6
APFDLYSR		FALSE	0.0396781	0.00101184	1	1	1	A0A369M5Y1	0	968.484	High	High	0.0005967	0.01085	1.88
APFDLYSRDYQK		FALSE	0.0119519	0.00101184	1	1	1	A0A369M5Y1	1	1502.73	High	High	0.0005967	0.002463	2.58
CEELLPDYYNFVHGVVDSQDLQLNISR	1xCarbamidomethyl [C1]	FALSE	0.000577529	0.00101184	1	1	1	A0A369M5Y1	0	3223.54	High	High	0.0005967	5.99e-05	3.66
DTLADLLLYYSAK		FALSE	0.0080347	0.00101184	1	1	3	A0A369M5Y1	0	1485.78	High	High	0.0005967	0.001507	2.86
DTLADLLLYYSAKQDK		FALSE	0.000864493	0.00101184	1	1	1	A0A369M5Y1	1	1856.96	High	High	0.0005967	9.816e-05	3.41
DYGANEDGEGAKELK		FALSE	0.00231752	0.00101184	1	1	8	A0A369M5Y1	1	1595.72	High	High	0.0005967	0.000329	3.59
ELISNASDAVDKLYFK		FALSE	0.000197993	0.00101184	1	1	4	A0A369M5Y1	1	1812.94	High	High	0.0005967	1.614e-05	3.9
ELISNASDAVDKLYFK	1xDeamidated [N5]	FALSE	0.0354423	0.00101184	1	1	1	A0A369M5Y1	1	1813.92	High	High	0.0005967	0.009454	2.64
ETLQHNSQLR		FALSE	0.0138395	0.00101184	1	1	2	A0A369M5Y1	0	1225.63	High	High	0.0005967	0.002948	1.39
GLALYSSNVLIMEK		FALSE	0.000155175	0.00101184	1	1	1	A0A369M5Y1	0	1537.83	High	High	0.0005967	1.197e-05	3.86
HPVFDTLK		FALSE	0.13462	0.00101184	1	1	1	A0A369M5Y1	0	956.52	High	High	0.0005967	0.05127	2.08
KLLDLMINSIYTNR		FALSE	0.00109855	0.00101184	1	1	2	A0A369M5Y1	1	1693.93	High	High	0.0005967	0.0001314	3.74
KLLDLMINSIYTNR	1xOxidation [M6]	FALSE	0.0168002	0.00101184	1	1	1	A0A369M5Y1	1	1709.93	High	High	0.0005967	0.003751	2.62
LLDLMINSIYTNR		FALSE	0.000412914	0.00101184	1	1	1	A0A369M5Y1	0	1565.84	High	High	0.0005967	3.977e-05	3.24
LLDLMINSIYTNR	1xOxidation [M5]	FALSE	0.000323621	0.00101184	1	1	1	A0A369M5Y1	0	1581.83	High	High	0.0005967	2.945e-05	3.84
LNKMPIVK		FALSE	0.0947098	0.00101184	1	1	1	A0A369M5Y1	1	942.58	High	High	0.0005967	0.03258	1.6
LYADLLYNQALLVEGMPIDDPVAFAQNVAK	1xOxidation [M16]	FALSE	0.00167734	0.00101184	1	1	1	A0A369M5Y1	0	3307.69	High	High	0.0005967	0.0002208	4.41
NLGTIAHSDSMAFK	1xOxidation [M11]	FALSE	0.0447484	0.00101184	1	1	3	A0A369M5Y1	0	1507.72	High	High	0.0005967	0.01263	1.93
NVASGDLDFATEDEKK		FALSE	0.0725362	0.00101184	1	1	1	A0A369M5Y1	1	1738.81	High	High	0.0005967	0.02315	1.74
RKSEVDQEEYNEFYK		FALSE	0.00663811	0.00101184	1	1	2	A0A369M5Y1	2	1963.9	High	High	0.0005967	0.001195	3.08
SIELSKDELAIQVSFDKDAR		FALSE	5.9252e-05	0.00101184	1	1	3	A0A369M5Y1	2	2264.18	High	High	0.0005967	3.691e-06	4.47
TDFHDFADPAR		FALSE	0.0647194	0.00101184	1	1	1	A0A369M5Y1	0	1291.57	High	High	0.0005967	0.02006	2.08
TISVHAEGALSYDALLFVPSR		FALSE	0.112258	0.00101184	1	1	2	A0A369M5Y1	0	2246.18	High	High	0.0005967	0.04045	2.03
TVTVSDSGIGMTKDELDR		FALSE	0.000691243	0.00101184	1	1	1	A0A369M5Y1	1	1923.93	High	High	0.0005967	7.474e-05	2.58
VLELNAKHPVFDTLK		FALSE	0.00215689	0.00101184	1	1	2	A0A369M5Y1	1	1723.97	High	High	0.0005967	0.0003008	3.17
VLELNAKHPVFDTLK	1xDeamidated [N5]	FALSE	0.00342618	0.00101184	1	1	1	A0A369M5Y1	1	1724.96	High	High	0.0005967	0.0005296	2.7
VLSKGPEGPDGVK		FALSE	0.0186908	0.00101184	1	1	3	A0A369M5Y1	1	1282.7	High	High	0.0005967	0.004277	2.47
YGIYASYGSQK		FALSE	0.000339512	0.00101184	1	1	3	A0A369M5Y1	0	1236.59	High	High	0.0005967	3.135e-05	3.39
YGIYASYGSQKDTLADLLLYYSAK		FALSE	6.02065e-05	0.00101184	1	1	1	A0A369M5Y1	1	2703.36	High	High	0.0005967	3.764e-06	4.32
YGIYASYGSQKDTLADLLLYYSAK	1xDeamidated [Q10]	FALSE	0.0395242	0.00101184	1	1	1	A0A369M5Y1	1	2704.34	High	High	0.0005967	0.01083	4.22
A0A369M4C9	Molybdopterin-dependent oxidoreductase OS=Gordonibacter pamelaeae OX=471189 GN=C1877_06685 PE=4 SV=1	0	FALSE	116.048	37	21	53	21	743	80.3	5.31	159.79	21	High	1
Sequence	Modifications	Contaminant	Qvality PEP	Qvality q-value	# Protein Groups	# Proteins	# PSMs	Master Protein Accessions	# Missed Cleavages	Theo. MH+ [Da]	Found in Sample: [S2] F2: Sample	Confidence (by Search Engine): Sequest HT	Percolator q-Value (by Search Engine): Sequest HT	Percolator PEP (by Search Engine): Sequest HT	XCorr (by Search Engine): Sequest HT
AADAGIDAPEEKDKDGK		FALSE	0.00135746	0.00101184	1	1	1	A0A369M4C9	2	1729.82	High	High	0.0005967	0.0001705	3.89
AAVEGGYGAYTNATYLVIVDENHPNYR		FALSE	0.00859647	0.00101184	1	1	1	A0A369M4C9	0	2957.41	High	High	0.0005967	0.001637	2.46
AAVSDEEWPK		FALSE	0.0574858	0.00101184	1	1	2	A0A369M4C9	0	1131.53	High	High	0.0005967	0.01733	2.35
AAVSDEEWPKVQSVLSR		FALSE	0.00408317	0.00101184	1	1	2	A0A369M4C9	1	1900.98	High	High	0.0005967	0.0006588	2.42
ATKGDPAIAAGVR		FALSE	0.00122361	0.00101184	1	1	4	A0A369M4C9	1	1226.69	High	High	0.0005967	0.0001502	2.86
ATTPLGDVSEGVAMVR		FALSE	0.00013332	0.00101184	1	1	1	A0A369M4C9	0	1602.82	High	High	0.0005967	9.949e-06	3.37
ATTPLGDVSEGVAMVR	1xOxidation [M14]	FALSE	3.77271e-05	0.00101184	1	1	2	A0A369M4C9	0	1618.81	High	High	0.0005967	2.126e-06	3.33
AVEQYVVIDAATGQPALHSACSK	1xCarbamidomethyl [C21]	FALSE	7.55316e-07	0.00101184	1	1	7	A0A369M4C9	0	2415.2	High	High	0.0005967	1.776e-08	5.47
AWPLRDAADFYLK		FALSE	0.00822868	0.00101184	1	1	1	A0A369M4C9	1	1565.81	High	High	0.0005967	0.001557	3.27
DAADFYLK		FALSE	0.0263254	0.00101184	1	1	1	A0A369M4C9	0	942.457	High	High	0.0005967	0.006536	2.16
EEYPFGASEHKPR		FALSE	0.00363736	0.00101184	1	1	2	A0A369M4C9	0	1546.73	High	High	0.0005967	0.0005717	1.92
GAFALAFGYEHQNYGAQDIEVDGK		FALSE	1.75905e-05	0.00101184	1	1	3	A0A369M4C9	0	2600.21	High	High	0.0005967	8.335e-07	4.72
GTLEFEGEVNGVAVR	1xDeamidated [N10]	FALSE	0.000107881	0.00101184	1	1	3	A0A369M4C9	0	1577.78	High	High	0.0005967	7.68e-06	5.06
LGAIEGKPDVSTK		FALSE	0.0111725	0.00101184	1	1	2	A0A369M4C9	0	1314.73	High	High	0.0005967	0.002266	1.47
IIADKTYNADAISFTTQK		FALSE	3.22539e-07	0.00101184	1	1	3	A0A369M4C9	1	2000.03	High	High	0.0005967	6.254e-09	6.4
ILTSFMCNTIQATPGAMRDEVVER	1xCarbamidomethyl [C7]	FALSE	0.00133063	0.00101184	1	1	1	A0A369M4C9	1	2739.33	High	High	0.0005967	0.0001669	2.85
ILTSFMCNTIQATPGAMRDEVVER	1xCarbamidomethyl [C7]; 1xOxidation [M17]	FALSE	0.0101574	0.00101184	1	1	1	A0A369M4C9	1	2755.32	High	High	0.0005967	0.002018	2.24
SISMLSNSPVMR		FALSE	0.000677576	0.00101184	1	1	1	A0A369M4C9	0	1321.66	High	High	0.0005967	7.287e-05	2.9
SISMLSNSPVMR	1xOxidation [M]	FALSE	9.15824e-05	0.00101184	1	1	4	A0A369M4C9	0	1337.66	High	High	0.0005967	6.282e-06	3.57
SISMLSNSPVMR	2xOxidation [M4; M11]	FALSE	0.00451099	0.00101184	1	1	1	A0A369M4C9	0	1353.65	High	High	0.0005967	0.00373	2.63
SRGYQDENQAYFYSEK		FALSE	0.000539616	0.00101184	1	1	1	A0A369M4C9	1	1984.87	High	High	0.0005967	0.0001244	2.22
SRGYQDENQAYFYSEKR		FALSE	0.000419564	0.00101184	1	1	2	A0A369M4C9	2	2140.97	High	High	0.0005967	0.00113	2.18
TYNADAISFTTQK		FALSE	0.000168754	0.00101184	1	1	1	A0A369M4C9	0	1459.71	High	High	0.0005967	1.332e-05	3.83
WQVKEPESMK		FALSE	0.0461554	0.00101184	1	1	2	A0A369M4C9	1	1261.62	High	High	0.0005967	0.01312	2.28
WQVKEPESMK	1xOxidation [M9]	FALSE	0.0383135	0.00101184	1	1	3	A0A369M4C9	1	1277.62	High	High	0.0005967	0.01039	2.45
YKLGAIEGKPDVSTK		FALSE	0.010077	0.00101184	1	1	1	A0A369M4C9	1	1605.88	High	High	0.0005967	0.001994	2.3
A0A369M2H8	DUF3641 domain-containing protein OS=Gordonibacter pamelaeae OX=471189 GN=C1877_07200 PE=4 SV=1	0	FALSE	108.254	47	25	42	25	685	76.6	4.98	115.03	25	High	1
Sequence	Modifications	Contaminant	Qvality PEP	Qvality q-value	# Protein Groups	# Proteins	# PSMs	Master Protein Accessions	# Missed Cleavages	Theo. MH+ [Da]	Found in Sample: [S2] F2: Sample	Confidence (by Search Engine): Sequest HT	Percolator q-Value (by Search Engine): Sequest HT	Percolator PEP (by Search Engine): Sequest HT	XCorr (by Search Engine): Sequest HT
AECMERETMEAVLAAFAR	1xCarbamidomethyl [C3]	FALSE	0.000638174	0.00101184	1	1	2	A0A369M2H8	1	2084.96	High	High	0.0005967	6.778e-05	3.46
AECMERETMEAVLAAFAR	1xCarbamidomethyl [C3]; 1xOxidation [M4]	FALSE	0.0150988	0.00101184	1	1	1	A0A369M2H8	1	2100.95	High	High	0.0005967	0.003279	3.12
CNLACSHCFLESGPQR	3xCarbamidomethyl [C1; C5; C8]	FALSE	2.5916e-05	0.00101184	1	1	3	A0A369M2H8	0	1935.83	High	High	0.0005967	1.343e-06	4.66
DLVDEPLGPR		FALSE	0.00320159	0.00101184	1	1	1	A0A369M2H8	0	1110.58	High	High	0.0005967	0.0004878	1.78
EASALADEVIVR		FALSE	0.000807749	0.00101184	1	1	2	A0A369M2H8	0	1272.68	High	High	0.0005967	9.016e-05	3.43
EGKFDYYLDLLSENYNGAVVAR	1xDeamidated [N14]	FALSE	0.0181814	0.00101184	1	1	1	A0A369M2H8	1	2537.22	High	High	0.0005967	0.004127	3.44
ELEEFYAWELEREQHVR		FALSE	0.0926166	0.00101184	1	1	1	A0A369M2H8	1	2263.08	High	High	0.0005967	0.03168	2.21
ELNELGYGVDPALK		FALSE	0.00175263	0.00101184	1	1	1	A0A369M2H8	0	1517.78	High	High	0.0005967	0.0002328	4.33
ETMEAVLAAFAR		FALSE	0.11687	0.00101184	1	1	1	A0A369M2H8	0	1308.66	High	High	0.0005967	0.04258	2.86
FDNLYAFNNYALGR		FALSE	0.000615641	0.00101184	1	1	1	A0A369M2H8	0	1677.8	High	High	0.0005967	6.475e-05	3.23
FYDDPVLR		FALSE	0.0176159	0.00101184	1	1	1	A0A369M2H8	0	1024.51	High	High	0.0005967	0.003976	2.04
GDRTHHVGAFDQGAAQEALELAR		FALSE	0.000177749	0.00101184	1	1	2	A0A369M2H8	1	2449.2	High	High	0.0005967	1.416e-05	3.57
GRPVAVSGNMAAMLR		FALSE	0.000174932	0.00101184	1	1	1	A0A369M2H8	0	1529.8	High	High	0.0005967	1.386e-05	2.81
GRPVAVSGNMAAMLR	1xOxidation [M10]	FALSE	0.178521	0.00352846	1	1	1	A0A369M2H8	0	1545.8	High	High	0.001733	0.07438	1.38
LGCIGFASHTVR	1xCarbamidomethyl [C3]	FALSE	0.0160853	0.00101184	1	1	1	A0A369M2H8	0	1317.67	High	High	0.0005967	0.003554	1.51
IGLAELEQAYR		FALSE	0.000472977	0.00101184	1	1	2	A0A369M2H8	0	1262.67	High	High	0.0005967	4.704e-05	3.42
IGLAELEQAYRDLGIEPFDQR		FALSE	0.00608154	0.00101184	1	1	2	A0A369M2H8	1	2433.24	High	High	0.0005967	0.001072	3.41
LYDCEVNHVLGLPLDGPR	1xCarbamidomethyl [C4]	FALSE	0.00147618	0.00101184	1	1	1	A0A369M2H8	0	2067.03	High	High	0.0005967	0.000189	3.44
NVRDLVDEPLGPR		FALSE	0.0551097	0.00101184	1	1	1	A0A369M2H8	1	1479.79	High	High	0.0005967	0.01636	1.66
SAPELATMQVNVGYR		FALSE	0.000656268	0.00101184	1	1	1	A0A369M2H8	0	1635.82	High	High	0.0005967	7.012e-05	2.66
SNLTILDAPEYR		FALSE	0.00152409	0.00101184	1	1	1	A0A369M2H8	0	1391.72	High	High	0.0005967	0.0001964	3.43
THHVGAFDQGAAQEALELAR		FALSE	0.000155175	0.00101184	1	1	2	A0A369M2H8	0	2121.05	High	High	0.0005967	1.203e-05	3.19
TLDITGGSPEMNPHLEWFVR	1xOxidation [M11]	FALSE	0.000914204	0.00101184	1	1	1	A0A369M2H8	0	2315.11	High	High	0.0005967	0.009471	3.28
VHDKELLR		FALSE	0.0601894	0.00101184	1	1	3	A0A369M2H8	1	1009.58	High	High	0.0005967	0.01834	1.09
VIGVDMTEQQLAFAR		FALSE	2.90993e-05	0.00101184	1	1	2	A0A369M2H8	0	1677.86	High	High	0.0005967	1.549e-06	4.11
VIGVDMTEQQLAFAR	1xOxidation [M6]	FALSE	0.000157046	0.00101184	1	1	2	A0A369M2H8	0	1693.86	High	High	0.0005967	1.219e-05	3.71
VLKPGGELYFSDIFSDR		FALSE	1.51734e-05	0.00101184	1	1	3	A0A369M2H8	0	1942.99	High	High	0.0005967	6.96e-07	4.27
YFDLTEDLR		FALSE	0.0023083	0.00101184	1	1	1	A0A369M2H8	0	1171.56	High	High	0.0005967	0.0003265	3.08
A0A369M2W9	Ribonucleoside triphosphate reductase OS=Gordonibacter pamelaeae OX=471189 GN=C1877_08725 PE=4 SV=1	0	FALSE	107.01	37	21	33	21	813	90.6	5.07	100.39	21	High	1
Sequence	Modifications	Contaminant	Qvality PEP	Qvality q-value	# Protein Groups	# Proteins	# PSMs	Master Protein Accessions	# Missed Cleavages	Theo. MH+ [Da]	Found in Sample: [S2] F2: Sample	Confidence (by Search Engine): Sequest HT	Percolator q-Value (by Search Engine): Sequest HT	Percolator PEP (by Search Engine): Sequest HT	XCorr (by Search Engine): Sequest HT
ADMTQEVAQAFTK		FALSE	0.000694009	0.00101184	1	1	2	A0A369M2W9	0	1439.68	High	High	0.0005967	7.508e-05	3.8
ADMTQEVAQAFTK	1xOxidation [M3]	FALSE	0.000213606	0.00101184	1	1	1	A0A369M2W9	0	1455.68	High	High	0.0005967	1.773e-05	3.46
DGKIAEFDIAK		FALSE	0.0465137	0.00101184	1	1	1	A0A369M2W9	1	1206.64	High	High	0.0005967	0.01326	2.71
GFQYPIPTYSITNDFDWSETENNR		FALSE	0.00256063	0.00101184	1	1	2	A0A369M2W9	0	2894.29	High	High	0.0005967	0.0003707	3.94
LADYQEEYGDLYNLEATPAESTTYR		FALSE	0.000669505	0.00101184	1	1	2	A0A369M2W9	0	2912.31	High	High	0.0005967	7.189e-05	4.2
IAEFDIAK		FALSE	0.0440606	0.00101184	1	1	1	A0A369M2W9	0	906.493	High	High	0.0005967	0.01238	1.42
IAYQAVDEADFYR		FALSE	0.000152715	0.00101184	1	1	1	A0A369M2W9	0	1560.73	High	High	0.0005967	1.178e-05	3.5
IEDGIITVEDVQDSVEEVLSTAGYADVAK		FALSE	0.000187974	0.00101184	1	1	1	A0A369M2W9	0	3065.5	High	High	0.0005967	1.519e-05	4.51
LLDAGLYPYTK		FALSE	0.000120168	0.00101184	1	1	1	A0A369M2W9	0	1253.68	High	High	0.0005967	8.775e-06	3.99
LLDAGLYPYTKR		FALSE	0.0270585	0.00101184	1	1	4	A0A369M2W9	1	1409.78	High	High	0.0005967	0.006736	2.65
LLFEMTSK		FALSE	0.0381647	0.00101184	1	1	1	A0A369M2W9	0	968.512	High	High	0.0005967	0.01036	1.7
LLFEMTSK	1xOxidation [M5]	FALSE	0.032399	0.00101184	1	1	1	A0A369M2W9	0	984.507	High	High	0.0005967	0.008421	1.72
NAGATLLDYKDLVDQYVK		FALSE	2.27151e-05	0.00101184	1	1	2	A0A369M2W9	1	2026.05	High	High	0.0005967	1.141e-06	4.31
NAGATLLDYKDLVDQYVKVEDWR		FALSE	0.000206887	0.00101184	1	1	1	A0A369M2W9	2	2711.37	High	High	0.0005967	1.704e-05	4.07
QLIQEGLGGVPGK		FALSE	0.00252009	0.00101184	1	1	1	A0A369M2W9	0	1295.73	High	High	0.0005967	0.0003648	2.84
QYHPSTIDLLALNVTAHFEPK		FALSE	0.00034498	0.00101184	1	1	1	A0A369M2W9	0	2394.25	High	High	0.0005967	3.185e-05	3.66
RLDHLMDVSAR		FALSE	0.000745739	0.00101184	1	1	2	A0A369M2W9	1	1312.68	High	High	0.0005967	8.202e-05	3.24
SGGFFGSGESTGSIGVVTINMPR		FALSE	9.92587e-08	0.00101184	1	1	1	A0A369M2W9	0	2257.09	High	High	0.0005967	1.476e-09	5.1
SQEFADRVEYDLGHSHLTR		FALSE	0.000384267	0.00101184	1	1	2	A0A369M2W9	1	2260.07	High	High	0.0005967	3.645e-05	3.34
SYILYRK		FALSE	0.178521	0.00352846	1	1	1	A0A369M2W9	1	942.541	High	High	0.001733	0.0744	1.2
WGTQAPFSNITLDWVCPADLR	1xCarbamidomethyl [C16]	FALSE	8.69476e-05	0.00101184	1	1	2	A0A369M2W9	0	2447.18	High	High	0.0005967	5.915e-06	4.79
WGTQAPFSNITLDWVCPADLRDQPAIVGGR	1xCarbamidomethyl [C16]	FALSE	0.000428028	0.00101184	1	1	1	A0A369M2W9	1	3340.65	High	High	0.0005967	4.15e-05	2.74
YGTPYFSNYINSDMEPSDVR		FALSE	7.09212e-05	0.00101184	1	1	1	A0A369M2W9	0	2355.02	High	High	0.0005967	4.593e-06	3.89
A0A369LZH9	Pyruvate, phosphate dikinase OS=Gordonibacter pamelaeae OX=471189 GN=C1877_11950 PE=3 SV=1	0	FALSE	104.71	31	20	44	20	912	98.4	4.68	115.03	20	High	1
Sequence	Modifications	Contaminant	Qvality PEP	Qvality q-value	# Protein Groups	# Proteins	# PSMs	Master Protein Accessions	# Missed Cleavages	Theo. MH+ [Da]	Found in Sample: [S2] F2: Sample	Confidence (by Search Engine): Sequest HT	Percolator q-Value (by Search Engine): Sequest HT	Percolator PEP (by Search Engine): Sequest HT	XCorr (by Search Engine): Sequest HT
ALADLLEAQTGDFYGMFK		FALSE	2.22449e-07	0.00101184	1	1	2	A0A369LZH9	0	1989.96	High	High	0.0005967	3.968e-09	5.52
AMDGLPVIVR		FALSE	0.00101829	0.00101184	1	1	2	A0A369LZH9	0	1070.6	High	High	0.0005967	0.0001197	2.99
AMDGLPVIVR	1xOxidation [M2]	FALSE	0.00284051	0.00101184	1	1	2	A0A369LZH9	0	1086.6	High	High	0.0005967	0.0004205	3.14
ANADNPEDAELSR		FALSE	0.00866507	0.00101184	1	1	3	A0A369LZH9	0	1401.62	High	High	0.0005967	0.001658	2.25
EAAVAGTDIVIR		FALSE	9.60796e-05	0.00101184	1	1	2	A0A369LZH9	0	1214.67	High	High	0.0005967	6.663e-06	2.39
GAASDTDLSADDLKELVAEFK		FALSE	1.14262e-05	0.00101184	1	1	3	A0A369LZH9	1	2195.07	High	High	0.0005967	4.924e-07	5.73
GLNASPGAAVGEAVFSAADAVAVTEAGR		FALSE	0.00289774	0.00101184	1	1	2	A0A369LZH9	0	2558.28	High	High	0.0005967	0.0004318	3.74
GLNASPGAAVGEAVFSAADAVAVTEAGRK		FALSE	0.0261195	0.00101184	1	1	1	A0A369LZH9	1	2686.38	High	High	0.0005967	0.006449	3.23
GLNASPGAAVGEAVFSAADAVAVTEAGRK	1xDeamidated [N3]	FALSE	0.216609	0.00721368	1	1	1	A0A369LZH9	1	2687.36	High	High	0.003382	0.09613	2.49
GNTSATGVAFTR		FALSE	0.0124353	0.00101184	1	1	3	A0A369LZH9	0	1181.59	High	High	0.0005967	0.002587	2.38
KIGDAADPLLVSVR		FALSE	7.68201e-05	0.00101184	1	1	2	A0A369LZH9	1	1453.84	High	High	0.0005967	5.073e-06	3.39
IADDLGTAVNVQSMVFGNK		FALSE	1.0055e-05	0.00101184	1	1	2	A0A369LZH9	0	1978.99	High	High	0.0005967	4.209e-07	3.77
LAILYPELPAMQTR		FALSE	0.0142284	0.00101184	1	1	1	A0A369LZH9	0	1615.89	High	High	0.0005967	0.003043	2.81
LAILYPELPAMQTR	1xOxidation [M11]	FALSE	0.0367075	0.00101184	1	1	1	A0A369LZH9	0	1631.88	High	High	0.0005967	0.009839	2.35
LEASGTPAAELADKR		FALSE	0.000132788	0.00101184	1	1	2	A0A369LZH9	1	1528.8	High	High	0.0005967	9.893e-06	2.68
LLDPPLHEFLESPR		FALSE	0.0647194	0.00101184	1	1	3	A0A369LZH9	0	1662.88	High	High	0.0005967	0.02011	2.46
LWMLQTR		FALSE	0.00449305	0.00101184	1	1	1	A0A369LZH9	0	947.513	High	High	0.0005967	0.0007407	2.12
NPANGEKEFYGDYLVNAQGEDVVAGIR	1xDeamidated [N4]	FALSE	0.00205603	0.00101184	1	1	1	A0A369LZH9	1	2926.39	High	High	0.0005967	0.0002839	4
QIIQSFILNDEPAIR		FALSE	0.000172848	0.00101184	1	1	2	A0A369LZH9	0	1756.96	High	High	0.0005967	1.367e-05	3.23
QIIQSFILNDEPAIREK		FALSE	0.00105134	0.00101184	1	1	2	A0A369LZH9	1	2014.1	High	High	0.0005967	0.000125	2.59
QLLSLVDAMAEANPMLGLR		FALSE	0.00306416	0.00101184	1	1	1	A0A369LZH9	0	2042.08	High	High	0.0005967	0.0004618	2.84
QLLSLVDAMAEANPMLGLR	1xOxidation [M15]	FALSE	0.0155843	0.00101184	1	1	1	A0A369LZH9	0	2058.07	High	High	0.0005967	0.003419	3.52
TEHMFLGDRK		FALSE	0.0620587	0.00101184	1	1	2	A0A369LZH9	1	1233.6	High	High	0.0005967	0.01904	1.6
VDPEQLDQLLHPQFDK		FALSE	1.46376e-05	0.00101184	1	1	2	A0A369LZH9	0	1921.97	High	High	0.0005967	6.661e-07	3.59
A0A369LZI1	UvrABC system protein B OS=Gordonibacter pamelaeae OX=471189 GN=uvrB PE=3 SV=1	0	FALSE	88.053	39	23	41	23	716	81	5.06	82.53	23	High	1
Sequence	Modifications	Contaminant	Qvality PEP	Qvality q-value	# Protein Groups	# Proteins	# PSMs	Master Protein Accessions	# Missed Cleavages	Theo. MH+ [Da]	Found in Sample: [S2] F2: Sample	Confidence (by Search Engine): Sequest HT	Percolator q-Value (by Search Engine): Sequest HT	Percolator PEP (by Search Engine): Sequest HT	XCorr (by Search Engine): Sequest HT
ALGTIRDELRER		FALSE	0.218781	0.00839274	1	1	1	A0A369LZI1	2	1428.79	High	High	0.003904	0.09751	1.93
ASVEGASEEDVLKDLKK		FALSE	0.00546162	0.00101184	1	1	1	A0A369LZI1	2	1817.95	High	High	0.0005967	0.0009401	3.49
DASINEEVEKLR		FALSE	0.013041	0.00101184	1	1	1	A0A369LZI1	1	1402.72	High	High	0.0005967	0.002742	2.08
DFLCIIDESHVTVPQIR	1xCarbamidomethyl [C4]	FALSE	0.000105747	0.00101184	1	1	2	A0A369LZI1	0	2042.04	High	High	0.0005967	7.491e-06	3.94
EGLDLPEVSLVAILDADKEGFLR		FALSE	0.0184708	0.00101184	1	1	1	A0A369LZI1	1	2499.33	High	High	0.0005967	0.004202	1.21
FDVLVGINLLR		FALSE	0.0148617	0.00101184	1	1	2	A0A369LZI1	0	1258.75	High	High	0.0005967	0.003223	2.31
GSASQIDDIIDESKDR		FALSE	0.0442316	0.00101184	1	1	2	A0A369LZI1	1	1748.83	High	High	0.0005967	0.01247	3.04
HAATSALLSR		FALSE	0.00144701	0.00101184	1	1	3	A0A369LZI1	0	1026.57	High	High	0.0005967	0.0001847	2.12
KMAEDLTDHLLDQGVK		FALSE	0.00129396	0.00101184	1	1	1	A0A369LZI1	1	1812.92	High	High	0.0005967	0.0001606	3.87
KMAEDLTDHLLDQGVK	1xOxidation [M2]	FALSE	0.0806275	0.00101184	1	1	1	A0A369LZI1	1	1828.91	High	High	0.0005967	0.02646	2.64
IEFWGDEIER		FALSE	0.00715943	0.00101184	1	1	1	A0A369LZI1	0	1293.61	High	High	0.0005967	0.001308	2.65
IPQFVYVSATPGDYEQK		FALSE	7.63257e-06	0.00101184	1	1	1	A0A369LZI1	0	1941.96	High	High	0.0005967	3.007e-07	4.47
ITLAEHGFR		FALSE	0.0270585	0.00101184	1	1	3	A0A369LZI1	0	1043.56	High	High	0.0005967	0.006738	1.98
MAEDLTDHLLDQGVK		FALSE	0.000102831	0.00101184	1	1	1	A0A369LZI1	0	1684.82	High	High	0.0005967	0.02457	2.46
MAEDLTDHLLDQGVK	1xOxidation [M1]	FALSE	0.00101829	0.00101184	1	1	1	A0A369LZI1	0	1700.82	High	High	0.0005967	0.0001203	3.43
NVSGQVIMYADKITDSMALAIDETK		FALSE	0.00237368	0.00101184	1	1	1	A0A369LZI1	1	2713.34	High	High	0.0005967	0.0003379	3.19
QGKFDVLVGINLLR		FALSE	0.0089806	0.00101184	1	1	1	A0A369LZI1	1	1571.93	High	High	0.0005967	0.001733	2.71
SLIQTIGR		FALSE	0.106234	0.00101184	1	1	2	A0A369LZI1	0	887.531	High	High	0.0005967	0.03777	1.61
TIEAVQKPTLVMAPNK		FALSE	0.0028292	0.00101184	1	1	3	A0A369LZI1	0	1739.97	High	High	0.0005967	0.0004185	2.31
TIEAVQKPTLVMAPNK	1xOxidation [M12]	FALSE	0.000303585	0.00101184	1	1	2	A0A369LZI1	0	1755.97	High	High	0.0005967	2.722e-05	3.79
TIQMQYNEDHGIEPQTIR		FALSE	0.000253637	0.00101184	1	1	2	A0A369LZI1	0	2173.03	High	High	0.0005967	2.187e-05	4.6
TIQMQYNEDHGIEPQTIR	1xDeamidated [N7]	FALSE	0.00905225	0.00101184	1	1	1	A0A369LZI1	0	2174.02	High	High	0.0005967	0.001745	2.62
TIQMQYNEDHGIEPQTIRK		FALSE	0.0205466	0.00101184	1	1	1	A0A369LZI1	1	2301.13	High	High	0.0005967	0.004802	2.01
VLITTLTK		FALSE	0.0450962	0.00101184	1	1	1	A0A369LZI1	0	888.576	High	High	0.0005967	0.01274	1.5
VLITTLTKK		FALSE	0.17546	0.00352846	1	1	1	A0A369LZI1	1	1016.67	High	High	0.001733	0.07257	1.21
VRGDNLDVFPPYADNPLR		FALSE	0.000554916	0.00101184	1	1	2	A0A369LZI1	1	2058.04	High	High	0.0005967	0.01064	2.4
YQTLLGVTGSGK		FALSE	0.00215689	0.00101184	1	1	2	A0A369LZI1	0	1223.66	High	High	0.0005967	0.0003015	2.19
P00761	*CON* Trypsin precursor - sus scrofa - includes MSPRL added real and artificial sequences to mimic mass of Promega trypsin modifications	0	TRUE	76.336	26	7	32	6	741	79.4	8.31	94.41	7	High	1
Sequence	Modifications	Contaminant	Qvality PEP	Qvality q-value	# Protein Groups	# Proteins	# PSMs	Master Protein Accessions	# Missed Cleavages	Theo. MH+ [Da]	Found in Sample: [S2] F2: Sample	Confidence (by Search Engine): Sequest HT	Percolator q-Value (by Search Engine): Sequest HT	Percolator PEP (by Search Engine): Sequest HT	XCorr (by Search Engine): Sequest HT
ALTVSLPR		TRUE	0.197823	0.00721368	1	2	1	P00761	0	856.525	High	High	0.003382	0.08516	1.6
LATVSLPR		TRUE	0.00778313	0.00101184	1	3	1	P00761	0	856.525	High	High	0.0005967	0.00145	1.6
LGEHNIDVLEGNEQFINAAK		TRUE	2.74487e-06	0.00101184	1	1	6	P00761	0	2211.1	High	High	0.0005967	8.616e-08	4.9
LGEHNIDVLEGNEQFINAAK	1xDeamidated [Q/N]	TRUE	1.72426e-05	0.00101184	1	1	3	P00761	0	2212.09	High	High	0.0005967	8.149e-07	5.27
IITHPNFNGNTLDNDIMLIK		TRUE	2.25688e-06	0.00101184	1	2	2	P00761	0	2283.18	High	High	0.0005967	6.757e-08	3.62
IITHPNFNGNTLDNDIMLIK	1xDeamidated [N]	TRUE	4.05399e-05	0.00101184	1	2	2	P00761	0	2284.16	High	High	0.0005967	2.32e-06	3.6
IITHPNFNGNTLDNDIMLIK	2xDeamidated [N]	TRUE	6.54752e-05	0.00101184	1	2	5	P00761	0	2285.15	High	High	0.0005967	4.177e-06	4.97
IITHPNFNGNTLDNDIMLIK	1xOxidation [M17]	TRUE	0.0200663	0.00101184	1	2	1	P00761	0	2299.18	High	High	0.0005967	0.00467	2.81
IITHPNFNGNTLDNDIMLIK	1xDeamidated [N]; 1xOxidation [M17]	TRUE	8.0915e-05	0.00101184	1	2	3	P00761	0	2300.16	High	High	0.0005967	5.408e-06	4.3
IITHPNFNGNTLDNDIMLIK	2xDeamidated [N6; N8]; 1xOxidation [M17]	TRUE	0.194493	0.00721368	1	2	1	P00761	0	2301.14	High	High	0.003382	0.08322	1.47
LSSPATLDSR		TRUE	0.00324013	0.00101184	1	1	4	P00761	0	1046.55	High	High	0.0005967	0.0004964	2.28
LSSPATLNSR		TRUE	0.023306	0.00101184	2	3	1	P00761; PromTArt5	0	1045.56	High	High	0.0005967	0.005601	1.54
VVTVSLPR		TRUE	0.0982956	0.00101184	1	2	2	P00761	0	870.541	High	High	0.0005967	0.03409	1.08
A0A369LX98	Anaerobic ribonucleoside-triphosphate reductase OS=Gordonibacter pamelaeae OX=471189 GN=nrdD PE=4 SV=1	0	FALSE	63.042	19	10	19	10	783	86.6	5.52	59.9	10	High	1
Sequence	Modifications	Contaminant	Qvality PEP	Qvality q-value	# Protein Groups	# Proteins	# PSMs	Master Protein Accessions	# Missed Cleavages	Theo. MH+ [Da]	Found in Sample: [S2] F2: Sample	Confidence (by Search Engine): Sequest HT	Percolator q-Value (by Search Engine): Sequest HT	Percolator PEP (by Search Engine): Sequest HT	XCorr (by Search Engine): Sequest HT
AFAQDTLAAVEEQTGLWASLK		FALSE	0.0001515	0.00101184	1	1	2	A0A369LX98	0	2249.14	High	High	0.0005967	1.164e-05	4.43
AFAQDTLAAVEEQTGLWASLKR		FALSE	0.0664685	0.00101184	1	1	1	A0A369LX98	1	2405.25	High	High	0.0005967	0.02076	1.99
AGAQTPFSSVNYGMDTSPEGR		FALSE	8.42128e-05	0.00101184	1	1	1	A0A369LX98	0	2171.97	High	High	0.0005967	5.686e-06	3.98
AGAQTPFSSVNYGMDTSPEGR	1xOxidation [M14]	FALSE	3.68336e-05	0.00101184	1	1	2	A0A369LX98	0	2187.96	High	High	0.0005967	2.063e-06	2.86
GNLSFTSINLPR		FALSE	0.000702375	0.00101184	1	1	1	A0A369LX98	0	1318.71	High	High	0.0005967	7.626e-05	3.27
KMNYGLIATPAEGLSGR		FALSE	0.00140152	0.00101184	1	1	1	A0A369LX98	1	1777.93	High	High	0.0005967	0.0001772	3.62
KMNYGLIATPAEGLSGR	1xOxidation [M2]	FALSE	0.00707448	0.00101184	1	1	2	A0A369LX98	1	1793.92	High	High	0.0005967	0.001291	2.17
LALTVGQLDER		FALSE	0.000224992	0.00101184	1	1	1	A0A369LX98	0	1214.67	High	High	0.0005967	1.89e-05	2.05
NMLLATEGGLGSGETPIFPVQIFR		FALSE	7.88044e-06	0.00101184	1	1	2	A0A369LX98	0	2547.33	High	High	0.0005967	3.13e-07	5.07
RDEGFEVAVR		FALSE	0.0304339	0.00101184	1	1	2	A0A369LX98	1	1177.6	High	High	0.0005967	0.007824	2.19
SKGDLDLFFDLLDAK		FALSE	9.30576e-05	0.00101184	1	1	2	A0A369LX98	1	1696.88	High	High	0.0005967	6.429e-06	5.04
VKEGVNYNPEDPNYDLFK		FALSE	0.000253637	0.00101184	1	1	2	A0A369LX98	1	2141.02	High	High	0.0005967	0.009223	2.28
A0A369M0N1	Class 3 fructose-bisphosphatase OS=Gordonibacter pamelaeae OX=471189 GN=C1877_08280 PE=3 SV=1	0	FALSE	56.29	24	13	19	13	651	72.8	5.07	49.45	13	High	1
Sequence	Modifications	Contaminant	Qvality PEP	Qvality q-value	# Protein Groups	# Proteins	# PSMs	Master Protein Accessions	# Missed Cleavages	Theo. MH+ [Da]	Found in Sample: [S2] F2: Sample	Confidence (by Search Engine): Sequest HT	Percolator q-Value (by Search Engine): Sequest HT	Percolator PEP (by Search Engine): Sequest HT	XCorr (by Search Engine): Sequest HT
ALYDVMER		FALSE	0.00187569	0.00101184	1	1	1	A0A369M0N1	0	996.482	High	High	0.0005967	0.0002536	2.16
AMAILQFK		FALSE	0.0212047	0.00101184	1	1	1	A0A369M0N1	0	921.523	High	High	0.0005967	0.004982	1.98
ASAEIINLSAILNLPK		FALSE	1.32463e-05	0.00101184	1	1	2	A0A369M0N1	0	1666.97	High	High	0.0005967	5.895e-07	3.88
GTEFFASDIHGEYEAFSHILR		FALSE	0.00194429	0.00101184	1	1	1	A0A369M0N1	0	2426.14	High	High	0.0005967	0.0002653	2.64
HMHFFLEAGSLYK	1xOxidation [M2]	FALSE	0.000216181	0.00101184	1	1	1	A0A369M0N1	0	1595.77	High	High	0.0005967	1.798e-05	3.38
LKIDDVFGDTLSDAEKR		FALSE	1.40083e-05	0.00101184	1	1	3	A0A369M0N1	2	1921.99	High	High	0.0005967	6.325e-07	4.36
MATFELYLIAEK		FALSE	0.000710841	0.00101184	1	1	1	A0A369M0N1	0	1428.74	High	High	0.0005967	7.728e-05	3.71
RYLELLSR		FALSE	0.00280672	0.00101184	1	1	2	A0A369M0N1	1	1049.61	High	High	0.0005967	0.0004149	1.69
SLATLIYYPR		FALSE	0.0756194	0.00101184	1	1	1	A0A369M0N1	0	1196.67	High	High	0.0005967	0.02446	2.71
TLVADTDTGAELKR		FALSE	0.000966772	0.00101184	1	1	1	A0A369M0N1	1	1489.79	High	High	0.0005967	0.0001128	3.48
VEAQLIDENPGFGLEDRK		FALSE	0.176679	0.00352846	1	1	1	A0A369M0N1	1	2030.02	High	High	0.001733	0.0731	2
VLTIDGGFSK		FALSE	0.232935	0.00839274	1	1	1	A0A369M0N1	0	1036.57	High	High	0.003904	0.1058	1.63
YLELLSR		FALSE	0.00650732	0.00101184	1	1	3	A0A369M0N1	0	893.509	High	High	0.0005967	0.001163	2.03
A0A369M375	B12-binding domain-containing radical SAM protein OS=Gordonibacter pamelaeae OX=471189 GN=C1877_03110 PE=4 SV=1	0	FALSE	54.121	37	14	23	14	654	70.7	5.05	65.69	14	High	1
Sequence	Modifications	Contaminant	Qvality PEP	Qvality q-value	# Protein Groups	# Proteins	# PSMs	Master Protein Accessions	# Missed Cleavages	Theo. MH+ [Da]	Found in Sample: [S2] F2: Sample	Confidence (by Search Engine): Sequest HT	Percolator q-Value (by Search Engine): Sequest HT	Percolator PEP (by Search Engine): Sequest HT	XCorr (by Search Engine): Sequest HT
AAAGEAGIDPEAIAQTGYPTDR		FALSE	5.39175e-06	0.00101184	1	1	3	A0A369M375	0	2174.04	High	High	0.0005967	1.965e-07	3.96
AQTPFQWDGQIAPEEALR		FALSE	0.0014703	0.00101184	1	1	2	A0A369M375	0	2057.01	High	High	0.0005967	0.0001883	3.68
AVDVHWHDPATSFVEAVMSR		FALSE	9.88042e-05	0.00101184	1	1	1	A0A369M375	0	2254.07	High	High	0.0005967	6.909e-06	5.36
FDAWTECFDGEAWR	1xCarbamidomethyl [C7]	FALSE	0.00089613	0.00101184	1	1	1	A0A369M375	0	1789.73	High	High	0.0005967	0.0001025	2.83
GGLTFAPEAGTQR		FALSE	0.108209	0.00101184	1	1	1	A0A369M375	0	1304.66	High	High	0.0005967	0.0387	1.97
LDAFGVDMAGLVAGQK		FALSE	3.2593e-06	0.00101184	1	1	1	A0A369M375	0	1591.81	High	High	0.0005967	0.05492	2.62
LEALLGDAERPAR		FALSE	0.0050434	0.00101184	1	1	3	A0A369M375	0	1410.77	High	High	0.0005967	0.0008536	1.51
LFEGFAESPGWEPCIVPFTEVVHDR	1xCarbamidomethyl [C14]	FALSE	0.00650732	0.00101184	1	1	1	A0A369M375	0	2918.38	High	High	0.0005967	0.001165	3.04
LNVEVLR		FALSE	0.0076603	0.00101184	1	1	1	A0A369M375	0	842.509	High	High	0.0005967	0.001423	2.17
LYFMIGLPTETDEDIKGIASLASR		FALSE	0.0128359	0.00101184	1	1	1	A0A369M375	1	2640.36	High	High	0.0005967	0.00268	2.79
LYFMIGLPTETDEDIKGIASLASR	1xOxidation [M4]	FALSE	0.000431461	0.00101184	1	1	1	A0A369M375	1	2656.35	High	High	0.0005967	4.196e-05	2.74
TAAGGQGDGSLVPLDEGDKR		FALSE	0.000367748	0.00101184	1	1	3	A0A369M375	1	1942.95	High	High	0.0005967	3.45e-05	4.93
VMPWDHISTGVSAR		FALSE	0.00630338	0.00101184	1	1	1	A0A369M375	0	1555.77	High	High	0.0005967	0.001123	1.92
VSVSCALFVPK	1xCarbamidomethyl [C5]	FALSE	0.012143	0.00101184	1	1	1	A0A369M375	0	1206.66	High	High	0.0005967	0.002507	3.43
WRAESVAQEAGSWIEPVEEGLPVR		FALSE	0.0164064	0.00101184	1	1	2	A0A369M375	1	2695.35	High	High	0.0005967	0.003633	3.25
A0A369M298	DNA polymerase I OS=Gordonibacter pamelaeae OX=471189 GN=polA PE=3 SV=1	0	FALSE	50.502	19	13	21	13	875	95.3	4.98	50.76	13	High	1
Sequence	Modifications	Contaminant	Qvality PEP	Qvality q-value	# Protein Groups	# Proteins	# PSMs	Master Protein Accessions	# Missed Cleavages	Theo. MH+ [Da]	Found in Sample: [S2] F2: Sample	Confidence (by Search Engine): Sequest HT	Percolator q-Value (by Search Engine): Sequest HT	Percolator PEP (by Search Engine): Sequest HT	XCorr (by Search Engine): Sequest HT
ELCAVHELPALVLR	1xCarbamidomethyl [C3]	FALSE	0.0014528	0.00101184	1	1	2	A0A369M298	0	1619.89	High	High	0.0005967	0.0001852	3.49
FLSADYSQIELR		FALSE	3.37346e-05	0.00101184	1	1	2	A0A369M298	0	1441.73	High	High	0.0005967	1.85e-06	4.04
KGITDVAIYGPAEVEER		FALSE	0.00268621	0.00101184	1	1	1	A0A369M298	1	1846.95	High	High	0.0005967	0.0003938	3.91
IFDMAGETFNLDSPK		FALSE	0.0044044	0.00101184	1	1	2	A0A369M298	0	1684.79	High	High	0.0005967	0.0007216	3.23
ILFEVLGLTPLK		FALSE	0.00021022	0.00101184	1	1	1	A0A369M298	0	1342.83	High	High	0.0005967	1.74e-05	2.91
ILFEVLGLTPLKK		FALSE	8.02711e-05	0.00101184	1	1	3	A0A369M298	1	1470.93	High	High	0.0005967	5.35e-06	3.23
LSSSDPNLQNIPVR		FALSE	0.207394	0.00721368	1	1	1	A0A369M298	0	1539.81	High	High	0.003382	0.09081	2.01
STYIDALPR		FALSE	0.00155482	0.00101184	1	1	2	A0A369M298	0	1035.55	High	High	0.0005967	0.0002018	2.55
TAMNHPMQGSAADIIK	2xOxidation [M3; M7]	FALSE	0.0993954	0.00101184	1	1	1	A0A369M298	0	1716.8	High	High	0.0005967	0.03472	2.29
TLVGPLTEALGR		FALSE	0.00254028	0.00101184	1	1	2	A0A369M298	0	1226.71	High	High	0.0005967	0.0003676	2.45
VFDVPVEEVTPELR		FALSE	0.000172848	0.00101184	1	1	2	A0A369M298	0	1628.85	High	High	0.0005967	1.367e-05	4.1
VHTCFNETVTTTGR	1xCarbamidomethyl [C4]	FALSE	0.0830902	0.00101184	1	1	1	A0A369M298	0	1622.76	High	High	0.0005967	0.02752	1.39
YGVRPDQFIDFLGLK		FALSE	0.00118988	0.00101184	1	1	1	A0A369M298	0	1767.94	High	High	0.0005967	0.0001449	3.76
A0A369M0R6	DNA-directed RNA polymerase subunit beta' OS=Gordonibacter pamelaeae OX=471189 GN=rpoC PE=3 SV=1	0	FALSE	42.914	8	10	16	10	1473	163.3	4.96	41.77	10	High	1
Sequence	Modifications	Contaminant	Qvality PEP	Qvality q-value	# Protein Groups	# Proteins	# PSMs	Master Protein Accessions	# Missed Cleavages	Theo. MH+ [Da]	Found in Sample: [S2] F2: Sample	Confidence (by Search Engine): Sequest HT	Percolator q-Value (by Search Engine): Sequest HT	Percolator PEP (by Search Engine): Sequest HT	XCorr (by Search Engine): Sequest HT
FATSDLNDLYR		FALSE	0.00546162	0.00101184	1	1	2	A0A369M0R6	0	1314.63	High	High	0.0005967	0.0009395	3.02
FATSDLNDLYRR		FALSE	0.102006	0.00101184	1	1	1	A0A369M0R6	1	1470.73	High	High	0.0005967	0.03587	1.84
FRQNLLGK		FALSE	0.0339536	0.00101184	1	1	1	A0A369M0R6	1	975.573	High	High	0.0005967	0.008958	1.49
GEVKKPETINYR		FALSE	0.0649666	0.00101184	1	1	2	A0A369M0R6	1	1433.77	High	High	0.0005967	0.02015	1.73
GRPVTGPGNRPLK		FALSE	0.0719885	0.00101184	1	1	2	A0A369M0R6	0	1348.78	High	High	0.0005967	0.02298	2.63
LGIQAFEPVLVEGK		FALSE	0.0409306	0.00101184	1	1	1	A0A369M0R6	0	1499.85	High	High	0.0005967	0.01131	3.18
MGHIELAAPVSHIWYFK		FALSE	0.000167411	0.00101184	1	1	2	A0A369M0R6	0	1999.03	High	High	0.0005967	1.313e-05	4.48
MGHIELAAPVSHIWYFK	1xOxidation [M1]	FALSE	2.33593e-05	0.00101184	1	1	2	A0A369M0R6	0	2015.02	High	High	0.0005967	1.181e-06	4.81
SVIVVGPQLK	1xDeamidated [Q8]	FALSE	0.0219699	0.00101184	1	1	1	A0A369M0R6	0	1040.64	High	High	0.0005967	0.005213	2.96
TFHTGGVAGEDITHGLPR		FALSE	0.000162795	0.00101184	1	1	1	A0A369M0R6	0	1864.93	High	High	0.0005967	1.269e-05	3.59
TLKPEKDGLFCEK	1xCarbamidomethyl [C11]	FALSE	0.0761931	0.00101184	1	1	1	A0A369M0R6	1	1564.8	High	High	0.0005967	0.02468	1.45
A0A369LY96	Alanine--tRNA ligase OS=Gordonibacter pamelaeae OX=471189 GN=alaS PE=3 SV=1	0	FALSE	41.865	18	12	19	12	882	96.4	4.92	40.36	12	High	1
Sequence	Modifications	Contaminant	Qvality PEP	Qvality q-value	# Protein Groups	# Proteins	# PSMs	Master Protein Accessions	# Missed Cleavages	Theo. MH+ [Da]	Found in Sample: [S2] F2: Sample	Confidence (by Search Engine): Sequest HT	Percolator q-Value (by Search Engine): Sequest HT	Percolator PEP (by Search Engine): Sequest HT	XCorr (by Search Engine): Sequest HT
AFLDEALAGIEGEVLPGDR		FALSE	1.79728e-06	0.00101184	1	1	2	A0A369LY96	0	1972	High	High	0.0005967	5.111e-08	2.71
AFTLHDTYGFPVEVTR		FALSE	6.7332e-05	0.00101184	1	1	1	A0A369LY96	0	1852.92	High	High	0.0005967	4.326e-06	3.92
FDFTHFEAMTAEQIAEVER		FALSE	0.105844	0.00101184	1	1	1	A0A369LY96	0	2271.04	High	High	0.0005967	0.03759	2.14
GLGVPEDHISR		FALSE	0.0157081	0.00101184	1	1	1	A0A369LY96	0	1179.61	High	High	0.0005967	0.003451	1.62
KNIDTGMGLER	1xOxidation [M7]	FALSE	0.0919284	0.00101184	1	1	3	A0A369LY96	1	1249.62	High	High	0.0005967	0.03131	2.08
LANEKVMENHPVR	1xOxidation [M7]	FALSE	0.0862672	0.00101184	1	1	2	A0A369LY96	1	1552.79	High	High	0.0005967	0.02893	2.06
LGEEDNFWR		FALSE	0.00136289	0.00101184	1	1	1	A0A369LY96	0	1165.53	High	High	0.0005967	0.0001717	2.69
IQVGDTVHAVIDVPRR		FALSE	0.0518208	0.00101184	1	1	1	A0A369LY96	1	1774.99	High	High	0.0005967	0.01516	2.02
NHTATHILHWALR		FALSE	0.00775224	0.00101184	1	1	1	A0A369LY96	0	1569.84	High	High	0.0005967	0.001447	3.29
RVILSEEER		FALSE	0.0961294	0.00101184	1	1	3	A0A369LY96	1	1130.62	High	High	0.0005967	0.03315	1.68
TNDIDIIGTTGR		FALSE	0.000102421	0.00101184	1	1	2	A0A369LY96	0	1275.65	High	High	0.0005967	7.231e-06	3.62
VVLDATPFYAEK		FALSE	0.0338213	0.00101184	1	1	1	A0A369LY96	0	1352.71	High	High	0.0005967	0.008901	2.06
A0A369M407	Oxidoreductase OS=Gordonibacter pamelaeae OX=471189 GN=C1877_07560 PE=4 SV=1	0	FALSE	41.849	51	4	23	4	119	13.4	4.5	69.17	4	High	1
Sequence	Modifications	Contaminant	Qvality PEP	Qvality q-value	# Protein Groups	# Proteins	# PSMs	Master Protein Accessions	# Missed Cleavages	Theo. MH+ [Da]	Found in Sample: [S2] F2: Sample	Confidence (by Search Engine): Sequest HT	Percolator q-Value (by Search Engine): Sequest HT	Percolator PEP (by Search Engine): Sequest HT	XCorr (by Search Engine): Sequest HT
AGQRPLAVQVEESASMYYGTLEEMQAK		FALSE	0.000885458	0.00101184	1	1	3	A0A369M407	0	2986.43	High	High	0.0005967	0.0001009	4.78
AGQRPLAVQVEESASMYYGTLEEMQAK	1xDeamidated [Q9]	FALSE	0.000794947	0.00101184	1	1	2	A0A369M407	0	2987.41	High	High	0.0005967	8.867e-05	4.72
AGQRPLAVQVEESASMYYGTLEEMQAK	1xOxidation [M16]	FALSE	0.000149695	0.00101184	1	1	2	A0A369M407	0	3002.42	High	High	0.0005967	1.15e-05	4.09
AGQRPLAVQVEESASMYYGTLEEMQAK	1xDeamidated [Q9]; 1xOxidation [M24]	FALSE	0.000115924	0.00101184	1	1	1	A0A369M407	0	3003.41	High	High	0.0005967	8.407e-06	4.74
AGQRPLAVQVEESASMYYGTLEEMQAK	2xOxidation [M16; M24]	FALSE	0.000223201	0.00101184	1	1	2	A0A369M407	0	3018.42	High	High	0.0005967	1.872e-05	4.28
EELGLPLDQFGIK		FALSE	0.160809	0.00228133	1	1	1	A0A369M407	0	1458.78	High	High	0.001168	0.06476	1.75
EVEVGPFR		FALSE	0.118157	0.00101184	1	1	1	A0A369M407	0	932.484	High	High	0.0005967	0.04329	1.8
MAEFDRPMVLFQL		FALSE	0.00829436	0.00101184	1	1	2	A0A369M407	0	1596.79	High	High	0.0005967	0.001568	2.17
MAEFDRPMVLFQL	1xDeamidated [Q12]	FALSE	0.00296793	0.00101184	1	1	1	A0A369M407	0	1597.78	High	High	0.0005967	0.0004454	2.49
MAEFDRPMVLFQL	1xOxidation [M]	FALSE	0.000613187	0.00101184	1	1	4	A0A369M407	0	1612.79	High	High	0.0005967	6.437e-05	3.18
MAEFDRPMVLFQL	1xDeamidated [Q12]; 1xOxidation [M]	FALSE	0.0145705	0.00101184	1	1	2	A0A369M407	0	1613.77	High	High	0.0005967	0.003137	2.93
MAEFDRPMVLFQL	2xOxidation [M1; M8]	FALSE	0.00167734	0.00101184	1	1	2	A0A369M407	0	1628.78	High	High	0.0005967	0.0002212	3.2
P13645	*CON* Keratin, type I cytoskeletal 10 OS=Homo sapiens GN=KRT10 PE=1 SV=4	0	TRUE	39.754	27	11	14	10	593	59.5	5.21	37.6	11	High	1
Sequence	Modifications	Contaminant	Qvality PEP	Qvality q-value	# Protein Groups	# Proteins	# PSMs	Master Protein Accessions	# Missed Cleavages	Theo. MH+ [Da]	Found in Sample: [S2] F2: Sample	Confidence (by Search Engine): Sequest HT	Percolator q-Value (by Search Engine): Sequest HT	Percolator PEP (by Search Engine): Sequest HT	XCorr (by Search Engine): Sequest HT
ADLEMQIESLTEELAYLK	1xOxidation [M5]	TRUE	0.00153631	0.00101184	1	5	1	P13645	0	2112.04	High	High	0.0005967	0.0001984	2.54
ADLEMQIESLTEELAYLKK	1xOxidation [M5]	TRUE	0.00222686	0.00101184	1	5	1	P13645	1	2240.14	High	High	0.0005967	0.0003128	1.92
AETECQNTEYQQLLDIK	1xCarbamidomethyl [C5]	TRUE	0.00130433	0.00101184	1	6	1	P13645	0	2082.96	High	High	0.0005967	0.0001628	3.29
ALEESNYELEGK		TRUE	0.00237368	0.00101184	1	6	1	P13645	0	1381.65	High	High	0.0005967	0.000339	3.38
DAEAWFNEK		TRUE	0.00500338	0.00101184	1	7	1	P13645	0	1109.49	High	High	0.0005967	0.0008446	2.91
LAADDFR		TRUE	0.00496367	0.00101184	2	34	2	P13645; P02533	0	807.4	High	High	0.0005967	0.000837	2.16
IRLENEIQTYR		TRUE	0.00146444	0.00101184	1	7	1	P13645	1	1434.77	High	High	0.0005967	0.0001876	2.87
NVSTGDVNVEMNAAPGVDLTQLLNNMR	1xDeamidated [Q21]	TRUE	0.0979315	0.00101184	1	6	1	P13645	0	2873.38	High	High	0.0005967	0.034	3.66
NVSTGDVNVEMNAAPGVDLTQLLNNMR	1xOxidation [M11]	TRUE	0.00334517	0.00101184	1	6	1	P13645	0	2888.39	High	High	0.0005967	0.0005163	3.74
SKELTTEIDNNIEQISSYK		TRUE	0.00168405	0.00101184	1	7	1	P13645	1	2212.1	High	High	0.0005967	0.0002221	3.95
SQYEQLAEQNRK		TRUE	0.0196745	0.00101184	1	6	2	P13645	1	1493.73	High	High	0.0005967	0.004543	2.75
TIDDLKNQILNLTTDNANILLQIDNAR		TRUE	0.000253637	0.00101184	1	7	1	P13645	1	3052.63	High	High	0.0005967	2.191e-05	4.65
A0A369LYN1	60 kDa chaperonin OS=Gordonibacter pamelaeae OX=471189 GN=groL PE=3 SV=1	0	FALSE	39.204	20	7	11	7	546	57.2	4.75	34.8	7	High	1
Sequence	Modifications	Contaminant	Qvality PEP	Qvality q-value	# Protein Groups	# Proteins	# PSMs	Master Protein Accessions	# Missed Cleavages	Theo. MH+ [Da]	Found in Sample: [S2] F2: Sample	Confidence (by Search Engine): Sequest HT	Percolator q-Value (by Search Engine): Sequest HT	Percolator PEP (by Search Engine): Sequest HT	XCorr (by Search Engine): Sequest HT
ATDAIVDAIK		FALSE	0.059275	0.00101184	1	1	1	A0A369LYN1	0	1016.56	High	High	0.0005967	0.01801	1.76
DTALIVDGAGDKK		FALSE	0.0001382	0.00101184	1	1	3	A0A369LYN1	1	1302.69	High	High	0.0005967	1.039e-05	3.08
ITSIQDMVPLLEEVMR		FALSE	2.16519e-05	0.00101184	1	1	1	A0A369LYN1	0	1873.98	High	High	0.0005967	1.078e-06	4.07
ITSIQDMVPLLEEVMR	1xOxidation [M7]	FALSE	0.000189481	0.00101184	1	1	1	A0A369LYN1	0	1889.97	High	High	0.0005967	1.532e-05	3.63
MEAVLSDPYILLTDQK		FALSE	1.98302e-05	0.00101184	1	1	1	A0A369LYN1	0	1835.95	High	High	0.0005967	9.673e-07	3.33
SGRPLFIVAEDVEGEALATILLNK		FALSE	1.0935e-05	0.00101184	1	1	1	A0A369LYN1	0	2555.41	High	High	0.0005967	4.664e-07	4.3
TNDVAGDGTTTATLLADVIVSEGLR		FALSE	0.000297582	0.00101184	1	1	1	A0A369LYN1	0	2489.27	High	High	0.0005967	2.657e-05	4.81
VTKDTALIVDGAGDKK		FALSE	0.000205241	0.00101184	1	1	2	A0A369LYN1	2	1630.9	High	High	0.0005967	1.686e-05	3.32
A0A369M3C8	Adenosylhomocysteinase OS=Gordonibacter pamelaeae OX=471189 GN=ahcY PE=3 SV=1	0	FALSE	31.98	24	7	11	7	421	45.6	4.75	31.41	7	High	1
Sequence	Modifications	Contaminant	Qvality PEP	Qvality q-value	# Protein Groups	# Proteins	# PSMs	Master Protein Accessions	# Missed Cleavages	Theo. MH+ [Da]	Found in Sample: [S2] F2: Sample	Confidence (by Search Engine): Sequest HT	Percolator q-Value (by Search Engine): Sequest HT	Percolator PEP (by Search Engine): Sequest HT	XCorr (by Search Engine): Sequest HT
ERPLEGVR		FALSE	0.180379	0.00352846	1	1	1	A0A369M3C8	0	955.532	High	High	0.001733	0.07528	1.29
FADVWVTVTGNCK	1xCarbamidomethyl [C12]	FALSE	3.20273e-05	0.00101184	1	1	1	A0A369M3C8	0	1496.72	High	High	0.0005967	1.735e-06	3.81
FTDKLAGVVGGTEETTTGVVR		FALSE	0.000798129	0.00101184	1	1	2	A0A369M3C8	1	2137.11	High	High	0.0005967	8.905e-05	3.74
HCFDNHYGTGQSTLDGIIR	1xCarbamidomethyl [C2]	FALSE	0.00210586	0.00101184	1	1	1	A0A369M3C8	0	2191	High	High	0.0005967	0.0002922	3.29
KEELKPLVEEYTLADGR		FALSE	0.0063791	0.00101184	1	1	2	A0A369M3C8	1	1990.05	High	High	0.0005967	0.001138	2.65
ILWADRDMPVLASIR		FALSE	7.71276e-05	0.00101184	1	1	3	A0A369M3C8	1	1755.96	High	High	0.0005967	5.097e-06	3.44
TVIVLAQGR		FALSE	0.0128359	0.00101184	1	1	1	A0A369M3C8	0	956.589	High	High	0.0005967	0.00269	2.27
P04264	*CON* Keratin, type II cytoskeletal 1 OS=Homo sapiens GN=KRT1 PE=1 SV=6	0	TRUE	30.957	14	8	13	7	644	66	8.12	35.41	8	High	1
Sequence	Modifications	Contaminant	Qvality PEP	Qvality q-value	# Protein Groups	# Proteins	# PSMs	Master Protein Accessions	# Missed Cleavages	Theo. MH+ [Da]	Found in Sample: [S2] F2: Sample	Confidence (by Search Engine): Sequest HT	Percolator q-Value (by Search Engine): Sequest HT	Percolator PEP (by Search Engine): Sequest HT	XCorr (by Search Engine): Sequest HT
FLEQQNQVLQTK		TRUE	0.000974524	0.00101184	2	6	1	P35908; P04264	0	1475.79	High	High	0.0005967	0.0001137	3.51
LLRDYQELMNTK		TRUE	0.0875693	0.00101184	1	3	1	P04264	1	1523.79	High	High	0.0005967	0.02954	2.03
LLRDYQELMNTK	1xOxidation [M9]	TRUE	0.122986	0.00101184	1	3	1	P04264	1	1539.78	High	High	0.001168	0.06638	1.91
SLDLDSIIAEVK		TRUE	0.000559367	0.00101184	1	2	1	P04264	0	1302.72	High	High	0.0005967	5.766e-05	4.1
SLNNQFASFIDK		TRUE	0.000327523	0.00101184	1	3	2	P04264	0	1383.69	High	High	0.0005967	2.996e-05	3.43
SLNNQFASFIDKVR		TRUE	0.00267552	0.00101184	1	3	2	P04264	1	1638.86	High	High	0.0005967	0.000391	3.27
THNLEPYFESFINNLR		TRUE	0.000269299	0.00101184	1	3	1	P04264	0	1993.98	High	High	0.0005967	2.35e-05	5.32
TLLEGEESR		TRUE	0.0957727	0.00101184	1	4	1	P04264	0	1033.52	High	High	0.0005967	0.03298	1.62
TNAENEFVTIKK		TRUE	0.0061058	0.00101184	1	4	3	P04264	1	1393.73	High	High	0.0005967	0.001078	3.08
A0A369M089	Elongation factor G OS=Gordonibacter pamelaeae OX=471189 GN=fusA PE=3 SV=1	0	FALSE	30.835	6	4	24	4	705	77.1	4.97	64.52	4	High	1
Sequence	Modifications	Contaminant	Qvality PEP	Qvality q-value	# Protein Groups	# Proteins	# PSMs	Master Protein Accessions	# Missed Cleavages	Theo. MH+ [Da]	Found in Sample: [S2] F2: Sample	Confidence (by Search Engine): Sequest HT	Percolator q-Value (by Search Engine): Sequest HT	Percolator PEP (by Search Engine): Sequest HT	XCorr (by Search Engine): Sequest HT
LAEEDPTFR		FALSE	0.000297582	0.00101184	1	1	4	A0A369M089	0	1077.52	High	High	0.0005967	2.659e-05	2.3
NIGIMAHIDAGK		FALSE	0.000232298	0.00101184	1	1	4	A0A369M089	0	1239.65	High	High	0.0005967	1.961e-05	3.1
NIGIMAHIDAGK	1xOxidation [M5]	FALSE	0.00193655	0.00101184	1	1	3	A0A369M089	0	1255.65	High	High	0.0005967	0.0002639	3.17
NIGIMAHIDAGKTTTTER		FALSE	0.000708007	0.00101184	1	1	2	A0A369M089	1	1928.99	High	High	0.0005967	7.681e-05	4.66
NIGIMAHIDAGKTTTTER	1xOxidation [M5]	FALSE	5.80803e-05	0.00101184	1	1	8	A0A369M089	1	1944.98	High	High	0.0005967	3.61e-06	2.56
VEANVGKPQVAYR		FALSE	0.0365647	0.00101184	1	1	3	A0A369M089	0	1430.78	High	High	0.0005967	0.009825	2.4
A0A369M7U5	Phosphoribosylformylglycinamidine synthase OS=Gordonibacter pamelaeae OX=471189 GN=C1877_00690 PE=4 SV=1	0	FALSE	28.564	13	10	13	10	1238	132.6	4.81	32.2	10	High	1
Sequence	Modifications	Contaminant	Qvality PEP	Qvality q-value	# Protein Groups	# Proteins	# PSMs	Master Protein Accessions	# Missed Cleavages	Theo. MH+ [Da]	Found in Sample: [S2] F2: Sample	Confidence (by Search Engine): Sequest HT	Percolator q-Value (by Search Engine): Sequest HT	Percolator PEP (by Search Engine): Sequest HT	XCorr (by Search Engine): Sequest HT
ALVTDLNVCSNK	1xCarbamidomethyl [C9]	FALSE	0.00510404	0.00101184	1	1	2	A0A369M7U5	0	1333.68	High	High	0.0005967	0.0008647	2.58
FDSTIGAATALMPFGGSR		FALSE	0.00129396	0.00101184	1	1	2	A0A369M7U5	0	1798.88	High	High	0.0005967	0.0001606	3.64
FITAFFR		FALSE	0.12121	0.00101184	1	1	1	A0A369M7U5	0	901.493	High	High	0.0005967	0.04471	1.81
FVASEDLLVQLR		FALSE	0.000251619	0.00101184	1	1	1	A0A369M7U5	0	1389.77	High	High	0.0005967	2.169e-05	3.38
HQDVHVLSGSGYER		FALSE	0.0461554	0.00101184	1	1	1	A0A369M7U5	0	1583.76	High	High	0.001168	0.0598	1.93
LIGEGAALAVSTPGYGGAAEALFK		FALSE	0.00237368	0.00101184	1	1	1	A0A369M7U5	0	2263.2	High	High	0.0005967	0.0003386	3.56
IVPAGYDGVVPEAAGLLEAIALVER		FALSE	0.00011094	0.00101184	1	1	1	A0A369M7U5	0	2522.39	High	High	0.0005967	7.97e-06	3.88
NSQIIMLPGGFSGGDEPDGSAK	1xDeamidated [Q3]; 1xOxidation [M6]	FALSE	0.0240509	0.00101184	1	1	1	A0A369M7U5	0	2194	High	High	0.0005967	0.005818	2.33
VASNLSPWLSR		FALSE	0.0233979	0.00101184	1	1	2	A0A369M7U5	0	1229.66	High	High	0.0005967	0.005628	2.62
VVIPVFPGNNCEYDSAR	1xCarbamidomethyl [C11]	FALSE	0.107415	0.00101184	1	1	1	A0A369M7U5	0	1936.92	High	High	0.0005967	0.03832	2.02
A0A369M0H7	Proline--tRNA ligase OS=Gordonibacter pamelaeae OX=471189 GN=proS PE=3 SV=1	0	FALSE	24.705	15	6	7	6	585	63.9	5.11	22.49	6	High	1
Sequence	Modifications	Contaminant	Qvality PEP	Qvality q-value	# Protein Groups	# Proteins	# PSMs	Master Protein Accessions	# Missed Cleavages	Theo. MH+ [Da]	Found in Sample: [S2] F2: Sample	Confidence (by Search Engine): Sequest HT	Percolator q-Value (by Search Engine): Sequest HT	Percolator PEP (by Search Engine): Sequest HT	XCorr (by Search Engine): Sequest HT
FADADLVGWPLQVVVGK		FALSE	0.000160855	0.00101184	1	1	1	A0A369M0H7	0	1813.98	High	High	0.0005967	1.257e-05	3.36
FADADLVGWPLQVVVGKR		FALSE	0.0041488	0.00101184	1	1	1	A0A369M0H7	1	1970.09	High	High	0.0005967	0.0006699	2.31
GIEVSQVFQLGDKYSK		FALSE	0.000385805	0.00101184	1	1	2	A0A369M0H7	1	1797.94	High	High	0.0005967	3.658e-05	3.61
SYKELPLTLYQIQVK		FALSE	0.000384267	0.00101184	1	1	1	A0A369M0H7	1	1823.03	High	High	0.0005967	3.64e-05	3.39
VATPGVHTIAELAAFLDIPESSTVK		FALSE	0.000327523	0.00101184	1	1	1	A0A369M0H7	0	2566.38	High	High	0.0005967	0.0001334	3.66
VWGSEVDLFGGLFA		FALSE	0.00109855	0.00101184	1	1	1	A0A369M0H7	0	1496.74	High	High	0.0005967	0.0001319	2.9
A0A369LSJ7	Pyruvate:ferredoxin (Flavodoxin) oxidoreductase OS=Gordonibacter pamelaeae OX=471189 GN=nifJ PE=3 SV=1	0	FALSE	23.794	9	9	10	9	1178	127.2	5.16	25.13	9	High	1
Sequence	Modifications	Contaminant	Qvality PEP	Qvality q-value	# Protein Groups	# Proteins	# PSMs	Master Protein Accessions	# Missed Cleavages	Theo. MH+ [Da]	Found in Sample: [S2] F2: Sample	Confidence (by Search Engine): Sequest HT	Percolator q-Value (by Search Engine): Sequest HT	Percolator PEP (by Search Engine): Sequest HT	XCorr (by Search Engine): Sequest HT
ADFVACHNPSYVTK	1xCarbamidomethyl [C6]	FALSE	0.0325259	0.00101184	1	1	1	A0A369LSJ7	0	1608.75	High	High	0.0005967	0.008486	3.11
EACNGIYDALPAVVEDYMHQVNAK	1xCarbamidomethyl [C3]; 1xDeamidated [N22]	FALSE	0.235233	0.00961216	1	1	1	A0A369LSJ7	0	2708.23	High	High	0.004452	0.1072	2.01
FWGLGGDGTVGANK		FALSE	0.00397081	0.00101184	1	1	2	A0A369LSJ7	0	1378.67	High	High	0.0005967	0.0006348	3.44
GRVPFINFFDGFR		FALSE	0.00325308	0.00101184	1	1	1	A0A369LSJ7	1	1571.81	High	High	0.0005967	0.0004974	2.58
GSHENGDVFFQHR	1xDeamidated [N5]	FALSE	0.0235827	0.00101184	1	1	1	A0A369LSJ7	0	1530.67	High	High	0.0005967	0.005699	2.71
KGQDVVDMNHR		FALSE	0.0791232	0.00101184	1	1	1	A0A369LSJ7	1	1298.63	High	High	0.0005967	0.02589	1.34
KTGGVTISHLR		FALSE	0.0312789	0.00101184	1	1	1	A0A369LSJ7	1	1168.68	High	High	0.0005967	0.008089	2.46
LYTINAIDLAR		FALSE	0.000742766	0.00101184	1	1	1	A0A369LSJ7	0	1262.71	High	High	0.0005967	8.151e-05	2.85
VPFINFFDGFR		FALSE	0.000557137	0.00101184	1	1	1	A0A369LSJ7	0	1358.69	High	High	0.0005967	5.748e-05	3.04
P35908	*CON* Keratin, type II cytoskeletal 2 epidermal OS=Homo sapiens GN=KRT2 PE=1 SV=2	0	TRUE	22.104	12	6	6	5	639	65.4	8	17.78	6	High	1
Sequence	Modifications	Contaminant	Qvality PEP	Qvality q-value	# Protein Groups	# Proteins	# PSMs	Master Protein Accessions	# Missed Cleavages	Theo. MH+ [Da]	Found in Sample: [S2] F2: Sample	Confidence (by Search Engine): Sequest HT	Percolator q-Value (by Search Engine): Sequest HT	Percolator PEP (by Search Engine): Sequest HT	XCorr (by Search Engine): Sequest HT
FLEQQNQVLQTK		TRUE	0.000974524	0.00101184	2	6	1	P35908; P04264	0	1475.79	High	High	0.0005967	0.0001137	3.51
GFSSGSAVVSGGSR		TRUE	0.0229421	0.00101184	1	3	1	P35908	0	1254.61	High	High	0.0005967	0.005503	2.16
NKLNDLEEALQQAKEDLAR		TRUE	0.00155482	0.00101184	1	3	1	P35908	2	2198.14	High	High	0.0005967	0.000201	3.02
NLDLDSIIAEVK		TRUE	6.84166e-05	0.00101184	1	18	1	P35908	0	1329.73	High	High	0.0005967	4.402e-06	4.16
VDLLNQEIEFLK		TRUE	0.000978424	0.00101184	1	3	1	P35908	0	1460.8	High	High	0.0005967	0.0001143	2.81
YLDGLTAER		TRUE	0.00685284	0.00101184	1	3	1	P35908	0	1037.53	High	High	0.0005967	0.001244	2.12
P35527	*CON* Keratin, type I cytoskeletal 9 OS=Homo sapiens GN=KRT9 PE=1 SV=3	0	TRUE	19.589	7	4	7	4	623	62	5.24	20.82	4	High	1
Sequence	Modifications	Contaminant	Qvality PEP	Qvality q-value	# Protein Groups	# Proteins	# PSMs	Master Protein Accessions	# Missed Cleavages	Theo. MH+ [Da]	Found in Sample: [S2] F2: Sample	Confidence (by Search Engine): Sequest HT	Percolator q-Value (by Search Engine): Sequest HT	Percolator PEP (by Search Engine): Sequest HT	XCorr (by Search Engine): Sequest HT
HGVQELEIELQSQLSK		TRUE	3.29356e-05	0.00101184	1	3	1	P35527	0	1837.97	High	High	0.0005967	1.801e-06	3.7
HGVQELEIELQSQLSKK		TRUE	0.000174932	0.00101184	1	3	2	P35527	1	1966.06	High	High	0.0005967	1.39e-05	3.66
TLLDIDNTR		TRUE	0.00104298	0.00101184	1	4	3	P35527	0	1060.56	High	High	0.0005967	0.0001236	2.61
TLNDMRQEYEQLIAK		TRUE	0.161375	0.00228133	1	4	1	P35527	1	1851.93	High	High	0.001168	0.06504	2.26
A0A369LVS6	Aryl-alcohol dehydrogenase OS=Gordonibacter pamelaeae OX=471189 GN=C1877_11275 PE=3 SV=1	0	FALSE	19.354	22	5	8	5	359	38	4.88	17.98	5	High	1
Sequence	Modifications	Contaminant	Qvality PEP	Qvality q-value	# Protein Groups	# Proteins	# PSMs	Master Protein Accessions	# Missed Cleavages	Theo. MH+ [Da]	Found in Sample: [S2] F2: Sample	Confidence (by Search Engine): Sequest HT	Percolator q-Value (by Search Engine): Sequest HT	Percolator PEP (by Search Engine): Sequest HT	XCorr (by Search Engine): Sequest HT
IEAAVTHGQGEEFK		FALSE	0.000677576	0.00101184	1	1	1	A0A369LVS6	0	1515.74	High	High	0.0005967	7.283e-05	3.04
IGEVELAEPR		FALSE	0.00216552	0.00101184	1	1	1	A0A369LVS6	0	1112.59	High	High	0.0005967	0.0003028	2.86
TVAGVIEGDTVPQLFIPELVEYYR		FALSE	4.29375e-06	0.00101184	1	1	1	A0A369LVS6	0	2708.42	High	High	0.0005967	1.49e-07	3.91
TVIAVDVHESRLELAR		FALSE	0.0761931	0.00101184	1	1	2	A0A369LVS6	1	1808	High	High	0.0005967	0.02472	2.23
VVATGVCHTDAVAR	1xCarbamidomethyl [C7]	FALSE	0.00350914	0.00101184	1	1	3	A0A369LVS6	0	1455.74	High	High	0.0005967	0.000545	2.94
A0A369M652	DNA gyrase subunit B OS=Gordonibacter pamelaeae OX=471189 GN=gyrB PE=3 SV=1	0	FALSE	17.679	15	7	9	7	654	72.5	5.81	22.83	7	High	1
Sequence	Modifications	Contaminant	Qvality PEP	Qvality q-value	# Protein Groups	# Proteins	# PSMs	Master Protein Accessions	# Missed Cleavages	Theo. MH+ [Da]	Found in Sample: [S2] F2: Sample	Confidence (by Search Engine): Sequest HT	Percolator q-Value (by Search Engine): Sequest HT	Percolator PEP (by Search Engine): Sequest HT	XCorr (by Search Engine): Sequest HT
ANPGSTLSDLAPEPR		FALSE	0.0800226	0.00101184	1	1	1	A0A369M652	0	1524.77	High	High	0.0005967	0.02625	2.4
CLLLTFFYR	1xCarbamidomethyl [C1]	FALSE	0.0111725	0.00101184	1	1	1	A0A369M652	0	1232.65	High	High	0.0005967	0.002263	2.15
EKIPTVEVVLTILHAGGK		FALSE	0.0336895	0.00101184	1	1	1	A0A369M652	1	1904.12	High	High	0.0005967	0.008867	2
GYIYIAQPPIFGLK		FALSE	0.0516216	0.00101184	1	1	1	A0A369M652	0	1579.89	High	High	0.0005967	0.01511	2.3
IIIMTDADVDGAHIR		FALSE	0.000798129	0.00101184	1	1	2	A0A369M652	0	1639.85	High	High	0.0005967	8.892e-05	3.35
IPTVEVVLTILHAGGK		FALSE	0.232173	0.00839274	1	1	1	A0A369M652	0	1646.98	High	High	0.003904	0.1056	2.2
SLSSDTISSLITAIGTNIGDDFDADQAR		FALSE	0.000309709	0.00101184	1	1	2	A0A369M652	0	2883.39	High	High	0.0005967	2.799e-05	4.86
A0A369LV65	Dehydrogenase OS=Gordonibacter pamelaeae OX=471189 GN=C1877_13905 PE=4 SV=1	0	FALSE	13.567	6	4	7	4	788	90.3	4.98	16.54	4	High	1
Sequence	Modifications	Contaminant	Qvality PEP	Qvality q-value	# Protein Groups	# Proteins	# PSMs	Master Protein Accessions	# Missed Cleavages	Theo. MH+ [Da]	Found in Sample: [S2] F2: Sample	Confidence (by Search Engine): Sequest HT	Percolator q-Value (by Search Engine): Sequest HT	Percolator PEP (by Search Engine): Sequest HT	XCorr (by Search Engine): Sequest HT
HIGLFHSEHR		FALSE	0.000283653	0.00101184	1	1	3	A0A369LV65	0	1232.63	High	High	0.0005967	2.51e-05	3.52
MINEYNHDLYK	1xOxidation [M1]	FALSE	0.00866507	0.00101184	1	1	1	A0A369LV65	0	1455.66	High	High	0.0005967	0.001653	2.42
SWWQPLR		FALSE	0.0229421	0.00101184	1	1	2	A0A369LV65	0	972.505	High	High	0.0005967	0.005502	2.32
TPELYKEYPYIYTSGHR		FALSE	0.0114871	0.00101184	1	1	1	A0A369LV65	1	2117.03	High	High	0.0005967	0.002346	3.89
A0A369M1A4	DNA helicase OS=Gordonibacter pamelaeae OX=471189 GN=C1877_07595 PE=3 SV=1	0	FALSE	11.389	6	5	6	5	787	86.9	6.42	16.36	5	High	1
Sequence	Modifications	Contaminant	Qvality PEP	Qvality q-value	# Protein Groups	# Proteins	# PSMs	Master Protein Accessions	# Missed Cleavages	Theo. MH+ [Da]	Found in Sample: [S2] F2: Sample	Confidence (by Search Engine): Sequest HT	Percolator q-Value (by Search Engine): Sequest HT	Percolator PEP (by Search Engine): Sequest HT	XCorr (by Search Engine): Sequest HT
FIQEIPSELR		FALSE	0.0222309	0.00101184	1	1	1	A0A369M1A4	0	1231.67	High	High	0.0005967	0.005293	2.21
GDSLADFIEWVR		FALSE	0.0258136	0.00101184	1	1	1	A0A369M1A4	0	1407.69	High	High	0.0005967	0.006361	3.4
NFTIYDVDDQKR		FALSE	0.0176159	0.00101184	1	1	1	A0A369M1A4	1	1513.73	High	High	0.0005967	0.003969	2.11
QSVASFVGLINEAR		FALSE	0.012143	0.00101184	1	1	1	A0A369M1A4	0	1490.8	High	High	0.0005967	0.002503	3.24
VLRGDSLADFIEWVR		FALSE	0.173645	0.00352846	1	1	2	A0A369M1A4	1	1775.94	High	High	0.001733	0.07163	2.88
A0A369M5Q3	Tat pathway signal protein OS=Gordonibacter pamelaeae OX=471189 GN=C1877_06680 PE=4 SV=1	0	FALSE	10.759	17	4	5	4	252	26.6	6.58	11.58	4	High	1
Sequence	Modifications	Contaminant	Qvality PEP	Qvality q-value	# Protein Groups	# Proteins	# PSMs	Master Protein Accessions	# Missed Cleavages	Theo. MH+ [Da]	Found in Sample: [S2] F2: Sample	Confidence (by Search Engine): Sequest HT	Percolator q-Value (by Search Engine): Sequest HT	Percolator PEP (by Search Engine): Sequest HT	XCorr (by Search Engine): Sequest HT
AIGWDQLIK		FALSE	0.0102383	0.00101184	1	1	1	A0A369M5Q3	0	1043.59	High	High	0.0005967	0.002031	2.78
AIGWDQLIKEVTEGGK		FALSE	0.00353724	0.00101184	1	1	1	A0A369M5Q3	1	1743.93	High	High	0.0005967	0.001329	1.59
GNGTLDGYTQPDR	1xDeamidated [N2]	FALSE	0.000986269	0.00101184	1	1	2	A0A369M5Q3	0	1394.62	High	High	0.0005967	0.0001151	3.15
LFAEIGEDREVMGFK		FALSE	0.144099	0.00101184	1	1	1	A0A369M5Q3	1	1740.86	High	High	0.0005967	0.05608	3.06
A0A369M351	Bifunctional purine biosynthesis protein PurH OS=Gordonibacter pamelaeae OX=471189 GN=purH PE=3 SV=1	0	FALSE	10.074	9	3	4	3	524	55.9	5.21	11.5	3	High	1
Sequence	Modifications	Contaminant	Qvality PEP	Qvality q-value	# Protein Groups	# Proteins	# PSMs	Master Protein Accessions	# Missed Cleavages	Theo. MH+ [Da]	Found in Sample: [S2] F2: Sample	Confidence (by Search Engine): Sequest HT	Percolator q-Value (by Search Engine): Sequest HT	Percolator PEP (by Search Engine): Sequest HT	XCorr (by Search Engine): Sequest HT
ALVNEFGAEIISTGGTAR		FALSE	0.00554932	0.00101184	1	1	1	A0A369M351	0	1805.94	High	High	0.0005967	0.0009582	2.41
DGYVNAEHSLAHAK		FALSE	0.000245659	0.00101184	1	1	2	A0A369M351	0	1511.72	High	High	0.0005967	2.109e-05	3.02
RQPTDEEMAELLFAWK		FALSE	0.0183255	0.00101184	1	1	1	A0A369M351	1	1963.96	High	High	0.0005967	0.004172	3.17
A0A369M8Q3	Diguanylate cyclase OS=Gordonibacter pamelaeae OX=471189 GN=C1877_02395 PE=4 SV=1	0	FALSE	7.132	4	3	3	3	871	97.4	5.08	7.36	3	High	1
Sequence	Modifications	Contaminant	Qvality PEP	Qvality q-value	# Protein Groups	# Proteins	# PSMs	Master Protein Accessions	# Missed Cleavages	Theo. MH+ [Da]	Found in Sample: [S2] F2: Sample	Confidence (by Search Engine): Sequest HT	Percolator q-Value (by Search Engine): Sequest HT	Percolator PEP (by Search Engine): Sequest HT	XCorr (by Search Engine): Sequest HT
LGLMVLGIDDLR		FALSE	0.00220036	0.00101184	1	1	1	A0A369M8Q3	0	1314.74	High	High	0.0005967	0.0003081	2.77
LRDSIEHGFEGFR		FALSE	0.0606517	0.00101184	1	1	1	A0A369M8Q3	1	1562.77	High	High	0.0005967	0.01848	2.29
TASIDELTELLTR		FALSE	0.0456228	0.00101184	1	1	1	A0A369M8Q3	0	1461.78	High	High	0.0005967	0.01296	2.29
A0A369LVS5	UvrABC system protein C OS=Gordonibacter pamelaeae OX=471189 GN=uvrC PE=3 SV=1	0	FALSE	6.611	5	3	3	3	726	81.5	6.23	6.01	3	High	1
Sequence	Modifications	Contaminant	Qvality PEP	Qvality q-value	# Protein Groups	# Proteins	# PSMs	Master Protein Accessions	# Missed Cleavages	Theo. MH+ [Da]	Found in Sample: [S2] F2: Sample	Confidence (by Search Engine): Sequest HT	Percolator q-Value (by Search Engine): Sequest HT	Percolator PEP (by Search Engine): Sequest HT	XCorr (by Search Engine): Sequest HT
ELDSVPTLPGVYLWK		FALSE	0.124333	0.00101184	1	1	1	A0A369LVS5	0	1716.92	High	High	0.0005967	0.04623	1.77
FAITFHR		FALSE	0.0253117	0.00101184	1	1	1	A0A369LVS5	0	891.484	High	High	0.0005967	0.006216	1.84
GKDVPDQDLLHMFLLR		FALSE	0.0050434	0.00101184	1	1	1	A0A369LVS5	1	1897	High	High	0.0005967	0.0008515	2.4
A0A369M5U6	4Fe-4S dicluster domain-containing protein OS=Gordonibacter pamelaeae OX=471189 GN=C1877_06690 PE=4 SV=1	0	FALSE	6.107	14	2	3	2	207	22.5	5.62	6.6	2	High	1
Sequence	Modifications	Contaminant	Qvality PEP	Qvality q-value	# Protein Groups	# Proteins	# PSMs	Master Protein Accessions	# Missed Cleavages	Theo. MH+ [Da]	Found in Sample: [S2] F2: Sample	Confidence (by Search Engine): Sequest HT	Percolator q-Value (by Search Engine): Sequest HT	Percolator PEP (by Search Engine): Sequest HT	XCorr (by Search Engine): Sequest HT
ETEAMPVASAIHR	1xOxidation [M5]	FALSE	0.00423231	0.00101184	1	1	2	A0A369M5U6	0	1427.69	High	High	0.0005967	0.0006856	1.62
TFGDLNDPESDISKR		FALSE	0.0063791	0.00101184	1	1	1	A0A369M5U6	1	1693.8	High	High	0.0005967	0.001139	3.13
A0A369M0N6	DNA-directed RNA polymerase subunit beta OS=Gordonibacter pamelaeae OX=471189 GN=rpoB PE=3 SV=1	0	FALSE	5.896	3	3	4	3	1179	131	4.94	6.11	3	High	1
Sequence	Modifications	Contaminant	Qvality PEP	Qvality q-value	# Protein Groups	# Proteins	# PSMs	Master Protein Accessions	# Missed Cleavages	Theo. MH+ [Da]	Found in Sample: [S2] F2: Sample	Confidence (by Search Engine): Sequest HT	Percolator q-Value (by Search Engine): Sequest HT	Percolator PEP (by Search Engine): Sequest HT	XCorr (by Search Engine): Sequest HT
FREPITVGQSYILK		FALSE	0.0210383	0.00101184	1	1	1	A0A369M0N6	1	1650.92	High	High	0.0005967	0.004949	2.02
LGHMVDDKIHAR	1xOxidation [M4]	FALSE	0.163081	0.00228133	1	1	1	A0A369M0N6	1	1407.72	High	High	0.001168	0.06584	1.52
LSALGPGGLSR		FALSE	0.0173398	0.00101184	1	1	2	A0A369M0N6	0	1027.59	High	High	0.0005967	0.003895	2.1
A0A369M7P1	50S ribosomal subunit assembly factor BipA OS=Gordonibacter pamelaeae OX=471189 GN=typA PE=3 SV=1	0	FALSE	5.535	2	1	3	1	603	66.9	5.11	5.46	1	High	1
Sequence	Modifications	Contaminant	Qvality PEP	Qvality q-value	# Protein Groups	# Proteins	# PSMs	Master Protein Accessions	# Missed Cleavages	Theo. MH+ [Da]	Found in Sample: [S2] F2: Sample	Confidence (by Search Engine): Sequest HT	Percolator q-Value (by Search Engine): Sequest HT	Percolator PEP (by Search Engine): Sequest HT	XCorr (by Search Engine): Sequest HT
NIAIIAHVDHGK		FALSE	0.000584491	0.00101184	1	1	3	A0A369M7P1	0	1287.72	High	High	0.0005967	6.082e-05	3.01
A0A369M425	Site-specific DNA-methyltransferase OS=Gordonibacter pamelaeae OX=471189 GN=C1877_07670 PE=3 SV=1	0	FALSE	4.748	2	1	1	1	646	73.1	4.96	4.33	1	High	1
Sequence	Modifications	Contaminant	Qvality PEP	Qvality q-value	# Protein Groups	# Proteins	# PSMs	Master Protein Accessions	# Missed Cleavages	Theo. MH+ [Da]	Found in Sample: [S2] F2: Sample	Confidence (by Search Engine): Sequest HT	Percolator q-Value (by Search Engine): Sequest HT	Percolator PEP (by Search Engine): Sequest HT	XCorr (by Search Engine): Sequest HT
SDLDLLFEVLPK		FALSE	0.000214461	0.00101184	1	1	1	A0A369M425	0	1388.77	High	High	0.0005967	1.785e-05	4.33
A0A369LUY3	Chaperone protein ClpB OS=Gordonibacter pamelaeae OX=471189 GN=clpB PE=3 SV=1	0	FALSE	4.678	1	1	1	1	886	98.1	4.96	3.28	1	High	1
Sequence	Modifications	Contaminant	Qvality PEP	Qvality q-value	# Protein Groups	# Proteins	# PSMs	Master Protein Accessions	# Missed Cleavages	Theo. MH+ [Da]	Found in Sample: [S2] F2: Sample	Confidence (by Search Engine): Sequest HT	Percolator q-Value (by Search Engine): Sequest HT	Percolator PEP (by Search Engine): Sequest HT	XCorr (by Search Engine): Sequest HT
TAIVEGLAQR		FALSE	0.000245659	0.00101184	1	1	1	A0A369LUY3	0	1057.6	High	High	0.0005967	2.101e-05	3.28
P02533	*CON* Keratin, type I cytoskeletal 14 OS=Homo sapiens GN=KRT14 PE=1 SV=3	0	TRUE	4.109	6	2	3	1	472	51.6	5.16	5.7	2	High	1
Sequence	Modifications	Contaminant	Qvality PEP	Qvality q-value	# Protein Groups	# Proteins	# PSMs	Master Protein Accessions	# Missed Cleavages	Theo. MH+ [Da]	Found in Sample: [S2] F2: Sample	Confidence (by Search Engine): Sequest HT	Percolator q-Value (by Search Engine): Sequest HT	Percolator PEP (by Search Engine): Sequest HT	XCorr (by Search Engine): Sequest HT
LAADDFR		TRUE	0.00496367	0.00101184	2	34	2	P13645; P02533	0	807.4	High	High	0.0005967	0.000837	2.16
NKILTATVDNANVLLQIDNAR	1xDeamidated [N1]; 1xPhospho [T5]	TRUE	0.210901	0.00721368	1	2	1	P02533	1	2377.21	High	High	0.003382	0.09286	3.54
A0A369M5Z5	Branched-chain-amino-acid aminotransferase OS=Gordonibacter pamelaeae OX=471189 GN=ilvE PE=3 SV=1	0	FALSE	3.946	10	2	2	2	307	33.8	4.72	4.71	2	High	1
Sequence	Modifications	Contaminant	Qvality PEP	Qvality q-value	# Protein Groups	# Proteins	# PSMs	Master Protein Accessions	# Missed Cleavages	Theo. MH+ [Da]	Found in Sample: [S2] F2: Sample	Confidence (by Search Engine): Sequest HT	Percolator q-Value (by Search Engine): Sequest HT	Percolator PEP (by Search Engine): Sequest HT	XCorr (by Search Engine): Sequest HT
DGVLSTPPLSDGLLEGITR		FALSE	0.00923388	0.00101184	1	1	1	A0A369M5Z5	0	1940.03	High	High	0.0005967	0.001792	2.09
STASYMNSILAK		FALSE	0.158007	0.00228133	1	1	1	A0A369M5Z5	0	1285.65	High	High	0.001168	0.06318	2.61
PromTArt5	PromTArt5 *CON* Promega trypsin artifact 5 K to R mods (2239.1, 2914)(1987, 2003)	0	TRUE	3.915	44	2	2	1	68	7.3	5.15	3.04	2	High	1
Sequence	Modifications	Contaminant	Qvality PEP	Qvality q-value	# Protein Groups	# Proteins	# PSMs	Master Protein Accessions	# Missed Cleavages	Theo. MH+ [Da]	Found in Sample: [S2] F2: Sample	Confidence (by Search Engine): Sequest HT	Percolator q-Value (by Search Engine): Sequest HT	Percolator PEP (by Search Engine): Sequest HT	XCorr (by Search Engine): Sequest HT
IITHPNFNGNTLDNDIMLIRLSSPATLNSR	1xDeamidated [N28]	TRUE	0.0687834	0.00101184	1	1	1	PromTArt5	1	3338.72	High	High	0.0005967	0.02173	3.04
LSSPATLNSR		TRUE	0.023306	0.00101184	2	3	1	P00761; PromTArt5	0	1045.56	High	High	0.0005967	0.005601	1.54
A0A369M1Z9	Molybdopterin dinucleotide-binding protein OS=Gordonibacter pamelaeae OX=471189 GN=C1877_06595 PE=4 SV=1	0	FALSE	3.579	2	2	3	2	833	93.5	4.86	6.23	2	High	1
Sequence	Modifications	Contaminant	Qvality PEP	Qvality q-value	# Protein Groups	# Proteins	# PSMs	Master Protein Accessions	# Missed Cleavages	Theo. MH+ [Da]	Found in Sample: [S2] F2: Sample	Confidence (by Search Engine): Sequest HT	Percolator q-Value (by Search Engine): Sequest HT	Percolator PEP (by Search Engine): Sequest HT	XCorr (by Search Engine): Sequest HT
AFLVDIEKI		FALSE	0.0235827	0.00101184	1	1	1	A0A369M1Z9	1	1047.61	High	High	0.0005967	0.005688	1.97
WSFAWPLNR		FALSE	0.124333	0.00101184	1	1	2	A0A369M1Z9	0	1176.59	High	High	0.0005967	0.04632	2.18
A0A369M4D3	DNA helicase OS=Gordonibacter pamelaeae OX=471189 GN=C1877_07975 PE=4 SV=1	0	FALSE	3.442	2	1	1	1	736	82.1	5.08	2.8	1	High	1
Sequence	Modifications	Contaminant	Qvality PEP	Qvality q-value	# Protein Groups	# Proteins	# PSMs	Master Protein Accessions	# Missed Cleavages	Theo. MH+ [Da]	Found in Sample: [S2] F2: Sample	Confidence (by Search Engine): Sequest HT	Percolator q-Value (by Search Engine): Sequest HT	Percolator PEP (by Search Engine): Sequest HT	XCorr (by Search Engine): Sequest HT
LLGTDGLAPLEWLYLK		FALSE	0.00250006	0.00101184	1	1	1	A0A369M4D3	0	1802.01	High	High	0.0005967	0.000361	2.8
A0A369M2Z8	Molybdopterin-dependent oxidoreductase OS=Gordonibacter pamelaeae OX=471189 GN=C1877_06720 PE=4 SV=1	0	FALSE	3.421	1	1	1	1	707	76.8	5.05	2.3	1	High	1
Sequence	Modifications	Contaminant	Qvality PEP	Qvality q-value	# Protein Groups	# Proteins	# PSMs	Master Protein Accessions	# Missed Cleavages	Theo. MH+ [Da]	Found in Sample: [S2] F2: Sample	Confidence (by Search Engine): Sequest HT	Percolator q-Value (by Search Engine): Sequest HT	Percolator PEP (by Search Engine): Sequest HT	XCorr (by Search Engine): Sequest HT
GNPAIAAGVR	1xDeamidated [N2]	FALSE	0.00260183	0.00101184	1	1	1	A0A369M2Z8	0	926.505	High	High	0.0005967	0.0003791	2.3
A0A369M889	Molybdopterin oxidoreductase OS=Gordonibacter pamelaeae OX=471189 GN=C1877_01205 PE=4 SV=1	0	FALSE	3.368	5	2	3	2	733	78.4	5.76	4.67	2	High	1
Sequence	Modifications	Contaminant	Qvality PEP	Qvality q-value	# Protein Groups	# Proteins	# PSMs	Master Protein Accessions	# Missed Cleavages	Theo. MH+ [Da]	Found in Sample: [S2] F2: Sample	Confidence (by Search Engine): Sequest HT	Percolator q-Value (by Search Engine): Sequest HT	Percolator PEP (by Search Engine): Sequest HT	XCorr (by Search Engine): Sequest HT
DGPESLAIIQDPRPSGK		FALSE	0.107811	0.00101184	1	1	2	A0A369M889	0	1779.92	High	High	0.0005967	0.03852	1.76
LKPGVVFLPTHYGGDSPAQTR		FALSE	0.0404564	0.00101184	1	1	1	A0A369M889	0	2240.18	High	High	0.0005967	0.01113	2.91
A0A369M7W9	Acylphosphatase OS=Gordonibacter pamelaeae OX=471189 GN=hypF PE=3 SV=1	0	FALSE	3.286	2	1	2	1	859	92.6	5.06	4.76	1	High	1
Sequence	Modifications	Contaminant	Qvality PEP	Qvality q-value	# Protein Groups	# Proteins	# PSMs	Master Protein Accessions	# Missed Cleavages	Theo. MH+ [Da]	Found in Sample: [S2] F2: Sample	Confidence (by Search Engine): Sequest HT	Percolator q-Value (by Search Engine): Sequest HT	Percolator PEP (by Search Engine): Sequest HT	XCorr (by Search Engine): Sequest HT
GFAPLPIPLSLPAPAAEEVSR		FALSE	0.00335854	0.00101184	1	1	2	A0A369M7W9	0	2132.18	High	High	0.0005967	0.0005177	2.87
P02769	*CON* serum albumin precursor [Bos taurus]	0	TRUE	3.004	4	2	2	2	607	69.2	6.11	3.49	2	High	1
Sequence	Modifications	Contaminant	Qvality PEP	Qvality q-value	# Protein Groups	# Proteins	# PSMs	Master Protein Accessions	# Missed Cleavages	Theo. MH+ [Da]	Found in Sample: [S2] F2: Sample	Confidence (by Search Engine): Sequest HT	Percolator q-Value (by Search Engine): Sequest HT	Percolator PEP (by Search Engine): Sequest HT	XCorr (by Search Engine): Sequest HT
KVPQVSTPTLVEVSR		TRUE	0.133174	0.00101184	1	2	1	P02769	1	1639.94	High	High	0.0005967	0.05063	1.62
RHPEYAVSVLLR		TRUE	0.0634968	0.00101184	1	1	1	P02769	1	1439.81	High	High	0.0005967	0.01958	1.87
A0A369M246	Phenylalanine--tRNA ligase beta subunit OS=Gordonibacter pamelaeae OX=471189 GN=pheT PE=3 SV=1	0	FALSE	2.875	2	1	4	1	825	87.6	5.06	8.41	1	High	1
Sequence	Modifications	Contaminant	Qvality PEP	Qvality q-value	# Protein Groups	# Proteins	# PSMs	Master Protein Accessions	# Missed Cleavages	Theo. MH+ [Da]	Found in Sample: [S2] F2: Sample	Confidence (by Search Engine): Sequest HT	Percolator q-Value (by Search Engine): Sequest HT	Percolator PEP (by Search Engine): Sequest HT	XCorr (by Search Engine): Sequest HT
ALSADEAPHLQPGR		FALSE	0.00724538	0.00101184	1	1	4	A0A369M246	0	1461.74	High	High	0.0005967	0.001332	2.13
A0A369M4N8	Methionine--tRNA ligase OS=Gordonibacter pamelaeae OX=471189 GN=C1877_04205 PE=3 SV=1	0	FALSE	2.753	3	1	1	1	674	75.6	5.35	2.33	1	High	1
Sequence	Modifications	Contaminant	Qvality PEP	Qvality q-value	# Protein Groups	# Proteins	# PSMs	Master Protein Accessions	# Missed Cleavages	Theo. MH+ [Da]	Found in Sample: [S2] F2: Sample	Confidence (by Search Engine): Sequest HT	Percolator q-Value (by Search Engine): Sequest HT	Percolator PEP (by Search Engine): Sequest HT	XCorr (by Search Engine): Sequest HT
AIVPQAIKEFLAPPVVYIK		FALSE	0.00912447	0.00101184	1	1	1	A0A369M4N8	1	2096.25	High	High	0.0005967	0.001765	2.33
A0A369M968	Glucose-6-phosphate isomerase OS=Gordonibacter pamelaeae OX=471189 GN=C1877_00535 PE=4 SV=1	0	FALSE	2.319	2	1	1	1	568	61.9	4.88	1.84	1	High	1
Sequence	Modifications	Contaminant	Qvality PEP	Qvality q-value	# Protein Groups	# Proteins	# PSMs	Master Protein Accessions	# Missed Cleavages	Theo. MH+ [Da]	Found in Sample: [S2] F2: Sample	Confidence (by Search Engine): Sequest HT	Percolator q-Value (by Search Engine): Sequest HT	Percolator PEP (by Search Engine): Sequest HT	XCorr (by Search Engine): Sequest HT
ALSEVITGILATLD		FALSE	0.0205466	0.00101184	1	1	1	A0A369M968	0	1415.8	High	High	0.0005967	0.004797	1.84
A0A369M2B5	Ribonuclease R OS=Gordonibacter pamelaeae OX=471189 GN=rnr PE=3 SV=1	0.008	FALSE	1.795	1	1	2	1	690	75.3	6.79	1.76	1	High	1
Sequence	Modifications	Contaminant	Qvality PEP	Qvality q-value	# Protein Groups	# Proteins	# PSMs	Master Protein Accessions	# Missed Cleavages	Theo. MH+ [Da]	Found in Sample: [S2] F2: Sample	Confidence (by Search Engine): Sequest HT	Percolator q-Value (by Search Engine): Sequest HT	Percolator PEP (by Search Engine): Sequest HT	XCorr (by Search Engine): Sequest HT
RYPDLVVHR		FALSE	0.054061	0.00101184	1	1	2	A0A369M2B5	1	1154.64	High	High	0.0005967	0.01602	1.36
P0AA25	*CON* Thioredoxin-1 OS=Escherichia coli (strain K12) GN=trxA PE=1 SV=2	0.008	TRUE	1.534	8	1	1	1	109	11.8	4.88	0	1	High	1
Sequence	Modifications	Contaminant	Qvality PEP	Qvality q-value	# Protein Groups	# Proteins	# PSMs	Master Protein Accessions	# Missed Cleavages	Theo. MH+ [Da]	Found in Sample: [S2] F2: Sample	Confidence (by Search Engine): Sequest HT	Percolator q-Value (by Search Engine): Sequest HT	Percolator PEP (by Search Engine): Sequest HT	XCorr (by Search Engine): Sequest HT
GIPTLLLFK		TRUE	0.0872421	0.00101184	1	1	1	P0AA25	0	1001.64	High	High	0.0005967	0.02927	1.04
A0A369M6F0	Formate dehydrogenase subunit alpha OS=Gordonibacter pamelaeae OX=471189 GN=C1877_02535 PE=4 SV=1	0.008	FALSE	1.357	2	1	1	1	778	84.7	4.82	3.32	1	High	1
Sequence	Modifications	Contaminant	Qvality PEP	Qvality q-value	# Protein Groups	# Proteins	# PSMs	Master Protein Accessions	# Missed Cleavages	Theo. MH+ [Da]	Found in Sample: [S2] F2: Sample	Confidence (by Search Engine): Sequest HT	Percolator q-Value (by Search Engine): Sequest HT	Percolator PEP (by Search Engine): Sequest HT	XCorr (by Search Engine): Sequest HT
AIAALALITGHIGKPR		FALSE	0.119457	0.00101184	1	1	1	A0A369M6F0	0	1601.98	High	High	0.0005967	0.04393	3.32
A0A369M1E9	Precorrin-6y C5,15-methyltransferase (Decarboxylating) subunit CbiE OS=Gordonibacter pamelaeae OX=471189 GN=cbiE PE=3 SV=1	0.008	FALSE	1.356	4	1	3	1	490	49.6	4.78	8.19	1	High	1
Sequence	Modifications	Contaminant	Qvality PEP	Qvality q-value	# Protein Groups	# Proteins	# PSMs	Master Protein Accessions	# Missed Cleavages	Theo. MH+ [Da]	Found in Sample: [S2] F2: Sample	Confidence (by Search Engine): Sequest HT	Percolator q-Value (by Search Engine): Sequest HT	Percolator PEP (by Search Engine): Sequest HT	XCorr (by Search Engine): Sequest HT
CELVKTADIVAALTDVASWQR	1xCarbamidomethyl [C1]; 1xDeamidated [Q20]	FALSE	0.119893	0.00101184	1	1	3	A0A369M1E9	1	2347.2	High	High	0.0005967	0.04403	2.3
A0A369LW83	50S ribosomal protein L33 OS=Gordonibacter pamelaeae OX=471189 GN=rpmG PE=3 SV=1	0.008	FALSE	1.269	16	1	1	1	49	5.9	9.85	1.67	1	High	1
Sequence	Modifications	Contaminant	Qvality PEP	Qvality q-value	# Protein Groups	# Proteins	# PSMs	Master Protein Accessions	# Missed Cleavages	Theo. MH+ [Da]	Found in Sample: [S2] F2: Sample	Confidence (by Search Engine): Sequest HT	Percolator q-Value (by Search Engine): Sequest HT	Percolator PEP (by Search Engine): Sequest HT	XCorr (by Search Engine): Sequest HT
NYTTKKNK		FALSE	0.140039	0.00101184	1	1	1	A0A369LW83	2	996.547	High	High	0.0005967	0.05388	1.67
A0A369M634	Elongation factor Ts OS=Gordonibacter pamelaeae OX=471189 GN=tsf PE=3 SV=1	0.008	FALSE	1.2	7	1	1	1	288	30.3	4.78	4.14	1	High	1
Sequence	Modifications	Contaminant	Qvality PEP	Qvality q-value	# Protein Groups	# Proteins	# PSMs	Master Protein Accessions	# Missed Cleavages	Theo. MH+ [Da]	Found in Sample: [S2] F2: Sample	Confidence (by Search Engine): Sequest HT	Percolator q-Value (by Search Engine): Sequest HT	Percolator PEP (by Search Engine): Sequest HT	XCorr (by Search Engine): Sequest HT
AYGRDIAMQVAAASPVAANR	1xDeamidated [Q9]; 1xPhospho [S14]	FALSE	0.158007	0.00228133	1	1	1	A0A369M634	1	2112.99	High	High	0.001168	0.06315	4.14
A0A369M1R6	Uncharacterized protein OS=Gordonibacter pamelaeae OX=471189 GN=C1877_09100 PE=4 SV=1	0.008	FALSE	1.128	7	1	1	1	183	20	6.13	0	1	High	1
Sequence	Modifications	Contaminant	Qvality PEP	Qvality q-value	# Protein Groups	# Proteins	# PSMs	Master Protein Accessions	# Missed Cleavages	Theo. MH+ [Da]	Found in Sample: [S2] F2: Sample	Confidence (by Search Engine): Sequest HT	Percolator q-Value (by Search Engine): Sequest HT	Percolator PEP (by Search Engine): Sequest HT	XCorr (by Search Engine): Sequest HT
MQEDDITKLGSLR	2xPhospho [T7; S11]	FALSE	0.179138	0.00352846	1	1	1	A0A369M1R6	1	1665.7	High	High	0.001733	0.07445	1.76
A0A369LV41	Elongation factor Tu OS=Gordonibacter pamelaeae OX=471189 GN=tuf PE=3 SV=1	0.031	FALSE	1.067	3	1	1	1	400	44.4	5.17	2.04	1	High	1
Sequence	Modifications	Contaminant	Qvality PEP	Qvality q-value	# Protein Groups	# Proteins	# PSMs	Master Protein Accessions	# Missed Cleavages	Theo. MH+ [Da]	Found in Sample: [S2] F2: Sample	Confidence (by Search Engine): Sequest HT	Percolator q-Value (by Search Engine): Sequest HT	Percolator PEP (by Search Engine): Sequest HT	XCorr (by Search Engine): Sequest HT
QVGVPYIVVFLNK		FALSE	0.199168	0.00721368	1	1	1	A0A369LV41	0	1475.86	High	High	0.003382	0.08568	2.04
A0A369M167	Magnesium transporter CorA OS=Gordonibacter pamelaeae OX=471189 GN=C1877_10800 PE=3 SV=1	0.031	FALSE	0.989	4	1	1	1	307	35.3	5.17	2.06	1	High	1
Sequence	Modifications	Contaminant	Qvality PEP	Qvality q-value	# Protein Groups	# Proteins	# PSMs	Master Protein Accessions	# Missed Cleavages	Theo. MH+ [Da]	Found in Sample: [S2] F2: Sample	Confidence (by Search Engine): Sequest HT	Percolator q-Value (by Search Engine): Sequest HT	Percolator PEP (by Search Engine): Sequest HT	XCorr (by Search Engine): Sequest HT
RSQTLKEYSLQLR	1xPhospho [S9]	FALSE	0.22764	0.00839274	1	1	1	A0A369M167	2	1701.87	High	High	0.003904	0.1025	2.06
